# Supplementary material for: Identification of HDV-like theta ribozymes involved in tRNA-based recoding of gut bacteriophages
Source: Nat Commun. 2024 Feb 20;15:1559. doi: 10.1038/s41467-024-45653-w (PMC10879173; doi:10.1038/s41467-024-45653-w)
Supplement: Supplementary file 4 — Supplementary Data File 1 [file 41467_2024_45653_MOESM4_ESM.xls]

## Sheet: key_to_colums
ID	The identifier where the ribozyme was detected. In the case of database hits, the original contig name. In metagenomic samples, this is the SRA ID.
trna_nr	The nth tRNA detected within this gnome/contig.
trna_start	The start position of the tRNA
trna_end	The end position of the tRNA
trna_type	The predicted tRNA type (for abbreviations, see tRNAscan- SE)
codon	The anticodon loop identified
ins_start	In case of introns: start of intron
ins_end	In case of introns: end of intron
trna_confidence	Confidence score for tRNA prediction
psuedo	Pseudogene prediction
rnarobo_start	The start position of the Θrz
rnarobo_end	The end position of the Θrz
rnarobo_seq	The Θrz sequence delimited according to the regions defined in the descriptor file
trnaseq	The tRNA sequence
ribozyme_control	The Θrz sequence
study_origin	The study origin in the case of hits from databases. Numbers are short for the following databases:									Database number	1	2	3	4	5	6	7	8
predicted_bac_host	The in silico host prediction extracted from original metadata from databases									Database origin	https://doi.org/10.1073/pnas.2023202118	https://doi.org/10.1016/j.cell.2021.01.029	https://doi.org/10.1093/database/baw162	https://doi.org/10.1038/s41564-022-01128-6	https://doi.org/10.1038/s41564-021-00928-6	https://doi.org/10.1016/j.isci.2022.104418	https://doi.org/10.1016/j.cell.2019.03.040	https://doi.org/10.1093/nar/gkaa946
taxonomy	The taxonomy of the bacteriophage
ribo_nr	The assigned number of the unique Θrz, sorted according to the number of occurences.
trnanr	The assigned number of the unique tRNA, sorted according to the number of occurences.

## Sheet: final_combined_table_sorted_oct
ID	trna_nr	trna_start	trna_end	trna_type	codon	ins_start	ins_end	trna_confidence	psuedo	rnarobo_start	rnarobo_end	rnarobo_seq	trnaseq	ribozyme_control	study_origin	predicted_bac_host	taxonomy	ribo_nr	trnanr
ERR2597446.21203717	1	302	226	Ile	TAT	0	0	36.6		225	171	|GAATAGC|AA|ATGAGAA|ACC|T|CC|ACGT|GGT|GCTATTC|GG|GTAACG|CTAA|TTCTCAT|	GTGGAATTGGTAGTCACGAGGGACTTATAATCCCTTGGTCAGGAATGACCGTGCGGGTTCGAATCCCGTCCGAACTA	GAATAGCAAATGAGAAACCTCCACGTGGTGCTATTCGGGTAACGCTAATTCTCAT				1	3338
ERR2738447.267030	1	457	372	Leu	TAA	0	0	67.9		371	317	|GAATAGC|AA|ATGAGAA|ACC|T|CC|ACGT|GGT|GCTATTC|GG|GTAACG|CTAA|TTCTCAT|	GGCTCAGTGGTGGAATTGGTAGACACGAGGGACTTAAAATCCCTTGGTCAGGAATGACTGTACGGGTTCGAATCCCGTCTGAGCTA	GAATAGCAAATGAGAAACCTCCACGTGGTGCTATTCGGGTAACGCTAATTCTCAT				1	10
ERR2738447.1213775	1	29	114	Leu	TAA	0	0	67.9		115	169	|GAATAGC|AA|ATGAGAA|ACC|T|CC|ACGT|GGT|GCTATTC|GG|GTAACG|CTAA|TTCTCAT|	GGCTCAGTGGTGGAATTGGTAGACACGAGGGACTTAAAATCCCTTGGTCAGGAATGACTGTACGGGTTCGAATCCCGTCTGAGCTA	GAATAGCAAATGAGAAACCTCCACGTGGTGCTATTCGGGTAACGCTAATTCTCAT				1	10
ERR2738447.1213775	2	490	405	Leu	TAA	0	0	67.9		404	350	|GAATAGC|AA|ATGAGAA|ACC|T|CC|ACGT|GGT|GCTATTC|GG|GTAACG|CTAA|TTCTCAT|	GGCTCAGTGGTGGAATTGGTAGACACGAGGGACTTAAAATCCCTTGGTCAGGAATGACTGTACGGGTTCGAATCCCGTCTGAGCTA	GAATAGCAAATGAGAAACCTCCACGTGGTGCTATTCGGGTAACGCTAATTCTCAT				1	10
ERR2738447.1678791	2	423	338	Leu	TAA	0	0	67.9		337	283	|GAATAGC|AA|ATGAGAA|ACC|T|CC|ACGT|GGT|GCTATTC|GG|GTAACG|CTAA|TTCTCAT|	GGCTCAGTGGTGGAATTGGTAGACACGAGGGACTTAAAATCCCTTGGTCAGGAATGACTGTACGGGTTCGAATCCCGTCTGAGCTA	GAATAGCAAATGAGAAACCTCCACGTGGTGCTATTCGGGTAACGCTAATTCTCAT				1	10
ERR2738447.1971549	2	189	104	Leu	TAA	0	0	67.9		103	49	|GAATAGC|AA|ATGAGAA|ACC|T|CC|ACGT|GGT|GCTATTC|GG|GTAACG|CTAA|TTCTCAT|	GGCTCAGTGGTGGAATTGGTAGACACGAGGGACTTAAAATCCCTTGGTCAGGAATGACTGTACGGGTTCGAATCCCGTCTGAGCTA	GAATAGCAAATGAGAAACCTCCACGTGGTGCTATTCGGGTAACGCTAATTCTCAT				1	10
ERR2738447.2781731	1	300	385	Leu	TAA	0	0	67.9		386	440	|GAATAGC|AA|ATGAGAA|ACC|T|CC|ACGT|GGT|GCTATTC|GG|GTAACG|CTAA|TTCTCAT|	GGCTCAGTGGTGGAATTGGTAGACACGAGGGACTTAAAATCCCTTGGTCAGGAATGACTGTACGGGTTCGAATCCCGTCTGAGCTA	GAATAGCAAATGAGAAACCTCCACGTGGTGCTATTCGGGTAACGCTAATTCTCAT				1	10
ERR2738447.2781731	2	195	110	Leu	TAA	0	0	67.9		109	55	|GAATAGC|AA|ATGAGAA|ACC|T|CC|ACGT|GGT|GCTATTC|GG|GTAACG|CTAA|TTCTCAT|	GGCTCAGTGGTGGAATTGGTAGACACGAGGGACTTAAAATCCCTTGGTCAGGAATGACTGTACGGGTTCGAATCCCGTCTGAGCTA	GAATAGCAAATGAGAAACCTCCACGTGGTGCTATTCGGGTAACGCTAATTCTCAT				1	10
ERR2738447.3317740	1	261	346	Leu	TAA	0	0	67.9		347	401	|GAATAGC|AA|ATGAGAA|ACC|T|CC|ACGT|GGT|GCTATTC|GG|GTAACG|CTAA|TTCTCAT|	GGCTCAGTGGTGGAATTGGTAGACACGAGGGACTTAAAATCCCTTGGTCAGGAATGACTGTACGGGTTCGAATCCCGTCTGAGCTA	GAATAGCAAATGAGAAACCTCCACGTGGTGCTATTCGGGTAACGCTAATTCTCAT				1	10
ERR2738447.3317740	2	215	130	Leu	TAA	0	0	67.9		129	75	|GAATAGC|AA|ATGAGAA|ACC|T|CC|ACGT|GGT|GCTATTC|GG|GTAACG|CTAA|TTCTCAT|	GGCTCAGTGGTGGAATTGGTAGACACGAGGGACTTAAAATCCCTTGGTCAGGAATGACTGTACGGGTTCGAATCCCGTCTGAGCTA	GAATAGCAAATGAGAAACCTCCACGTGGTGCTATTCGGGTAACGCTAATTCTCAT				1	10
ERR2738447.3510369	2	195	110	Leu	TAA	0	0	67.9		109	55	|GAATAGC|AA|ATGAGAA|ACC|T|CC|ACGT|GGT|GCTATTC|GG|GTAACG|CTAA|TTCTCAT|	GGCTCAGTGGTGGAATTGGTAGACACGAGGGACTTAAAATCCCTTGGTCAGGAATGACTGTACGGGTTCGAATCCCGTCTGAGCTA	GAATAGCAAATGAGAAACCTCCACGTGGTGCTATTCGGGTAACGCTAATTCTCAT				1	10
ERR2738447.4869073	2	194	109	Leu	TAA	0	0	67.9		108	54	|GAATAGC|AA|ATGAGAA|ACC|T|CC|ACGT|GGT|GCTATTC|GG|GTAACG|CTAA|TTCTCAT|	GGCTCAGTGGTGGAATTGGTAGACACGAGGGACTTAAAATCCCTTGGTCAGGAATGACTGTACGGGTTCGAATCCCGTCTGAGCTA	GAATAGCAAATGAGAAACCTCCACGTGGTGCTATTCGGGTAACGCTAATTCTCAT				1	10
ERR2738453.2060431	1	22	107	Leu	TAA	0	0	67.9		108	162	|GAATAGC|AA|ATGAGAA|ACC|T|CC|ACGT|GGT|GCTATTC|GG|GTAACG|CTAA|TTCTCAT|	GGCTCAGTGGTGGAATTGGTAGACACGAGGGACTTAAAATCCCTTGGTCAGGAATGACTGTACGGGTTCGAATCCCGTCTGAGCTA	GAATAGCAAATGAGAAACCTCCACGTGGTGCTATTCGGGTAACGCTAATTCTCAT				1	10
ERR2737482.12982	1	40	125	Leu	TAA	0	0	67.9		126	180	|GAATAGC|AA|ATGAGAA|ACC|T|CC|ACGT|GGT|GCTATTC|GG|GTAACG|CTAA|TTCTCAT|	GGCTCAGTGGTGGAATTGGTAGACACGAGGGACTTAAAATCCCTTGGTCAGGAATGACTGTACGGGTTCGAATCCCGTCTGAGCTA	GAATAGCAAATGAGAAACCTCCACGTGGTGCTATTCGGGTAACGCTAATTCTCAT				1	10
ERR2737482.23278	1	10	95	Leu	TAA	0	0	67.9		96	150	|GAATAGC|AA|ATGAGAA|ACC|T|CC|ACGT|GGT|GCTATTC|GG|GTAACG|CTAA|TTCTCAT|	GGCTCAGTGGTGGAATTGGTAGACACGAGGGACTTAAAATCCCTTGGTCAGGAATGACTGTACGGGTTCGAATCCCGTCTGAGCTA	GAATAGCAAATGAGAAACCTCCACGTGGTGCTATTCGGGTAACGCTAATTCTCAT				1	10
ERR2737482.23278	2	480	395	Leu	TAA	0	0	67.9		394	340	|GAATAGC|AA|ATGAGAA|ACC|T|CC|ACGT|GGT|GCTATTC|GG|GTAACG|CTAA|TTCTCAT|	GGCTCAGTGGTGGAATTGGTAGACACGAGGGACTTAAAATCCCTTGGTCAGGAATGACTGTACGGGTTCGAATCCCGTCTGAGCTA	GAATAGCAAATGAGAAACCTCCACGTGGTGCTATTCGGGTAACGCTAATTCTCAT				1	10
ERR2737482.71861	1	98	183	Leu	TAA	0	0	67.9		184	238	|GAATAGC|AA|ATGAGAA|ACC|T|CC|ACGT|GGT|GCTATTC|GG|GTAACG|CTAA|TTCTCAT|	GGCTCAGTGGTGGAATTGGTAGACACGAGGGACTTAAAATCCCTTGGTCAGGAATGACTGTACGGGTTCGAATCCCGTCTGAGCTA	GAATAGCAAATGAGAAACCTCCACGTGGTGCTATTCGGGTAACGCTAATTCTCAT				1	10
ERR2737482.119933	1	445	360	Leu	TAA	0	0	67.9		359	305	|GAATAGC|AA|ATGAGAA|ACC|T|CC|ACGT|GGT|GCTATTC|GG|GTAACG|CTAA|TTCTCAT|	GGCTCAGTGGTGGAATTGGTAGACACGAGGGACTTAAAATCCCTTGGTCAGGAATGACTGTACGGGTTCGAATCCCGTCTGAGCTA	GAATAGCAAATGAGAAACCTCCACGTGGTGCTATTCGGGTAACGCTAATTCTCAT				1	10
ERR2737482.176099	2	250	165	Leu	TAA	0	0	67.9		164	110	|GAATAGC|AA|ATGAGAA|ACC|T|CC|ACGT|GGT|GCTATTC|GG|GTAACG|CTAA|TTCTCAT|	GGCTCAGTGGTGGAATTGGTAGACACGAGGGACTTAAAATCCCTTGGTCAGGAATGACTGTACGGGTTCGAATCCCGTCTGAGCTA	GAATAGCAAATGAGAAACCTCCACGTGGTGCTATTCGGGTAACGCTAATTCTCAT				1	10
ERR2737482.230508	1	79	164	Leu	TAA	0	0	67.9		165	219	|GAATAGC|AA|ATGAGAA|ACC|T|CC|ACGT|GGT|GCTATTC|GG|GTAACG|CTAA|TTCTCAT|	GGCTCAGTGGTGGAATTGGTAGACACGAGGGACTTAAAATCCCTTGGTCAGGAATGACTGTACGGGTTCGAATCCCGTCTGAGCTA	GAATAGCAAATGAGAAACCTCCACGTGGTGCTATTCGGGTAACGCTAATTCTCAT				1	10
ERR2737482.230508	2	445	360	Leu	TAA	0	0	67.9		359	305	|GAATAGC|AA|ATGAGAA|ACC|T|CC|ACGT|GGT|GCTATTC|GG|GTAACG|CTAA|TTCTCAT|	GGCTCAGTGGTGGAATTGGTAGACACGAGGGACTTAAAATCCCTTGGTCAGGAATGACTGTACGGGTTCGAATCCCGTCTGAGCTA	GAATAGCAAATGAGAAACCTCCACGTGGTGCTATTCGGGTAACGCTAATTCTCAT				1	10
ERR2737482.279638	1	324	409	Leu	TAA	0	0	67.9		410	464	|GAATAGC|AA|ATGAGAA|ACC|T|CC|ACGT|GGT|GCTATTC|GG|GTAACG|CTAA|TTCTCAT|	GGCTCAGTGGTGGAATTGGTAGACACGAGGGACTTAAAATCCCTTGGTCAGGAATGACTGTACGGGTTCGAATCCCGTCTGAGCTA	GAATAGCAAATGAGAAACCTCCACGTGGTGCTATTCGGGTAACGCTAATTCTCAT				1	10
ERR2737482.279638	2	180	95	Leu	TAA	0	0	67.9		94	40	|GAATAGC|AA|ATGAGAA|ACC|T|CC|ACGT|GGT|GCTATTC|GG|GTAACG|CTAA|TTCTCAT|	GGCTCAGTGGTGGAATTGGTAGACACGAGGGACTTAAAATCCCTTGGTCAGGAATGACTGTACGGGTTCGAATCCCGTCTGAGCTA	GAATAGCAAATGAGAAACCTCCACGTGGTGCTATTCGGGTAACGCTAATTCTCAT				1	10
ERR2737482.347230	2	445	360	Leu	TAA	0	0	67.9		359	305	|GAATAGC|AA|ATGAGAA|ACC|T|CC|ACGT|GGT|GCTATTC|GG|GTAACG|CTAA|TTCTCAT|	GGCTCAGTGGTGGAATTGGTAGACACGAGGGACTTAAAATCCCTTGGTCAGGAATGACTGTACGGGTTCGAATCCCGTCTGAGCTA	GAATAGCAAATGAGAAACCTCCACGTGGTGCTATTCGGGTAACGCTAATTCTCAT				1	10
ERR2737482.398555	1	330	415	Leu	TAA	0	0	67.9		416	470	|GAATAGC|AA|ATGAGAA|ACC|T|CC|ACGT|GGT|GCTATTC|GG|GTAACG|CTAA|TTCTCAT|	GGCTCAGTGGTGGAATTGGTAGACACGAGGGACTTAAAATCCCTTGGTCAGGAATGACTGTACGGGTTCGAATCCCGTCTGAGCTA	GAATAGCAAATGAGAAACCTCCACGTGGTGCTATTCGGGTAACGCTAATTCTCAT				1	10
ERR2737482.398555	2	195	110	Leu	TAA	0	0	67.9		109	55	|GAATAGC|AA|ATGAGAA|ACC|T|CC|ACGT|GGT|GCTATTC|GG|GTAACG|CTAA|TTCTCAT|	GGCTCAGTGGTGGAATTGGTAGACACGAGGGACTTAAAATCCCTTGGTCAGGAATGACTGTACGGGTTCGAATCCCGTCTGAGCTA	GAATAGCAAATGAGAAACCTCCACGTGGTGCTATTCGGGTAACGCTAATTCTCAT				1	10
ERR2737482.439739	1	143	58	Leu	TAA	0	0	67.9		57	3	|GAATAGC|AA|ATGAGAA|ACC|T|CC|ACGT|GGT|GCTATTC|GG|GTAACG|CTAA|TTCTCAT|	GGCTCAGTGGTGGAATTGGTAGACACGAGGGACTTAAAATCCCTTGGTCAGGAATGACTGTACGGGTTCGAATCCCGTCTGAGCTA	GAATAGCAAATGAGAAACCTCCACGTGGTGCTATTCGGGTAACGCTAATTCTCAT				1	10
ERR2737482.475270	1	195	110	Leu	TAA	0	0	67.9		109	55	|GAATAGC|AA|ATGAGAA|ACC|T|CC|ACGT|GGT|GCTATTC|GG|GTAACG|CTAA|TTCTCAT|	GGCTCAGTGGTGGAATTGGTAGACACGAGGGACTTAAAATCCCTTGGTCAGGAATGACTGTACGGGTTCGAATCCCGTCTGAGCTA	GAATAGCAAATGAGAAACCTCCACGTGGTGCTATTCGGGTAACGCTAATTCTCAT				1	10
ERR2737482.534504	1	36	121	Leu	TAA	0	0	67.9		122	176	|GAATAGC|AA|ATGAGAA|ACC|T|CC|ACGT|GGT|GCTATTC|GG|GTAACG|CTAA|TTCTCAT|	GGCTCAGTGGTGGAATTGGTAGACACGAGGGACTTAAAATCCCTTGGTCAGGAATGACTGTACGGGTTCGAATCCCGTCTGAGCTA	GAATAGCAAATGAGAAACCTCCACGTGGTGCTATTCGGGTAACGCTAATTCTCAT				1	10
ERR2737482.534504	2	488	403	Leu	TAA	0	0	67.9		402	348	|GAATAGC|AA|ATGAGAA|ACC|T|CC|ACGT|GGT|GCTATTC|GG|GTAACG|CTAA|TTCTCAT|	GGCTCAGTGGTGGAATTGGTAGACACGAGGGACTTAAAATCCCTTGGTCAGGAATGACTGTACGGGTTCGAATCCCGTCTGAGCTA	GAATAGCAAATGAGAAACCTCCACGTGGTGCTATTCGGGTAACGCTAATTCTCAT				1	10
ERR2737482.547803	1	326	411	Leu	TAA	0	0	67.9		412	466	|GAATAGC|AA|ATGAGAA|ACC|T|CC|ACGT|GGT|GCTATTC|GG|GTAACG|CTAA|TTCTCAT|	GGCTCAGTGGTGGAATTGGTAGACACGAGGGACTTAAAATCCCTTGGTCAGGAATGACTGTACGGGTTCGAATCCCGTCTGAGCTA	GAATAGCAAATGAGAAACCTCCACGTGGTGCTATTCGGGTAACGCTAATTCTCAT				1	10
ERR2737482.547803	2	156	71	Leu	TAA	0	0	67.9		70	16	|GAATAGC|AA|ATGAGAA|ACC|T|CC|ACGT|GGT|GCTATTC|GG|GTAACG|CTAA|TTCTCAT|	GGCTCAGTGGTGGAATTGGTAGACACGAGGGACTTAAAATCCCTTGGTCAGGAATGACTGTACGGGTTCGAATCCCGTCTGAGCTA	GAATAGCAAATGAGAAACCTCCACGTGGTGCTATTCGGGTAACGCTAATTCTCAT				1	10
ERR2737482.597230	1	281	366	Leu	TAA	0	0	67.9		367	421	|GAATAGC|AA|ATGAGAA|ACC|T|CC|ACGT|GGT|GCTATTC|GG|GTAACG|CTAA|TTCTCAT|	GGCTCAGTGGTGGAATTGGTAGACACGAGGGACTTAAAATCCCTTGGTCAGGAATGACTGTACGGGTTCGAATCCCGTCTGAGCTA	GAATAGCAAATGAGAAACCTCCACGTGGTGCTATTCGGGTAACGCTAATTCTCAT				1	10
ERR2737482.597230	2	240	155	Leu	TAA	0	0	67.9		154	100	|GAATAGC|AA|ATGAGAA|ACC|T|CC|ACGT|GGT|GCTATTC|GG|GTAACG|CTAA|TTCTCAT|	GGCTCAGTGGTGGAATTGGTAGACACGAGGGACTTAAAATCCCTTGGTCAGGAATGACTGTACGGGTTCGAATCCCGTCTGAGCTA	GAATAGCAAATGAGAAACCTCCACGTGGTGCTATTCGGGTAACGCTAATTCTCAT				1	10
ERR2737482.683107	1	281	366	Leu	TAA	0	0	67.9		367	421	|GAATAGC|AA|ATGAGAA|ACC|T|CC|ACGT|GGT|GCTATTC|GG|GTAACG|CTAA|TTCTCAT|	GGCTCAGTGGTGGAATTGGTAGACACGAGGGACTTAAAATCCCTTGGTCAGGAATGACTGTACGGGTTCGAATCCCGTCTGAGCTA	GAATAGCAAATGAGAAACCTCCACGTGGTGCTATTCGGGTAACGCTAATTCTCAT				1	10
ERR2737482.683107	2	195	110	Leu	TAA	0	0	67.9		109	55	|GAATAGC|AA|ATGAGAA|ACC|T|CC|ACGT|GGT|GCTATTC|GG|GTAACG|CTAA|TTCTCAT|	GGCTCAGTGGTGGAATTGGTAGACACGAGGGACTTAAAATCCCTTGGTCAGGAATGACTGTACGGGTTCGAATCCCGTCTGAGCTA	GAATAGCAAATGAGAAACCTCCACGTGGTGCTATTCGGGTAACGCTAATTCTCAT				1	10
ERR2737482.729734	2	200	115	Leu	TAA	0	0	67.9		114	60	|GAATAGC|AA|ATGAGAA|ACC|T|CC|ACGT|GGT|GCTATTC|GG|GTAACG|CTAA|TTCTCAT|	GGCTCAGTGGTGGAATTGGTAGACACGAGGGACTTAAAATCCCTTGGTCAGGAATGACTGTACGGGTTCGAATCCCGTCTGAGCTA	GAATAGCAAATGAGAAACCTCCACGTGGTGCTATTCGGGTAACGCTAATTCTCAT				1	10
ERR2737482.777001	1	107	192	Leu	TAA	0	0	67.9		193	247	|GAATAGC|AA|ATGAGAA|ACC|T|CC|ACGT|GGT|GCTATTC|GG|GTAACG|CTAA|TTCTCAT|	GGCTCAGTGGTGGAATTGGTAGACACGAGGGACTTAAAATCCCTTGGTCAGGAATGACTGTACGGGTTCGAATCCCGTCTGAGCTA	GAATAGCAAATGAGAAACCTCCACGTGGTGCTATTCGGGTAACGCTAATTCTCAT				1	10
ERR2737482.777001	2	398	313	Leu	TAA	0	0	67.9		312	258	|GAATAGC|AA|ATGAGAA|ACC|T|CC|ACGT|GGT|GCTATTC|GG|GTAACG|CTAA|TTCTCAT|	GGCTCAGTGGTGGAATTGGTAGACACGAGGGACTTAAAATCCCTTGGTCAGGAATGACTGTACGGGTTCGAATCCCGTCTGAGCTA	GAATAGCAAATGAGAAACCTCCACGTGGTGCTATTCGGGTAACGCTAATTCTCAT				1	10
ERR2737482.800979	2	222	137	Leu	TAA	0	0	67.9		136	82	|GAATAGC|AA|ATGAGAA|ACC|T|CC|ACGT|GGT|GCTATTC|GG|GTAACG|CTAA|TTCTCAT|	GGCTCAGTGGTGGAATTGGTAGACACGAGGGACTTAAAATCCCTTGGTCAGGAATGACTGTACGGGTTCGAATCCCGTCTGAGCTA	GAATAGCAAATGAGAAACCTCCACGTGGTGCTATTCGGGTAACGCTAATTCTCAT				1	10
ERR2737482.889566	1	95	180	Leu	TAA	0	0	67.9		181	235	|GAATAGC|AA|ATGAGAA|ACC|T|CC|ACGT|GGT|GCTATTC|GG|GTAACG|CTAA|TTCTCAT|	GGCTCAGTGGTGGAATTGGTAGACACGAGGGACTTAAAATCCCTTGGTCAGGAATGACTGTACGGGTTCGAATCCCGTCTGAGCTA	GAATAGCAAATGAGAAACCTCCACGTGGTGCTATTCGGGTAACGCTAATTCTCAT				1	10
ERR2737482.933855	2	391	306	Leu	TAA	0	0	67.9		305	251	|GAATAGC|AA|ATGAGAA|ACC|T|CC|ACGT|GGT|GCTATTC|GG|GTAACG|CTAA|TTCTCAT|	GGCTCAGTGGTGGAATTGGTAGACACGAGGGACTTAAAATCCCTTGGTCAGGAATGACTGTACGGGTTCGAATCCCGTCTGAGCTA	GAATAGCAAATGAGAAACCTCCACGTGGTGCTATTCGGGTAACGCTAATTCTCAT				1	10
ERR2737482.943209	1	265	350	Leu	TAA	0	0	67.9		351	405	|GAATAGC|AA|ATGAGAA|ACC|T|CC|ACGT|GGT|GCTATTC|GG|GTAACG|CTAA|TTCTCAT|	GGCTCAGTGGTGGAATTGGTAGACACGAGGGACTTAAAATCCCTTGGTCAGGAATGACTGTACGGGTTCGAATCCCGTCTGAGCTA	GAATAGCAAATGAGAAACCTCCACGTGGTGCTATTCGGGTAACGCTAATTCTCAT				1	10
ERR2737482.1008906	1	335	420	Leu	TAA	0	0	67.9		421	475	|GAATAGC|AA|ATGAGAA|ACC|T|CC|ACGT|GGT|GCTATTC|GG|GTAACG|CTAA|TTCTCAT|	GGCTCAGTGGTGGAATTGGTAGACACGAGGGACTTAAAATCCCTTGGTCAGGAATGACTGTACGGGTTCGAATCCCGTCTGAGCTA	GAATAGCAAATGAGAAACCTCCACGTGGTGCTATTCGGGTAACGCTAATTCTCAT				1	10
ERR2737482.1008906	2	219	134	Leu	TAA	0	0	67.9		133	79	|GAATAGC|AA|ATGAGAA|ACC|T|CC|ACGT|GGT|GCTATTC|GG|GTAACG|CTAA|TTCTCAT|	GGCTCAGTGGTGGAATTGGTAGACACGAGGGACTTAAAATCCCTTGGTCAGGAATGACTGTACGGGTTCGAATCCCGTCTGAGCTA	GAATAGCAAATGAGAAACCTCCACGTGGTGCTATTCGGGTAACGCTAATTCTCAT				1	10
ERR2737482.1023862	1	393	308	Leu	TAA	0	0	67.9		307	253	|GAATAGC|AA|ATGAGAA|ACC|T|CC|ACGT|GGT|GCTATTC|GG|GTAACG|CTAA|TTCTCAT|	GGCTCAGTGGTGGAATTGGTAGACACGAGGGACTTAAAATCCCTTGGTCAGGAATGACTGTACGGGTTCGAATCCCGTCTGAGCTA	GAATAGCAAATGAGAAACCTCCACGTGGTGCTATTCGGGTAACGCTAATTCTCAT				1	10
ERR2737482.1212543	1	195	110	Leu	TAA	0	0	67.9		109	55	|GAATAGC|AA|ATGAGAA|ACC|T|CC|ACGT|GGT|GCTATTC|GG|GTAACG|CTAA|TTCTCAT|	GGCTCAGTGGTGGAATTGGTAGACACGAGGGACTTAAAATCCCTTGGTCAGGAATGACTGTACGGGTTCGAATCCCGTCTGAGCTA	GAATAGCAAATGAGAAACCTCCACGTGGTGCTATTCGGGTAACGCTAATTCTCAT				1	10
ERR2737482.1238916	1	303	388	Leu	TAA	0	0	67.9		389	443	|GAATAGC|AA|ATGAGAA|ACC|T|CC|ACGT|GGT|GCTATTC|GG|GTAACG|CTAA|TTCTCAT|	GGCTCAGTGGTGGAATTGGTAGACACGAGGGACTTAAAATCCCTTGGTCAGGAATGACTGTACGGGTTCGAATCCCGTCTGAGCTA	GAATAGCAAATGAGAAACCTCCACGTGGTGCTATTCGGGTAACGCTAATTCTCAT				1	10
ERR2737482.1238916	2	160	75	Leu	TAA	0	0	67.9		74	20	|GAATAGC|AA|ATGAGAA|ACC|T|CC|ACGT|GGT|GCTATTC|GG|GTAACG|CTAA|TTCTCAT|	GGCTCAGTGGTGGAATTGGTAGACACGAGGGACTTAAAATCCCTTGGTCAGGAATGACTGTACGGGTTCGAATCCCGTCTGAGCTA	GAATAGCAAATGAGAAACCTCCACGTGGTGCTATTCGGGTAACGCTAATTCTCAT				1	10
ERR2737482.1264845	1	36	121	Leu	TAA	0	0	67.9		122	176	|GAATAGC|AA|ATGAGAA|ACC|T|CC|ACGT|GGT|GCTATTC|GG|GTAACG|CTAA|TTCTCAT|	GGCTCAGTGGTGGAATTGGTAGACACGAGGGACTTAAAATCCCTTGGTCAGGAATGACTGTACGGGTTCGAATCCCGTCTGAGCTA	GAATAGCAAATGAGAAACCTCCACGTGGTGCTATTCGGGTAACGCTAATTCTCAT				1	10
ERR2737482.1264845	2	396	311	Leu	TAA	0	0	67.9		310	256	|GAATAGC|AA|ATGAGAA|ACC|T|CC|ACGT|GGT|GCTATTC|GG|GTAACG|CTAA|TTCTCAT|	GGCTCAGTGGTGGAATTGGTAGACACGAGGGACTTAAAATCCCTTGGTCAGGAATGACTGTACGGGTTCGAATCCCGTCTGAGCTA	GAATAGCAAATGAGAAACCTCCACGTGGTGCTATTCGGGTAACGCTAATTCTCAT				1	10
ERR2737482.1299795	1	289	374	Leu	TAA	0	0	67.9		375	429	|GAATAGC|AA|ATGAGAA|ACC|T|CC|ACGT|GGT|GCTATTC|GG|GTAACG|CTAA|TTCTCAT|	GGCTCAGTGGTGGAATTGGTAGACACGAGGGACTTAAAATCCCTTGGTCAGGAATGACTGTACGGGTTCGAATCCCGTCTGAGCTA	GAATAGCAAATGAGAAACCTCCACGTGGTGCTATTCGGGTAACGCTAATTCTCAT				1	10
ERR2737482.1337684	1	281	366	Leu	TAA	0	0	67.9		367	421	|GAATAGC|AA|ATGAGAA|ACC|T|CC|ACGT|GGT|GCTATTC|GG|GTAACG|CTAA|TTCTCAT|	GGCTCAGTGGTGGAATTGGTAGACACGAGGGACTTAAAATCCCTTGGTCAGGAATGACTGTACGGGTTCGAATCCCGTCTGAGCTA	GAATAGCAAATGAGAAACCTCCACGTGGTGCTATTCGGGTAACGCTAATTCTCAT				1	10
ERR2737482.1426748	1	445	360	Leu	TAA	0	0	67.9		359	305	|GAATAGC|AA|ATGAGAA|ACC|T|CC|ACGT|GGT|GCTATTC|GG|GTAACG|CTAA|TTCTCAT|	GGCTCAGTGGTGGAATTGGTAGACACGAGGGACTTAAAATCCCTTGGTCAGGAATGACTGTACGGGTTCGAATCCCGTCTGAGCTA	GAATAGCAAATGAGAAACCTCCACGTGGTGCTATTCGGGTAACGCTAATTCTCAT				1	10
ERR2737840.434538	1	82	167	Leu	TAA	0	0	67.9		168	222	|GAATAGC|AA|ATGAGAA|ACC|T|CC|ACGT|GGT|GCTATTC|GG|GTAACG|CTAA|TTCTCAT|	GGCTCAGTGGTGGAATTGGTAGACACGAGGGACTTAAAATCCCTTGGTCAGGAATGACTGTACGGGTTCGAATCCCGTCTGAGCTA	GAATAGCAAATGAGAAACCTCCACGTGGTGCTATTCGGGTAACGCTAATTCTCAT				1	10
ERR2737840.434538	2	445	360	Leu	TAA	0	0	67.9		359	305	|GAATAGC|AA|ATGAGAA|ACC|T|CC|ACGT|GGT|GCTATTC|GG|GTAACG|CTAA|TTCTCAT|	GGCTCAGTGGTGGAATTGGTAGACACGAGGGACTTAAAATCCCTTGGTCAGGAATGACTGTACGGGTTCGAATCCCGTCTGAGCTA	GAATAGCAAATGAGAAACCTCCACGTGGTGCTATTCGGGTAACGCTAATTCTCAT				1	10
ERR2738448.57732	1	319	404	Leu	TAA	0	0	67.9		405	459	|GAATAGC|AA|ATGAGAA|ACC|T|CC|ACGT|GGT|GCTATTC|GG|GTAACG|CTAA|TTCTCAT|	GGCTCAGTGGTGGAATTGGTAGACACGAGGGACTTAAAATCCCTTGGTCAGGAATGACTGTACGGGTTCGAATCCCGTCTGAGCTA	GAATAGCAAATGAGAAACCTCCACGTGGTGCTATTCGGGTAACGCTAATTCTCAT				1	10
ERR2738448.57732	2	196	111	Leu	TAA	0	0	67.9		110	56	|GAATAGC|AA|ATGAGAA|ACC|T|CC|ACGT|GGT|GCTATTC|GG|GTAACG|CTAA|TTCTCAT|	GGCTCAGTGGTGGAATTGGTAGACACGAGGGACTTAAAATCCCTTGGTCAGGAATGACTGTACGGGTTCGAATCCCGTCTGAGCTA	GAATAGCAAATGAGAAACCTCCACGTGGTGCTATTCGGGTAACGCTAATTCTCAT				1	10
ERR2738448.2243065	1	24	109	Leu	TAA	0	0	67.9		110	164	|GAATAGC|AA|ATGAGAA|ACC|T|CC|ACGT|GGT|GCTATTC|GG|GTAACG|CTAA|TTCTCAT|	GGCTCAGTGGTGGAATTGGTAGACACGAGGGACTTAAAATCCCTTGGTCAGGAATGACTGTACGGGTTCGAATCCCGTCTGAGCTA	GAATAGCAAATGAGAAACCTCCACGTGGTGCTATTCGGGTAACGCTAATTCTCAT				1	10
ERR2738448.2243065	2	483	398	Leu	TAA	0	0	67.9		397	343	|GAATAGC|AA|ATGAGAA|ACC|T|CC|ACGT|GGT|GCTATTC|GG|GTAACG|CTAA|TTCTCAT|	GGCTCAGTGGTGGAATTGGTAGACACGAGGGACTTAAAATCCCTTGGTCAGGAATGACTGTACGGGTTCGAATCCCGTCTGAGCTA	GAATAGCAAATGAGAAACCTCCACGTGGTGCTATTCGGGTAACGCTAATTCTCAT				1	10
ERR2738448.2270774	2	195	110	Leu	TAA	0	0	67.9		109	55	|GAATAGC|AA|ATGAGAA|ACC|T|CC|ACGT|GGT|GCTATTC|GG|GTAACG|CTAA|TTCTCAT|	GGCTCAGTGGTGGAATTGGTAGACACGAGGGACTTAAAATCCCTTGGTCAGGAATGACTGTACGGGTTCGAATCCCGTCTGAGCTA	GAATAGCAAATGAGAAACCTCCACGTGGTGCTATTCGGGTAACGCTAATTCTCAT				1	10
ERR2738448.2499614	1	435	350	Leu	TAA	0	0	67.9		349	295	|GAATAGC|AA|ATGAGAA|ACC|T|CC|ACGT|GGT|GCTATTC|GG|GTAACG|CTAA|TTCTCAT|	GGCTCAGTGGTGGAATTGGTAGACACGAGGGACTTAAAATCCCTTGGTCAGGAATGACTGTACGGGTTCGAATCCCGTCTGAGCTA	GAATAGCAAATGAGAAACCTCCACGTGGTGCTATTCGGGTAACGCTAATTCTCAT				1	10
ERR2738448.3127728	1	306	391	Leu	TAA	0	0	67.9		392	446	|GAATAGC|AA|ATGAGAA|ACC|T|CC|ACGT|GGT|GCTATTC|GG|GTAACG|CTAA|TTCTCAT|	GGCTCAGTGGTGGAATTGGTAGACACGAGGGACTTAAAATCCCTTGGTCAGGAATGACTGTACGGGTTCGAATCCCGTCTGAGCTA	GAATAGCAAATGAGAAACCTCCACGTGGTGCTATTCGGGTAACGCTAATTCTCAT				1	10
ERR2738448.3619098	1	15	100	Leu	TAA	0	0	67.9		101	155	|GAATAGC|AA|ATGAGAA|ACC|T|CC|ACGT|GGT|GCTATTC|GG|GTAACG|CTAA|TTCTCAT|	GGCTCAGTGGTGGAATTGGTAGACACGAGGGACTTAAAATCCCTTGGTCAGGAATGACTGTACGGGTTCGAATCCCGTCTGAGCTA	GAATAGCAAATGAGAAACCTCCACGTGGTGCTATTCGGGTAACGCTAATTCTCAT				1	10
ERR2738448.3946249	1	105	190	Leu	TAA	0	0	67.9		191	245	|GAATAGC|AA|ATGAGAA|ACC|T|CC|ACGT|GGT|GCTATTC|GG|GTAACG|CTAA|TTCTCAT|	GGCTCAGTGGTGGAATTGGTAGACACGAGGGACTTAAAATCCCTTGGTCAGGAATGACTGTACGGGTTCGAATCCCGTCTGAGCTA	GAATAGCAAATGAGAAACCTCCACGTGGTGCTATTCGGGTAACGCTAATTCTCAT				1	10
ERR2738448.4758873	2	435	350	Leu	TAA	0	0	67.9		349	295	|GAATAGC|AA|ATGAGAA|ACC|T|CC|ACGT|GGT|GCTATTC|GG|GTAACG|CTAA|TTCTCAT|	GGCTCAGTGGTGGAATTGGTAGACACGAGGGACTTAAAATCCCTTGGTCAGGAATGACTGTACGGGTTCGAATCCCGTCTGAGCTA	GAATAGCAAATGAGAAACCTCCACGTGGTGCTATTCGGGTAACGCTAATTCTCAT				1	10
ERR2738448.4819873	1	198	113	Leu	TAA	0	0	67.9		112	58	|GAATAGC|AA|ATGAGAA|ACC|T|CC|ACGT|GGT|GCTATTC|GG|GTAACG|CTAA|TTCTCAT|	GGCTCAGTGGTGGAATTGGTAGACACGAGGGACTTAAAATCCCTTGGTCAGGAATGACTGTACGGGTTCGAATCCCGTCTGAGCTA	GAATAGCAAATGAGAAACCTCCACGTGGTGCTATTCGGGTAACGCTAATTCTCAT				1	10
ERR2738445.94817	2	386	301	Leu	TAA	0	0	67.9		300	246	|GAATAGC|AA|ATGAGAA|ACC|T|CC|ACGT|GGT|GCTATTC|GG|GTAACG|CTAA|TTCTCAT|	GGCTCAGTGGTGGAATTGGTAGACACGAGGGACTTAAAATCCCTTGGTCAGGAATGACTGTACGGGTTCGAATCCCGTCTGAGCTA	GAATAGCAAATGAGAAACCTCCACGTGGTGCTATTCGGGTAACGCTAATTCTCAT				1	10
ERR2738445.369082	1	349	434	Leu	TAA	0	0	67.9		435	489	|GAATAGC|AA|ATGAGAA|ACC|T|CC|ACGT|GGT|GCTATTC|GG|GTAACG|CTAA|TTCTCAT|	GGCTCAGTGGTGGAATTGGTAGACACGAGGGACTTAAAATCCCTTGGTCAGGAATGACTGTACGGGTTCGAATCCCGTCTGAGCTA	GAATAGCAAATGAGAAACCTCCACGTGGTGCTATTCGGGTAACGCTAATTCTCAT				1	10
ERR2738445.1928006	1	160	75	Leu	TAA	0	0	67.9		74	20	|GAATAGC|AA|ATGAGAA|ACC|T|CC|ACGT|GGT|GCTATTC|GG|GTAACG|CTAA|TTCTCAT|	GGCTCAGTGGTGGAATTGGTAGACACGAGGGACTTAAAATCCCTTGGTCAGGAATGACTGTACGGGTTCGAATCCCGTCTGAGCTA	GAATAGCAAATGAGAAACCTCCACGTGGTGCTATTCGGGTAACGCTAATTCTCAT				1	10
ERR2738445.2026468	1	265	350	Leu	TAA	0	0	67.9		351	405	|GAATAGC|AA|ATGAGAA|ACC|T|CC|ACGT|GGT|GCTATTC|GG|GTAACG|CTAA|TTCTCAT|	GGCTCAGTGGTGGAATTGGTAGACACGAGGGACTTAAAATCCCTTGGTCAGGAATGACTGTACGGGTTCGAATCCCGTCTGAGCTA	GAATAGCAAATGAGAAACCTCCACGTGGTGCTATTCGGGTAACGCTAATTCTCAT				1	10
ERR2738445.2026468	2	149	64	Leu	TAA	0	0	67.9		63	9	|GAATAGC|AA|ATGAGAA|ACC|T|CC|ACGT|GGT|GCTATTC|GG|GTAACG|CTAA|TTCTCAT|	GGCTCAGTGGTGGAATTGGTAGACACGAGGGACTTAAAATCCCTTGGTCAGGAATGACTGTACGGGTTCGAATCCCGTCTGAGCTA	GAATAGCAAATGAGAAACCTCCACGTGGTGCTATTCGGGTAACGCTAATTCTCAT				1	10
ERR2738445.2234546	1	286	371	Leu	TAA	0	0	67.9		372	426	|GAATAGC|AA|ATGAGAA|ACC|T|CC|ACGT|GGT|GCTATTC|GG|GTAACG|CTAA|TTCTCAT|	GGCTCAGTGGTGGAATTGGTAGACACGAGGGACTTAAAATCCCTTGGTCAGGAATGACTGTACGGGTTCGAATCCCGTCTGAGCTA	GAATAGCAAATGAGAAACCTCCACGTGGTGCTATTCGGGTAACGCTAATTCTCAT				1	10
ERR2738445.2234546	2	245	160	Leu	TAA	0	0	67.9		159	105	|GAATAGC|AA|ATGAGAA|ACC|T|CC|ACGT|GGT|GCTATTC|GG|GTAACG|CTAA|TTCTCAT|	GGCTCAGTGGTGGAATTGGTAGACACGAGGGACTTAAAATCCCTTGGTCAGGAATGACTGTACGGGTTCGAATCCCGTCTGAGCTA	GAATAGCAAATGAGAAACCTCCACGTGGTGCTATTCGGGTAACGCTAATTCTCAT				1	10
ERR2738445.2491922	1	297	382	Leu	TAA	0	0	67.9		383	437	|GAATAGC|AA|ATGAGAA|ACC|T|CC|ACGT|GGT|GCTATTC|GG|GTAACG|CTAA|TTCTCAT|	GGCTCAGTGGTGGAATTGGTAGACACGAGGGACTTAAAATCCCTTGGTCAGGAATGACTGTACGGGTTCGAATCCCGTCTGAGCTA	GAATAGCAAATGAGAAACCTCCACGTGGTGCTATTCGGGTAACGCTAATTCTCAT				1	10
ERR2738445.3009582	1	471	386	Leu	TAA	0	0	67.9		385	331	|GAATAGC|AA|ATGAGAA|ACC|T|CC|ACGT|GGT|GCTATTC|GG|GTAACG|CTAA|TTCTCAT|	GGCTCAGTGGTGGAATTGGTAGACACGAGGGACTTAAAATCCCTTGGTCAGGAATGACTGTACGGGTTCGAATCCCGTCTGAGCTA	GAATAGCAAATGAGAAACCTCCACGTGGTGCTATTCGGGTAACGCTAATTCTCAT				1	10
ERR2738445.3276653	1	424	339	Leu	TAA	0	0	67.9		338	284	|GAATAGC|AA|ATGAGAA|ACC|T|CC|ACGT|GGT|GCTATTC|GG|GTAACG|CTAA|TTCTCAT|	GGCTCAGTGGTGGAATTGGTAGACACGAGGGACTTAAAATCCCTTGGTCAGGAATGACTGTACGGGTTCGAATCCCGTCTGAGCTA	GAATAGCAAATGAGAAACCTCCACGTGGTGCTATTCGGGTAACGCTAATTCTCAT				1	10
ERR2738445.3984588	1	253	338	Leu	TAA	0	0	67.9		339	393	|GAATAGC|AA|ATGAGAA|ACC|T|CC|ACGT|GGT|GCTATTC|GG|GTAACG|CTAA|TTCTCAT|	GGCTCAGTGGTGGAATTGGTAGACACGAGGGACTTAAAATCCCTTGGTCAGGAATGACTGTACGGGTTCGAATCCCGTCTGAGCTA	GAATAGCAAATGAGAAACCTCCACGTGGTGCTATTCGGGTAACGCTAATTCTCAT				1	10
ERR2738445.4072556	1	26	111	Leu	TAA	0	0	67.9		112	166	|GAATAGC|AA|ATGAGAA|ACC|T|CC|ACGT|GGT|GCTATTC|GG|GTAACG|CTAA|TTCTCAT|	GGCTCAGTGGTGGAATTGGTAGACACGAGGGACTTAAAATCCCTTGGTCAGGAATGACTGTACGGGTTCGAATCCCGTCTGAGCTA	GAATAGCAAATGAGAAACCTCCACGTGGTGCTATTCGGGTAACGCTAATTCTCAT				1	10
ERR2738449.2205884	1	481	396	Leu	TAA	0	0	67.9		395	341	|GAATAGC|AA|ATGAGAA|ACC|T|CC|ACGT|GGT|GCTATTC|GG|GTAACG|CTAA|TTCTCAT|	GGCTCAGTGGTGGAATTGGTAGACACGAGGGACTTAAAATCCCTTGGTCAGGAATGACTGTACGGGTTCGAATCCCGTCTGAGCTA	GAATAGCAAATGAGAAACCTCCACGTGGTGCTATTCGGGTAACGCTAATTCTCAT				1	10
ERR2738449.3087358	1	195	110	Leu	TAA	0	0	67.9		109	55	|GAATAGC|AA|ATGAGAA|ACC|T|CC|ACGT|GGT|GCTATTC|GG|GTAACG|CTAA|TTCTCAT|	GGCTCAGTGGTGGAATTGGTAGACACGAGGGACTTAAAATCCCTTGGTCAGGAATGACTGTACGGGTTCGAATCCCGTCTGAGCTA	GAATAGCAAATGAGAAACCTCCACGTGGTGCTATTCGGGTAACGCTAATTCTCAT				1	10
ERR2738449.4472616	2	196	111	Leu	TAA	0	0	67.9		110	56	|GAATAGC|AA|ATGAGAA|ACC|T|CC|ACGT|GGT|GCTATTC|GG|GTAACG|CTAA|TTCTCAT|	GGCTCAGTGGTGGAATTGGTAGACACGAGGGACTTAAAATCCCTTGGTCAGGAATGACTGTACGGGTTCGAATCCCGTCTGAGCTA	GAATAGCAAATGAGAAACCTCCACGTGGTGCTATTCGGGTAACGCTAATTCTCAT				1	10
ERR2737481.42140	1	32	117	Leu	TAA	0	0	67.9		118	172	|GAATAGC|AA|ATGAGAA|ACC|T|CC|ACGT|GGT|GCTATTC|GG|GTAACG|CTAA|TTCTCAT|	GGCTCAGTGGTGGAATTGGTAGACACGAGGGACTTAAAATCCCTTGGTCAGGAATGACTGTACGGGTTCGAATCCCGTCTGAGCTA	GAATAGCAAATGAGAAACCTCCACGTGGTGCTATTCGGGTAACGCTAATTCTCAT				1	10
ERR2737481.186066	1	293	378	Leu	TAA	0	0	67.9		379	433	|GAATAGC|AA|ATGAGAA|ACC|T|CC|ACGT|GGT|GCTATTC|GG|GTAACG|CTAA|TTCTCAT|	GGCTCAGTGGTGGAATTGGTAGACACGAGGGACTTAAAATCCCTTGGTCAGGAATGACTGTACGGGTTCGAATCCCGTCTGAGCTA	GAATAGCAAATGAGAAACCTCCACGTGGTGCTATTCGGGTAACGCTAATTCTCAT				1	10
ERR2737481.186066	2	195	110	Leu	TAA	0	0	67.9		109	55	|GAATAGC|AA|ATGAGAA|ACC|T|CC|ACGT|GGT|GCTATTC|GG|GTAACG|CTAA|TTCTCAT|	GGCTCAGTGGTGGAATTGGTAGACACGAGGGACTTAAAATCCCTTGGTCAGGAATGACTGTACGGGTTCGAATCCCGTCTGAGCTA	GAATAGCAAATGAGAAACCTCCACGTGGTGCTATTCGGGTAACGCTAATTCTCAT				1	10
ERR2737481.293807	1	21	106	Leu	TAA	0	0	67.9		107	161	|GAATAGC|AA|ATGAGAA|ACC|T|CC|ACGT|GGT|GCTATTC|GG|GTAACG|CTAA|TTCTCAT|	GGCTCAGTGGTGGAATTGGTAGACACGAGGGACTTAAAATCCCTTGGTCAGGAATGACTGTACGGGTTCGAATCCCGTCTGAGCTA	GAATAGCAAATGAGAAACCTCCACGTGGTGCTATTCGGGTAACGCTAATTCTCAT				1	10
ERR2737481.293807	2	426	341	Leu	TAA	0	0	67.9		340	286	|GAATAGC|AA|ATGAGAA|ACC|T|CC|ACGT|GGT|GCTATTC|GG|GTAACG|CTAA|TTCTCAT|	GGCTCAGTGGTGGAATTGGTAGACACGAGGGACTTAAAATCCCTTGGTCAGGAATGACTGTACGGGTTCGAATCCCGTCTGAGCTA	GAATAGCAAATGAGAAACCTCCACGTGGTGCTATTCGGGTAACGCTAATTCTCAT				1	10
ERR2737481.363239	1	321	406	Leu	TAA	0	0	67.9		407	461	|GAATAGC|AA|ATGAGAA|ACC|T|CC|ACGT|GGT|GCTATTC|GG|GTAACG|CTAA|TTCTCAT|	GGCTCAGTGGTGGAATTGGTAGACACGAGGGACTTAAAATCCCTTGGTCAGGAATGACTGTACGGGTTCGAATCCCGTCTGAGCTA	GAATAGCAAATGAGAAACCTCCACGTGGTGCTATTCGGGTAACGCTAATTCTCAT				1	10
ERR2737481.363239	2	195	110	Leu	TAA	0	0	67.9		109	55	|GAATAGC|AA|ATGAGAA|ACC|T|CC|ACGT|GGT|GCTATTC|GG|GTAACG|CTAA|TTCTCAT|	GGCTCAGTGGTGGAATTGGTAGACACGAGGGACTTAAAATCCCTTGGTCAGGAATGACTGTACGGGTTCGAATCCCGTCTGAGCTA	GAATAGCAAATGAGAAACCTCCACGTGGTGCTATTCGGGTAACGCTAATTCTCAT				1	10
ERR2737481.384570	1	83	168	Leu	TAA	0	0	67.9		169	223	|GAATAGC|AA|ATGAGAA|ACC|T|CC|ACGT|GGT|GCTATTC|GG|GTAACG|CTAA|TTCTCAT|	GGCTCAGTGGTGGAATTGGTAGACACGAGGGACTTAAAATCCCTTGGTCAGGAATGACTGTACGGGTTCGAATCCCGTCTGAGCTA	GAATAGCAAATGAGAAACCTCCACGTGGTGCTATTCGGGTAACGCTAATTCTCAT				1	10
ERR2737481.384570	2	418	333	Leu	TAA	0	0	67.9		332	278	|GAATAGC|AA|ATGAGAA|ACC|T|CC|ACGT|GGT|GCTATTC|GG|GTAACG|CTAA|TTCTCAT|	GGCTCAGTGGTGGAATTGGTAGACACGAGGGACTTAAAATCCCTTGGTCAGGAATGACTGTACGGGTTCGAATCCCGTCTGAGCTA	GAATAGCAAATGAGAAACCTCCACGTGGTGCTATTCGGGTAACGCTAATTCTCAT				1	10
ERR2737481.406429	1	55	140	Leu	TAA	0	0	67.9		141	195	|GAATAGC|AA|ATGAGAA|ACC|T|CC|ACGT|GGT|GCTATTC|GG|GTAACG|CTAA|TTCTCAT|	GGCTCAGTGGTGGAATTGGTAGACACGAGGGACTTAAAATCCCTTGGTCAGGAATGACTGTACGGGTTCGAATCCCGTCTGAGCTA	GAATAGCAAATGAGAAACCTCCACGTGGTGCTATTCGGGTAACGCTAATTCTCAT				1	10
ERR2737481.406429	2	445	360	Leu	TAA	0	0	67.9		359	305	|GAATAGC|AA|ATGAGAA|ACC|T|CC|ACGT|GGT|GCTATTC|GG|GTAACG|CTAA|TTCTCAT|	GGCTCAGTGGTGGAATTGGTAGACACGAGGGACTTAAAATCCCTTGGTCAGGAATGACTGTACGGGTTCGAATCCCGTCTGAGCTA	GAATAGCAAATGAGAAACCTCCACGTGGTGCTATTCGGGTAACGCTAATTCTCAT				1	10
ERR2737481.412092	1	252	337	Leu	TAA	0	0	67.9		338	392	|GAATAGC|AA|ATGAGAA|ACC|T|CC|ACGT|GGT|GCTATTC|GG|GTAACG|CTAA|TTCTCAT|	GGCTCAGTGGTGGAATTGGTAGACACGAGGGACTTAAAATCCCTTGGTCAGGAATGACTGTACGGGTTCGAATCCCGTCTGAGCTA	GAATAGCAAATGAGAAACCTCCACGTGGTGCTATTCGGGTAACGCTAATTCTCAT				1	10
ERR2737481.412092	2	195	110	Leu	TAA	0	0	67.9		109	55	|GAATAGC|AA|ATGAGAA|ACC|T|CC|ACGT|GGT|GCTATTC|GG|GTAACG|CTAA|TTCTCAT|	GGCTCAGTGGTGGAATTGGTAGACACGAGGGACTTAAAATCCCTTGGTCAGGAATGACTGTACGGGTTCGAATCCCGTCTGAGCTA	GAATAGCAAATGAGAAACCTCCACGTGGTGCTATTCGGGTAACGCTAATTCTCAT				1	10
ERR2737481.671071	1	8	93	Leu	TAA	0	0	67.9		94	148	|GAATAGC|AA|ATGAGAA|ACC|T|CC|ACGT|GGT|GCTATTC|GG|GTAACG|CTAA|TTCTCAT|	GGCTCAGTGGTGGAATTGGTAGACACGAGGGACTTAAAATCCCTTGGTCAGGAATGACTGTACGGGTTCGAATCCCGTCTGAGCTA	GAATAGCAAATGAGAAACCTCCACGTGGTGCTATTCGGGTAACGCTAATTCTCAT				1	10
ERR2737481.857215	2	200	115	Leu	TAA	0	0	67.9		114	60	|GAATAGC|AA|ATGAGAA|ACC|T|CC|ACGT|GGT|GCTATTC|GG|GTAACG|CTAA|TTCTCAT|	GGCTCAGTGGTGGAATTGGTAGACACGAGGGACTTAAAATCCCTTGGTCAGGAATGACTGTACGGGTTCGAATCCCGTCTGAGCTA	GAATAGCAAATGAGAAACCTCCACGTGGTGCTATTCGGGTAACGCTAATTCTCAT				1	10
ERR2737481.866947	1	42	127	Leu	TAA	0	0	67.9		128	182	|GAATAGC|AA|ATGAGAA|ACC|T|CC|ACGT|GGT|GCTATTC|GG|GTAACG|CTAA|TTCTCAT|	GGCTCAGTGGTGGAATTGGTAGACACGAGGGACTTAAAATCCCTTGGTCAGGAATGACTGTACGGGTTCGAATCCCGTCTGAGCTA	GAATAGCAAATGAGAAACCTCCACGTGGTGCTATTCGGGTAACGCTAATTCTCAT				1	10
ERR2737481.866947	2	397	312	Leu	TAA	0	0	67.9		311	257	|GAATAGC|AA|ATGAGAA|ACC|T|CC|ACGT|GGT|GCTATTC|GG|GTAACG|CTAA|TTCTCAT|	GGCTCAGTGGTGGAATTGGTAGACACGAGGGACTTAAAATCCCTTGGTCAGGAATGACTGTACGGGTTCGAATCCCGTCTGAGCTA	GAATAGCAAATGAGAAACCTCCACGTGGTGCTATTCGGGTAACGCTAATTCTCAT				1	10
ERR2737481.958006	1	196	111	Leu	TAA	0	0	67.9		110	56	|GAATAGC|AA|ATGAGAA|ACC|T|CC|ACGT|GGT|GCTATTC|GG|GTAACG|CTAA|TTCTCAT|	GGCTCAGTGGTGGAATTGGTAGACACGAGGGACTTAAAATCCCTTGGTCAGGAATGACTGTACGGGTTCGAATCCCGTCTGAGCTA	GAATAGCAAATGAGAAACCTCCACGTGGTGCTATTCGGGTAACGCTAATTCTCAT				1	10
ERR2737481.981350	1	7	92	Leu	TAA	0	0	67.9		93	147	|GAATAGC|AA|ATGAGAA|ACC|T|CC|ACGT|GGT|GCTATTC|GG|GTAACG|CTAA|TTCTCAT|	GGCTCAGTGGTGGAATTGGTAGACACGAGGGACTTAAAATCCCTTGGTCAGGAATGACTGTACGGGTTCGAATCCCGTCTGAGCTA	GAATAGCAAATGAGAAACCTCCACGTGGTGCTATTCGGGTAACGCTAATTCTCAT				1	10
ERR2737481.988820	1	255	340	Leu	TAA	0	0	67.9		341	395	|GAATAGC|AA|ATGAGAA|ACC|T|CC|ACGT|GGT|GCTATTC|GG|GTAACG|CTAA|TTCTCAT|	GGCTCAGTGGTGGAATTGGTAGACACGAGGGACTTAAAATCCCTTGGTCAGGAATGACTGTACGGGTTCGAATCCCGTCTGAGCTA	GAATAGCAAATGAGAAACCTCCACGTGGTGCTATTCGGGTAACGCTAATTCTCAT				1	10
ERR2737481.1085632	1	14	99	Leu	TAA	0	0	67.9		100	154	|GAATAGC|AA|ATGAGAA|ACC|T|CC|ACGT|GGT|GCTATTC|GG|GTAACG|CTAA|TTCTCAT|	GGCTCAGTGGTGGAATTGGTAGACACGAGGGACTTAAAATCCCTTGGTCAGGAATGACTGTACGGGTTCGAATCCCGTCTGAGCTA	GAATAGCAAATGAGAAACCTCCACGTGGTGCTATTCGGGTAACGCTAATTCTCAT				1	10
ERR2737481.1085632	2	457	372	Leu	TAA	0	0	67.9		371	317	|GAATAGC|AA|ATGAGAA|ACC|T|CC|ACGT|GGT|GCTATTC|GG|GTAACG|CTAA|TTCTCAT|	GGCTCAGTGGTGGAATTGGTAGACACGAGGGACTTAAAATCCCTTGGTCAGGAATGACTGTACGGGTTCGAATCCCGTCTGAGCTA	GAATAGCAAATGAGAAACCTCCACGTGGTGCTATTCGGGTAACGCTAATTCTCAT				1	10
ERR2737481.1169061	1	62	147	Leu	TAA	0	0	67.9		148	202	|GAATAGC|AA|ATGAGAA|ACC|T|CC|ACGT|GGT|GCTATTC|GG|GTAACG|CTAA|TTCTCAT|	GGCTCAGTGGTGGAATTGGTAGACACGAGGGACTTAAAATCCCTTGGTCAGGAATGACTGTACGGGTTCGAATCCCGTCTGAGCTA	GAATAGCAAATGAGAAACCTCCACGTGGTGCTATTCGGGTAACGCTAATTCTCAT				1	10
ERR2737481.1213011	1	159	74	Leu	TAA	0	0	67.9		73	19	|GAATAGC|AA|ATGAGAA|ACC|T|CC|ACGT|GGT|GCTATTC|GG|GTAACG|CTAA|TTCTCAT|	GGCTCAGTGGTGGAATTGGTAGACACGAGGGACTTAAAATCCCTTGGTCAGGAATGACTGTACGGGTTCGAATCCCGTCTGAGCTA	GAATAGCAAATGAGAAACCTCCACGTGGTGCTATTCGGGTAACGCTAATTCTCAT				1	10
ERR2737481.1241612	1	224	139	Leu	TAA	0	0	67.9		138	84	|GAATAGC|AA|ATGAGAA|ACC|T|CC|ACGT|GGT|GCTATTC|GG|GTAACG|CTAA|TTCTCAT|	GGCTCAGTGGTGGAATTGGTAGACACGAGGGACTTAAAATCCCTTGGTCAGGAATGACTGTACGGGTTCGAATCCCGTCTGAGCTA	GAATAGCAAATGAGAAACCTCCACGTGGTGCTATTCGGGTAACGCTAATTCTCAT				1	10
ERR2737481.1301655	1	53	138	Leu	TAA	0	0	67.9		139	193	|GAATAGC|AA|ATGAGAA|ACC|T|CC|ACGT|GGT|GCTATTC|GG|GTAACG|CTAA|TTCTCAT|	GGCTCAGTGGTGGAATTGGTAGACACGAGGGACTTAAAATCCCTTGGTCAGGAATGACTGTACGGGTTCGAATCCCGTCTGAGCTA	GAATAGCAAATGAGAAACCTCCACGTGGTGCTATTCGGGTAACGCTAATTCTCAT				1	10
ERR2737481.1393354	1	52	137	Leu	TAA	0	0	67.9		138	192	|GAATAGC|AA|ATGAGAA|ACC|T|CC|ACGT|GGT|GCTATTC|GG|GTAACG|CTAA|TTCTCAT|	GGCTCAGTGGTGGAATTGGTAGACACGAGGGACTTAAAATCCCTTGGTCAGGAATGACTGTACGGGTTCGAATCCCGTCTGAGCTA	GAATAGCAAATGAGAAACCTCCACGTGGTGCTATTCGGGTAACGCTAATTCTCAT				1	10
ERR2737481.1431918	1	266	351	Leu	TAA	0	0	67.9		352	406	|GAATAGC|AA|ATGAGAA|ACC|T|CC|ACGT|GGT|GCTATTC|GG|GTAACG|CTAA|TTCTCAT|	GGCTCAGTGGTGGAATTGGTAGACACGAGGGACTTAAAATCCCTTGGTCAGGAATGACTGTACGGGTTCGAATCCCGTCTGAGCTA	GAATAGCAAATGAGAAACCTCCACGTGGTGCTATTCGGGTAACGCTAATTCTCAT				1	10
ERR2738446.798343	1	398	313	Leu	TAA	0	0	67.9		312	258	|GAATAGC|AA|ATGAGAA|ACC|T|CC|ACGT|GGT|GCTATTC|GG|GTAACG|CTAA|TTCTCAT|	GGCTCAGTGGTGGAATTGGTAGACACGAGGGACTTAAAATCCCTTGGTCAGGAATGACTGTACGGGTTCGAATCCCGTCTGAGCTA	GAATAGCAAATGAGAAACCTCCACGTGGTGCTATTCGGGTAACGCTAATTCTCAT				1	10
ERR2738446.1586079	1	151	66	Leu	TAA	0	0	67.9		65	11	|GAATAGC|AA|ATGAGAA|ACC|T|CC|ACGT|GGT|GCTATTC|GG|GTAACG|CTAA|TTCTCAT|	GGCTCAGTGGTGGAATTGGTAGACACGAGGGACTTAAAATCCCTTGGTCAGGAATGACTGTACGGGTTCGAATCCCGTCTGAGCTA	GAATAGCAAATGAGAAACCTCCACGTGGTGCTATTCGGGTAACGCTAATTCTCAT				1	10
ERR2738446.1607421	1	355	440	Leu	TAA	0	0	67.9		441	495	|GAATAGC|AA|ATGAGAA|ACC|T|CC|ACGT|GGT|GCTATTC|GG|GTAACG|CTAA|TTCTCAT|	GGCTCAGTGGTGGAATTGGTAGACACGAGGGACTTAAAATCCCTTGGTCAGGAATGACTGTACGGGTTCGAATCCCGTCTGAGCTA	GAATAGCAAATGAGAAACCTCCACGTGGTGCTATTCGGGTAACGCTAATTCTCAT				1	10
ERR2738446.1607421	2	218	133	Leu	TAA	0	0	67.9		132	78	|GAATAGC|AA|ATGAGAA|ACC|T|CC|ACGT|GGT|GCTATTC|GG|GTAACG|CTAA|TTCTCAT|	GGCTCAGTGGTGGAATTGGTAGACACGAGGGACTTAAAATCCCTTGGTCAGGAATGACTGTACGGGTTCGAATCCCGTCTGAGCTA	GAATAGCAAATGAGAAACCTCCACGTGGTGCTATTCGGGTAACGCTAATTCTCAT				1	10
ERR2738446.2925815	1	84	169	Leu	TAA	0	0	67.9		170	224	|GAATAGC|AA|ATGAGAA|ACC|T|CC|ACGT|GGT|GCTATTC|GG|GTAACG|CTAA|TTCTCAT|	GGCTCAGTGGTGGAATTGGTAGACACGAGGGACTTAAAATCCCTTGGTCAGGAATGACTGTACGGGTTCGAATCCCGTCTGAGCTA	GAATAGCAAATGAGAAACCTCCACGTGGTGCTATTCGGGTAACGCTAATTCTCAT				1	10
ERR2738446.2925815	2	464	379	Leu	TAA	0	0	67.9		378	324	|GAATAGC|AA|ATGAGAA|ACC|T|CC|ACGT|GGT|GCTATTC|GG|GTAACG|CTAA|TTCTCAT|	GGCTCAGTGGTGGAATTGGTAGACACGAGGGACTTAAAATCCCTTGGTCAGGAATGACTGTACGGGTTCGAATCCCGTCTGAGCTA	GAATAGCAAATGAGAAACCTCCACGTGGTGCTATTCGGGTAACGCTAATTCTCAT				1	10
ERR2738446.3308685	1	90	175	Leu	TAA	0	0	67.9		176	230	|GAATAGC|AA|ATGAGAA|ACC|T|CC|ACGT|GGT|GCTATTC|GG|GTAACG|CTAA|TTCTCAT|	GGCTCAGTGGTGGAATTGGTAGACACGAGGGACTTAAAATCCCTTGGTCAGGAATGACTGTACGGGTTCGAATCCCGTCTGAGCTA	GAATAGCAAATGAGAAACCTCCACGTGGTGCTATTCGGGTAACGCTAATTCTCAT				1	10
ERR2738446.3308685	2	412	327	Leu	TAA	0	0	67.9		326	272	|GAATAGC|AA|ATGAGAA|ACC|T|CC|ACGT|GGT|GCTATTC|GG|GTAACG|CTAA|TTCTCAT|	GGCTCAGTGGTGGAATTGGTAGACACGAGGGACTTAAAATCCCTTGGTCAGGAATGACTGTACGGGTTCGAATCCCGTCTGAGCTA	GAATAGCAAATGAGAAACCTCCACGTGGTGCTATTCGGGTAACGCTAATTCTCAT				1	10
ERR2738446.3509024	1	305	390	Leu	TAA	0	0	67.9		391	445	|GAATAGC|AA|ATGAGAA|ACC|T|CC|ACGT|GGT|GCTATTC|GG|GTAACG|CTAA|TTCTCAT|	GGCTCAGTGGTGGAATTGGTAGACACGAGGGACTTAAAATCCCTTGGTCAGGAATGACTGTACGGGTTCGAATCCCGTCTGAGCTA	GAATAGCAAATGAGAAACCTCCACGTGGTGCTATTCGGGTAACGCTAATTCTCAT				1	10
ERR2738446.4362703	1	62	147	Leu	TAA	0	0	67.9		148	202	|GAATAGC|AA|ATGAGAA|ACC|T|CC|ACGT|GGT|GCTATTC|GG|GTAACG|CTAA|TTCTCAT|	GGCTCAGTGGTGGAATTGGTAGACACGAGGGACTTAAAATCCCTTGGTCAGGAATGACTGTACGGGTTCGAATCCCGTCTGAGCTA	GAATAGCAAATGAGAAACCTCCACGTGGTGCTATTCGGGTAACGCTAATTCTCAT				1	10
ERR2738446.4362703	2	483	398	Leu	TAA	0	0	67.9		397	343	|GAATAGC|AA|ATGAGAA|ACC|T|CC|ACGT|GGT|GCTATTC|GG|GTAACG|CTAA|TTCTCAT|	GGCTCAGTGGTGGAATTGGTAGACACGAGGGACTTAAAATCCCTTGGTCAGGAATGACTGTACGGGTTCGAATCCCGTCTGAGCTA	GAATAGCAAATGAGAAACCTCCACGTGGTGCTATTCGGGTAACGCTAATTCTCAT				1	10
ERR2738446.4741321	1	32	117	Leu	TAA	0	0	67.9		118	172	|GAATAGC|AA|ATGAGAA|ACC|T|CC|ACGT|GGT|GCTATTC|GG|GTAACG|CTAA|TTCTCAT|	GGCTCAGTGGTGGAATTGGTAGACACGAGGGACTTAAAATCCCTTGGTCAGGAATGACTGTACGGGTTCGAATCCCGTCTGAGCTA	GAATAGCAAATGAGAAACCTCCACGTGGTGCTATTCGGGTAACGCTAATTCTCAT				1	10
ERR2738446.4741321	2	413	328	Leu	TAA	0	0	67.9		327	273	|GAATAGC|AA|ATGAGAA|ACC|T|CC|ACGT|GGT|GCTATTC|GG|GTAACG|CTAA|TTCTCAT|	GGCTCAGTGGTGGAATTGGTAGACACGAGGGACTTAAAATCCCTTGGTCAGGAATGACTGTACGGGTTCGAATCCCGTCTGAGCTA	GAATAGCAAATGAGAAACCTCCACGTGGTGCTATTCGGGTAACGCTAATTCTCAT				1	10
ERR2738446.4894809	1	298	383	Leu	TAA	0	0	67.9		384	438	|GAATAGC|AA|ATGAGAA|ACC|T|CC|ACGT|GGT|GCTATTC|GG|GTAACG|CTAA|TTCTCAT|	GGCTCAGTGGTGGAATTGGTAGACACGAGGGACTTAAAATCCCTTGGTCAGGAATGACTGTACGGGTTCGAATCCCGTCTGAGCTA	GAATAGCAAATGAGAAACCTCCACGTGGTGCTATTCGGGTAACGCTAATTCTCAT				1	10
ERR2738450.340361	1	94	179	Leu	TAA	0	0	67.9		180	234	|GAATAGC|AA|ATGAGAA|ACC|T|CC|ACGT|GGT|GCTATTC|GG|GTAACG|CTAA|TTCTCAT|	GGCTCAGTGGTGGAATTGGTAGACACGAGGGACTTAAAATCCCTTGGTCAGGAATGACTGTACGGGTTCGAATCCCGTCTGAGCTA	GAATAGCAAATGAGAAACCTCCACGTGGTGCTATTCGGGTAACGCTAATTCTCAT				1	10
ERR2738450.340361	2	443	358	Leu	TAA	0	0	67.9		357	303	|GAATAGC|AA|ATGAGAA|ACC|T|CC|ACGT|GGT|GCTATTC|GG|GTAACG|CTAA|TTCTCAT|	GGCTCAGTGGTGGAATTGGTAGACACGAGGGACTTAAAATCCCTTGGTCAGGAATGACTGTACGGGTTCGAATCCCGTCTGAGCTA	GAATAGCAAATGAGAAACCTCCACGTGGTGCTATTCGGGTAACGCTAATTCTCAT				1	10
ERR2738450.1182897	1	24	109	Leu	TAA	0	0	67.9		110	164	|GAATAGC|AA|ATGAGAA|ACC|T|CC|ACGT|GGT|GCTATTC|GG|GTAACG|CTAA|TTCTCAT|	GGCTCAGTGGTGGAATTGGTAGACACGAGGGACTTAAAATCCCTTGGTCAGGAATGACTGTACGGGTTCGAATCCCGTCTGAGCTA	GAATAGCAAATGAGAAACCTCCACGTGGTGCTATTCGGGTAACGCTAATTCTCAT				1	10
ERR2738450.2181328	1	35	120	Leu	TAA	0	0	67.9		121	175	|GAATAGC|AA|ATGAGAA|ACC|T|CC|ACGT|GGT|GCTATTC|GG|GTAACG|CTAA|TTCTCAT|	GGCTCAGTGGTGGAATTGGTAGACACGAGGGACTTAAAATCCCTTGGTCAGGAATGACTGTACGGGTTCGAATCCCGTCTGAGCTA	GAATAGCAAATGAGAAACCTCCACGTGGTGCTATTCGGGTAACGCTAATTCTCAT				1	10
ERR2738450.2181328	2	425	340	Leu	TAA	0	0	67.9		339	285	|GAATAGC|AA|ATGAGAA|ACC|T|CC|ACGT|GGT|GCTATTC|GG|GTAACG|CTAA|TTCTCAT|	GGCTCAGTGGTGGAATTGGTAGACACGAGGGACTTAAAATCCCTTGGTCAGGAATGACTGTACGGGTTCGAATCCCGTCTGAGCTA	GAATAGCAAATGAGAAACCTCCACGTGGTGCTATTCGGGTAACGCTAATTCTCAT				1	10
ERR2738450.2507512	1	326	411	Leu	TAA	0	0	67.9		412	466	|GAATAGC|AA|ATGAGAA|ACC|T|CC|ACGT|GGT|GCTATTC|GG|GTAACG|CTAA|TTCTCAT|	GGCTCAGTGGTGGAATTGGTAGACACGAGGGACTTAAAATCCCTTGGTCAGGAATGACTGTACGGGTTCGAATCCCGTCTGAGCTA	GAATAGCAAATGAGAAACCTCCACGTGGTGCTATTCGGGTAACGCTAATTCTCAT				1	10
ERR2738450.2507512	2	168	83	Leu	TAA	0	0	67.9		82	28	|GAATAGC|AA|ATGAGAA|ACC|T|CC|ACGT|GGT|GCTATTC|GG|GTAACG|CTAA|TTCTCAT|	GGCTCAGTGGTGGAATTGGTAGACACGAGGGACTTAAAATCCCTTGGTCAGGAATGACTGTACGGGTTCGAATCCCGTCTGAGCTA	GAATAGCAAATGAGAAACCTCCACGTGGTGCTATTCGGGTAACGCTAATTCTCAT				1	10
ERR2738450.3013826	1	161	76	Leu	TAA	0	0	67.9		75	21	|GAATAGC|AA|ATGAGAA|ACC|T|CC|ACGT|GGT|GCTATTC|GG|GTAACG|CTAA|TTCTCAT|	GGCTCAGTGGTGGAATTGGTAGACACGAGGGACTTAAAATCCCTTGGTCAGGAATGACTGTACGGGTTCGAATCCCGTCTGAGCTA	GAATAGCAAATGAGAAACCTCCACGTGGTGCTATTCGGGTAACGCTAATTCTCAT				1	10
ERR2738450.3555463	2	431	346	Leu	TAA	0	0	67.9		345	291	|GAATAGC|AA|ATGAGAA|ACC|T|CC|ACGT|GGT|GCTATTC|GG|GTAACG|CTAA|TTCTCAT|	GGCTCAGTGGTGGAATTGGTAGACACGAGGGACTTAAAATCCCTTGGTCAGGAATGACTGTACGGGTTCGAATCCCGTCTGAGCTA	GAATAGCAAATGAGAAACCTCCACGTGGTGCTATTCGGGTAACGCTAATTCTCAT				1	10
ERR2737917.40931	1	16	101	Leu	TAA	0	0	66.9		102	156	|GAATAGC|AA|ATGAGAA|ACC|T|CC|ACGT|GGT|GCTATTC|GG|GTAACG|CTAA|TTCTCAT|	GGCTCAGTGGTGAAATTGGTAGACACGAGGGACTTAAAATCCCTTGGTCAGTAATGACTGTACGGGTTCGAGTCCCGTCTGAGCTA	GAATAGCAAATGAGAAACCTCCACGTGGTGCTATTCGGGTAACGCTAATTCTCAT				1	16
ERR2737917.40931	2	489	404	Leu	TAA	0	0	66.9		403	349	|GAATAGC|AA|ATGAGAA|ACC|T|CC|ACGT|GGT|GCTATTC|GG|GTAACG|CTAA|TTCTCAT|	GGCTCAGTGGTGAAATTGGTAGACACGAGGGACTTAAAATCCCTTGGTCAGTAATGACTGTACGGGTTCGAGTCCCGTCTGAGCTA	GAATAGCAAATGAGAAACCTCCACGTGGTGCTATTCGGGTAACGCTAATTCTCAT				1	16
ERR2737917.346945	1	351	436	Leu	TAA	0	0	66.9		437	491	|GAATAGC|AA|ATGAGAA|ACC|T|CC|ACGT|GGT|GCTATTC|GG|GTAACG|CTAA|TTCTCAT|	GGCTCAGTGGTGAAATTGGTAGACACGAGGGACTTAAAATCCCTTGGTCAGTAATGACTGTACGGGTTCGAGTCCCGTCTGAGCTA	GAATAGCAAATGAGAAACCTCCACGTGGTGCTATTCGGGTAACGCTAATTCTCAT				1	16
ERR2737917.346945	2	183	98	Leu	TAA	0	0	66.9		97	43	|GAATAGC|AA|ATGAGAA|ACC|T|CC|ACGT|GGT|GCTATTC|GG|GTAACG|CTAA|TTCTCAT|	GGCTCAGTGGTGAAATTGGTAGACACGAGGGACTTAAAATCCCTTGGTCAGTAATGACTGTACGGGTTCGAGTCCCGTCTGAGCTA	GAATAGCAAATGAGAAACCTCCACGTGGTGCTATTCGGGTAACGCTAATTCTCAT				1	16
ERR2737917.1054523	1	54	139	Leu	TAA	0	0	66.9		140	194	|GAATAGC|AA|ATGAGAA|ACC|T|CC|ACGT|GGT|GCTATTC|GG|GTAACG|CTAA|TTCTCAT|	GGCTCAGTGGTGAAATTGGTAGACACGAGGGACTTAAAATCCCTTGGTCAGTAATGACTGTACGGGTTCGAGTCCCGTCTGAGCTA	GAATAGCAAATGAGAAACCTCCACGTGGTGCTATTCGGGTAACGCTAATTCTCAT				1	16
ERR2737917.1054523	2	482	397	Leu	TAA	0	0	66.9		396	342	|GAATAGC|AA|ATGAGAA|ACC|T|CC|ACGT|GGT|GCTATTC|GG|GTAACG|CTAA|TTCTCAT|	GGCTCAGTGGTGAAATTGGTAGACACGAGGGACTTAAAATCCCTTGGTCAGTAATGACTGTACGGGTTCGAGTCCCGTCTGAGCTA	GAATAGCAAATGAGAAACCTCCACGTGGTGCTATTCGGGTAACGCTAATTCTCAT				1	16
ERR2737917.1136436	1	61	146	Leu	TAA	0	0	66.9		147	201	|GAATAGC|AA|ATGAGAA|ACC|T|CC|ACGT|GGT|GCTATTC|GG|GTAACG|CTAA|TTCTCAT|	GGCTCAGTGGTGAAATTGGTAGACACGAGGGACTTAAAATCCCTTGGTCAGTAATGACTGTACGGGTTCGAGTCCCGTCTGAGCTA	GAATAGCAAATGAGAAACCTCCACGTGGTGCTATTCGGGTAACGCTAATTCTCAT				1	16
ERR2737917.1136436	2	445	360	Leu	TAA	0	0	66.9		359	305	|GAATAGC|AA|ATGAGAA|ACC|T|CC|ACGT|GGT|GCTATTC|GG|GTAACG|CTAA|TTCTCAT|	GGCTCAGTGGTGAAATTGGTAGACACGAGGGACTTAAAATCCCTTGGTCAGTAATGACTGTACGGGTTCGAGTCCCGTCTGAGCTA	GAATAGCAAATGAGAAACCTCCACGTGGTGCTATTCGGGTAACGCTAATTCTCAT				1	16
ERR2737917.1200305	1	33	118	Leu	TAA	0	0	66.9		119	173	|GAATAGC|AA|ATGAGAA|ACC|T|CC|ACGT|GGT|GCTATTC|GG|GTAACG|CTAA|TTCTCAT|	GGCTCAGTGGTGAAATTGGTAGACACGAGGGACTTAAAATCCCTTGGTCAGTAATGACTGTACGGGTTCGAGTCCCGTCTGAGCTA	GAATAGCAAATGAGAAACCTCCACGTGGTGCTATTCGGGTAACGCTAATTCTCAT				1	16
ERR2737917.1775716	1	42	127	Leu	TAA	0	0	66.9		128	182	|GAATAGC|AA|ATGAGAA|ACC|T|CC|ACGT|GGT|GCTATTC|GG|GTAACG|CTAA|TTCTCAT|	GGCTCAGTGGTGAAATTGGTAGACACGAGGGACTTAAAATCCCTTGGTCAGTAATGACTGTACGGGTTCGAGTCCCGTCTGAGCTA	GAATAGCAAATGAGAAACCTCCACGTGGTGCTATTCGGGTAACGCTAATTCTCAT				1	16
ERR2737917.1775716	2	454	369	Leu	TAA	0	0	66.9		368	314	|GAATAGC|AA|ATGAGAA|ACC|T|CC|ACGT|GGT|GCTATTC|GG|GTAACG|CTAA|TTCTCAT|	GGCTCAGTGGTGAAATTGGTAGACACGAGGGACTTAAAATCCCTTGGTCAGTAATGACTGTACGGGTTCGAGTCCCGTCTGAGCTA	GAATAGCAAATGAGAAACCTCCACGTGGTGCTATTCGGGTAACGCTAATTCTCAT				1	16
ERR2737917.1855988	1	288	373	Leu	TAA	0	0	66.9		374	428	|GAATAGC|AA|ATGAGAA|ACC|T|CC|ACGT|GGT|GCTATTC|GG|GTAACG|CTAA|TTCTCAT|	GGCTCAGTGGTGAAATTGGTAGACACGAGGGACTTAAAATCCCTTGGTCAGTAATGACTGTACGGGTTCGAGTCCCGTCTGAGCTA	GAATAGCAAATGAGAAACCTCCACGTGGTGCTATTCGGGTAACGCTAATTCTCAT				1	16
ERR2737917.1855988	2	156	71	Leu	TAA	0	0	66.9		70	16	|GAATAGC|AA|ATGAGAA|ACC|T|CC|ACGT|GGT|GCTATTC|GG|GTAACG|CTAA|TTCTCAT|	GGCTCAGTGGTGAAATTGGTAGACACGAGGGACTTAAAATCCCTTGGTCAGTAATGACTGTACGGGTTCGAGTCCCGTCTGAGCTA	GAATAGCAAATGAGAAACCTCCACGTGGTGCTATTCGGGTAACGCTAATTCTCAT				1	16
ERR2737917.1899019	1	357	442	Leu	TAA	0	0	66.9		443	497	|GAATAGC|AA|ATGAGAA|ACC|T|CC|ACGT|GGT|GCTATTC|GG|GTAACG|CTAA|TTCTCAT|	GGCTCAGTGGTGAAATTGGTAGACACGAGGGACTTAAAATCCCTTGGTCAGTAATGACTGTACGGGTTCGAGTCCCGTCTGAGCTA	GAATAGCAAATGAGAAACCTCCACGTGGTGCTATTCGGGTAACGCTAATTCTCAT				1	16
ERR2737917.1899019	2	171	86	Leu	TAA	0	0	66.9		85	31	|GAATAGC|AA|ATGAGAA|ACC|T|CC|ACGT|GGT|GCTATTC|GG|GTAACG|CTAA|TTCTCAT|	GGCTCAGTGGTGAAATTGGTAGACACGAGGGACTTAAAATCCCTTGGTCAGTAATGACTGTACGGGTTCGAGTCCCGTCTGAGCTA	GAATAGCAAATGAGAAACCTCCACGTGGTGCTATTCGGGTAACGCTAATTCTCAT				1	16
ERR2737917.2153847	1	410	325	Leu	TAA	0	0	66.9		324	270	|GAATAGC|AA|ATGAGAA|ACC|T|CC|ACGT|GGT|GCTATTC|GG|GTAACG|CTAA|TTCTCAT|	GGCTCAGTGGTGAAATTGGTAGACACGAGGGACTTAAAATCCCTTGGTCAGTAATGACTGTACGGGTTCGAGTCCCGTCTGAGCTA	GAATAGCAAATGAGAAACCTCCACGTGGTGCTATTCGGGTAACGCTAATTCTCAT				1	16
ERR2737917.2181245	1	274	359	Leu	TAA	0	0	66.9		360	414	|GAATAGC|AA|ATGAGAA|ACC|T|CC|ACGT|GGT|GCTATTC|GG|GTAACG|CTAA|TTCTCAT|	GGCTCAGTGGTGAAATTGGTAGACACGAGGGACTTAAAATCCCTTGGTCAGTAATGACTGTACGGGTTCGAGTCCCGTCTGAGCTA	GAATAGCAAATGAGAAACCTCCACGTGGTGCTATTCGGGTAACGCTAATTCTCAT				1	16
ERR2737917.2181245	2	195	110	Leu	TAA	0	0	66.9		109	55	|GAATAGC|AA|ATGAGAA|ACC|T|CC|ACGT|GGT|GCTATTC|GG|GTAACG|CTAA|TTCTCAT|	GGCTCAGTGGTGAAATTGGTAGACACGAGGGACTTAAAATCCCTTGGTCAGTAATGACTGTACGGGTTCGAGTCCCGTCTGAGCTA	GAATAGCAAATGAGAAACCTCCACGTGGTGCTATTCGGGTAACGCTAATTCTCAT				1	16
ERR2737917.2212997	1	60	145	Leu	TAA	0	0	66.9		146	200	|GAATAGC|AA|ATGAGAA|ACC|T|CC|ACGT|GGT|GCTATTC|GG|GTAACG|CTAA|TTCTCAT|	GGCTCAGTGGTGAAATTGGTAGACACGAGGGACTTAAAATCCCTTGGTCAGTAATGACTGTACGGGTTCGAGTCCCGTCTGAGCTA	GAATAGCAAATGAGAAACCTCCACGTGGTGCTATTCGGGTAACGCTAATTCTCAT				1	16
ERR2737917.2212997	2	445	360	Leu	TAA	0	0	66.9		359	305	|GAATAGC|AA|ATGAGAA|ACC|T|CC|ACGT|GGT|GCTATTC|GG|GTAACG|CTAA|TTCTCAT|	GGCTCAGTGGTGAAATTGGTAGACACGAGGGACTTAAAATCCCTTGGTCAGTAATGACTGTACGGGTTCGAGTCCCGTCTGAGCTA	GAATAGCAAATGAGAAACCTCCACGTGGTGCTATTCGGGTAACGCTAATTCTCAT				1	16
ERR2737917.2524894	1	196	111	Leu	TAA	0	0	66.9		110	56	|GAATAGC|AA|ATGAGAA|ACC|T|CC|ACGT|GGT|GCTATTC|GG|GTAACG|CTAA|TTCTCAT|	GGCTCAGTGGTGAAATTGGTAGACACGAGGGACTTAAAATCCCTTGGTCAGTAATGACTGTACGGGTTCGAGTCCCGTCTGAGCTA	GAATAGCAAATGAGAAACCTCCACGTGGTGCTATTCGGGTAACGCTAATTCTCAT				1	16
ERR2737917.2646269	1	439	354	Leu	TAA	0	0	66.9		353	299	|GAATAGC|AA|ATGAGAA|ACC|T|CC|ACGT|GGT|GCTATTC|GG|GTAACG|CTAA|TTCTCAT|	GGCTCAGTGGTGAAATTGGTAGACACGAGGGACTTAAAATCCCTTGGTCAGTAATGACTGTACGGGTTCGAGTCCCGTCTGAGCTA	GAATAGCAAATGAGAAACCTCCACGTGGTGCTATTCGGGTAACGCTAATTCTCAT				1	16
ERR2737917.4296903	1	76	161	Leu	TAA	0	0	66.9		162	216	|GAATAGC|AA|ATGAGAA|ACC|T|CC|ACGT|GGT|GCTATTC|GG|GTAACG|CTAA|TTCTCAT|	GGCTCAGTGGTGAAATTGGTAGACACGAGGGACTTAAAATCCCTTGGTCAGTAATGACTGTACGGGTTCGAGTCCCGTCTGAGCTA	GAATAGCAAATGAGAAACCTCCACGTGGTGCTATTCGGGTAACGCTAATTCTCAT				1	16
ERR2737917.4296903	2	445	360	Leu	TAA	0	0	66.9		359	305	|GAATAGC|AA|ATGAGAA|ACC|T|CC|ACGT|GGT|GCTATTC|GG|GTAACG|CTAA|TTCTCAT|	GGCTCAGTGGTGAAATTGGTAGACACGAGGGACTTAAAATCCCTTGGTCAGTAATGACTGTACGGGTTCGAGTCCCGTCTGAGCTA	GAATAGCAAATGAGAAACCTCCACGTGGTGCTATTCGGGTAACGCTAATTCTCAT				1	16
ERR2737917.4454838	2	445	360	Leu	TAA	0	0	66.9		359	305	|GAATAGC|AA|ATGAGAA|ACC|T|CC|ACGT|GGT|GCTATTC|GG|GTAACG|CTAA|TTCTCAT|	GGCTCAGTGGTGAAATTGGTAGACACGAGGGACTTAAAATCCCTTGGTCAGTAATGACTGTACGGGTTCGAGTCCCGTCTGAGCTA	GAATAGCAAATGAGAAACCTCCACGTGGTGCTATTCGGGTAACGCTAATTCTCAT				1	16
ERR2737917.4671026	1	449	364	Leu	TAA	0	0	66.9		363	309	|GAATAGC|AA|ATGAGAA|ACC|T|CC|ACGT|GGT|GCTATTC|GG|GTAACG|CTAA|TTCTCAT|	GGCTCAGTGGTGAAATTGGTAGACACGAGGGACTTAAAATCCCTTGGTCAGTAATGACTGTACGGGTTCGAGTCCCGTCTGAGCTA	GAATAGCAAATGAGAAACCTCCACGTGGTGCTATTCGGGTAACGCTAATTCTCAT				1	16
ERR2737917.4749784	1	191	106	Leu	TAA	0	0	66.9		105	51	|GAATAGC|AA|ATGAGAA|ACC|T|CC|ACGT|GGT|GCTATTC|GG|GTAACG|CTAA|TTCTCAT|	GGCTCAGTGGTGAAATTGGTAGACACGAGGGACTTAAAATCCCTTGGTCAGTAATGACTGTACGGGTTCGAGTCCCGTCTGAGCTA	GAATAGCAAATGAGAAACCTCCACGTGGTGCTATTCGGGTAACGCTAATTCTCAT				1	16
ERR2737917.4849181	2	158	73	Leu	TAA	0	0	66.9		72	18	|GAATAGC|AA|ATGAGAA|ACC|T|CC|ACGT|GGT|GCTATTC|GG|GTAACG|CTAA|TTCTCAT|	GGCTCAGTGGTGAAATTGGTAGACACGAGGGACTTAAAATCCCTTGGTCAGTAATGACTGTACGGGTTCGAGTCCCGTCTGAGCTA	GAATAGCAAATGAGAAACCTCCACGTGGTGCTATTCGGGTAACGCTAATTCTCAT				1	16
ERR2737917.4922553	1	18	103	Leu	TAA	0	0	66.9		104	158	|GAATAGC|AA|ATGAGAA|ACC|T|CC|ACGT|GGT|GCTATTC|GG|GTAACG|CTAA|TTCTCAT|	GGCTCAGTGGTGAAATTGGTAGACACGAGGGACTTAAAATCCCTTGGTCAGTAATGACTGTACGGGTTCGAGTCCCGTCTGAGCTA	GAATAGCAAATGAGAAACCTCCACGTGGTGCTATTCGGGTAACGCTAATTCTCAT				1	16
ERR2737917.4922553	2	445	360	Leu	TAA	0	0	66.9		359	305	|GAATAGC|AA|ATGAGAA|ACC|T|CC|ACGT|GGT|GCTATTC|GG|GTAACG|CTAA|TTCTCAT|	GGCTCAGTGGTGAAATTGGTAGACACGAGGGACTTAAAATCCCTTGGTCAGTAATGACTGTACGGGTTCGAGTCCCGTCTGAGCTA	GAATAGCAAATGAGAAACCTCCACGTGGTGCTATTCGGGTAACGCTAATTCTCAT				1	16
ERR2737917.5239358	1	315	400	Leu	TAA	0	0	66.9		401	455	|GAATAGC|AA|ATGAGAA|ACC|T|CC|ACGT|GGT|GCTATTC|GG|GTAACG|CTAA|TTCTCAT|	GGCTCAGTGGTGAAATTGGTAGACACGAGGGACTTAAAATCCCTTGGTCAGTAATGACTGTACGGGTTCGAGTCCCGTCTGAGCTA	GAATAGCAAATGAGAAACCTCCACGTGGTGCTATTCGGGTAACGCTAATTCTCAT				1	16
ERR2737917.5239358	2	145	60	Leu	TAA	0	0	66.9		59	5	|GAATAGC|AA|ATGAGAA|ACC|T|CC|ACGT|GGT|GCTATTC|GG|GTAACG|CTAA|TTCTCAT|	GGCTCAGTGGTGAAATTGGTAGACACGAGGGACTTAAAATCCCTTGGTCAGTAATGACTGTACGGGTTCGAGTCCCGTCTGAGCTA	GAATAGCAAATGAGAAACCTCCACGTGGTGCTATTCGGGTAACGCTAATTCTCAT				1	16
ERR2737917.5240768	2	437	352	Leu	TAA	0	0	66.9		351	297	|GAATAGC|AA|ATGAGAA|ACC|T|CC|ACGT|GGT|GCTATTC|GG|GTAACG|CTAA|TTCTCAT|	GGCTCAGTGGTGAAATTGGTAGACACGAGGGACTTAAAATCCCTTGGTCAGTAATGACTGTACGGGTTCGAGTCCCGTCTGAGCTA	GAATAGCAAATGAGAAACCTCCACGTGGTGCTATTCGGGTAACGCTAATTCTCAT				1	16
ERR2737918.38321	1	166	81	Leu	TAA	0	0	66.9		80	26	|GAATAGC|AA|ATGAGAA|ACC|T|CC|ACGT|GGT|GCTATTC|GG|GTAACG|CTAA|TTCTCAT|	GGCTCAGTGGTGAAATTGGTAGACACGAGGGACTTAAAATCCCTTGGTCAGTAATGACTGTACGGGTTCGAGTCCCGTCTGAGCTA	GAATAGCAAATGAGAAACCTCCACGTGGTGCTATTCGGGTAACGCTAATTCTCAT				1	16
ERR2737918.48444	1	29	114	Leu	TAA	0	0	66.9		115	169	|GAATAGC|AA|ATGAGAA|ACC|T|CC|ACGT|GGT|GCTATTC|GG|GTAACG|CTAA|TTCTCAT|	GGCTCAGTGGTGAAATTGGTAGACACGAGGGACTTAAAATCCCTTGGTCAGTAATGACTGTACGGGTTCGAGTCCCGTCTGAGCTA	GAATAGCAAATGAGAAACCTCCACGTGGTGCTATTCGGGTAACGCTAATTCTCAT				1	16
ERR2737918.48444	2	445	360	Leu	TAA	0	0	66.9		359	305	|GAATAGC|AA|ATGAGAA|ACC|T|CC|ACGT|GGT|GCTATTC|GG|GTAACG|CTAA|TTCTCAT|	GGCTCAGTGGTGAAATTGGTAGACACGAGGGACTTAAAATCCCTTGGTCAGTAATGACTGTACGGGTTCGAGTCCCGTCTGAGCTA	GAATAGCAAATGAGAAACCTCCACGTGGTGCTATTCGGGTAACGCTAATTCTCAT				1	16
ERR2737918.237622	1	317	402	Leu	TAA	0	0	66.9		403	457	|GAATAGC|AA|ATGAGAA|ACC|T|CC|ACGT|GGT|GCTATTC|GG|GTAACG|CTAA|TTCTCAT|	GGCTCAGTGGTGAAATTGGTAGACACGAGGGACTTAAAATCCCTTGGTCAGTAATGACTGTACGGGTTCGAGTCCCGTCTGAGCTA	GAATAGCAAATGAGAAACCTCCACGTGGTGCTATTCGGGTAACGCTAATTCTCAT				1	16
ERR2737918.237622	2	194	109	Leu	TAA	0	0	66.9		108	54	|GAATAGC|AA|ATGAGAA|ACC|T|CC|ACGT|GGT|GCTATTC|GG|GTAACG|CTAA|TTCTCAT|	GGCTCAGTGGTGAAATTGGTAGACACGAGGGACTTAAAATCCCTTGGTCAGTAATGACTGTACGGGTTCGAGTCCCGTCTGAGCTA	GAATAGCAAATGAGAAACCTCCACGTGGTGCTATTCGGGTAACGCTAATTCTCAT				1	16
ERR2737918.507289	1	79	164	Leu	TAA	0	0	66.9		165	219	|GAATAGC|AA|ATGAGAA|ACC|T|CC|ACGT|GGT|GCTATTC|GG|GTAACG|CTAA|TTCTCAT|	GGCTCAGTGGTGAAATTGGTAGACACGAGGGACTTAAAATCCCTTGGTCAGTAATGACTGTACGGGTTCGAGTCCCGTCTGAGCTA	GAATAGCAAATGAGAAACCTCCACGTGGTGCTATTCGGGTAACGCTAATTCTCAT				1	16
ERR2737918.507289	2	445	360	Leu	TAA	0	0	66.9		359	305	|GAATAGC|AA|ATGAGAA|ACC|T|CC|ACGT|GGT|GCTATTC|GG|GTAACG|CTAA|TTCTCAT|	GGCTCAGTGGTGAAATTGGTAGACACGAGGGACTTAAAATCCCTTGGTCAGTAATGACTGTACGGGTTCGAGTCCCGTCTGAGCTA	GAATAGCAAATGAGAAACCTCCACGTGGTGCTATTCGGGTAACGCTAATTCTCAT				1	16
ERR2737918.507951	1	106	191	Leu	TAA	0	0	66.9		192	246	|GAATAGC|AA|ATGAGAA|ACC|T|CC|ACGT|GGT|GCTATTC|GG|GTAACG|CTAA|TTCTCAT|	GGCTCAGTGGTGAAATTGGTAGACACGAGGGACTTAAAATCCCTTGGTCAGTAATGACTGTACGGGTTCGAGTCCCGTCTGAGCTA	GAATAGCAAATGAGAAACCTCCACGTGGTGCTATTCGGGTAACGCTAATTCTCAT				1	16
ERR2737918.547563	1	464	379	Leu	TAA	0	0	66.9		378	324	|GAATAGC|AA|ATGAGAA|ACC|T|CC|ACGT|GGT|GCTATTC|GG|GTAACG|CTAA|TTCTCAT|	GGCTCAGTGGTGAAATTGGTAGACACGAGGGACTTAAAATCCCTTGGTCAGTAATGACTGTACGGGTTCGAGTCCCGTCTGAGCTA	GAATAGCAAATGAGAAACCTCCACGTGGTGCTATTCGGGTAACGCTAATTCTCAT				1	16
ERR2737918.831604	1	319	404	Leu	TAA	0	0	66.9		405	459	|GAATAGC|AA|ATGAGAA|ACC|T|CC|ACGT|GGT|GCTATTC|GG|GTAACG|CTAA|TTCTCAT|	GGCTCAGTGGTGAAATTGGTAGACACGAGGGACTTAAAATCCCTTGGTCAGTAATGACTGTACGGGTTCGAGTCCCGTCTGAGCTA	GAATAGCAAATGAGAAACCTCCACGTGGTGCTATTCGGGTAACGCTAATTCTCAT				1	16
ERR2737918.831604	2	195	110	Leu	TAA	0	0	66.9		109	55	|GAATAGC|AA|ATGAGAA|ACC|T|CC|ACGT|GGT|GCTATTC|GG|GTAACG|CTAA|TTCTCAT|	GGCTCAGTGGTGAAATTGGTAGACACGAGGGACTTAAAATCCCTTGGTCAGTAATGACTGTACGGGTTCGAGTCCCGTCTGAGCTA	GAATAGCAAATGAGAAACCTCCACGTGGTGCTATTCGGGTAACGCTAATTCTCAT				1	16
ERR2737918.885523	1	314	399	Leu	TAA	0	0	66.9		400	454	|GAATAGC|AA|ATGAGAA|ACC|T|CC|ACGT|GGT|GCTATTC|GG|GTAACG|CTAA|TTCTCAT|	GGCTCAGTGGTGAAATTGGTAGACACGAGGGACTTAAAATCCCTTGGTCAGTAATGACTGTACGGGTTCGAGTCCCGTCTGAGCTA	GAATAGCAAATGAGAAACCTCCACGTGGTGCTATTCGGGTAACGCTAATTCTCAT				1	16
ERR2737918.908482	1	316	401	Leu	TAA	0	0	66.9		402	456	|GAATAGC|AA|ATGAGAA|ACC|T|CC|ACGT|GGT|GCTATTC|GG|GTAACG|CTAA|TTCTCAT|	GGCTCAGTGGTGAAATTGGTAGACACGAGGGACTTAAAATCCCTTGGTCAGTAATGACTGTACGGGTTCGAGTCCCGTCTGAGCTA	GAATAGCAAATGAGAAACCTCCACGTGGTGCTATTCGGGTAACGCTAATTCTCAT				1	16
ERR2737918.908482	2	196	111	Leu	TAA	0	0	66.9		110	56	|GAATAGC|AA|ATGAGAA|ACC|T|CC|ACGT|GGT|GCTATTC|GG|GTAACG|CTAA|TTCTCAT|	GGCTCAGTGGTGAAATTGGTAGACACGAGGGACTTAAAATCCCTTGGTCAGTAATGACTGTACGGGTTCGAGTCCCGTCTGAGCTA	GAATAGCAAATGAGAAACCTCCACGTGGTGCTATTCGGGTAACGCTAATTCTCAT				1	16
ERR2737918.1040846	1	176	91	Leu	TAA	0	0	66.9		90	36	|GAATAGC|AA|ATGAGAA|ACC|T|CC|ACGT|GGT|GCTATTC|GG|GTAACG|CTAA|TTCTCAT|	GGCTCAGTGGTGAAATTGGTAGACACGAGGGACTTAAAATCCCTTGGTCAGTAATGACTGTACGGGTTCGAGTCCCGTCTGAGCTA	GAATAGCAAATGAGAAACCTCCACGTGGTGCTATTCGGGTAACGCTAATTCTCAT				1	16
ERR2737918.1138210	1	294	379	Leu	TAA	0	0	66.9		380	434	|GAATAGC|AA|ATGAGAA|ACC|T|CC|ACGT|GGT|GCTATTC|GG|GTAACG|CTAA|TTCTCAT|	GGCTCAGTGGTGAAATTGGTAGACACGAGGGACTTAAAATCCCTTGGTCAGTAATGACTGTACGGGTTCGAGTCCCGTCTGAGCTA	GAATAGCAAATGAGAAACCTCCACGTGGTGCTATTCGGGTAACGCTAATTCTCAT				1	16
ERR2737918.1138210	2	195	110	Leu	TAA	0	0	66.9		109	55	|GAATAGC|AA|ATGAGAA|ACC|T|CC|ACGT|GGT|GCTATTC|GG|GTAACG|CTAA|TTCTCAT|	GGCTCAGTGGTGAAATTGGTAGACACGAGGGACTTAAAATCCCTTGGTCAGTAATGACTGTACGGGTTCGAGTCCCGTCTGAGCTA	GAATAGCAAATGAGAAACCTCCACGTGGTGCTATTCGGGTAACGCTAATTCTCAT				1	16
ERR2737918.1248291	2	208	123	Leu	TAA	0	0	66.9		122	68	|GAATAGC|AA|ATGAGAA|ACC|T|CC|ACGT|GGT|GCTATTC|GG|GTAACG|CTAA|TTCTCAT|	GGCTCAGTGGTGAAATTGGTAGACACGAGGGACTTAAAATCCCTTGGTCAGTAATGACTGTACGGGTTCGAGTCCCGTCTGAGCTA	GAATAGCAAATGAGAAACCTCCACGTGGTGCTATTCGGGTAACGCTAATTCTCAT				1	16
ERR2737918.1342964	1	26	111	Leu	TAA	0	0	66.9		112	166	|GAATAGC|AA|ATGAGAA|ACC|T|CC|ACGT|GGT|GCTATTC|GG|GTAACG|CTAA|TTCTCAT|	GGCTCAGTGGTGAAATTGGTAGACACGAGGGACTTAAAATCCCTTGGTCAGTAATGACTGTACGGGTTCGAGTCCCGTCTGAGCTA	GAATAGCAAATGAGAAACCTCCACGTGGTGCTATTCGGGTAACGCTAATTCTCAT				1	16
ERR2737918.1342964	2	399	314	Leu	TAA	0	0	66.9		313	259	|GAATAGC|AA|ATGAGAA|ACC|T|CC|ACGT|GGT|GCTATTC|GG|GTAACG|CTAA|TTCTCAT|	GGCTCAGTGGTGAAATTGGTAGACACGAGGGACTTAAAATCCCTTGGTCAGTAATGACTGTACGGGTTCGAGTCCCGTCTGAGCTA	GAATAGCAAATGAGAAACCTCCACGTGGTGCTATTCGGGTAACGCTAATTCTCAT				1	16
ERR2737918.1385531	1	40	125	Leu	TAA	0	0	66.9		126	180	|GAATAGC|AA|ATGAGAA|ACC|T|CC|ACGT|GGT|GCTATTC|GG|GTAACG|CTAA|TTCTCAT|	GGCTCAGTGGTGAAATTGGTAGACACGAGGGACTTAAAATCCCTTGGTCAGTAATGACTGTACGGGTTCGAGTCCCGTCTGAGCTA	GAATAGCAAATGAGAAACCTCCACGTGGTGCTATTCGGGTAACGCTAATTCTCAT				1	16
ERR2737918.1710311	1	65	150	Leu	TAA	0	0	66.9		151	205	|GAATAGC|AA|ATGAGAA|ACC|T|CC|ACGT|GGT|GCTATTC|GG|GTAACG|CTAA|TTCTCAT|	GGCTCAGTGGTGAAATTGGTAGACACGAGGGACTTAAAATCCCTTGGTCAGTAATGACTGTACGGGTTCGAGTCCCGTCTGAGCTA	GAATAGCAAATGAGAAACCTCCACGTGGTGCTATTCGGGTAACGCTAATTCTCAT				1	16
ERR2737918.1787401	1	46	131	Leu	TAA	0	0	66.9		132	186	|GAATAGC|AA|ATGAGAA|ACC|T|CC|ACGT|GGT|GCTATTC|GG|GTAACG|CTAA|TTCTCAT|	GGCTCAGTGGTGAAATTGGTAGACACGAGGGACTTAAAATCCCTTGGTCAGTAATGACTGTACGGGTTCGAGTCCCGTCTGAGCTA	GAATAGCAAATGAGAAACCTCCACGTGGTGCTATTCGGGTAACGCTAATTCTCAT				1	16
ERR2737918.1945983	2	445	360	Leu	TAA	0	0	66.9		359	305	|GAATAGC|AA|ATGAGAA|ACC|T|CC|ACGT|GGT|GCTATTC|GG|GTAACG|CTAA|TTCTCAT|	GGCTCAGTGGTGAAATTGGTAGACACGAGGGACTTAAAATCCCTTGGTCAGTAATGACTGTACGGGTTCGAGTCCCGTCTGAGCTA	GAATAGCAAATGAGAAACCTCCACGTGGTGCTATTCGGGTAACGCTAATTCTCAT				1	16
ERR2737918.2439522	1	58	143	Leu	TAA	0	0	66.9		144	198	|GAATAGC|AA|ATGAGAA|ACC|T|CC|ACGT|GGT|GCTATTC|GG|GTAACG|CTAA|TTCTCAT|	GGCTCAGTGGTGAAATTGGTAGACACGAGGGACTTAAAATCCCTTGGTCAGTAATGACTGTACGGGTTCGAGTCCCGTCTGAGCTA	GAATAGCAAATGAGAAACCTCCACGTGGTGCTATTCGGGTAACGCTAATTCTCAT				1	16
ERR2737918.2572861	1	281	366	Leu	TAA	0	0	66.9		367	421	|GAATAGC|AA|ATGAGAA|ACC|T|CC|ACGT|GGT|GCTATTC|GG|GTAACG|CTAA|TTCTCAT|	GGCTCAGTGGTGAAATTGGTAGACACGAGGGACTTAAAATCCCTTGGTCAGTAATGACTGTACGGGTTCGAGTCCCGTCTGAGCTA	GAATAGCAAATGAGAAACCTCCACGTGGTGCTATTCGGGTAACGCTAATTCTCAT				1	16
ERR2737918.2646695	1	28	113	Leu	TAA	0	0	66.9		114	168	|GAATAGC|AA|ATGAGAA|ACC|T|CC|ACGT|GGT|GCTATTC|GG|GTAACG|CTAA|TTCTCAT|	GGCTCAGTGGTGAAATTGGTAGACACGAGGGACTTAAAATCCCTTGGTCAGTAATGACTGTACGGGTTCGAGTCCCGTCTGAGCTA	GAATAGCAAATGAGAAACCTCCACGTGGTGCTATTCGGGTAACGCTAATTCTCAT				1	16
ERR2737918.2862257	1	74	159	Leu	TAA	0	0	66.9		160	214	|GAATAGC|AA|ATGAGAA|ACC|T|CC|ACGT|GGT|GCTATTC|GG|GTAACG|CTAA|TTCTCAT|	GGCTCAGTGGTGAAATTGGTAGACACGAGGGACTTAAAATCCCTTGGTCAGTAATGACTGTACGGGTTCGAGTCCCGTCTGAGCTA	GAATAGCAAATGAGAAACCTCCACGTGGTGCTATTCGGGTAACGCTAATTCTCAT				1	16
ERR2737918.2996285	1	340	425	Leu	TAA	0	0	66.9		426	480	|GAATAGC|AA|ATGAGAA|ACC|T|CC|ACGT|GGT|GCTATTC|GG|GTAACG|CTAA|TTCTCAT|	GGCTCAGTGGTGAAATTGGTAGACACGAGGGACTTAAAATCCCTTGGTCAGTAATGACTGTACGGGTTCGAGTCCCGTCTGAGCTA	GAATAGCAAATGAGAAACCTCCACGTGGTGCTATTCGGGTAACGCTAATTCTCAT				1	16
ERR2737918.2996285	2	195	110	Leu	TAA	0	0	66.9		109	55	|GAATAGC|AA|ATGAGAA|ACC|T|CC|ACGT|GGT|GCTATTC|GG|GTAACG|CTAA|TTCTCAT|	GGCTCAGTGGTGAAATTGGTAGACACGAGGGACTTAAAATCCCTTGGTCAGTAATGACTGTACGGGTTCGAGTCCCGTCTGAGCTA	GAATAGCAAATGAGAAACCTCCACGTGGTGCTATTCGGGTAACGCTAATTCTCAT				1	16
ERR2737918.3115718	1	274	359	Leu	TAA	0	0	66.9		360	414	|GAATAGC|AA|ATGAGAA|ACC|T|CC|ACGT|GGT|GCTATTC|GG|GTAACG|CTAA|TTCTCAT|	GGCTCAGTGGTGAAATTGGTAGACACGAGGGACTTAAAATCCCTTGGTCAGTAATGACTGTACGGGTTCGAGTCCCGTCTGAGCTA	GAATAGCAAATGAGAAACCTCCACGTGGTGCTATTCGGGTAACGCTAATTCTCAT				1	16
ERR2737918.3167093	1	336	421	Leu	TAA	0	0	66.9		422	476	|GAATAGC|AA|ATGAGAA|ACC|T|CC|ACGT|GGT|GCTATTC|GG|GTAACG|CTAA|TTCTCAT|	GGCTCAGTGGTGAAATTGGTAGACACGAGGGACTTAAAATCCCTTGGTCAGTAATGACTGTACGGGTTCGAGTCCCGTCTGAGCTA	GAATAGCAAATGAGAAACCTCCACGTGGTGCTATTCGGGTAACGCTAATTCTCAT				1	16
ERR2737918.3475730	1	13	98	Leu	TAA	0	0	66.9		99	153	|GAATAGC|AA|ATGAGAA|ACC|T|CC|ACGT|GGT|GCTATTC|GG|GTAACG|CTAA|TTCTCAT|	GGCTCAGTGGTGAAATTGGTAGACACGAGGGACTTAAAATCCCTTGGTCAGTAATGACTGTACGGGTTCGAGTCCCGTCTGAGCTA	GAATAGCAAATGAGAAACCTCCACGTGGTGCTATTCGGGTAACGCTAATTCTCAT				1	16
ERR2737918.3475730	2	486	401	Leu	TAA	0	0	66.9		400	346	|GAATAGC|AA|ATGAGAA|ACC|T|CC|ACGT|GGT|GCTATTC|GG|GTAACG|CTAA|TTCTCAT|	GGCTCAGTGGTGAAATTGGTAGACACGAGGGACTTAAAATCCCTTGGTCAGTAATGACTGTACGGGTTCGAGTCCCGTCTGAGCTA	GAATAGCAAATGAGAAACCTCCACGTGGTGCTATTCGGGTAACGCTAATTCTCAT				1	16
ERR2737918.4111191	1	415	330	Leu	TAA	0	0	66.9		329	275	|GAATAGC|AA|ATGAGAA|ACC|T|CC|ACGT|GGT|GCTATTC|GG|GTAACG|CTAA|TTCTCAT|	GGCTCAGTGGTGAAATTGGTAGACACGAGGGACTTAAAATCCCTTGGTCAGTAATGACTGTACGGGTTCGAGTCCCGTCTGAGCTA	GAATAGCAAATGAGAAACCTCCACGTGGTGCTATTCGGGTAACGCTAATTCTCAT				1	16
ERR2737918.4620624	1	258	343	Leu	TAA	0	0	66.9		344	398	|GAATAGC|AA|ATGAGAA|ACC|T|CC|ACGT|GGT|GCTATTC|GG|GTAACG|CTAA|TTCTCAT|	GGCTCAGTGGTGAAATTGGTAGACACGAGGGACTTAAAATCCCTTGGTCAGTAATGACTGTACGGGTTCGAGTCCCGTCTGAGCTA	GAATAGCAAATGAGAAACCTCCACGTGGTGCTATTCGGGTAACGCTAATTCTCAT				1	16
ERR2737918.4678220	1	81	166	Leu	TAA	0	0	66.9		167	221	|GAATAGC|AA|ATGAGAA|ACC|T|CC|ACGT|GGT|GCTATTC|GG|GTAACG|CTAA|TTCTCAT|	GGCTCAGTGGTGAAATTGGTAGACACGAGGGACTTAAAATCCCTTGGTCAGTAATGACTGTACGGGTTCGAGTCCCGTCTGAGCTA	GAATAGCAAATGAGAAACCTCCACGTGGTGCTATTCGGGTAACGCTAATTCTCAT				1	16
ERR2737918.4678220	2	432	347	Leu	TAA	0	0	66.9		346	292	|GAATAGC|AA|ATGAGAA|ACC|T|CC|ACGT|GGT|GCTATTC|GG|GTAACG|CTAA|TTCTCAT|	GGCTCAGTGGTGAAATTGGTAGACACGAGGGACTTAAAATCCCTTGGTCAGTAATGACTGTACGGGTTCGAGTCCCGTCTGAGCTA	GAATAGCAAATGAGAAACCTCCACGTGGTGCTATTCGGGTAACGCTAATTCTCAT				1	16
ERR2737918.5090501	1	273	358	Leu	TAA	0	0	66.9		359	413	|GAATAGC|AA|ATGAGAA|ACC|T|CC|ACGT|GGT|GCTATTC|GG|GTAACG|CTAA|TTCTCAT|	GGCTCAGTGGTGAAATTGGTAGACACGAGGGACTTAAAATCCCTTGGTCAGTAATGACTGTACGGGTTCGAGTCCCGTCTGAGCTA	GAATAGCAAATGAGAAACCTCCACGTGGTGCTATTCGGGTAACGCTAATTCTCAT				1	16
ERR2737918.5158012	1	97	182	Leu	TAA	0	0	66.9		183	237	|GAATAGC|AA|ATGAGAA|ACC|T|CC|ACGT|GGT|GCTATTC|GG|GTAACG|CTAA|TTCTCAT|	GGCTCAGTGGTGAAATTGGTAGACACGAGGGACTTAAAATCCCTTGGTCAGTAATGACTGTACGGGTTCGAGTCCCGTCTGAGCTA	GAATAGCAAATGAGAAACCTCCACGTGGTGCTATTCGGGTAACGCTAATTCTCAT				1	16
ERR2737918.5158012	2	426	341	Leu	TAA	0	0	66.9		340	286	|GAATAGC|AA|ATGAGAA|ACC|T|CC|ACGT|GGT|GCTATTC|GG|GTAACG|CTAA|TTCTCAT|	GGCTCAGTGGTGAAATTGGTAGACACGAGGGACTTAAAATCCCTTGGTCAGTAATGACTGTACGGGTTCGAGTCCCGTCTGAGCTA	GAATAGCAAATGAGAAACCTCCACGTGGTGCTATTCGGGTAACGCTAATTCTCAT				1	16
ERR2737918.5191420	1	48	133	Leu	TAA	0	0	66.9		134	188	|GAATAGC|AA|ATGAGAA|ACC|T|CC|ACGT|GGT|GCTATTC|GG|GTAACG|CTAA|TTCTCAT|	GGCTCAGTGGTGAAATTGGTAGACACGAGGGACTTAAAATCCCTTGGTCAGTAATGACTGTACGGGTTCGAGTCCCGTCTGAGCTA	GAATAGCAAATGAGAAACCTCCACGTGGTGCTATTCGGGTAACGCTAATTCTCAT				1	16
ERR2737918.5191420	2	445	360	Leu	TAA	0	0	66.9		359	305	|GAATAGC|AA|ATGAGAA|ACC|T|CC|ACGT|GGT|GCTATTC|GG|GTAACG|CTAA|TTCTCAT|	GGCTCAGTGGTGAAATTGGTAGACACGAGGGACTTAAAATCCCTTGGTCAGTAATGACTGTACGGGTTCGAGTCCCGTCTGAGCTA	GAATAGCAAATGAGAAACCTCCACGTGGTGCTATTCGGGTAACGCTAATTCTCAT				1	16
ERR2737918.5258104	1	79	164	Leu	TAA	0	0	66.9		165	219	|GAATAGC|AA|ATGAGAA|ACC|T|CC|ACGT|GGT|GCTATTC|GG|GTAACG|CTAA|TTCTCAT|	GGCTCAGTGGTGAAATTGGTAGACACGAGGGACTTAAAATCCCTTGGTCAGTAATGACTGTACGGGTTCGAGTCCCGTCTGAGCTA	GAATAGCAAATGAGAAACCTCCACGTGGTGCTATTCGGGTAACGCTAATTCTCAT				1	16
ERR2738345.11046	1	270	355	Leu	TAA	0	0	56.6		356	410	|GAATAGC|AA|ATGAGAA|ACC|T|CC|ACGT|GGT|GCTATTC|GG|GTAACG|CTAA|TTCTCAT|	GCCCATTTATCCGAATTGGTATAGGAGATGGTCTTAAACACCATTGAACAGTATTGTTCGTCCGGGTTCAAGTCCCGGAATGGGTA	GAATAGCAAATGAGAAACCTCCACGTGGTGCTATTCGGGTAACGCTAATTCTCAT				1	18
ERR2738345.95506	1	437	352	Leu	TAA	0	0	56.6		351	297	|GAATAGC|AA|ATGAGAA|ACC|T|CC|ACGT|GGT|GCTATTC|GG|GTAACG|CTAA|TTCTCAT|	GCCCATTTATCCGAATTGGTATAGGAGATGGTCTTAAACACCATTGAACAGTATTGTTCGTCCGGGTTCAAGTCCCGGAATGGGTA	GAATAGCAAATGAGAAACCTCCACGTGGTGCTATTCGGGTAACGCTAATTCTCAT				1	18
ERR2738345.133488	1	6	91	Leu	TAA	0	0	56.6		92	146	|GAATAGC|AA|ATGAGAA|ACC|T|CC|ACGT|GGT|GCTATTC|GG|GTAACG|CTAA|TTCTCAT|	GCCCATTTATCCGAATTGGTATAGGAGATGGTCTTAAACACCATTGAACAGTATTGTTCGTCCGGGTTCAAGTCCCGGAATGGGTA	GAATAGCAAATGAGAAACCTCCACGTGGTGCTATTCGGGTAACGCTAATTCTCAT				1	18
ERR2738345.133488	2	426	341	Leu	TAA	0	0	56.6		340	286	|GAATAGC|AA|ATGAGAA|ACC|T|CC|ACGT|GGT|GCTATTC|GG|GTAACG|CTAA|TTCTCAT|	GCCCATTTATCCGAATTGGTATAGGAGATGGTCTTAAACACCATTGAACAGTATTGTTCGTCCGGGTTCAAGTCCCGGAATGGGTA	GAATAGCAAATGAGAAACCTCCACGTGGTGCTATTCGGGTAACGCTAATTCTCAT				1	18
ERR2738345.259924	1	28	113	Leu	TAA	0	0	56.6		114	168	|GAATAGC|AA|ATGAGAA|ACC|T|CC|ACGT|GGT|GCTATTC|GG|GTAACG|CTAA|TTCTCAT|	GCCCATTTATCCGAATTGGTATAGGAGATGGTCTTAAACACCATTGAACAGTATTGTTCGTCCGGGTTCAAGTCCCGGAATGGGTA	GAATAGCAAATGAGAAACCTCCACGTGGTGCTATTCGGGTAACGCTAATTCTCAT				1	18
ERR2738345.295483	1	94	179	Leu	TAA	0	0	56.6		180	234	|GAATAGC|AA|ATGAGAA|ACC|T|CC|ACGT|GGT|GCTATTC|GG|GTAACG|CTAA|TTCTCAT|	GCCCATTTATCCGAATTGGTATAGGAGATGGTCTTAAACACCATTGAACAGTATTGTTCGTCCGGGTTCAAGTCCCGGAATGGGTA	GAATAGCAAATGAGAAACCTCCACGTGGTGCTATTCGGGTAACGCTAATTCTCAT				1	18
ERR2738345.335644	1	295	380	Leu	TAA	0	0	56.6		381	435	|GAATAGC|AA|ATGAGAA|ACC|T|CC|ACGT|GGT|GCTATTC|GG|GTAACG|CTAA|TTCTCAT|	GCCCATTTATCCGAATTGGTATAGGAGATGGTCTTAAACACCATTGAACAGTATTGTTCGTCCGGGTTCAAGTCCCGGAATGGGTA	GAATAGCAAATGAGAAACCTCCACGTGGTGCTATTCGGGTAACGCTAATTCTCAT				1	18
ERR2738345.362012	1	398	313	Leu	TAA	0	0	56.6		312	258	|GAATAGC|AA|ATGAGAA|ACC|T|CC|ACGT|GGT|GCTATTC|GG|GTAACG|CTAA|TTCTCAT|	GCCCATTTATCCGAATTGGTATAGGAGATGGTCTTAAACACCATTGAACAGTATTGTTCGTCCGGGTTCAAGTCCCGGAATGGGTA	GAATAGCAAATGAGAAACCTCCACGTGGTGCTATTCGGGTAACGCTAATTCTCAT				1	18
ERR2738345.390977	1	77	162	Leu	TAA	0	0	56.6		163	217	|GAATAGC|AA|ATGAGAA|ACC|T|CC|ACGT|GGT|GCTATTC|GG|GTAACG|CTAA|TTCTCAT|	GCCCATTTATCCGAATTGGTATAGGAGATGGTCTTAAACACCATTGAACAGTATTGTTCGTCCGGGTTCAAGTCCCGGAATGGGTA	GAATAGCAAATGAGAAACCTCCACGTGGTGCTATTCGGGTAACGCTAATTCTCAT				1	18
ERR2738345.415646	1	274	359	Leu	TAA	0	0	56.6		360	414	|GAATAGC|AA|ATGAGAA|ACC|T|CC|ACGT|GGT|GCTATTC|GG|GTAACG|CTAA|TTCTCAT|	GCCCATTTATCCGAATTGGTATAGGAGATGGTCTTAAACACCATTGAACAGTATTGTTCGTCCGGGTTCAAGTCCCGGAATGGGTA	GAATAGCAAATGAGAAACCTCCACGTGGTGCTATTCGGGTAACGCTAATTCTCAT				1	18
ERR2738345.447015	1	32	117	Leu	TAA	0	0	56.6		118	172	|GAATAGC|AA|ATGAGAA|ACC|T|CC|ACGT|GGT|GCTATTC|GG|GTAACG|CTAA|TTCTCAT|	GCCCATTTATCCGAATTGGTATAGGAGATGGTCTTAAACACCATTGAACAGTATTGTTCGTCCGGGTTCAAGTCCCGGAATGGGTA	GAATAGCAAATGAGAAACCTCCACGTGGTGCTATTCGGGTAACGCTAATTCTCAT				1	18
ERR2737595.1555904	1	465	380	Leu	TAA	0	0	56.6		379	325	|GAATAGC|AA|ATGAGAA|ACC|T|CC|ACGT|GGT|GCTATTC|GG|GTAACG|CTAA|TTCTCAT|	GCCCATTTATCCGAATTGGTATAGGAGATGGTCTTAAACACCATTGAACAGTATTGTTCGTCCGGGTTCAAGTCCCGGAATGGGTA	GAATAGCAAATGAGAAACCTCCACGTGGTGCTATTCGGGTAACGCTAATTCTCAT				1	18
ERR2738105.69160	1	146	61	Leu	TAA	0	0	56.6		60	6	|GAATAGC|AA|ATGAGAA|ACC|T|CC|ACGT|GGT|GCTATTC|GG|GTAACG|CTAA|TTCTCAT|	GCCCATTTATCCGAATTGGTATAGGAGATGGTCTTAAACACCATTGAACAGTATTGTTCGTCCGGGTTCAAGTCCCGGAATGGGTA	GAATAGCAAATGAGAAACCTCCACGTGGTGCTATTCGGGTAACGCTAATTCTCAT				1	18
ERR2738105.347863	1	454	369	Leu	TAA	0	0	56.6		368	314	|GAATAGC|AA|ATGAGAA|ACC|T|CC|ACGT|GGT|GCTATTC|GG|GTAACG|CTAA|TTCTCAT|	GCCCATTTATCCGAATTGGTATAGGAGATGGTCTTAAACACCATTGAACAGTATTGTTCGTCCGGGTTCAAGTCCCGGAATGGGTA	GAATAGCAAATGAGAAACCTCCACGTGGTGCTATTCGGGTAACGCTAATTCTCAT				1	18
ERR2738105.476914	1	394	309	Leu	TAA	0	0	56.6		308	254	|GAATAGC|AA|ATGAGAA|ACC|T|CC|ACGT|GGT|GCTATTC|GG|GTAACG|CTAA|TTCTCAT|	GCCCATTTATCCGAATTGGTATAGGAGATGGTCTTAAACACCATTGAACAGTATTGTTCGTCCGGGTTCAAGTCCCGGAATGGGTA	GAATAGCAAATGAGAAACCTCCACGTGGTGCTATTCGGGTAACGCTAATTCTCAT				1	18
ERR2738105.966494	2	156	71	Leu	TAA	0	0	56.6		70	16	|GAATAGC|AA|ATGAGAA|ACC|T|CC|ACGT|GGT|GCTATTC|GG|GTAACG|CTAA|TTCTCAT|	GCCCATTTATCCGAATTGGTATAGGAGATGGTCTTAAACACCATTGAACAGTATTGTTCGTCCGGGTTCAAGTCCCGGAATGGGTA	GAATAGCAAATGAGAAACCTCCACGTGGTGCTATTCGGGTAACGCTAATTCTCAT				1	18
ERR2738105.1166928	1	87	172	Leu	TAA	0	0	56.6		173	227	|GAATAGC|AA|ATGAGAA|ACC|T|CC|ACGT|GGT|GCTATTC|GG|GTAACG|CTAA|TTCTCAT|	GCCCATTTATCCGAATTGGTATAGGAGATGGTCTTAAACACCATTGAACAGTATTGTTCGTCCGGGTTCAAGTCCCGGAATGGGTA	GAATAGCAAATGAGAAACCTCCACGTGGTGCTATTCGGGTAACGCTAATTCTCAT				1	18
ERR2738105.1216082	1	394	309	Leu	TAA	0	0	56.6		308	254	|GAATAGC|AA|ATGAGAA|ACC|T|CC|ACGT|GGT|GCTATTC|GG|GTAACG|CTAA|TTCTCAT|	GCCCATTTATCCGAATTGGTATAGGAGATGGTCTTAAACACCATTGAACAGTATTGTTCGTCCGGGTTCAAGTCCCGGAATGGGTA	GAATAGCAAATGAGAAACCTCCACGTGGTGCTATTCGGGTAACGCTAATTCTCAT				1	18
ERR2738105.1418572	2	168	83	Leu	TAA	0	0	56.6		82	28	|GAATAGC|AA|ATGAGAA|ACC|T|CC|ACGT|GGT|GCTATTC|GG|GTAACG|CTAA|TTCTCAT|	GCCCATTTATCCGAATTGGTATAGGAGATGGTCTTAAACACCATTGAACAGTATTGTTCGTCCGGGTTCAAGTCCCGGAATGGGTA	GAATAGCAAATGAGAAACCTCCACGTGGTGCTATTCGGGTAACGCTAATTCTCAT				1	18
ERR2738105.2011614	1	97	182	Leu	TAA	0	0	56.6		183	237	|GAATAGC|AA|ATGAGAA|ACC|T|CC|ACGT|GGT|GCTATTC|GG|GTAACG|CTAA|TTCTCAT|	GCCCATTTATCCGAATTGGTATAGGAGATGGTCTTAAACACCATTGAACAGTATTGTTCGTCCGGGTTCAAGTCCCGGAATGGGTA	GAATAGCAAATGAGAAACCTCCACGTGGTGCTATTCGGGTAACGCTAATTCTCAT				1	18
ERR2738105.2011614	2	481	396	Leu	TAA	0	0	56.6		395	341	|GAATAGC|AA|ATGAGAA|ACC|T|CC|ACGT|GGT|GCTATTC|GG|GTAACG|CTAA|TTCTCAT|	GCCCATTTATCCGAATTGGTATAGGAGATGGTCTTAAACACCATTGAACAGTATTGTTCGTCCGGGTTCAAGTCCCGGAATGGGTA	GAATAGCAAATGAGAAACCTCCACGTGGTGCTATTCGGGTAACGCTAATTCTCAT				1	18
ERR2738105.2227611	1	278	363	Leu	TAA	0	0	56.6		364	418	|GAATAGC|AA|ATGAGAA|ACC|T|CC|ACGT|GGT|GCTATTC|GG|GTAACG|CTAA|TTCTCAT|	GCCCATTTATCCGAATTGGTATAGGAGATGGTCTTAAACACCATTGAACAGTATTGTTCGTCCGGGTTCAAGTCCCGGAATGGGTA	GAATAGCAAATGAGAAACCTCCACGTGGTGCTATTCGGGTAACGCTAATTCTCAT				1	18
ERR2738105.2227611	2	180	95	Leu	TAA	0	0	56.6		94	40	|GAATAGC|AA|ATGAGAA|ACC|T|CC|ACGT|GGT|GCTATTC|GG|GTAACG|CTAA|TTCTCAT|	GCCCATTTATCCGAATTGGTATAGGAGATGGTCTTAAACACCATTGAACAGTATTGTTCGTCCGGGTTCAAGTCCCGGAATGGGTA	GAATAGCAAATGAGAAACCTCCACGTGGTGCTATTCGGGTAACGCTAATTCTCAT				1	18
ERR2738105.2399186	1	25	110	Leu	TAA	0	0	56.6		111	165	|GAATAGC|AA|ATGAGAA|ACC|T|CC|ACGT|GGT|GCTATTC|GG|GTAACG|CTAA|TTCTCAT|	GCCCATTTATCCGAATTGGTATAGGAGATGGTCTTAAACACCATTGAACAGTATTGTTCGTCCGGGTTCAAGTCCCGGAATGGGTA	GAATAGCAAATGAGAAACCTCCACGTGGTGCTATTCGGGTAACGCTAATTCTCAT				1	18
ERR2738105.2455273	1	270	355	Leu	TAA	0	0	56.6		356	410	|GAATAGC|AA|ATGAGAA|ACC|T|CC|ACGT|GGT|GCTATTC|GG|GTAACG|CTAA|TTCTCAT|	GCCCATTTATCCGAATTGGTATAGGAGATGGTCTTAAACACCATTGAACAGTATTGTTCGTCCGGGTTCAAGTCCCGGAATGGGTA	GAATAGCAAATGAGAAACCTCCACGTGGTGCTATTCGGGTAACGCTAATTCTCAT				1	18
ERR2738105.3117349	1	275	360	Leu	TAA	0	0	56.6		361	415	|GAATAGC|AA|ATGAGAA|ACC|T|CC|ACGT|GGT|GCTATTC|GG|GTAACG|CTAA|TTCTCAT|	GCCCATTTATCCGAATTGGTATAGGAGATGGTCTTAAACACCATTGAACAGTATTGTTCGTCCGGGTTCAAGTCCCGGAATGGGTA	GAATAGCAAATGAGAAACCTCCACGTGGTGCTATTCGGGTAACGCTAATTCTCAT				1	18
ERR2738105.3117349	2	214	129	Leu	TAA	0	0	56.6		128	74	|GAATAGC|AA|ATGAGAA|ACC|T|CC|ACGT|GGT|GCTATTC|GG|GTAACG|CTAA|TTCTCAT|	GCCCATTTATCCGAATTGGTATAGGAGATGGTCTTAAACACCATTGAACAGTATTGTTCGTCCGGGTTCAAGTCCCGGAATGGGTA	GAATAGCAAATGAGAAACCTCCACGTGGTGCTATTCGGGTAACGCTAATTCTCAT				1	18
ERR2738105.3198875	2	425	340	Leu	TAA	0	0	56.6		339	285	|GAATAGC|AA|ATGAGAA|ACC|T|CC|ACGT|GGT|GCTATTC|GG|GTAACG|CTAA|TTCTCAT|	GCCCATTTATCCGAATTGGTATAGGAGATGGTCTTAAACACCATTGAACAGTATTGTTCGTCCGGGTTCAAGTCCCGGAATGGGTA	GAATAGCAAATGAGAAACCTCCACGTGGTGCTATTCGGGTAACGCTAATTCTCAT				1	18
ERR2738105.3205160	1	284	369	Leu	TAA	0	0	56.6		370	424	|GAATAGC|AA|ATGAGAA|ACC|T|CC|ACGT|GGT|GCTATTC|GG|GTAACG|CTAA|TTCTCAT|	GCCCATTTATCCGAATTGGTATAGGAGATGGTCTTAAACACCATTGAACAGTATTGTTCGTCCGGGTTCAAGTCCCGGAATGGGTA	GAATAGCAAATGAGAAACCTCCACGTGGTGCTATTCGGGTAACGCTAATTCTCAT				1	18
ERR2738105.3222980	1	188	103	Leu	TAA	0	0	56.6		102	48	|GAATAGC|AA|ATGAGAA|ACC|T|CC|ACGT|GGT|GCTATTC|GG|GTAACG|CTAA|TTCTCAT|	GCCCATTTATCCGAATTGGTATAGGAGATGGTCTTAAACACCATTGAACAGTATTGTTCGTCCGGGTTCAAGTCCCGGAATGGGTA	GAATAGCAAATGAGAAACCTCCACGTGGTGCTATTCGGGTAACGCTAATTCTCAT				1	18
ERR2738105.3503884	1	337	422	Leu	TAA	0	0	56.6		423	477	|GAATAGC|AA|ATGAGAA|ACC|T|CC|ACGT|GGT|GCTATTC|GG|GTAACG|CTAA|TTCTCAT|	GCCCATTTATCCGAATTGGTATAGGAGATGGTCTTAAACACCATTGAACAGTATTGTTCGTCCGGGTTCAAGTCCCGGAATGGGTA	GAATAGCAAATGAGAAACCTCCACGTGGTGCTATTCGGGTAACGCTAATTCTCAT				1	18
ERR2738105.3503884	2	236	151	Leu	TAA	0	0	56.6		150	96	|GAATAGC|AA|ATGAGAA|ACC|T|CC|ACGT|GGT|GCTATTC|GG|GTAACG|CTAA|TTCTCAT|	GCCCATTTATCCGAATTGGTATAGGAGATGGTCTTAAACACCATTGAACAGTATTGTTCGTCCGGGTTCAAGTCCCGGAATGGGTA	GAATAGCAAATGAGAAACCTCCACGTGGTGCTATTCGGGTAACGCTAATTCTCAT				1	18
ERR2738105.4256479	1	27	112	Leu	TAA	0	0	56.6		113	167	|GAATAGC|AA|ATGAGAA|ACC|T|CC|ACGT|GGT|GCTATTC|GG|GTAACG|CTAA|TTCTCAT|	GCCCATTTATCCGAATTGGTATAGGAGATGGTCTTAAACACCATTGAACAGTATTGTTCGTCCGGGTTCAAGTCCCGGAATGGGTA	GAATAGCAAATGAGAAACCTCCACGTGGTGCTATTCGGGTAACGCTAATTCTCAT				1	18
ERR2738105.4550549	1	334	419	Leu	TAA	0	0	56.6		420	474	|GAATAGC|AA|ATGAGAA|ACC|T|CC|ACGT|GGT|GCTATTC|GG|GTAACG|CTAA|TTCTCAT|	GCCCATTTATCCGAATTGGTATAGGAGATGGTCTTAAACACCATTGAACAGTATTGTTCGTCCGGGTTCAAGTCCCGGAATGGGTA	GAATAGCAAATGAGAAACCTCCACGTGGTGCTATTCGGGTAACGCTAATTCTCAT				1	18
ERR2738105.5013101	1	6	91	Leu	TAA	0	0	56.6		92	146	|GAATAGC|AA|ATGAGAA|ACC|T|CC|ACGT|GGT|GCTATTC|GG|GTAACG|CTAA|TTCTCAT|	GCCCATTTATCCGAATTGGTATAGGAGATGGTCTTAAACACCATTGAACAGTATTGTTCGTCCGGGTTCAAGTCCCGGAATGGGTA	GAATAGCAAATGAGAAACCTCCACGTGGTGCTATTCGGGTAACGCTAATTCTCAT				1	18
ERR2738105.5221316	1	190	105	Leu	TAA	0	0	56.6		104	50	|GAATAGC|AA|ATGAGAA|ACC|T|CC|ACGT|GGT|GCTATTC|GG|GTAACG|CTAA|TTCTCAT|	GCCCATTTATCCGAATTGGTATAGGAGATGGTCTTAAACACCATTGAACAGTATTGTTCGTCCGGGTTCAAGTCCCGGAATGGGTA	GAATAGCAAATGAGAAACCTCCACGTGGTGCTATTCGGGTAACGCTAATTCTCAT				1	18
ERR2738105.5271610	1	172	87	Leu	TAA	0	0	56.6		86	32	|GAATAGC|AA|ATGAGAA|ACC|T|CC|ACGT|GGT|GCTATTC|GG|GTAACG|CTAA|TTCTCAT|	GCCCATTTATCCGAATTGGTATAGGAGATGGTCTTAAACACCATTGAACAGTATTGTTCGTCCGGGTTCAAGTCCCGGAATGGGTA	GAATAGCAAATGAGAAACCTCCACGTGGTGCTATTCGGGTAACGCTAATTCTCAT				1	18
ERR2738346.122212	1	28	113	Leu	TAA	0	0	56.6		114	168	|GAATAGC|AA|ATGAGAA|ACC|T|CC|ACGT|GGT|GCTATTC|GG|GTAACG|CTAA|TTCTCAT|	GCCCATTTATCCGAATTGGTATAGGAGATGGTCTTAAACACCATTGAACAGTATTGTTCGTCCGGGTTCAAGTCCCGGAATGGGTA	GAATAGCAAATGAGAAACCTCCACGTGGTGCTATTCGGGTAACGCTAATTCTCAT				1	18
ERR2738346.122212	2	425	340	Leu	TAA	0	0	56.6		339	285	|GAATAGC|AA|ATGAGAA|ACC|T|CC|ACGT|GGT|GCTATTC|GG|GTAACG|CTAA|TTCTCAT|	GCCCATTTATCCGAATTGGTATAGGAGATGGTCTTAAACACCATTGAACAGTATTGTTCGTCCGGGTTCAAGTCCCGGAATGGGTA	GAATAGCAAATGAGAAACCTCCACGTGGTGCTATTCGGGTAACGCTAATTCTCAT				1	18
ERR2738346.131291	1	45	130	Leu	TAA	0	0	56.6		131	185	|GAATAGC|AA|ATGAGAA|ACC|T|CC|ACGT|GGT|GCTATTC|GG|GTAACG|CTAA|TTCTCAT|	GCCCATTTATCCGAATTGGTATAGGAGATGGTCTTAAACACCATTGAACAGTATTGTTCGTCCGGGTTCAAGTCCCGGAATGGGTA	GAATAGCAAATGAGAAACCTCCACGTGGTGCTATTCGGGTAACGCTAATTCTCAT				1	18
ERR2738346.131291	2	394	309	Leu	TAA	0	0	56.6		308	254	|GAATAGC|AA|ATGAGAA|ACC|T|CC|ACGT|GGT|GCTATTC|GG|GTAACG|CTAA|TTCTCAT|	GCCCATTTATCCGAATTGGTATAGGAGATGGTCTTAAACACCATTGAACAGTATTGTTCGTCCGGGTTCAAGTCCCGGAATGGGTA	GAATAGCAAATGAGAAACCTCCACGTGGTGCTATTCGGGTAACGCTAATTCTCAT				1	18
ERR2738346.242910	1	197	112	Leu	TAA	0	0	56.6		111	57	|GAATAGC|AA|ATGAGAA|ACC|T|CC|ACGT|GGT|GCTATTC|GG|GTAACG|CTAA|TTCTCAT|	GCCCATTTATCCGAATTGGTATAGGAGATGGTCTTAAACACCATTGAACAGTATTGTTCGTCCGGGTTCAAGTCCCGGAATGGGTA	GAATAGCAAATGAGAAACCTCCACGTGGTGCTATTCGGGTAACGCTAATTCTCAT				1	18
ERR2738346.254078	1	326	411	Leu	TAA	0	0	56.6		412	466	|GAATAGC|AA|ATGAGAA|ACC|T|CC|ACGT|GGT|GCTATTC|GG|GTAACG|CTAA|TTCTCAT|	GCCCATTTATCCGAATTGGTATAGGAGATGGTCTTAAACACCATTGAACAGTATTGTTCGTCCGGGTTCAAGTCCCGGAATGGGTA	GAATAGCAAATGAGAAACCTCCACGTGGTGCTATTCGGGTAACGCTAATTCTCAT				1	18
ERR2738346.254078	2	177	92	Leu	TAA	0	0	56.6		91	37	|GAATAGC|AA|ATGAGAA|ACC|T|CC|ACGT|GGT|GCTATTC|GG|GTAACG|CTAA|TTCTCAT|	GCCCATTTATCCGAATTGGTATAGGAGATGGTCTTAAACACCATTGAACAGTATTGTTCGTCCGGGTTCAAGTCCCGGAATGGGTA	GAATAGCAAATGAGAAACCTCCACGTGGTGCTATTCGGGTAACGCTAATTCTCAT				1	18
ERR2738346.397483	1	3	88	Leu	TAA	0	0	56.6		89	143	|GAATAGC|AA|ATGAGAA|ACC|T|CC|ACGT|GGT|GCTATTC|GG|GTAACG|CTAA|TTCTCAT|	GCCCATTTATCCGAATTGGTATAGGAGATGGTCTTAAACACCATTGAACAGTATTGTTCGTCCGGGTTCAAGTCCCGGAATGGGTA	GAATAGCAAATGAGAAACCTCCACGTGGTGCTATTCGGGTAACGCTAATTCTCAT				1	18
ERR2738346.397483	2	482	397	Leu	TAA	0	0	56.6		396	342	|GAATAGC|AA|ATGAGAA|ACC|T|CC|ACGT|GGT|GCTATTC|GG|GTAACG|CTAA|TTCTCAT|	GCCCATTTATCCGAATTGGTATAGGAGATGGTCTTAAACACCATTGAACAGTATTGTTCGTCCGGGTTCAAGTCCCGGAATGGGTA	GAATAGCAAATGAGAAACCTCCACGTGGTGCTATTCGGGTAACGCTAATTCTCAT				1	18
ERR2738346.405081	1	267	352	Leu	TAA	0	0	56.6		353	407	|GAATAGC|AA|ATGAGAA|ACC|T|CC|ACGT|GGT|GCTATTC|GG|GTAACG|CTAA|TTCTCAT|	GCCCATTTATCCGAATTGGTATAGGAGATGGTCTTAAACACCATTGAACAGTATTGTTCGTCCGGGTTCAAGTCCCGGAATGGGTA	GAATAGCAAATGAGAAACCTCCACGTGGTGCTATTCGGGTAACGCTAATTCTCAT				1	18
ERR2738346.405081	2	226	141	Leu	TAA	0	0	56.6		140	86	|GAATAGC|AA|ATGAGAA|ACC|T|CC|ACGT|GGT|GCTATTC|GG|GTAACG|CTAA|TTCTCAT|	GCCCATTTATCCGAATTGGTATAGGAGATGGTCTTAAACACCATTGAACAGTATTGTTCGTCCGGGTTCAAGTCCCGGAATGGGTA	GAATAGCAAATGAGAAACCTCCACGTGGTGCTATTCGGGTAACGCTAATTCTCAT				1	18
ERR2738346.462015	1	263	348	Leu	TAA	0	0	56.6		349	403	|GAATAGC|AA|ATGAGAA|ACC|T|CC|ACGT|GGT|GCTATTC|GG|GTAACG|CTAA|TTCTCAT|	GCCCATTTATCCGAATTGGTATAGGAGATGGTCTTAAACACCATTGAACAGTATTGTTCGTCCGGGTTCAAGTCCCGGAATGGGTA	GAATAGCAAATGAGAAACCTCCACGTGGTGCTATTCGGGTAACGCTAATTCTCAT				1	18
ERR2737596.720943	1	62	147	Leu	TAA	0	0	56.6		148	202	|GAATAGC|AA|ATGAGAA|ACC|T|CC|ACGT|GGT|GCTATTC|GG|GTAACG|CTAA|TTCTCAT|	GCCCATTTATCCGAATTGGTATAGGAGATGGTCTTAAACACCATTGAACAGTATTGTTCGTCCGGGTTCAAGTCCCGGAATGGGTA	GAATAGCAAATGAGAAACCTCCACGTGGTGCTATTCGGGTAACGCTAATTCTCAT				1	18
ERR2737596.720943	2	407	322	Leu	TAA	0	0	56.6		321	267	|GAATAGC|AA|ATGAGAA|ACC|T|CC|ACGT|GGT|GCTATTC|GG|GTAACG|CTAA|TTCTCAT|	GCCCATTTATCCGAATTGGTATAGGAGATGGTCTTAAACACCATTGAACAGTATTGTTCGTCCGGGTTCAAGTCCCGGAATGGGTA	GAATAGCAAATGAGAAACCTCCACGTGGTGCTATTCGGGTAACGCTAATTCTCAT				1	18
ERR2738106.492401	1	335	420	Leu	TAA	0	0	56.6		421	475	|GAATAGC|AA|ATGAGAA|ACC|T|CC|ACGT|GGT|GCTATTC|GG|GTAACG|CTAA|TTCTCAT|	GCCCATTTATCCGAATTGGTATAGGAGATGGTCTTAAACACCATTGAACAGTATTGTTCGTCCGGGTTCAAGTCCCGGAATGGGTA	GAATAGCAAATGAGAAACCTCCACGTGGTGCTATTCGGGTAACGCTAATTCTCAT				1	18
ERR2738106.492401	2	154	69	Leu	TAA	0	0	56.6		68	14	|GAATAGC|AA|ATGAGAA|ACC|T|CC|ACGT|GGT|GCTATTC|GG|GTAACG|CTAA|TTCTCAT|	GCCCATTTATCCGAATTGGTATAGGAGATGGTCTTAAACACCATTGAACAGTATTGTTCGTCCGGGTTCAAGTCCCGGAATGGGTA	GAATAGCAAATGAGAAACCTCCACGTGGTGCTATTCGGGTAACGCTAATTCTCAT				1	18
ERR2738106.672663	1	207	122	Leu	TAA	0	0	56.6		121	67	|GAATAGC|AA|ATGAGAA|ACC|T|CC|ACGT|GGT|GCTATTC|GG|GTAACG|CTAA|TTCTCAT|	GCCCATTTATCCGAATTGGTATAGGAGATGGTCTTAAACACCATTGAACAGTATTGTTCGTCCGGGTTCAAGTCCCGGAATGGGTA	GAATAGCAAATGAGAAACCTCCACGTGGTGCTATTCGGGTAACGCTAATTCTCAT				1	18
ERR2738106.713361	2	174	89	Leu	TAA	0	0	56.6		88	34	|GAATAGC|AA|ATGAGAA|ACC|T|CC|ACGT|GGT|GCTATTC|GG|GTAACG|CTAA|TTCTCAT|	GCCCATTTATCCGAATTGGTATAGGAGATGGTCTTAAACACCATTGAACAGTATTGTTCGTCCGGGTTCAAGTCCCGGAATGGGTA	GAATAGCAAATGAGAAACCTCCACGTGGTGCTATTCGGGTAACGCTAATTCTCAT				1	18
ERR2738106.1824342	1	271	356	Leu	TAA	0	0	56.6		357	411	|GAATAGC|AA|ATGAGAA|ACC|T|CC|ACGT|GGT|GCTATTC|GG|GTAACG|CTAA|TTCTCAT|	GCCCATTTATCCGAATTGGTATAGGAGATGGTCTTAAACACCATTGAACAGTATTGTTCGTCCGGGTTCAAGTCCCGGAATGGGTA	GAATAGCAAATGAGAAACCTCCACGTGGTGCTATTCGGGTAACGCTAATTCTCAT				1	18
ERR2738106.1824342	2	163	78	Leu	TAA	0	0	56.6		77	23	|GAATAGC|AA|ATGAGAA|ACC|T|CC|ACGT|GGT|GCTATTC|GG|GTAACG|CTAA|TTCTCAT|	GCCCATTTATCCGAATTGGTATAGGAGATGGTCTTAAACACCATTGAACAGTATTGTTCGTCCGGGTTCAAGTCCCGGAATGGGTA	GAATAGCAAATGAGAAACCTCCACGTGGTGCTATTCGGGTAACGCTAATTCTCAT				1	18
ERR2738106.2034302	1	408	323	Leu	TAA	0	0	56.6		322	268	|GAATAGC|AA|ATGAGAA|ACC|T|CC|ACGT|GGT|GCTATTC|GG|GTAACG|CTAA|TTCTCAT|	GCCCATTTATCCGAATTGGTATAGGAGATGGTCTTAAACACCATTGAACAGTATTGTTCGTCCGGGTTCAAGTCCCGGAATGGGTA	GAATAGCAAATGAGAAACCTCCACGTGGTGCTATTCGGGTAACGCTAATTCTCAT				1	18
ERR2738106.2173808	1	27	112	Leu	TAA	0	0	56.6		113	167	|GAATAGC|AA|ATGAGAA|ACC|T|CC|ACGT|GGT|GCTATTC|GG|GTAACG|CTAA|TTCTCAT|	GCCCATTTATCCGAATTGGTATAGGAGATGGTCTTAAACACCATTGAACAGTATTGTTCGTCCGGGTTCAAGTCCCGGAATGGGTA	GAATAGCAAATGAGAAACCTCCACGTGGTGCTATTCGGGTAACGCTAATTCTCAT				1	18
ERR2738106.3003376	1	21	106	Leu	TAA	0	0	56.6		107	161	|GAATAGC|AA|ATGAGAA|ACC|T|CC|ACGT|GGT|GCTATTC|GG|GTAACG|CTAA|TTCTCAT|	GCCCATTTATCCGAATTGGTATAGGAGATGGTCTTAAACACCATTGAACAGTATTGTTCGTCCGGGTTCAAGTCCCGGAATGGGTA	GAATAGCAAATGAGAAACCTCCACGTGGTGCTATTCGGGTAACGCTAATTCTCAT				1	18
ERR2738106.3143673	2	500	415	Leu	TAA	0	0	56.6		414	360	|GAATAGC|AA|ATGAGAA|ACC|T|CC|ACGT|GGT|GCTATTC|GG|GTAACG|CTAA|TTCTCAT|	GCCCATTTATCCGAATTGGTATAGGAGATGGTCTTAAACACCATTGAACAGTATTGTTCGTCCGGGTTCAAGTCCCGGAATGGGTA	GAATAGCAAATGAGAAACCTCCACGTGGTGCTATTCGGGTAACGCTAATTCTCAT				1	18
ERR2738106.3219663	1	196	111	Leu	TAA	0	0	56.6		110	56	|GAATAGC|AA|ATGAGAA|ACC|T|CC|ACGT|GGT|GCTATTC|GG|GTAACG|CTAA|TTCTCAT|	GCCCATTTATCCGAATTGGTATAGGAGATGGTCTTAAACACCATTGAACAGTATTGTTCGTCCGGGTTCAAGTCCCGGAATGGGTA	GAATAGCAAATGAGAAACCTCCACGTGGTGCTATTCGGGTAACGCTAATTCTCAT				1	18
ERR2738106.3555972	2	217	132	Leu	TAA	0	0	56.6		131	77	|GAATAGC|AA|ATGAGAA|ACC|T|CC|ACGT|GGT|GCTATTC|GG|GTAACG|CTAA|TTCTCAT|	GCCCATTTATCCGAATTGGTATAGGAGATGGTCTTAAACACCATTGAACAGTATTGTTCGTCCGGGTTCAAGTCCCGGAATGGGTA	GAATAGCAAATGAGAAACCTCCACGTGGTGCTATTCGGGTAACGCTAATTCTCAT				1	18
ERR2738106.4249397	1	153	68	Leu	TAA	0	0	56.6		67	13	|GAATAGC|AA|ATGAGAA|ACC|T|CC|ACGT|GGT|GCTATTC|GG|GTAACG|CTAA|TTCTCAT|	GCCCATTTATCCGAATTGGTATAGGAGATGGTCTTAAACACCATTGAACAGTATTGTTCGTCCGGGTTCAAGTCCCGGAATGGGTA	GAATAGCAAATGAGAAACCTCCACGTGGTGCTATTCGGGTAACGCTAATTCTCAT				1	18
ERR2738106.4748214	1	334	419	Leu	TAA	0	0	56.6		420	474	|GAATAGC|AA|ATGAGAA|ACC|T|CC|ACGT|GGT|GCTATTC|GG|GTAACG|CTAA|TTCTCAT|	GCCCATTTATCCGAATTGGTATAGGAGATGGTCTTAAACACCATTGAACAGTATTGTTCGTCCGGGTTCAAGTCCCGGAATGGGTA	GAATAGCAAATGAGAAACCTCCACGTGGTGCTATTCGGGTAACGCTAATTCTCAT				1	18
ERR2738106.5050034	1	347	432	Leu	TAA	0	0	56.6		433	487	|GAATAGC|AA|ATGAGAA|ACC|T|CC|ACGT|GGT|GCTATTC|GG|GTAACG|CTAA|TTCTCAT|	GCCCATTTATCCGAATTGGTATAGGAGATGGTCTTAAACACCATTGAACAGTATTGTTCGTCCGGGTTCAAGTCCCGGAATGGGTA	GAATAGCAAATGAGAAACCTCCACGTGGTGCTATTCGGGTAACGCTAATTCTCAT				1	18
ERR2737585.1243307	1	54	139	Leu	TAA	0	0	56.6		140	194	|GAATAGC|AA|ATGAGAA|ACC|T|CC|ACGT|GGT|GCTATTC|GG|GTAACG|CTAA|TTCTCAT|	GCCCATTTATCCGAATTGGTATAGGAGATGGTCTTAAACACCATTGAACAGTATTGTTCGTCCGGGTTCAAGTCCCGGAATGGGTA	GAATAGCAAATGAGAAACCTCCACGTGGTGCTATTCGGGTAACGCTAATTCTCAT				1	18
ERR2737585.1243307	2	467	382	Leu	TAA	0	0	56.6		381	327	|GAATAGC|AA|ATGAGAA|ACC|T|CC|ACGT|GGT|GCTATTC|GG|GTAACG|CTAA|TTCTCAT|	GCCCATTTATCCGAATTGGTATAGGAGATGGTCTTAAACACCATTGAACAGTATTGTTCGTCCGGGTTCAAGTCCCGGAATGGGTA	GAATAGCAAATGAGAAACCTCCACGTGGTGCTATTCGGGTAACGCTAATTCTCAT				1	18
ERR2597524.21511935	1	294	209	Leu	TAA	0	0	55.4		208	154	|GAATAGC|AA|ATGAGAA|ACC|T|CC|ACGT|GGT|GCTATTC|GG|GTAACG|CTAA|TTCTCAT|	GGTTCGGTGGTGTAATGGGGAGCCACGAGGGACTTAAAATCCCTTGGTCAGGAATGACCGTACGGGTTCGAATCCCGTCCGAACTA	GAATAGCAAATGAGAAACCTCCACGTGGTGCTATTCGGGTAACGCTAATTCTCAT				1	41
SAMN09781681_a1_ct13484_vs1@Unclassified_virus__sp__ctGjX1	9	8222	8305	Leu	TAA	0	0	61.1		8306	8360	|GAATAGC|AA|ATGAGAA|ACC|T|CC|ACGT|GGT|GCTATTC|GG|GTAACG|CTAA|TTCTCAT|	GGCTCAGTATCCGAATTGGTATAGGAGATGGTCTTAAACACCATTGGACATGTGTCCGTACGGGTTCGAGTCCCGTCTGAGCTA	GAATAGCAAATGAGAAACCTCCACGTGGTGCTATTCGGGTAACGCTAATTCTCAT	1		Viruses;Duplodnaviria;Heunggongvirae;Uroviricota;Caudoviricetes	1	50
uvig_583172	9	121616	121533	Leu	TAA	0	0	61.1		121532	121478	|GAATAGC|AA|ATGAGAA|ACC|T|CC|ACGT|GGT|GCTATTC|GG|GTAACG|CTAA|TTCTCAT|	GGCTCAGTATCCGAATTGGTATAGGAGATGGTCTTAAACACCATTGGACATGTGTCCGTACGGGTTCGAGTCCCGTCTGAGCTA	GAATAGCAAATGAGAAACCTCCACGTGGTGCTATTCGGGTAACGCTAATTCTCAT	2		Viruses;Duplodnaviria;Heunggongvirae;Uroviricota;Caudoviricetes	1	50
uvig_590133	9	8567	8650	Leu	TAA	0	0	61.1		8651	8705	|GAATAGC|AA|ATGAGAA|ACC|T|CC|ACGT|GGT|GCTATTC|GG|GTAACG|CTAA|TTCTCAT|	GGCTCAGTATCCGAATTGGTATAGGAGATGGTCTTAAACACCATTGGACATGTGTCCGTACGGGTTCGAGTCCCGTCTGAGCTA	GAATAGCAAATGAGAAACCTCCACGTGGTGCTATTCGGGTAACGCTAATTCTCAT	2		Viruses;Duplodnaviria;Heunggongvirae;Uroviricota;Caudoviricetes	1	50
MGV-GENOME-0375667	8	7843	7926	Leu	TAA	0	0	61.1		7927	7981	|GAATAGC|AA|ATGAGAA|ACC|T|CC|ACGT|GGT|GCTATTC|GG|GTAACG|CTAA|TTCTCAT|	GGCTCAGTATCCGAATTGGTATAGGAGATGGTCTTAAACACCATTGGACATGTGTCCGTACGGGTTCGAGTCCCGTCTGAGCTA	GAATAGCAAATGAGAAACCTCCACGTGGTGCTATTCGGGTAACGCTAATTCTCAT	5	Prevotella	Viruses;Duplodnaviria;Heunggongvirae;Uroviricota;Caudoviricetes	1	50
ERR2597398.13603188	1	292	209	Leu	TAA	0	0	61.1		208	154	|GAATAGC|AA|ATGAGAA|ACC|T|CC|ACGT|GGT|GCTATTC|GG|GTAACG|CTAA|TTCTCAT|	GGCTCAGTATCCGAATTGGTATAGGAGATGGTCTTAAACACCATTGGACATGTGTCCGTACGGGTTCGAGTCCCGTCTGAGCTA	GAATAGCAAATGAGAAACCTCCACGTGGTGCTATTCGGGTAACGCTAATTCTCAT				1	50
ERR2597436.19857697	1	141	58	Leu	TAA	0	0	61.1		57	3	|GAATAGC|AA|ATGAGAA|ACC|T|CC|ACGT|GGT|GCTATTC|GG|GTAACG|CTAA|TTCTCAT|	GGCTCAGTATCCGAATTGGTATAGGAGATGGTCTTAAACACCATTGGACATGTGTCCGTACGGGTTCGAGTCCCGTCTGAGCTA	GAATAGCAAATGAGAAACCTCCACGTGGTGCTATTCGGGTAACGCTAATTCTCAT				1	50
ERR2597360.21758466	1	163	246	Leu	TAA	0	0	61.1		247	301	|GAATAGC|AA|ATGAGAA|ACC|T|CC|ACGT|GGT|GCTATTC|GG|GTAACG|CTAA|TTCTCAT|	GGCTCAGTATCCGAATTGGTATAGGAGATGGTCTTAAACACCATTGGACATGTGTCCGTACGGGTTCGAGTCCCGTCTGAGCTA	GAATAGCAAATGAGAAACCTCCACGTGGTGCTATTCGGGTAACGCTAATTCTCAT				1	50
ERR2607504.15306370	1	143	60	Leu	TAA	0	0	61.1		59	5	|GAATAGC|AA|ATGAGAA|ACC|T|CC|ACGT|GGT|GCTATTC|GG|GTAACG|CTAA|TTCTCAT|	GGCTCAGTATCCGAATTGGTATAGGAGATGGTCTTAAACACCATTGGACATGTGTCCGTACGGGTTCGAGTCCCGTCTGAGCTA	GAATAGCAAATGAGAAACCTCCACGTGGTGCTATTCGGGTAACGCTAATTCTCAT				1	50
ERR2597527.10615306	1	291	208	Leu	TAA	0	0	52.9		207	153	|GAATAGC|AA|ATGAGAA|ACC|T|CC|ACGT|GGT|GCTATTC|GG|GTAACG|CTAA|TTCTCAT|	GCCCCTTTATCCGAACAGGTATAGGAGATGGTCTTAAACACCATTTGGCATAAGCCAGTCTGGGTTCGAGTCCCAGAAGGGGTA	GAATAGCAAATGAGAAACCTCCACGTGGTGCTATTCGGGTAACGCTAATTCTCAT				1	64
ERR2597470.6507885	1	290	207	Leu	TAA	0	0	52.9		206	152	|GAATAGC|AA|ATGAGAA|ACC|T|CC|ACGT|GGT|GCTATTC|GG|GTAACG|CTAA|TTCTCAT|	GCCCCTTTATCCGAACAGGTATAGGAGATGGTCTTAAACACCATTTGGCATAAGCCAGTCTGGGTTCGAGTCCCAGAAGGGGTA	GAATAGCAAATGAGAAACCTCCACGTGGTGCTATTCGGGTAACGCTAATTCTCAT				1	64
ERR2597470.6508447	1	290	207	Leu	TAA	0	0	52.9		206	152	|GAATAGC|AA|ATGAGAA|ACC|T|CC|ACGT|GGT|GCTATTC|GG|GTAACG|CTAA|TTCTCAT|	GCCCCTTTATCCGAACAGGTATAGGAGATGGTCTTAAACACCATTTGGCATAAGCCAGTCTGGGTTCGAGTCCCAGAAGGGGTA	GAATAGCAAATGAGAAACCTCCACGTGGTGCTATTCGGGTAACGCTAATTCTCAT				1	64
ERR2597470.7577441	1	294	211	Leu	TAA	0	0	52.9		210	156	|GAATAGC|AA|ATGAGAA|ACC|T|CC|ACGT|GGT|GCTATTC|GG|GTAACG|CTAA|TTCTCAT|	GCCCCTTTATCCGAACAGGTATAGGAGATGGTCTTAAACACCATTTGGCATAAGCCAGTCTGGGTTCGAGTCCCAGAAGGGGTA	GAATAGCAAATGAGAAACCTCCACGTGGTGCTATTCGGGTAACGCTAATTCTCAT				1	64
ERR2597470.7577917	1	294	211	Leu	TAA	0	0	52.9		210	156	|GAATAGC|AA|ATGAGAA|ACC|T|CC|ACGT|GGT|GCTATTC|GG|GTAACG|CTAA|TTCTCAT|	GCCCCTTTATCCGAACAGGTATAGGAGATGGTCTTAAACACCATTTGGCATAAGCCAGTCTGGGTTCGAGTCCCAGAAGGGGTA	GAATAGCAAATGAGAAACCTCCACGTGGTGCTATTCGGGTAACGCTAATTCTCAT				1	64
ERR2597405.18066239	1	146	63	Leu	TAA	0	0	52.9		62	8	|GAATAGC|AA|ATGAGAA|ACC|T|CC|ACGT|GGT|GCTATTC|GG|GTAACG|CTAA|TTCTCAT|	GCCCCTTTATCCGAACAGGTATAGGAGATGGTCTTAAACACCATTTGGCATAAGCCAGTCTGGGTTCGAGTCCCAGAAGGGGTA	GAATAGCAAATGAGAAACCTCCACGTGGTGCTATTCGGGTAACGCTAATTCTCAT				1	64
ERR2597389.8245710	1	156	223	Leu	TAA	0	0	24.5	pseudo	227	281	|GAATAGC|AA|ATGAGAA|ACC|T|CC|ACGT|GGT|GCTATTC|GG|GTAACG|CTAA|TTCTCAT|	TGGGGAGCCACGAGGGACTTAAAATCCCTTGGTCAGGAATGACCGTACGGGTTCGAATCCCGTCCGAA	GAATAGCAAATGAGAAACCTCCACGTGGTGCTATTCGGGTAACGCTAATTCTCAT				1	67
ERR2597521.30825521	1	146	61	Leu	TAA	0	0	54.9		60	6	|GAATAGC|AA|ATGAGAA|ACC|T|CC|ACGT|GGT|GCTATTC|GG|GTAACG|CTAA|TTCTCAT|	GCCCATTTGTCCAAATTGGTATAGGAGATGGTCTTAAACACCATTAAGCAGTATTGCTTGTCCGGGTTCGAGTCCCGGAATGGGTA	GAATAGCAAATGAGAAACCTCCACGTGGTGCTATTCGGGTAACGCTAATTCTCAT				1	74
SRR7287117.4826333	1	445	360	Leu	TAA	0	0	54.9		359	305	|GAATAGC|AA|ATGAGAA|ACC|T|CC|ACGT|GGT|GCTATTC|GG|GTAACG|CTAA|TTCTCAT|	GCCCATTTGTCCAAATTGGTATAGGAGATGGTCTTAAACACCATTAAGCAGTATTGCTTGTCCGGGTTCGAGTCCCGGAATGGGTA	GAATAGCAAATGAGAAACCTCCACGTGGTGCTATTCGGGTAACGCTAATTCTCAT				1	74
SRR7287117.4836275	1	17	102	Leu	TAA	0	0	54.9		103	157	|GAATAGC|AA|ATGAGAA|ACC|T|CC|ACGT|GGT|GCTATTC|GG|GTAACG|CTAA|TTCTCAT|	GCCCATTTGTCCAAATTGGTATAGGAGATGGTCTTAAACACCATTAAGCAGTATTGCTTGTCCGGGTTCGAGTCCCGGAATGGGTA	GAATAGCAAATGAGAAACCTCCACGTGGTGCTATTCGGGTAACGCTAATTCTCAT				1	74
SRR7287117.4836275	2	496	411	Leu	TAA	0	0	54.9		410	356	|GAATAGC|AA|ATGAGAA|ACC|T|CC|ACGT|GGT|GCTATTC|GG|GTAACG|CTAA|TTCTCAT|	GCCCATTTGTCCAAATTGGTATAGGAGATGGTCTTAAACACCATTAAGCAGTATTGCTTGTCCGGGTTCGAGTCCCGGAATGGGTA	GAATAGCAAATGAGAAACCTCCACGTGGTGCTATTCGGGTAACGCTAATTCTCAT				1	74
SRR7287117.4877360	1	190	105	Leu	TAA	0	0	54.9		104	50	|GAATAGC|AA|ATGAGAA|ACC|T|CC|ACGT|GGT|GCTATTC|GG|GTAACG|CTAA|TTCTCAT|	GCCCATTTGTCCAAATTGGTATAGGAGATGGTCTTAAACACCATTAAGCAGTATTGCTTGTCCGGGTTCGAGTCCCGGAATGGGTA	GAATAGCAAATGAGAAACCTCCACGTGGTGCTATTCGGGTAACGCTAATTCTCAT				1	74
SRR7287117.4894113	1	443	358	Leu	TAA	0	0	54.9		357	303	|GAATAGC|AA|ATGAGAA|ACC|T|CC|ACGT|GGT|GCTATTC|GG|GTAACG|CTAA|TTCTCAT|	GCCCATTTGTCCAAATTGGTATAGGAGATGGTCTTAAACACCATTAAGCAGTATTGCTTGTCCGGGTTCGAGTCCCGGAATGGGTA	GAATAGCAAATGAGAAACCTCCACGTGGTGCTATTCGGGTAACGCTAATTCTCAT				1	74
SRR7287117.4905541	1	443	358	Leu	TAA	0	0	54.9		357	303	|GAATAGC|AA|ATGAGAA|ACC|T|CC|ACGT|GGT|GCTATTC|GG|GTAACG|CTAA|TTCTCAT|	GCCCATTTGTCCAAATTGGTATAGGAGATGGTCTTAAACACCATTAAGCAGTATTGCTTGTCCGGGTTCGAGTCCCGGAATGGGTA	GAATAGCAAATGAGAAACCTCCACGTGGTGCTATTCGGGTAACGCTAATTCTCAT				1	74
SRR7287117.4912020	1	295	380	Leu	TAA	0	0	54.9		381	435	|GAATAGC|AA|ATGAGAA|ACC|T|CC|ACGT|GGT|GCTATTC|GG|GTAACG|CTAA|TTCTCAT|	GCCCATTTGTCCAAATTGGTATAGGAGATGGTCTTAAACACCATTAAGCAGTATTGCTTGTCCGGGTTCGAGTCCCGGAATGGGTA	GAATAGCAAATGAGAAACCTCCACGTGGTGCTATTCGGGTAACGCTAATTCTCAT				1	74
SRR7287117.13201537	1	294	379	Leu	TAA	0	0	54.9		380	434	|GAATAGC|AA|ATGAGAA|ACC|T|CC|ACGT|GGT|GCTATTC|GG|GTAACG|CTAA|TTCTCAT|	GCCCATTTGTCCAAATTGGTATAGGAGATGGTCTTAAACACCATTAAGCAGTATTGCTTGTCCGGGTTCGAGTCCCGGAATGGGTA	GAATAGCAAATGAGAAACCTCCACGTGGTGCTATTCGGGTAACGCTAATTCTCAT				1	74
SRR7287117.13480995	1	437	352	Leu	TAA	0	0	54.9		351	297	|GAATAGC|AA|ATGAGAA|ACC|T|CC|ACGT|GGT|GCTATTC|GG|GTAACG|CTAA|TTCTCAT|	GCCCATTTGTCCAAATTGGTATAGGAGATGGTCTTAAACACCATTAAGCAGTATTGCTTGTCCGGGTTCGAGTCCCGGAATGGGTA	GAATAGCAAATGAGAAACCTCCACGTGGTGCTATTCGGGTAACGCTAATTCTCAT				1	74
SRR7287117.13566615	2	184	99	Leu	TAA	0	0	54.9		98	44	|GAATAGC|AA|ATGAGAA|ACC|T|CC|ACGT|GGT|GCTATTC|GG|GTAACG|CTAA|TTCTCAT|	GCCCATTTGTCCAAATTGGTATAGGAGATGGTCTTAAACACCATTAAGCAGTATTGCTTGTCCGGGTTCGAGTCCCGGAATGGGTA	GAATAGCAAATGAGAAACCTCCACGTGGTGCTATTCGGGTAACGCTAATTCTCAT				1	74
SRR7287117.18164329	1	294	379	Leu	TAA	0	0	54.9		380	434	|GAATAGC|AA|ATGAGAA|ACC|T|CC|ACGT|GGT|GCTATTC|GG|GTAACG|CTAA|TTCTCAT|	GCCCATTTGTCCAAATTGGTATAGGAGATGGTCTTAAACACCATTAAGCAGTATTGCTTGTCCGGGTTCGAGTCCCGGAATGGGTA	GAATAGCAAATGAGAAACCTCCACGTGGTGCTATTCGGGTAACGCTAATTCTCAT				1	74
SRR7287117.18261568	1	285	370	Leu	TAA	0	0	54.9		371	425	|GAATAGC|AA|ATGAGAA|ACC|T|CC|ACGT|GGT|GCTATTC|GG|GTAACG|CTAA|TTCTCAT|	GCCCATTTGTCCAAATTGGTATAGGAGATGGTCTTAAACACCATTAAGCAGTATTGCTTGTCCGGGTTCGAGTCCCGGAATGGGTA	GAATAGCAAATGAGAAACCTCCACGTGGTGCTATTCGGGTAACGCTAATTCTCAT				1	74
SRR7287117.21581421	1	436	351	Leu	TAA	0	0	54.9		350	296	|GAATAGC|AA|ATGAGAA|ACC|T|CC|ACGT|GGT|GCTATTC|GG|GTAACG|CTAA|TTCTCAT|	GCCCATTTGTCCAAATTGGTATAGGAGATGGTCTTAAACACCATTAAGCAGTATTGCTTGTCCGGGTTCGAGTCCCGGAATGGGTA	GAATAGCAAATGAGAAACCTCCACGTGGTGCTATTCGGGTAACGCTAATTCTCAT				1	74
SRR7287117.22782658	2	180	95	Leu	TAA	0	0	54.9		94	40	|GAATAGC|AA|ATGAGAA|ACC|T|CC|ACGT|GGT|GCTATTC|GG|GTAACG|CTAA|TTCTCAT|	GCCCATTTGTCCAAATTGGTATAGGAGATGGTCTTAAACACCATTAAGCAGTATTGCTTGTCCGGGTTCGAGTCCCGGAATGGGTA	GAATAGCAAATGAGAAACCTCCACGTGGTGCTATTCGGGTAACGCTAATTCTCAT				1	74
ERR2597391.14295186	1	154	240	Leu	TAA	0	0	56.7		241	295	|GAATAGC|AA|ATGAGAA|ACC|T|CC|ACGT|GGT|GCTATTC|GG|GTAACG|CTAA|TTCTCAT|	GGTTCGGTGGTGTAACTGGGGAGCCACGAGGGACTTAAAATCCCTTGGTCAGGAATGACCGTACGGGTTCGAATCCCGTCCGAACTA	GAATAGCAAATGAGAAACCTCCACGTGGTGCTATTCGGGTAACGCTAATTCTCAT				1	84
ERR2597391.20317392	1	300	214	Leu	TAA	0	0	56.7		213	159	|GAATAGC|AA|ATGAGAA|ACC|T|CC|ACGT|GGT|GCTATTC|GG|GTAACG|CTAA|TTCTCAT|	GGTTCGGTGGTGTAACTGGGGAGCCACGAGGGACTTAAAATCCCTTGGTCAGGAATGACCGTACGGGTTCGAATCCCGTCCGAACTA	GAATAGCAAATGAGAAACCTCCACGTGGTGCTATTCGGGTAACGCTAATTCTCAT				1	84
ERR2597513.19620774	1	152	238	Leu	TAA	0	0	56.7		239	293	|GAATAGC|AA|ATGAGAA|ACC|T|CC|ACGT|GGT|GCTATTC|GG|GTAACG|CTAA|TTCTCAT|	GGTTCGGTGGTGTAACTGGGGAGCCACGAGGGACTTAAAATCCCTTGGTCAGGAATGACCGTACGGGTTCGAATCCCGTCCGAACTA	GAATAGCAAATGAGAAACCTCCACGTGGTGCTATTCGGGTAACGCTAATTCTCAT				1	84
ERR2597390.8529502	1	151	65	Leu	TAA	0	0	56.7		64	10	|GAATAGC|AA|ATGAGAA|ACC|T|CC|ACGT|GGT|GCTATTC|GG|GTAACG|CTAA|TTCTCAT|	GGTTCGGTGGTGTAACTGGGGAGCCACGAGGGACTTAAAATCCCTTGGTCAGGAATGACCGTACGGGTTCGAATCCCGTCCGAACTA	GAATAGCAAATGAGAAACCTCCACGTGGTGCTATTCGGGTAACGCTAATTCTCAT				1	84
ERR2738073.21537	1	310	395	Leu	TAA	0	0	65		396	450	|GAATAGC|AA|ATGAGAA|ACC|T|CC|ACGT|GGT|GCTATTC|GG|GTAACG|CTAA|TTCTCAT|	GGCTCAGTGGTGAAATTGGTAGACACGAGGGACTTAAAATCCCTTGGTCAGGAATGACTGTACGGGTTCGAGTCCCGTCTGAGCTA	GAATAGCAAATGAGAAACCTCCACGTGGTGCTATTCGGGTAACGCTAATTCTCAT				1	87
ERR2738073.21537	2	195	110	Leu	TAA	0	0	65		109	55	|GAATAGC|AA|ATGAGAA|ACC|T|CC|ACGT|GGT|GCTATTC|GG|GTAACG|CTAA|TTCTCAT|	GGCTCAGTGGTGAAATTGGTAGACACGAGGGACTTAAAATCCCTTGGTCAGGAATGACTGTACGGGTTCGAGTCCCGTCTGAGCTA	GAATAGCAAATGAGAAACCTCCACGTGGTGCTATTCGGGTAACGCTAATTCTCAT				1	87
ERR2738073.55711	1	12	97	Leu	TAA	0	0	65		98	152	|GAATAGC|AA|ATGAGAA|ACC|T|CC|ACGT|GGT|GCTATTC|GG|GTAACG|CTAA|TTCTCAT|	GGCTCAGTGGTGAAATTGGTAGACACGAGGGACTTAAAATCCCTTGGTCAGGAATGACTGTACGGGTTCGAGTCCCGTCTGAGCTA	GAATAGCAAATGAGAAACCTCCACGTGGTGCTATTCGGGTAACGCTAATTCTCAT				1	87
ERR2738073.62256	1	252	337	Leu	TAA	0	0	65		338	392	|GAATAGC|AA|ATGAGAA|ACC|T|CC|ACGT|GGT|GCTATTC|GG|GTAACG|CTAA|TTCTCAT|	GGCTCAGTGGTGAAATTGGTAGACACGAGGGACTTAAAATCCCTTGGTCAGGAATGACTGTACGGGTTCGAGTCCCGTCTGAGCTA	GAATAGCAAATGAGAAACCTCCACGTGGTGCTATTCGGGTAACGCTAATTCTCAT				1	87
ERR2738073.62256	2	182	97	Leu	TAA	0	0	65		96	42	|GAATAGC|AA|ATGAGAA|ACC|T|CC|ACGT|GGT|GCTATTC|GG|GTAACG|CTAA|TTCTCAT|	GGCTCAGTGGTGAAATTGGTAGACACGAGGGACTTAAAATCCCTTGGTCAGGAATGACTGTACGGGTTCGAGTCCCGTCTGAGCTA	GAATAGCAAATGAGAAACCTCCACGTGGTGCTATTCGGGTAACGCTAATTCTCAT				1	87
ERR2738073.66202	1	5	90	Leu	TAA	0	0	65		91	145	|GAATAGC|AA|ATGAGAA|ACC|T|CC|ACGT|GGT|GCTATTC|GG|GTAACG|CTAA|TTCTCAT|	GGCTCAGTGGTGAAATTGGTAGACACGAGGGACTTAAAATCCCTTGGTCAGGAATGACTGTACGGGTTCGAGTCCCGTCTGAGCTA	GAATAGCAAATGAGAAACCTCCACGTGGTGCTATTCGGGTAACGCTAATTCTCAT				1	87
ERR2738073.74500	1	325	410	Leu	TAA	0	0	65		411	465	|GAATAGC|AA|ATGAGAA|ACC|T|CC|ACGT|GGT|GCTATTC|GG|GTAACG|CTAA|TTCTCAT|	GGCTCAGTGGTGAAATTGGTAGACACGAGGGACTTAAAATCCCTTGGTCAGGAATGACTGTACGGGTTCGAGTCCCGTCTGAGCTA	GAATAGCAAATGAGAAACCTCCACGTGGTGCTATTCGGGTAACGCTAATTCTCAT				1	87
ERR2738073.90875	1	32	117	Leu	TAA	0	0	65		118	172	|GAATAGC|AA|ATGAGAA|ACC|T|CC|ACGT|GGT|GCTATTC|GG|GTAACG|CTAA|TTCTCAT|	GGCTCAGTGGTGAAATTGGTAGACACGAGGGACTTAAAATCCCTTGGTCAGGAATGACTGTACGGGTTCGAGTCCCGTCTGAGCTA	GAATAGCAAATGAGAAACCTCCACGTGGTGCTATTCGGGTAACGCTAATTCTCAT				1	87
ERR2738073.90875	2	452	367	Leu	TAA	0	0	65		366	312	|GAATAGC|AA|ATGAGAA|ACC|T|CC|ACGT|GGT|GCTATTC|GG|GTAACG|CTAA|TTCTCAT|	GGCTCAGTGGTGAAATTGGTAGACACGAGGGACTTAAAATCCCTTGGTCAGGAATGACTGTACGGGTTCGAGTCCCGTCTGAGCTA	GAATAGCAAATGAGAAACCTCCACGTGGTGCTATTCGGGTAACGCTAATTCTCAT				1	87
ERR2738073.91653	2	232	147	Leu	TAA	0	0	65		146	92	|GAATAGC|AA|ATGAGAA|ACC|T|CC|ACGT|GGT|GCTATTC|GG|GTAACG|CTAA|TTCTCAT|	GGCTCAGTGGTGAAATTGGTAGACACGAGGGACTTAAAATCCCTTGGTCAGGAATGACTGTACGGGTTCGAGTCCCGTCTGAGCTA	GAATAGCAAATGAGAAACCTCCACGTGGTGCTATTCGGGTAACGCTAATTCTCAT				1	87
ERR2738073.171889	1	104	189	Leu	TAA	0	0	65		190	244	|GAATAGC|AA|ATGAGAA|ACC|T|CC|ACGT|GGT|GCTATTC|GG|GTAACG|CTAA|TTCTCAT|	GGCTCAGTGGTGAAATTGGTAGACACGAGGGACTTAAAATCCCTTGGTCAGGAATGACTGTACGGGTTCGAGTCCCGTCTGAGCTA	GAATAGCAAATGAGAAACCTCCACGTGGTGCTATTCGGGTAACGCTAATTCTCAT				1	87
ERR2738073.191092	1	330	415	Leu	TAA	0	0	65		416	470	|GAATAGC|AA|ATGAGAA|ACC|T|CC|ACGT|GGT|GCTATTC|GG|GTAACG|CTAA|TTCTCAT|	GGCTCAGTGGTGAAATTGGTAGACACGAGGGACTTAAAATCCCTTGGTCAGGAATGACTGTACGGGTTCGAGTCCCGTCTGAGCTA	GAATAGCAAATGAGAAACCTCCACGTGGTGCTATTCGGGTAACGCTAATTCTCAT				1	87
ERR2738073.232376	1	251	336	Leu	TAA	0	0	65		337	391	|GAATAGC|AA|ATGAGAA|ACC|T|CC|ACGT|GGT|GCTATTC|GG|GTAACG|CTAA|TTCTCAT|	GGCTCAGTGGTGAAATTGGTAGACACGAGGGACTTAAAATCCCTTGGTCAGGAATGACTGTACGGGTTCGAGTCCCGTCTGAGCTA	GAATAGCAAATGAGAAACCTCCACGTGGTGCTATTCGGGTAACGCTAATTCTCAT				1	87
ERR2738073.253887	1	8	93	Leu	TAA	0	0	65		94	148	|GAATAGC|AA|ATGAGAA|ACC|T|CC|ACGT|GGT|GCTATTC|GG|GTAACG|CTAA|TTCTCAT|	GGCTCAGTGGTGAAATTGGTAGACACGAGGGACTTAAAATCCCTTGGTCAGGAATGACTGTACGGGTTCGAGTCCCGTCTGAGCTA	GAATAGCAAATGAGAAACCTCCACGTGGTGCTATTCGGGTAACGCTAATTCTCAT				1	87
ERR2738073.264037	1	354	439	Leu	TAA	0	0	65		440	494	|GAATAGC|AA|ATGAGAA|ACC|T|CC|ACGT|GGT|GCTATTC|GG|GTAACG|CTAA|TTCTCAT|	GGCTCAGTGGTGAAATTGGTAGACACGAGGGACTTAAAATCCCTTGGTCAGGAATGACTGTACGGGTTCGAGTCCCGTCTGAGCTA	GAATAGCAAATGAGAAACCTCCACGTGGTGCTATTCGGGTAACGCTAATTCTCAT				1	87
ERR2738073.264037	2	157	72	Leu	TAA	0	0	65		71	17	|GAATAGC|AA|ATGAGAA|ACC|T|CC|ACGT|GGT|GCTATTC|GG|GTAACG|CTAA|TTCTCAT|	GGCTCAGTGGTGAAATTGGTAGACACGAGGGACTTAAAATCCCTTGGTCAGGAATGACTGTACGGGTTCGAGTCCCGTCTGAGCTA	GAATAGCAAATGAGAAACCTCCACGTGGTGCTATTCGGGTAACGCTAATTCTCAT				1	87
ERR2597459.13718461	1	144	61	Leu	TAA	0	0	54.7		60	6	|GAATAGC|AA|ATGAGAA|ACC|T|CC|ACGT|GGT|GCTATTC|GG|GTAACG|CTAA|TTCTCAT|	GCCCCTTTATCCGAATCGGCATAGGAGATGGTCTTAAACACCATTTGGCATAAGCCAGTCTGGGTTCGAGTCCCAGAAGGGGTA	GAATAGCAAATGAGAAACCTCCACGTGGTGCTATTCGGGTAACGCTAATTCTCAT				1	126
ERR2597394.28154360	1	301	218	Leu	TAA	0	0	54.7		217	163	|GAATAGC|AA|ATGAGAA|ACC|T|CC|ACGT|GGT|GCTATTC|GG|GTAACG|CTAA|TTCTCAT|	GCCCCTTTATCCGAATCGGCATAGGAGATGGTCTTAAACACCATTTGGCATAAGCCAGTCTGGGTTCGAGTCCCAGAAGGGGTA	GAATAGCAAATGAGAAACCTCCACGTGGTGCTATTCGGGTAACGCTAATTCTCAT				1	126
ERR2597524.29058445	1	157	240	Leu	TAA	0	0	51.6	pseudo	241	295	|GAATAGC|AA|ATGAGAA|ACC|T|CC|ACGT|GGT|GCTATTC|GG|GTAACG|CTAA|TTCTCAT|	GCTCATTTATCCGAATAGGTATAGGAGATGGTCTTAAACACCATTTGGCATAAGCCAGTCCGGGTTCGAGTCCCGGAATGAGTA	GAATAGCAAATGAGAAACCTCCACGTGGTGCTATTCGGGTAACGCTAATTCTCAT				1	145
ERR2597425.20946921	1	5	88	Leu	TAA	0	0	53.3		89	143	|GAATAGC|AA|ATGAGAA|ACC|T|CC|ACGT|GGT|GCTATTC|GG|GTAACG|CTAA|TTCTCAT|	GCCCCTTTATCCGAATAGGTATAGGAGATGGTCTTAAACACCATTTGGCATAAGCCAGTCTGGGTTCGAGTCCCAGAAGGGGTA	GAATAGCAAATGAGAAACCTCCACGTGGTGCTATTCGGGTAACGCTAATTCTCAT				1	149
ERR2607484.26655713	1	163	246	Leu	TAA	0	0	58.4		247	301	|GAATAGC|AA|ATGAGAA|ACC|T|CC|ACGT|GGT|GCTATTC|GG|GTAACG|CTAA|TTCTCAT|	GGCTCAGTATCCGAATTGGTATAGGAGATGGTCTTAAACACCATTGGACATTTGTCCGTACGGGTTCGAGTCCCGTCTGAGCTA	GAATAGCAAATGAGAAACCTCCACGTGGTGCTATTCGGGTAACGCTAATTCTCAT				1	198
ERR2597396.1194375	1	292	209	Leu	TAA	0	0	62.5		208	154	|GAATAGC|AA|ATGAGAA|ACC|T|CC|ACGT|GGT|GCTATTC|GG|GTAACG|CTAA|TTCTCAT|	GGCTCAGTATCCGAATTGGTATAGGAGATGGTCTTAAACACCATTGGACATATGTCCGTACGGGTTCGAGTCCCGTCTGAGCTA	GAATAGCAAATGAGAAACCTCCACGTGGTGCTATTCGGGTAACGCTAATTCTCAT				1	207
ERR2597396.7436558	1	155	238	Leu	TAA	0	0	62.5		239	293	|GAATAGC|AA|ATGAGAA|ACC|T|CC|ACGT|GGT|GCTATTC|GG|GTAACG|CTAA|TTCTCAT|	GGCTCAGTATCCGAATTGGTATAGGAGATGGTCTTAAACACCATTGGACATATGTCCGTACGGGTTCGAGTCCCGTCTGAGCTA	GAATAGCAAATGAGAAACCTCCACGTGGTGCTATTCGGGTAACGCTAATTCTCAT				1	207
ERR2597379.8218335	1	162	245	Leu	TAA	0	0	62.5		246	300	|GAATAGC|AA|ATGAGAA|ACC|T|CC|ACGT|GGT|GCTATTC|GG|GTAACG|CTAA|TTCTCAT|	GGCTCAGTATCCGAATTGGTATAGGAGATGGTCTTAAACACCATTGGACATATGTCCGTACGGGTTCGAGTCCCGTCTGAGCTA	GAATAGCAAATGAGAAACCTCCACGTGGTGCTATTCGGGTAACGCTAATTCTCAT				1	207
ERR2597423.2539996	1	163	246	Leu	TAA	0	0	55		247	301	|GAATAGC|AA|ATGAGAA|ACC|T|CC|ACGT|GGT|GCTATTC|GG|GTAACG|CTAA|TTCTCAT|	GCCCCTTTATCCGAATTGGCATAGGAGATGGTCTTAAACACCATTTGGCATAAGCCAGTCTGGGTTCGAGTCCCAGAAGGGGTA	GAATAGCAAATGAGAAACCTCCACGTGGTGCTATTCGGGTAACGCTAATTCTCAT				1	218
ERR2597513.42222323	1	5	88	Leu	TAA	0	0	55		89	143	|GAATAGC|AA|ATGAGAA|ACC|T|CC|ACGT|GGT|GCTATTC|GG|GTAACG|CTAA|TTCTCAT|	GCCCCTTTATCCGAATTGGCATAGGAGATGGTCTTAAACACCATTTGGCATAAGCCAGTCTGGGTTCGAGTCCCAGAAGGGGTA	GAATAGCAAATGAGAAACCTCCACGTGGTGCTATTCGGGTAACGCTAATTCTCAT				1	218
ERR2597360.17980927	2	302	219	Leu	TAA	0	0	55		218	164	|GAATAGC|AA|ATGAGAA|ACC|T|CC|ACGT|GGT|GCTATTC|GG|GTAACG|CTAA|TTCTCAT|	GCCCCTTTATCCGAATTGGCATAGGAGATGGTCTTAAACACCATTTGGCATAAGCCAGTCTGGGTTCGAGTCCCAGAAGGGGTA	GAATAGCAAATGAGAAACCTCCACGTGGTGCTATTCGGGTAACGCTAATTCTCAT				1	218
ERR2597360.38414081	1	156	239	Leu	TAA	0	0	55		240	294	|GAATAGC|AA|ATGAGAA|ACC|T|CC|ACGT|GGT|GCTATTC|GG|GTAACG|CTAA|TTCTCAT|	GCCCCTTTATCCGAATTGGCATAGGAGATGGTCTTAAACACCATTTGGCATAAGCCAGTCTGGGTTCGAGTCCCAGAAGGGGTA	GAATAGCAAATGAGAAACCTCCACGTGGTGCTATTCGGGTAACGCTAATTCTCAT				1	218
ERR2597360.38414105	1	156	239	Leu	TAA	0	0	55		240	294	|GAATAGC|AA|ATGAGAA|ACC|T|CC|ACGT|GGT|GCTATTC|GG|GTAACG|CTAA|TTCTCAT|	GCCCCTTTATCCGAATTGGCATAGGAGATGGTCTTAAACACCATTTGGCATAAGCCAGTCTGGGTTCGAGTCCCAGAAGGGGTA	GAATAGCAAATGAGAAACCTCCACGTGGTGCTATTCGGGTAACGCTAATTCTCAT				1	218
ERR2245471.19033626	1	292	208	Leu	TAA	0	0	56.7		207	153	|GAATAGC|AA|ATGAGAA|ACC|T|CC|ACGT|GGT|GCTATTC|GG|GTAACG|CTAA|TTCTCAT|	GGCTCAATATCCGAATTGGTATAGGAGATGGTCTTAAACACCATTCGGCAGTAAGCCGGTGCGGGTTCGAGTCCCGCTTGAGCTA	GAATAGCAAATGAGAAACCTCCACGTGGTGCTATTCGGGTAACGCTAATTCTCAT				1	273
ERR2245471.20777374	1	292	208	Leu	TAA	0	0	56.7		207	153	|GAATAGC|AA|ATGAGAA|ACC|T|CC|ACGT|GGT|GCTATTC|GG|GTAACG|CTAA|TTCTCAT|	GGCTCAATATCCGAATTGGTATAGGAGATGGTCTTAAACACCATTCGGCAGTAAGCCGGTGCGGGTTCGAGTCCCGCTTGAGCTA	GAATAGCAAATGAGAAACCTCCACGTGGTGCTATTCGGGTAACGCTAATTCTCAT				1	273
ERR2597451.9471916	1	144	60	Leu	TAA	0	0	56.7		59	5	|GAATAGC|AA|ATGAGAA|ACC|T|CC|ACGT|GGT|GCTATTC|GG|GTAACG|CTAA|TTCTCAT|	GGCTCAATATCCGAATTGGTATAGGAGATGGTCTTAAACACCATTCGGCAGTAAGCCGGTGCGGGTTCGAGTCCCGCTTGAGCTA	GAATAGCAAATGAGAAACCTCCACGTGGTGCTATTCGGGTAACGCTAATTCTCAT				1	273
ERR2245490.23378807	2	296	212	Leu	TAA	0	0	56.7		211	157	|GAATAGC|AA|ATGAGAA|ACC|T|CC|ACGT|GGT|GCTATTC|GG|GTAACG|CTAA|TTCTCAT|	GGCTCAATATCCGAATTGGTATAGGAGATGGTCTTAAACACCATTCGGCAGTAAGCCGGTGCGGGTTCGAGTCCCGCTTGAGCTA	GAATAGCAAATGAGAAACCTCCACGTGGTGCTATTCGGGTAACGCTAATTCTCAT				1	273
ERR2597453.10874302	1	1	76	Leu	TAA	0	0	29.1	pseudo	80	134	|GAATAGC|AA|ATGAGAA|ACC|T|CC|ACGT|GGT|GCTATTC|GG|GTAACG|CTAA|TTCTCAT|	GGTGTAACTGGGGAGCCACGAGGGACTTAAAATCCCTTGGTCAGGAATGACCGTACGGGTTCGAATCCCGTCCGAA	GAATAGCAAATGAGAAACCTCCACGTGGTGCTATTCGGGTAACGCTAATTCTCAT				1	321
ERR2597492.15695302	1	1	76	Leu	TAA	0	0	29.1	pseudo	80	134	|GAATAGC|AA|ATGAGAA|ACC|T|CC|ACGT|GGT|GCTATTC|GG|GTAACG|CTAA|TTCTCAT|	GGTGTAACTGGGGAGCCACGAGGGACTTAAAATCCCTTGGTCAGGAATGACCGTACGGGTTCGAATCCCGTCCGAA	GAATAGCAAATGAGAAACCTCCACGTGGTGCTATTCGGGTAACGCTAATTCTCAT				1	321
ERR2738073.180480	2	195	110	Leu	TAA	0	0	66.9		109	55	|GAATAGC|AA|ATGAGAA|ACC|T|CC|ACGT|GGT|GCTATTC|GG|GTAACG|CTAA|TTCTCAT|	GGCTCAGTGGTGGAATTGGTAGACACGAGGGACTTAAAATCCCTTGGTCAGGAATGACTGTACGGGTTCGAGTCCCGTCTGAGCTA	GAATAGCAAATGAGAAACCTCCACGTGGTGCTATTCGGGTAACGCTAATTCTCAT				1	367
ERR2597511.16593151	1	143	60	Leu	TAA	0	0	56		59	5	|GAATAGC|AA|ATGAGAA|ACC|T|CC|ACGT|GGT|GCTATTC|GG|GTAACG|CTAA|TTCTCAT|	GGCTCAGTATCCGAATTGGCATAGGAGATGGTCTTAAACACCATTGGACATTTGTCCGTACGGGTTCGAGTCCCGTCTGAGCTA	GAATAGCAAATGAGAAACCTCCACGTGGTGCTATTCGGGTAACGCTAATTCTCAT				1	417
ERR2597492.18693359	1	5	72	Leu	TAA	0	0	25	pseudo	76	130	|GAATAGC|AA|ATGAGAA|ACC|T|CC|ACGT|GGT|GCTATTC|GG|GTAACG|CTAA|TTCTCAT|	TAGGGAGCCACGAGGGACTTAAAATCCCTTGGTCAGGAATGACCGTACGGGTTCGAATCCCGTCCGAA	GAATAGCAAATGAGAAACCTCCACGTGGTGCTATTCGGGTAACGCTAATTCTCAT				1	430
ERR2597517.17882339	1	153	86	Leu	TAA	0	0	25	pseudo	82	28	|GAATAGC|AA|ATGAGAA|ACC|T|CC|ACGT|GGT|GCTATTC|GG|GTAACG|CTAA|TTCTCAT|	TAGGGAGCCACGAGGGACTTAAAATCCCTTGGTCAGGAATGACCGTACGGGTTCGAATCCCGTCCGAA	GAATAGCAAATGAGAAACCTCCACGTGGTGCTATTCGGGTAACGCTAATTCTCAT				1	430
ERR2597397.12252626	1	302	226	Leu	TAA	0	0	32.8	pseudo	222	168	|GAATAGC|AA|ATGAGAA|ACC|T|CC|ACGT|GGT|GCTATTC|GG|GTAACG|CTAA|TTCTCAT|	CTTTATCCGAATTGGCATAGGAGATGGTCTTAAACACCATTTGGCATAAGCCAGTCTGGGTTCGAGTCCCAGAAGGG	GAATAGCAAATGAGAAACCTCCACGTGGTGCTATTCGGGTAACGCTAATTCTCAT				1	442
ERR2597360.20616683	1	1	77	Leu	TAA	0	0	32.8	pseudo	81	135	|GAATAGC|AA|ATGAGAA|ACC|T|CC|ACGT|GGT|GCTATTC|GG|GTAACG|CTAA|TTCTCAT|	CTTTATCCGAATTGGCATAGGAGATGGTCTTAAACACCATTTGGCATAAGCCAGTCTGGGTTCGAGTCCCAGAAGGG	GAATAGCAAATGAGAAACCTCCACGTGGTGCTATTCGGGTAACGCTAATTCTCAT				1	442
ERR2597360.20622858	1	1	77	Leu	TAA	0	0	32.8	pseudo	81	135	|GAATAGC|AA|ATGAGAA|ACC|T|CC|ACGT|GGT|GCTATTC|GG|GTAACG|CTAA|TTCTCAT|	CTTTATCCGAATTGGCATAGGAGATGGTCTTAAACACCATTTGGCATAAGCCAGTCTGGGTTCGAGTCCCAGAAGGG	GAATAGCAAATGAGAAACCTCCACGTGGTGCTATTCGGGTAACGCTAATTCTCAT				1	442
ERR2597423.20175083	1	292	209	Leu	TAA	0	0	57.4		208	154	|GAATAGC|AA|ATGAGAA|ACC|T|CC|ACGT|GGT|GCTATTC|GG|GTAACG|CTAA|TTCTCAT|	GCCCCTTTATCCGAATTGGTATAGGAGATGGTCTTAAACACCATTTGGCATAAGCCAGTCTGGGTTCGAGTCCCAGAAGGGGTA	GAATAGCAAATGAGAAACCTCCACGTGGTGCTATTCGGGTAACGCTAATTCTCAT				1	487
ERR2597423.48141585	1	1	82	Leu	TAA	0	0	41.2	pseudo	83	137	|GAATAGC|AA|ATGAGAA|ACC|T|CC|ACGT|GGT|GCTATTC|GG|GTAACG|CTAA|TTCTCAT|	CCCTTTATCCGAATCGGCATAGGAGATGGTCTTAAACACCATTTGGCATAAGCCAGTCTGGGTTCGAGTCCCAGAAGGGGTA	GAATAGCAAATGAGAAACCTCCACGTGGTGCTATTCGGGTAACGCTAATTCTCAT				1	521
ERR2597423.48141598	1	1	82	Leu	TAA	0	0	41.2	pseudo	83	137	|GAATAGC|AA|ATGAGAA|ACC|T|CC|ACGT|GGT|GCTATTC|GG|GTAACG|CTAA|TTCTCAT|	CCCTTTATCCGAATCGGCATAGGAGATGGTCTTAAACACCATTTGGCATAAGCCAGTCTGGGTTCGAGTCCCAGAAGGGGTA	GAATAGCAAATGAGAAACCTCCACGTGGTGCTATTCGGGTAACGCTAATTCTCAT				1	521
ERR2597423.48142476	1	1	82	Leu	TAA	0	0	41.2	pseudo	83	137	|GAATAGC|AA|ATGAGAA|ACC|T|CC|ACGT|GGT|GCTATTC|GG|GTAACG|CTAA|TTCTCAT|	CCCTTTATCCGAATCGGCATAGGAGATGGTCTTAAACACCATTTGGCATAAGCCAGTCTGGGTTCGAGTCCCAGAAGGGGTA	GAATAGCAAATGAGAAACCTCCACGTGGTGCTATTCGGGTAACGCTAATTCTCAT				1	521
ERR2597521.41985199	1	153	73	Leu	TAA	0	0	34.7		72	18	|GAATAGC|AA|ATGAGAA|ACC|T|CC|ACGT|GGT|GCTATTC|GG|GTAACG|CTAA|TTCTCAT|	AGGGTGTAACTAGGGAGCCACGAGGGACTTAAAATCCCTTGGTCAGGAATGACCGTACGGGTTCGAATCCCGTCCGAACTA	GAATAGCAAATGAGAAACCTCCACGTGGTGCTATTCGGGTAACGCTAATTCTCAT				1	542
ERR2597521.41985478	1	153	73	Leu	TAA	0	0	34.7		72	18	|GAATAGC|AA|ATGAGAA|ACC|T|CC|ACGT|GGT|GCTATTC|GG|GTAACG|CTAA|TTCTCAT|	AGGGTGTAACTAGGGAGCCACGAGGGACTTAAAATCCCTTGGTCAGGAATGACCGTACGGGTTCGAATCCCGTCCGAACTA	GAATAGCAAATGAGAAACCTCCACGTGGTGCTATTCGGGTAACGCTAATTCTCAT				1	542
ERR2597391.19296382	1	152	235	Leu	TAA	0	0	51.8	pseudo	236	290	|GAATAGC|AA|ATGAGAA|ACC|T|CC|ACGT|GGT|GCTATTC|GG|GTAACG|CTAA|TTCTCAT|	GCTCATTTATCCGAACGGGTATAGGAGATGGTCTTAAACACCATTTGGCATAAGCCAGTCCGGGTTCGAATCCCGGAATGAGTA	GAATAGCAAATGAGAAACCTCCACGTGGTGCTATTCGGGTAACGCTAATTCTCAT				1	545
ERR2597417.24885471	1	152	227	Leu	TAA	0	0	28.3	pseudo	231	285	|GAATAGC|AA|ATGAGAA|ACC|T|CC|ACGT|GGT|GCTATTC|GG|GTAACG|CTAA|TTCTCAT|	GGTGTAACTAGGGAGCCACGAGGGACTTAAAATCCCTTGGTCAGGAATGACCGTACGGGTTCGAATCCCGTCCGAA	GAATAGCAAATGAGAAACCTCCACGTGGTGCTATTCGGGTAACGCTAATTCTCAT				1	565
ERR2597521.24777688	1	152	227	Leu	TAA	0	0	28.3	pseudo	231	285	|GAATAGC|AA|ATGAGAA|ACC|T|CC|ACGT|GGT|GCTATTC|GG|GTAACG|CTAA|TTCTCAT|	GGTGTAACTAGGGAGCCACGAGGGACTTAAAATCCCTTGGTCAGGAATGACCGTACGGGTTCGAATCCCGTCCGAA	GAATAGCAAATGAGAAACCTCCACGTGGTGCTATTCGGGTAACGCTAATTCTCAT				1	565
ERR2597521.30743390	1	1	76	Leu	TAA	0	0	28.3	pseudo	80	134	|GAATAGC|AA|ATGAGAA|ACC|T|CC|ACGT|GGT|GCTATTC|GG|GTAACG|CTAA|TTCTCAT|	GGTGTAACTAGGGAGCCACGAGGGACTTAAAATCCCTTGGTCAGGAATGACCGTACGGGTTCGAATCCCGTCCGAA	GAATAGCAAATGAGAAACCTCCACGTGGTGCTATTCGGGTAACGCTAATTCTCAT				1	565
ERR2607387.19912225	1	161	244	Leu	TAA	0	0	56.9		245	299	|GAATAGC|AA|ATGAGAA|ACC|T|CC|ACGT|GGT|GCTATTC|GG|GTAACG|CTAA|TTCTCAT|	GCCCCTTTATCCGAACTGGTATAGGAGATGGTCTTAAACACCATTTGGCATAAGCCAGTCTGGGTTCGAGTCCCAGAAGGGGTA	GAATAGCAAATGAGAAACCTCCACGTGGTGCTATTCGGGTAACGCTAATTCTCAT				1	576
ERR2607387.21727495	1	10	93	Leu	TAA	0	0	56.9		94	148	|GAATAGC|AA|ATGAGAA|ACC|T|CC|ACGT|GGT|GCTATTC|GG|GTAACG|CTAA|TTCTCAT|	GCCCCTTTATCCGAACTGGTATAGGAGATGGTCTTAAACACCATTTGGCATAAGCCAGTCTGGGTTCGAGTCCCAGAAGGGGTA	GAATAGCAAATGAGAAACCTCCACGTGGTGCTATTCGGGTAACGCTAATTCTCAT				1	576
ERR2597524.40628051	1	302	219	Leu	TAA	0	0	56.9		218	164	|GAATAGC|AA|ATGAGAA|ACC|T|CC|ACGT|GGT|GCTATTC|GG|GTAACG|CTAA|TTCTCAT|	GCCCCTTTATCCGAACTGGTATAGGAGATGGTCTTAAACACCATTTGGCATAAGCCAGTCTGGGTTCGAGTCCCAGAAGGGGTA	GAATAGCAAATGAGAAACCTCCACGTGGTGCTATTCGGGTAACGCTAATTCTCAT				1	576
ERR2597521.26690957	2	145	59	Leu	TAA	0	0	55.9		58	4	|GAATAGC|AA|ATGAGAA|ACC|T|CC|ACGT|GGT|GCTATTC|GG|GTAACG|CTAA|TTCTCAT|	GGTTCGGTGGTGTAACTAGGGAGCCACGAGGGACTTAAAATCCCTTGGTCAGGAATGACCGTACGGGTTCGAATCCCGTCCGAACTA	GAATAGCAAATGAGAAACCTCCACGTGGTGCTATTCGGGTAACGCTAATTCTCAT				1	652
ERR2597533.16997349	1	137	224	Leu	TAA	0	0	25.7		225	279	|GAATAGC|AA|ATGAGAA|ACC|T|CC|ACGT|GGT|GCTATTC|GG|GTAACG|CTAA|TTCTCAT|	ACCACGTGGAGGTTTAATTGGTATAGGAGATGGTCTTAAACACCATTAAGCAGTATTGCTTGTCCGGGTTCGAGTCCCGGAATGGGTA	GAATAGCAAATGAGAAACCTCCACGTGGTGCTATTCGGGTAACGCTAATTCTCAT				1	701
ERR2597533.16997360	1	137	224	Leu	TAA	0	0	25.7		225	279	|GAATAGC|AA|ATGAGAA|ACC|T|CC|ACGT|GGT|GCTATTC|GG|GTAACG|CTAA|TTCTCAT|	ACCACGTGGAGGTTTAATTGGTATAGGAGATGGTCTTAAACACCATTAAGCAGTATTGCTTGTCCGGGTTCGAGTCCCGGAATGGGTA	GAATAGCAAATGAGAAACCTCCACGTGGTGCTATTCGGGTAACGCTAATTCTCAT				1	701
ERR2597366.10473772	1	302	225	Leu	TAA	0	0	36.5	pseudo	221	167	|GAATAGC|AA|ATGAGAA|ACC|T|CC|ACGT|GGT|GCTATTC|GG|GTAACG|CTAA|TTCTCAT|	CCTTTATCCGAATTGGCATAGGAGATGGTCTTAAACACCATTTGGCATAAGCCAGTCTGGGTTCGAGTCCCAGAAGGG	GAATAGCAAATGAGAAACCTCCACGTGGTGCTATTCGGGTAACGCTAATTCTCAT				1	780
ERR2738446.2779128	1	268	345	Leu	TAA	0	0	38.1		349	403	|GAATAGC|AA|ATGAGAA|ACC|T|CC|ACGT|GGT|GCTATTC|GG|GTAACG|CTAA|TTCTCAT|	TGTGGCGGAACTGGTAGACACGAGGGACTTAAAATCCCTTGGTCAGGAATGACTGTACGGGTTCGAATCCCGTCTGAG	GAATAGCAAATGAGAAACCTCCACGTGGTGCTATTCGGGTAACGCTAATTCTCAT				1	790
ERR2738446.2779128	2	190	113	Leu	TAA	0	0	38.1		109	55	|GAATAGC|AA|ATGAGAA|ACC|T|CC|ACGT|GGT|GCTATTC|GG|GTAACG|CTAA|TTCTCAT|	TGTGGCGGAACTGGTAGACACGAGGGACTTAAAATCCCTTGGTCAGGAATGACTGTACGGGTTCGAATCCCGTCTGAG	GAATAGCAAATGAGAAACCTCCACGTGGTGCTATTCGGGTAACGCTAATTCTCAT				1	790
ERR2738106.4488108	1	22	107	Leu	TAA	0	0	45.1		108	162	|GAATAGC|AA|ATGAGAA|ACC|T|CC|ACGT|GGT|GCTATTC|GG|GTAACG|CTAA|TTCTCAT|	GCCCATTTATCCGAATTGGTATAGGAGATGGTCTTAAACACCATTGAACAGTATTGTTCGTCCGGGTTCAAGTCCAGGAATGGGTA	GAATAGCAAATGAGAAACCTCCACGTGGTGCTATTCGGGTAACGCTAATTCTCAT				1	795
ERR2738106.4488108	2	420	335	Leu	TAA	0	0	45.1		334	280	|GAATAGC|AA|ATGAGAA|ACC|T|CC|ACGT|GGT|GCTATTC|GG|GTAACG|CTAA|TTCTCAT|	GCCCATTTATCCGAATTGGTATAGGAGATGGTCTTAAACACCATTGAACAGTATTGTTCGTCCGGGTTCAAGTCCAGGAATGGGTA	GAATAGCAAATGAGAAACCTCCACGTGGTGCTATTCGGGTAACGCTAATTCTCAT				1	795
ERR2738447.2016248	2	441	357	Leu	TAA	0	0	46.8		359	305	|GAATAGC|AA|ATGAGAA|ACC|T|CC|ACGT|GGT|GCTATTC|GG|GTAACG|CTAA|TTCTCAT|	TCTTGGTGGAATTGGTAGACACGAGGGACTTAAAATCCCTTGGTCAGGAATGACTGTACGGGTTCGAATCCCGTCTGAGCTAGAA	GAATAGCAAATGAGAAACCTCCACGTGGTGCTATTCGGGTAACGCTAATTCTCAT				1	815
ERR2738448.2850550	2	470	386	Leu	TAA	0	0	46.8		388	334	|GAATAGC|AA|ATGAGAA|ACC|T|CC|ACGT|GGT|GCTATTC|GG|GTAACG|CTAA|TTCTCAT|	TCTTGGTGGAATTGGTAGACACGAGGGACTTAAAATCCCTTGGTCAGGAATGACTGTACGGGTTCGAATCCCGTCTGAGCTAGAA	GAATAGCAAATGAGAAACCTCCACGTGGTGCTATTCGGGTAACGCTAATTCTCAT				1	815
ERR2607518.44349595	1	1	76	Leu	TAA	0	0	38.8	pseudo	80	134	|GAATAGC|AA|ATGAGAA|ACC|T|CC|ACGT|GGT|GCTATTC|GG|GTAACG|CTAA|TTCTCAT|	AGTATCCGAATTGGTATAGGAGATGGTCTTAAACACCATTGGACATGTGTCCGTACGGGTTCGAGTCCCGTCTGAG	GAATAGCAAATGAGAAACCTCCACGTGGTGCTATTCGGGTAACGCTAATTCTCAT				1	842
ERR2597390.14994168	1	1	76	Leu	TAA	0	0	38.8	pseudo	80	134	|GAATAGC|AA|ATGAGAA|ACC|T|CC|ACGT|GGT|GCTATTC|GG|GTAACG|CTAA|TTCTCAT|	AGTATCCGAATTGGTATAGGAGATGGTCTTAAACACCATTGGACATGTGTCCGTACGGGTTCGAGTCCCGTCTGAG	GAATAGCAAATGAGAAACCTCCACGTGGTGCTATTCGGGTAACGCTAATTCTCAT				1	842
ERR2597361.7129384	1	149	227	Leu	TAA	0	0	32.1		228	282	|GAATAGC|AA|ATGAGAA|ACC|T|CC|ACGT|GGT|GCTATTC|GG|GTAACG|CTAA|TTCTCAT|	GTGGTAACTGGGGAGCCACGAGGGACTTAAAATCCCTTGGTCAGGAATGACCGTACGGGTTCGAATCCCGTCCGAACTA	GAATAGCAAATGAGAAACCTCCACGTGGTGCTATTCGGGTAACGCTAATTCTCAT				1	847
ERR2597361.7133414	1	149	227	Leu	TAA	0	0	32.1		228	282	|GAATAGC|AA|ATGAGAA|ACC|T|CC|ACGT|GGT|GCTATTC|GG|GTAACG|CTAA|TTCTCAT|	GTGGTAACTGGGGAGCCACGAGGGACTTAAAATCCCTTGGTCAGGAATGACCGTACGGGTTCGAATCCCGTCCGAACTA	GAATAGCAAATGAGAAACCTCCACGTGGTGCTATTCGGGTAACGCTAATTCTCAT				1	847
ERR2737918.350393	2	224	142	Leu	TAA	0	0	30.9	pseudo	141	87	|GAATAGC|AA|ATGAGAA|ACC|T|CC|ACGT|GGT|GCTATTC|GG|GTAACG|CTAA|TTCTCAT|	CGCTCTTCCGATCTGGTAGACACGAGGGACTTAAAATCCCTTGGTCAGTAATGACTGTACGGGTTCGAGTCCCGTCTGAGCTA	GAATAGCAAATGAGAAACCTCCACGTGGTGCTATTCGGGTAACGCTAATTCTCAT				1	873
ERR2737918.861351	2	224	142	Leu	TAA	0	0	30.9	pseudo	141	87	|GAATAGC|AA|ATGAGAA|ACC|T|CC|ACGT|GGT|GCTATTC|GG|GTAACG|CTAA|TTCTCAT|	CGCTCTTCCGATCTGGTAGACACGAGGGACTTAAAATCCCTTGGTCAGTAATGACTGTACGGGTTCGAGTCCCGTCTGAGCTA	GAATAGCAAATGAGAAACCTCCACGTGGTGCTATTCGGGTAACGCTAATTCTCAT				1	873
ERR2737481.1301655	2	500	424	Leu	TAA	0	0	45.6		420	366	|GAATAGC|AA|ATGAGAA|ACC|T|CC|ACGT|GGT|GCTATTC|GG|GTAACG|CTAA|TTCTCAT|	GTGGTGGAATTGGTAGACACGAGGGACTTAAAATCCCTTGGTCAGGAATGACTGTACGGGTTCGAATCCCGTCTGAG	GAATAGCAAATGAGAAACCTCCACGTGGTGCTATTCGGGTAACGCTAATTCTCAT				1	951
ERR2738450.3127394	1	1	77	Leu	TAA	0	0	45.6		81	135	|GAATAGC|AA|ATGAGAA|ACC|T|CC|ACGT|GGT|GCTATTC|GG|GTAACG|CTAA|TTCTCAT|	GTGGTGGAATTGGTAGACACGAGGGACTTAAAATCCCTTGGTCAGGAATGACTGTACGGGTTCGAATCCCGTCTGAG	GAATAGCAAATGAGAAACCTCCACGTGGTGCTATTCGGGTAACGCTAATTCTCAT				1	951
ERR2607523.14138382	1	300	217	Leu	TAA	0	0	56.6		216	162	|GAATAGC|AA|ATGAGAA|ACC|T|CC|ACGT|GGT|GCTATTC|GG|GTAACG|CTAA|TTCTCAT|	GGCTCAGTATTCGAATTGGTATAGAAGATGGTCTTAAACACCATTGGACATTTGTCCGTACGGGTTCGAGTCCCGTCTGAGCTA	GAATAGCAAATGAGAAACCTCCACGTGGTGCTATTCGGGTAACGCTAATTCTCAT				1	957
ERR2607598.4549608	1	144	59	Leu	TAA	0	0	57.4		58	4	|GAATAGC|AA|ATGAGAA|ACC|T|CC|ACGT|GGT|GCTATTC|GG|GTAACG|CTAA|TTCTCAT|	GCCCATTTATCCGAATTGGTATAGGAGATGGTCTTAAACACCATTGAACAGTATTGTTCGTCCGGGTTCGAGTCCCGGAATGGGTA	GAATAGCAAATGAGAAACCTCCACGTGGTGCTATTCGGGTAACGCTAATTCTCAT				1	961
ERR2607598.4549652	1	144	59	Leu	TAA	0	0	57.4		58	4	|GAATAGC|AA|ATGAGAA|ACC|T|CC|ACGT|GGT|GCTATTC|GG|GTAACG|CTAA|TTCTCAT|	GCCCATTTATCCGAATTGGTATAGGAGATGGTCTTAAACACCATTGAACAGTATTGTTCGTCCGGGTTCGAGTCCCGGAATGGGTA	GAATAGCAAATGAGAAACCTCCACGTGGTGCTATTCGGGTAACGCTAATTCTCAT				1	961
ERR2597398.8769241	1	153	70	Leu	TAA	0	0	50.4	pseudo	69	15	|GAATAGC|AA|ATGAGAA|ACC|T|CC|ACGT|GGT|GCTATTC|GG|GTAACG|CTAA|TTCTCAT|	ATCCCTTTATCCGAATTGGCATAGGAGATGGTCTTAAACACCATTTGGCATAAGCCAGTCTGGGTTCGAGTCCCAGAAGGGGTA	GAATAGCAAATGAGAAACCTCCACGTGGTGCTATTCGGGTAACGCTAATTCTCAT				1	1026
ERR2597417.2014264	1	302	222	Leu	TAA	0	0	36.6		221	167	|GAATAGC|AA|ATGAGAA|ACC|T|CC|ACGT|GGT|GCTATTC|GG|GTAACG|CTAA|TTCTCAT|	GTGGTGTAACTGGGGAGCCACGAGGGACTTAAAATCCCTTGGTCAGGAATGACCGTACGGGTTCGAATCCCGTCCGAACTA	GAATAGCAAATGAGAAACCTCCACGTGGTGCTATTCGGGTAACGCTAATTCTCAT				1	1130
ERR2597427.8655645	1	302	222	Leu	TAA	0	0	36.6		221	167	|GAATAGC|AA|ATGAGAA|ACC|T|CC|ACGT|GGT|GCTATTC|GG|GTAACG|CTAA|TTCTCAT|	GTGGTGTAACTGGGGAGCCACGAGGGACTTAAAATCCCTTGGTCAGGAATGACCGTACGGGTTCGAATCCCGTCCGAACTA	GAATAGCAAATGAGAAACCTCCACGTGGTGCTATTCGGGTAACGCTAATTCTCAT				1	1130
ERR2738106.2707716	2	151	71	Leu	TAA	0	0	21.6	pseudo	70	16	|GAATAGC|AA|ATGAGAA|ACC|T|CC|ACGT|GGT|GCTATTC|GG|GTAACG|CTAA|TTCTCAT|	GCTCTTCCGATCTGTATAGGAGATGGTCTTAAACACCATTGAACAGTATTGTTCGTCCGGGTTCAAGTCCCGGAATGGGTA	GAATAGCAAATGAGAAACCTCCACGTGGTGCTATTCGGGTAACGCTAATTCTCAT				1	1140
ERR2597432.5727248	1	151	237	Leu	TAA	0	0	48.7	pseudo	235	289	|GAATAGC|AA|ATGAGAA|ACC|T|CC|ACGT|GGT|GCTATTC|GG|GTAACG|CTAA|TTCTCAT|	TCCCCTTTATCCGAATAGGTATAGGAGATGGTCTTAAACACCATTTGGCATAAGCCAGTCTGGGTTCGAGTCCCAGAAGGGGTAGAA	GAATAGCAAATGAGAAACCTCCACGTGGTGCTATTCGGGTAACGCTAATTCTCAT				1	1160
ERR2737482.16003	1	242	311	Leu	TAA	0	0	22.6	pseudo	312	366	|GAATAGC|AA|ATGAGAA|ACC|T|CC|ACGT|GGT|GCTATTC|GG|GTAACG|CTAA|TTCTCAT|	AAATAGAAACGAGGGACTTAAAATCCCTTGGTCAGGAATGACTGTACGGGTTCGAATCCCGTCTGAGCTA	GAATAGCAAATGAGAAACCTCCACGTGGTGCTATTCGGGTAACGCTAATTCTCAT				1	1281
ERR2738105.3205160	2	251	163	Leu	TAA	0	0	52		165	111	|GAATAGC|AA|ATGAGAA|ACC|T|CC|ACGT|GGT|GCTATTC|GG|GTAACG|CTAA|TTCTCAT|	TCCCATTTATCCGAATTGGTATAGGAGATGGTCTTAAACACCATTGAACAGTATTGTTCGTCCGGGTTCAAGTCCCGGAATGGGTAGAA	GAATAGCAAATGAGAAACCTCCACGTGGTGCTATTCGGGTAACGCTAATTCTCAT				1	1294
ERR2597385.4512858	1	151	226	Leu	TAA	0	0	27.7	pseudo	224	278	|GAATAGC|AA|ATGAGAA|ACC|T|CC|ACGT|GGT|GCTATTC|GG|GTAACG|CTAA|TTCTCAT|	TCTGGGGAGCCACGAGGGACTTAAAATCCCTTGGTCAGGAATGACCGTACGGGTTCGAATCCCGTCCGAACTAGAA	GAATAGCAAATGAGAAACCTCCACGTGGTGCTATTCGGGTAACGCTAATTCTCAT				1	1312
ERR2597458.2446674	1	152	225	Leu	TAA	0	0	25.9	pseudo	229	283	|GAATAGC|AA|ATGAGAA|ACC|T|CC|ACGT|GGT|GCTATTC|GG|GTAACG|CTAA|TTCTCAT|	TGTAACTGGGGAGCCACGAGGGACTTAAAATCCCTTGGTCAGGAATGACCGTACGGGTTCGAATCCCGTCCGAA	GAATAGCAAATGAGAAACCTCCACGTGGTGCTATTCGGGTAACGCTAATTCTCAT				1	1380
ERR2597431.12683027	1	302	221	Leu	TAA	0	0	41.5	pseudo	220	166	|GAATAGC|AA|ATGAGAA|ACC|T|CC|ACGT|GGT|GCTATTC|GG|GTAACG|CTAA|TTCTCAT|	CCCTTTATCCGAATTGGCATAGGAGATGGTCTTAAACACCATTTGGCATAAGCCAGTCTGGGTTCGAGTCCCAGAAGGGGTA	GAATAGCAAATGAGAAACCTCCACGTGGTGCTATTCGGGTAACGCTAATTCTCAT				1	1551
ERR2597521.11460703	1	302	220	Leu	TAA	0	0	36.1	pseudo	219	165	|GAATAGC|AA|ATGAGAA|ACC|T|CC|ACGT|GGT|GCTATTC|GG|GTAACG|CTAA|TTCTCAT|	CCCCTGTATCCGAACAGGTATAGGAGATGGTCTTAAACACCATTTGGCATAAGCCAGTCTGGGTTCGAGTCCCAGAAGGGGTA	GAATAGCAAATGAGAAACCTCCACGTGGTGCTATTCGGGTAACGCTAATTCTCAT				1	1571
ERR2597527.4382112	1	158	241	Leu	TAA	0	0	52.5	pseudo	242	296	|GAATAGC|AA|ATGAGAA|ACC|T|CC|ACGT|GGT|GCTATTC|GG|GTAACG|CTAA|TTCTCAT|	GCCCCTTTATCCGAACGGGTATAGGAGATGGTCTTAAACACCATTTGGCATAAGCCAGTCTGGGTTCGAGTCCCAGAAGGGGTA	GAATAGCAAATGAGAAACCTCCACGTGGTGCTATTCGGGTAACGCTAATTCTCAT				1	1658
ERR2597447.16105907	1	177	91	Leu	TAA	0	0	27.1		90	36	|GAATAGC|AA|ATGAGAA|ACC|T|CC|ACGT|GGT|GCTATTC|GG|GTAACG|CTAA|TTCTCAT|	AGTACGATGATATTTCAACATCAATACGAGGGACTTAAAATCCCTTGGTCAGGAATGACCGTACGGGTTCGAATCCCGTCCGAACTA	GAATAGCAAATGAGAAACCTCCACGTGGTGCTATTCGGGTAACGCTAATTCTCAT				1	1662
ERR2597513.19620796	1	152	238	Leu	TAA	0	0	45.7		239	293	|GAATAGC|AA|ATGAGAA|ACC|T|CC|ACGT|GGT|GCTATTC|GG|GTAACG|CTAA|TTCTCAT|	GGTTCGGTGGTGTAACTGGGGAGCCACGAGGGACTTAAAATCCCTTGGTCAGGAATGACCGTACGGGTTCGAATCACGTCCGAACTA	GAATAGCAAATGAGAAACCTCCACGTGGTGCTATTCGGGTAACGCTAATTCTCAT				1	1692
ERR2738345.280724	1	499	421	Leu	TAA	0	0	35.6	pseudo	417	363	|GAATAGC|AA|ATGAGAA|ACC|T|CC|ACGT|GGT|GCTATTC|GG|GTAACG|CTAA|TTCTCAT|	ATTTATCCGAATTGGTATAGGAGATGGTCTTAAACACCATTGAACAGTATTGTTCGTCCGGGTTCAAGTCCCGGAATGG	GAATAGCAAATGAGAAACCTCCACGTGGTGCTATTCGGGTAACGCTAATTCTCAT				1	1694
ERR2597360.19476942	1	176	96	Leu	TAA	0	0	21.3	pseudo	95	41	|GAATAGC|AA|ATGAGAA|ACC|T|CC|ACGT|GGT|GCTATTC|GG|GTAACG|CTAA|TTCTCAT|	ATCCTGTTAAATAGGATTAAAGGTATGGTCTTAAACACCATTTGGCATAAGCCAGTCTGGGTTCGAGTCCCAGAAGGGGTA	GAATAGCAAATGAGAAACCTCCACGTGGTGCTATTCGGGTAACGCTAATTCTCAT				1	1759
ERR2737918.5293255	2	498	413	Leu	TAA	0	0	54.5		412	358	|GAATAGC|AA|ATGAGAA|ACC|T|CC|ACGT|GGT|GCTATTC|GG|GTAACG|CTAA|TTCTCAT|	CGATCTGTGGTGAAATTGGTAGACACGAGGGACTTAAAATCCCTTGGTCAGTAATGACTGTACGGGTTCGAGTCCCGTCTGAGCTA	GAATAGCAAATGAGAAACCTCCACGTGGTGCTATTCGGGTAACGCTAATTCTCAT				1	1784
ERR2597417.17715417	1	130	209	Leu	TAA	0	0	18.9	pseudo	213	267	|GAATAGC|AA|ATGAGAA|ACC|T|CC|ACGT|GGT|GCTATTC|GG|GTAACG|CTAA|TTCTCAT|	TAGCGTTACCCGAATAGCACAACGAGGGACTTAAAATCCCCTGGTCAGGAATGACCGTACGGGTTCGAATCCCGTCCGAA	GAATAGCAAATGAGAAACCTCCACGTGGTGCTATTCGGGTAACGCTAATTCTCAT				1	1826
ERR2245331.33558007	1	151	76	Leu	TAA	0	0	34.7	pseudo	72	18	|GAATAGC|AA|ATGAGAA|ACC|T|CC|ACGT|GGT|GCTATTC|GG|GTAACG|CTAA|TTCTCAT|	AGTATCCGAATTGGCATAGGAGATGGTCTTAAACACCATTGGACATTTGTCCGTGCGGGTTCGAGTCCCGTCTGAG	GAATAGCAAATGAGAAACCTCCACGTGGTGCTATTCGGGTAACGCTAATTCTCAT				1	1846
ERR2738106.364341	2	279	185	Leu	TAA	0	0	20.1	pseudo	184	130	|GAATAGC|AA|ATGAGAA|ACC|T|CC|ACGT|GGT|GCTATTC|GG|GTAACG|CTAA|TTCTCAT|	ACCAATGCTCTAATTTAGAAAGAGCAATTATAGGAGATGGTCTTAAACACCATTGAACAGTATTGTTCGTCCGGGTTCAAGTCCCGGAATGGGTA	GAATAGCAAATGAGAAACCTCCACGTGGTGCTATTCGGGTAACGCTAATTCTCAT				1	1913
ERR2607373.19783658	1	4	89	Leu	TAA	0	0	64.6		90	144	|GAATAGC|AA|ATGAGAA|ACC|T|CC|ACGT|GGT|GCTATTC|GG|GTAACG|CTAA|TTCTCAT|	GGCTCAGTGGTGGAATTGGTAGACACGAGGGACTTAAAATCCCTTAGTCAGGAATGACTGTACGGGTTCGAGTCCCGTCTGAGCTA	GAATAGCAAATGAGAAACCTCCACGTGGTGCTATTCGGGTAACGCTAATTCTCAT				1	1918
ERR2737918.3115718	2	195	110	Leu	TAA	0	0	45.7		109	55	|GAATAGC|AA|ATGAGAA|ACC|T|CC|ACGT|GGT|GCTATTC|GG|GTAACG|CTAA|TTCTCAT|	GGCTCAGTGGTGAAATTGGTAGACACGAGGGACTTAAAATCACTTGGTCAGTAATGACTGTAAGGGTTCGAGTCCCGTCTGAGCTA	GAATAGCAAATGAGAAACCTCCACGTGGTGCTATTCGGGTAACGCTAATTCTCAT				1	1993
ERR2738106.3143673	1	93	178	Leu	TAA	0	0	45.7		179	233	|GAATAGC|AA|ATGAGAA|ACC|T|CC|ACGT|GGT|GCTATTC|GG|GTAACG|CTAA|TTCTCAT|	GCCCATTTATCAGAATTGGTATAGGAGATGGTCTTAAACACCATTGAACAGTATTGTTCGTCCGGGTTCAAGTCCCGGAATGGGTA	GAATAGCAAATGAGAAACCTCCACGTGGTGCTATTCGGGTAACGCTAATTCTCAT				1	2016
ERR2737917.547484	2	192	104	Leu	TAA	0	0	34.5		103	49	|GAATAGC|AA|ATGAGAA|ACC|T|CC|ACGT|GGT|GCTATTC|GG|GTAACG|CTAA|TTCTCAT|	CGCTCTTCCGATCTGAAATTGGTAGACACGAGGGACTTAAAATCCCTTGGTCAGTAATGACTGTACGGGTTCGAGTCCCGTCTGAGCTA	GAATAGCAAATGAGAAACCTCCACGTGGTGCTATTCGGGTAACGCTAATTCTCAT				1	2041
ERR2738448.2850550	1	1	76	Leu	TAA	0	0	44.6		80	134	|GAATAGC|AA|ATGAGAA|ACC|T|CC|ACGT|GGT|GCTATTC|GG|GTAACG|CTAA|TTCTCAT|	TGGTGGAATTGGTAGACACGAGGGACTTAAAATCCCTTGGTCAGGAATGACTGTACGGGTTCGAATCCCGTCTGAG	GAATAGCAAATGAGAAACCTCCACGTGGTGCTATTCGGGTAACGCTAATTCTCAT				1	2073
ERR2597496.43922415	1	302	229	Leu	TAA	0	0	25.1	pseudo	225	171	|GAATAGC|AA|ATGAGAA|ACC|T|CC|ACGT|GGT|GCTATTC|GG|GTAACG|CTAA|TTCTCAT|	TGTAACTTGGGAGCCACGAGGGACTTAAAATCCCTTGGTCAGGAATGACCGTACGGGTTCGAATCCCGTCCGAA	GAATAGCAAATGAGAAACCTCCACGTGGTGCTATTCGGGTAACGCTAATTCTCAT				1	2075
SRR7287117.21591488	1	458	373	Leu	TAA	0	0	50		372	318	|GAATAGC|AA|ATGAGAA|ACC|T|CC|ACGT|GGT|GCTATTC|GG|GTAACG|CTAA|TTCTCAT|	GCCCATTTGTCCAAATTGGTATAGGAGATGGTCTTAAACACCATTAAGCAGTATTGCTTGTCCGGGTTCGAGTCCCGGAATGGATA	GAATAGCAAATGAGAAACCTCCACGTGGTGCTATTCGGGTAACGCTAATTCTCAT				1	2083
ERR2738447.1956495	2	445	360	Leu	TAA	0	0	63.4		359	305	|GAATAGC|AA|ATGAGAA|ACC|T|CC|ACGT|GGT|GCTATTC|GG|GTAACG|CTAA|TTCTCAT|	GGCTCAGTGGTGGAATTGGTAGACACGAGGGACTTAAAATTCCTTGGTCAGGAATGACTGTACGGGTTCGAATCCCGTCTGAGCTA	GAATAGCAAATGAGAAACCTCCACGTGGTGCTATTCGGGTAACGCTAATTCTCAT				1	2111
ERR2737917.547484	1	245	328	Leu	TAA	0	0	37.4		326	380	|GAATAGC|AA|ATGAGAA|ACC|T|CC|ACGT|GGT|GCTATTC|GG|GTAACG|CTAA|TTCTCAT|	TCTGCTGAAATTGGTAGACACGAGGGACTTAAAATCCCTTGGTCAGTAATGACTGTACGGGTTCGAGTCCCGTCTGAGCTAGAA	GAATAGCAAATGAGAAACCTCCACGTGGTGCTATTCGGGTAACGCTAATTCTCAT				1	2162
ERR2738447.4869073	1	285	370	Leu	TAA	0	0	58.6		371	425	|GAATAGC|AA|ATGAGAA|ACC|T|CC|ACGT|GGT|GCTATTC|GG|GTAACG|CTAA|TTCTCAT|	GGCTCAGTGGTGGAATTGGTAGACACGAGGGACTTAAAATCCCTTGGTCAGGAATGACTGTACGGGTTCGAATGCCGTCTGAGCTA	GAATAGCAAATGAGAAACCTCCACGTGGTGCTATTCGGGTAACGCTAATTCTCAT				1	2167
ERR2738073.191092	2	256	171	Leu	TAA	0	0	38.8		173	119	|GAATAGC|AA|ATGAGAA|ACC|T|CC|ACGT|GGT|GCTATTC|GG|GTAACG|CTAA|TTCTCAT|	TCTGCTGTGAAATTGGTAGACACGAGGGACTTAAAATCCCTTGGTCAGGAATGACTGTACGGGTTCGAGTCCCGTCTGAGCTAGAA	GAATAGCAAATGAGAAACCTCCACGTGGTGCTATTCGGGTAACGCTAATTCTCAT				1	2237
ERR2597398.1899207	1	169	84	Leu	TAA	0	0	22.8	pseudo	83	29	|GAATAGC|AA|ATGAGAA|ACC|T|CC|ACGT|GGT|GCTATTC|GG|GTAACG|CTAA|TTCTCAT|	GTCCATAATTTTATGTAGTGGCAGAGGAGATGGTCTTAAACACCATTTGGCATAAGCCAGTCTGGGTTCGAGTCCCAGAAGGGGTA	GAATAGCAAATGAGAAACCTCCACGTGGTGCTATTCGGGTAACGCTAATTCTCAT				1	2274
ERR2737918.885523	2	250	175	Leu	TAA	0	0	43.7		171	117	|GAATAGC|AA|ATGAGAA|ACC|T|CC|ACGT|GGT|GCTATTC|GG|GTAACG|CTAA|TTCTCAT|	TGGTGAAATTGGTAGACACGAGGGACTTAAAATCCCTTGGTCAGTAATGACTGTACGGGTTCGAGTCCCGTCTGAG	GAATAGCAAATGAGAAACCTCCACGTGGTGCTATTCGGGTAACGCTAATTCTCAT				1	2308
ERR2737482.906364	2	141	54	Leu	TAA	0	0	58.8		55	1	|GAATAGC|AA|ATGAGAA|ACC|T|CC|ACGT|GGT|GCTATTC|GG|GTAACG|CTAA|TTCTCAT|	CTCTCAGTGGTGGAATTGGTAGACACGAGGGACTTAAAATCCCTTGGTCAGGAATGACTGTACGGGTTCGAATCCCGTCTGAGCTAGA	GAATAGCAAATGAGAAACCTCCACGTGGTGCTATTCGGGTAACGCTAATTCTCAT				1	2322
ERR2737481.1266239	2	267	178	Leu	TAA	0	0	27.9	pseudo	179	125	|GAATAGC|AA|ATGAGAA|ACC|T|CC|ACGT|GGT|GCTATTC|GG|GTAACG|CTAA|TTCTCAT|	CTAGCAGATCATTAGTTTTGGTAGACACGAGGGACTTAAAATCCCTTGGTCAGGAATGACTGTACGGGTTCGAATACCGTCTGAGCTAGA	GAATAGCAAATGAGAAACCTCCACGTGGTGCTATTCGGGTAACGCTAATTCTCAT				1	2373
ERR2597415.28127662	1	1	82	Leu	TAA	0	0	38	pseudo	83	137	|GAATAGC|AA|ATGAGAA|ACC|T|CC|ACGT|GGT|GCTATTC|GG|GTAACG|CTAA|TTCTCAT|	ACCTTTATCCGAACAGGTATAGGAGATGGTCTTAAACACCATTTGGCATAAGCCAGTCTGGGTTCGAGTCCCAGAAGGGGTA	GAATAGCAAATGAGAAACCTCCACGTGGTGCTATTCGGGTAACGCTAATTCTCAT				1	2444
ERR2738106.4081623	1	243	331	Leu	TAA	0	0	40.4		329	383	|GAATAGC|AA|ATGAGAA|ACC|T|CC|ACGT|GGT|GCTATTC|GG|GTAACG|CTAA|TTCTCAT|	TCTCCTATATCCGAATTGGTATAGGAGATGGTCTTAAACACCATTGAACAGTATTGTTCGTCCGGGTTCAAGTCCCGGAATGGGTAGAA	GAATAGCAAATGAGAAACCTCCACGTGGTGCTATTCGGGTAACGCTAATTCTCAT				1	2488
ERR2737482.730822	2	145	61	Leu	TAA	0	0	33.1		60	6	|GAATAGC|AA|ATGAGAA|ACC|T|CC|ACGT|GGT|GCTATTC|GG|GTAACG|CTAA|TTCTCAT|	GCTCTTCCGATCTATTGGTAGACACGAGGGACTTAAAATCCCTTGGTCAGGAATGACTGTACGGGTTCGAATCCCGTCTGAGCTA	GAATAGCAAATGAGAAACCTCCACGTGGTGCTATTCGGGTAACGCTAATTCTCAT				1	2587
ERR2597521.24496133	1	1	81	Leu	TAA	0	0	35.8		82	136	|GAATAGC|AA|ATGAGAA|ACC|T|CC|ACGT|GGT|GCTATTC|GG|GTAACG|CTAA|TTCTCAT|	GTGGTGTAACTAGGGAGCCACGAGGGACTTAAAATCCCTTGGTCAGGAATGACCGTACGGGTTCGAATCCCGTCCGAACTA	GAATAGCAAATGAGAAACCTCCACGTGGTGCTATTCGGGTAACGCTAATTCTCAT				1	2605
ERR2738447.1678791	1	74	159	Leu	TAA	0	0	65.5		160	214	|GAATAGC|AA|ATGAGAA|ACC|T|CC|ACGT|GGT|GCTATTC|GG|GTAACG|CTAA|TTCTCAT|	GGCTCAGTGGTGGAATTGGCAGACACGAGGGACTTAAAATCCCTTGGTCAGGAATGACTGTACGGGTTCGAATCCCGTCTGAGCTA	GAATAGCAAATGAGAAACCTCCACGTGGTGCTATTCGGGTAACGCTAATTCTCAT				1	2628
ERR2597466.10618710	1	152	75	Leu	TAA	0	0	36.9		71	17	|GAATAGC|AA|ATGAGAA|ACC|T|CC|ACGT|GGT|GCTATTC|GG|GTAACG|CTAA|TTCTCAT|	GGTGGTGTAACTGGGAGCCACGAGGGACTTAAAATCCCTTGGTCAGGAATGACCGTACGGGTTCGAATCCCGTCCGAA	GAATAGCAAATGAGAAACCTCCACGTGGTGCTATTCGGGTAACGCTAATTCTCAT				1	2652
ERR2597425.34378010	1	135	224	Leu	TAA	0	0	29.8		225	279	|GAATAGC|AA|ATGAGAA|ACC|T|CC|ACGT|GGT|GCTATTC|GG|GTAACG|CTAA|TTCTCAT|	CGTACGGTCATTCCTGAAACTGGGAGCCACGAGGGACTTAAAATCCCTTGGTCAGGAATGACCGTACGGGTTCGAATCCCGTCCGAACTA	GAATAGCAAATGAGAAACCTCCACGTGGTGCTATTCGGGTAACGCTAATTCTCAT				1	2695
ERR2597366.7805363	1	159	74	Leu	TAA	0	0	35.3	pseudo	75	21	|GAATAGC|AA|ATGAGAA|ACC|T|CC|ACGT|GGT|GCTATTC|GG|GTAACG|CTAA|TTCTCAT|	CTGTCCATATCCGAATCGGCATAGGAGATGGTCTTAAACACCATTTGGCATAAGCCAGTCTGGGTTCGAGTCCCAGAAGGGGTAGA	GAATAGCAAATGAGAAACCTCCACGTGGTGCTATTCGGGTAACGCTAATTCTCAT				1	2732
SRR7287117.4829302	1	439	354	Leu	TAA	0	0	54.1		353	299	|GAATAGC|AA|ATGAGAA|ACC|T|CC|ACGT|GGT|GCTATTC|GG|GTAACG|CTAA|TTCTCAT|	GCCCATTTGTCCAAATTGGTATAGGAGATGGTCTTAAACACCATTAAGCAGTATTGCTTGTCCGGGTTCAAGTCCCGGAATGGGTA	GAATAGCAAATGAGAAACCTCCACGTGGTGCTATTCGGGTAACGCTAATTCTCAT				1	2759
ERR2738449.3509442	2	195	110	Leu	TAA	0	0	65.7		109	55	|GAATAGC|AA|ATGAGAA|ACC|T|CC|ACGT|GGT|GCTATTC|GG|GTAACG|CTAA|TTCTCAT|	GGCTCAGTGGTGGAATTGGTAGACACGAGGGACTTAAAATCCTTTGGTCAGGAATGACTGTACGGGTTCGAATCCCGTCTGAGCTA	GAATAGCAAATGAGAAACCTCCACGTGGTGCTATTCGGGTAACGCTAATTCTCAT				1	2809
ERR2738073.246513	2	208	108	Leu	TAA	0	0	22.6	pseudo	107	53	|GAATAGC|AA|ATGAGAA|ACC|T|CC|ACGT|GGT|GCTATTC|GG|GTAACG|CTAA|TTCTCAT|	AGATCGGTCTCGGCATTCCTGCTGAACCGCTCTTCCGATCTGAGGGACTTAAAATCCCTTGGTCAGGAATGACTGTACGGGTTCGAGTCCCGTCTGAGCTA	GAATAGCAAATGAGAAACCTCCACGTGGTGCTATTCGGGTAACGCTAATTCTCAT				1	2823
ERR2597398.3298897	1	291	208	Leu	TAA	0	0	49.6		207	153	|GAATAGC|AA|ATGAGAA|ACC|T|CC|ACGT|GGT|GCTATTC|GG|GTAACG|CTAA|TTCTCAT|	GCCCCTTTAGCCGAACGGGTATAGGAGATGGTCTTAAACACCATTTGGCATAAGCCAGTCTGGGTTCGAGTCCCAGAAGGGGTA	GAATAGCAAATGAGAAACCTCCACGTGGTGCTATTCGGGTAACGCTAATTCTCAT				1	2840
ERR2607507.7003598	1	302	229	Leu	TAA	0	0	25.9	pseudo	225	171	|GAATAGC|AA|ATGAGAA|ACC|T|CC|ACGT|GGT|GCTATTC|GG|GTAACG|CTAA|TTCTCAT|	TCCGAATTGGTATAGGAGATGGTCTTAAACACCATTGAACAGTATTGTTCGTCCGGGTTCGAGTCCCGGAATGG	GAATAGCAAATGAGAAACCTCCACGTGGTGCTATTCGGGTAACGCTAATTCTCAT				1	2858
ERR2597401.30856139	1	163	77	Leu	TAA	0	0	26.9		78	24	|GAATAGC|AA|ATGAGAA|ACC|T|CC|ACGT|GGT|GCTATTC|GG|GTAACG|CTAA|TTCTCAT|	GGATTCTTAGTTACTGGGGAGCCACGAGGGACTTAAAATCCCTTGGTCAGGAATGACCGTACGGGTTCGAATCCCGTCCGAACTCGA	GAATAGCAAATGAGAAACCTCCACGTGGTGCTATTCGGGTAACGCTAATTCTCAT				1	2875
ERR2597397.15873197	1	150	229	Leu	TAA	0	0	34.1	pseudo	230	284	|GAATAGC|AA|ATGAGAA|ACC|T|CC|ACGT|GGT|GCTATTC|GG|GTAACG|CTAA|TTCTCAT|	ACTTATCCGAATTGGCATAGGAGATGGTCTTAAACACCATTTGGCATAAGCCAGTCTGGGTTCGAGTCCCAGAAGGGGTA	GAATAGCAAATGAGAAACCTCCACGTGGTGCTATTCGGGTAACGCTAATTCTCAT				1	2896
ERR2738106.1570996	2	394	310	Leu	TAA	0	0	37.8	pseudo	312	258	|GAATAGC|AA|ATGAGAA|ACC|T|CC|ACGT|GGT|GCTATTC|GG|GTAACG|CTAA|TTCTCAT|	TCTTATCCGAATTGGTATAGGAGATGGTCTTAAACACCATTGAACAGTATTGTTCGTCCGGGTTCAAGTCCCGGAATGGGTAGAA	GAATAGCAAATGAGAAACCTCCACGTGGTGCTATTCGGGTAACGCTAATTCTCAT				1	2911
ERR2737917.2293075	1	250	335	Leu	TAA	0	0	64.8		336	390	|GAATAGC|AA|ATGAGAA|ACC|T|CC|ACGT|GGT|GCTATTC|GG|GTAACG|CTAA|TTCTCAT|	AGCTCAGTGGTGAAAATGGTAGACACGAGGGACTTAAAATCCCTTGGTCAGTAATGACTGTACGGGTTCGAGTCCCGTCTGAGCTA	GAATAGCAAATGAGAAACCTCCACGTGGTGCTATTCGGGTAACGCTAATTCTCAT				1	2935
ERR2738346.210857	1	416	328	Leu	TAA	0	0	27.8	pseudo	330	276	|GAATAGC|AA|ATGAGAA|ACC|T|CC|ACGT|GGT|GCTATTC|GG|GTAACG|CTAA|TTCTCAT|	TCTTCCGATCTCGAATTGGTATAGGAGATGGTCTTAAACACCATTGAACAGTATTGTTCGTCCGGGTTCAAGTCCCGGAATGGGTAGAA	GAATAGCAAATGAGAAACCTCCACGTGGTGCTATTCGGGTAACGCTAATTCTCAT				1	2948
ERR2738449.624162	1	306	391	Leu	TAA	0	0	38.6		392	446	|GAATAGC|AA|ATGAGAA|ACC|T|CC|ACGT|GGT|GCTATTC|GG|GTAACG|CTAA|TTCTCAT|	GGCTCAGTGGTGGAATTGGTAGACACGAGGGAAATAAAATCCCTTGGTCAGGAATGACTGTACGGGATCGAATCACGTCTGAGCTA	GAATAGCAAATGAGAAACCTCCACGTGGTGCTATTCGGGTAACGCTAATTCTCAT				1	2970
ERR2738447.3994629	1	244	128	Leu	TAA	0	0	26.5	pseudo	130	76	|GAATAGC|AA|ATGAGAA|ACC|T|CC|ACGT|GGT|GCTATTC|GG|GTAACG|CTAA|TTCTCAT|	TCTGGCATAGAGATCGGTCTCGGCATTCCTGCTGAACCGCTCTTCCGATCTCACGAGGGACTTAAAATCCCTTGGTCAGGAATGACTGTACGGGTTCGAATCCCGTCTGAGCTAGAA	GAATAGCAAATGAGAAACCTCCACGTGGTGCTATTCGGGTAACGCTAATTCTCAT				1	3018
ERR2597459.18462900	1	1	88	Leu	TAA	0	0	40.7	pseudo	84	138	|GAATAGC|AA|ATGAGAA|ACC|T|CC|ACGT|GGT|GCTATTC|GG|GTAACG|CTAA|TTCTCAT|	CTCATTTATCCGAACGGGTATAGGAGATGGTCTTAAACACCATTTGGCATAAGCCAGTCCGGGTTCGAATCCCGGAATGAGTAGAATA	GAATAGCAAATGAGAAACCTCCACGTGGTGCTATTCGGGTAACGCTAATTCTCAT				1	3068
ERR2737918.2572861	2	195	110	Leu	TAA	0	0	64.6		109	55	|GAATAGC|AA|ATGAGAA|ACC|T|CC|ACGT|GGT|GCTATTC|GG|GTAACG|CTAA|TTCTCAT|	GGCTCAGTGGTGAAATTGGTAGACACGAGGGACTTAAAATCCCTTAGTCAGTAATGACTGTACGGGTTCGAGTCCCGTCTGAGCTA	GAATAGCAAATGAGAAACCTCCACGTGGTGCTATTCGGGTAACGCTAATTCTCAT				1	3116
ERR2737482.858042	1	260	185	Leu	TAA	0	0	28.1		187	133	|GAATAGC|AA|ATGAGAA|ACC|T|CC|ACGT|GGT|GCTATTC|GG|GTAACG|CTAA|TTCTCAT|	TCTTTAGTAGCACGAGGGACTTAAAATCCCTTGGTCAGGAATGACTGTACGGGTTCGAATCCCGTCTGAGCTAGAA	GAATAGCAAATGAGAAACCTCCACGTGGTGCTATTCGGGTAACGCTAATTCTCAT				1	3198
ERR2737482.920741	2	193	110	Leu	TAA	0	0	29		109	55	|GAATAGC|AA|ATGAGAA|ACC|T|CC|ACGT|GGT|GCTATTC|GG|GTAACG|CTAA|TTCTCAT|	GCTCTTCCGATCTTTGGTAGACACGAGGGACTTAAAATCCCTTGGTCAGGAATGACTGTACGGGTTCGAATCCCGTCTGAGCTA	GAATAGCAAATGAGAAACCTCCACGTGGTGCTATTCGGGTAACGCTAATTCTCAT				1	3285
ERR2737918.4620624	2	250	165	Leu	TAA	0	0	60.2		164	110	|GAATAGC|AA|ATGAGAA|ACC|T|CC|ACGT|GGT|GCTATTC|GG|GTAACG|CTAA|TTCTCAT|	GGATCAGTGGTGAAATTGGTAGACACGAGGGACTTAAAATCCCTTGGTCAGTAATGACTGTACGGGTTCGAGTCCCGTCTGAGCTA	GAATAGCAAATGAGAAACCTCCACGTGGTGCTATTCGGGTAACGCTAATTCTCAT				1	3302
ERR2597372.16109129	1	158	70	Leu	TAA	0	0	42.3		71	17	|GAATAGC|AA|ATGAGAA|ACC|T|CC|ACGT|GGT|GCTATTC|GG|GTAACG|CTAA|TTCTCAT|	TTAGTTAGTGGTGTAATGGGGAGCCACGAGGGACTTAAAATCCCTTGGTCAGGAATGACCGTACGGGTTCGAATCCCGTCCGAACTAGA	GAATAGCAAATGAGAAACCTCCACGTGGTGCTATTCGGGTAACGCTAATTCTCAT				1	3309
ERR2607373.1608415	1	130	217	Leu	TAA	0	0	25.5	pseudo	218	272	|GAATAGC|AA|ATGAGAA|ACC|T|CC|ACGT|GGT|GCTATTC|GG|GTAACG|CTAA|TTCTCAT|	AGCTTAATTTAAACTTTTTTAAAGACACGAGGGACTTAAAATCCCTTAGTCAGGAATGACTGTACGGGTTCGAGTCCCGTCTGAGCTA	GAATAGCAAATGAGAAACCTCCACGTGGTGCTATTCGGGTAACGCTAATTCTCAT				1	3358
ERR2737917.4724632	2	445	360	Leu	TAA	0	0	57.9		359	305	|GAATAGC|AA|ATGAGAA|ACC|T|CC|ACGT|GGT|GCTATTC|GG|GTAACG|CTAA|TTCTCAT|	ATCTCAGTGGTGAAATTGGTAGACACGAGGGACTTAAAATCCCTTGGTCAGTAATGACTGTACGGGTTCGAGTCCCGTCTGAGCTA	GAATAGCAAATGAGAAACCTCCACGTGGTGCTATTCGGGTAACGCTAATTCTCAT				1	3391
ERR2597402.19192722	1	156	242	Leu	TAA	0	0	52.4		243	297	|GAATAGC|AA|ATGAGAA|ACC|T|CC|ACGT|GGT|GCTATTC|GG|GTAACG|CTAA|TTCTCAT|	GGTTCGGTGGTGTAACTGGGGAGCCACGAGGGACTTAAAATCCCTTGGTCAGGAATGATCGTACGGGTTCGAATCCCGTCCGAACTA	GAATAGCAAATGAGAAACCTCCACGTGGTGCTATTCGGGTAACGCTAATTCTCAT				1	3433
ERR2738073.37446	1	228	312	Leu	TAA	0	0	33.6		313	367	|GAATAGC|AA|ATGAGAA|ACC|T|CC|ACGT|GGT|GCTATTC|GG|GTAACG|CTAA|TTCTCAT|	GGTTCAGCAGGAATGCCGAGACCACGAGGGACTTAAAATCCCTTGGTCAGGAATGACTGTACGGGTTCGAGTCCCGTCTGAGCTA	GAATAGCAAATGAGAAACCTCCACGTGGTGCTATTCGGGTAACGCTAATTCTCAT				1	3471
ERR2245465.10435617	1	1	72	Leu	TAA	0	0	23.2	pseudo	76	130	|GAATAGC|AA|ATGAGAA|ACC|T|CC|ACGT|GGT|GCTATTC|GG|GTAACG|CTAA|TTCTCAT|	TCCGAATTGGCATAGGAGATGGTCTTAAACACCATTGGACATTTGTCCGTGCGGGTTCGAGTCCCGTCTGAG	GAATAGCAAATGAGAAACCTCCACGTGGTGCTATTCGGGTAACGCTAATTCTCAT				1	3673
ERR2597405.18378563	1	174	77	Leu	TAA	0	0	34.3	pseudo	76	22	|GAATAGC|AA|ATGAGAA|ACC|T|CC|ACGT|GGT|GCTATTC|GG|GTAACG|CTAA|TTCTCAT|	GCCTCTTTGCATTTGCCTTCCCACAAATTGGTATAGGAGATGGTCTTAAACACCATTAAGCAGTATTGCTTGTCCGGGTTCGAGTCCCGGAATGGGTA	GAATAGCAAATGAGAAACCTCCACGTGGTGCTATTCGGGTAACGCTAATTCTCAT				1	3677
ERR2597360.19476858	1	176	96	Leu	TAA	0	0	21.5	pseudo	95	41	|GAATAGC|AA|ATGAGAA|ACC|T|CC|ACGT|GGT|GCTATTC|GG|GTAACG|CTAA|TTCTCAT|	ATCCTTTTATTTATGATTATTTGTATGGTCTTAAACACCATTTGGCATAAGCCAGTCTGGGTTCGAGTCCCAGAAGGGGTA	GAATAGCAAATGAGAAACCTCCACGTGGTGCTATTCGGGTAACGCTAATTCTCAT				1	3705
ERR2245486.20062934	1	152	72	Leu	TAA	0	0	36.4		71	17	|GAATAGC|AA|ATGAGAA|ACC|T|CC|ACGT|GGT|GCTATTC|GG|GTAACG|CTAA|TTCTCAT|	AGGGTGTAACTGGGGAGCCACGAGGGACTTAAAATCCCTTGGTCAGGAATGACCGTGCGGGTTCGAATCCCGTCCGAACTA	GAATAGCAAATGAGAAACCTCCACGTGGTGCTATTCGGGTAACGCTAATTCTCAT				1	3710
ERR2737482.1112640	1	200	309	Leu	TAA	0	0	33.6		310	364	|GAATAGC|AA|ATGAGAA|ACC|T|CC|ACGT|GGT|GCTATTC|GG|GTAACG|CTAA|TTCTCAT|	ACCCCAATAGCCCCACGGTGGGGGTTCTCATTTTCTATTCTAGCTCAAACGAGGGACTTAAAATCCCTTGGTCAGGAATGACTGTACGGGTTCGAATCCCGTCTGAGCTA	GAATAGCAAATGAGAAACCTCCACGTGGTGCTATTCGGGTAACGCTAATTCTCAT				1	3728
ERR2245490.11081552	1	302	219	Leu	TAA	0	0	32.1	pseudo	223	169	|GAATAGC|AA|ATGAGAA|ACC|T|CC|ACGT|GGT|GCTATTC|GG|GTAACG|CTAA|TTCTCAT|	TTTATCCGAATAGGTATAGGAGATGGTCTTAAACACCATTTGGCATAAGCCAGTCCGGGTTCGAGTCCCGGAATGAGTAGAATA	GAATAGCAAATGAGAAACCTCCACGTGGTGCTATTCGGGTAACGCTAATTCTCAT				1	3732
ERR2738105.4794084	1	34	119	Leu	TAA	0	0	57.6		120	174	|GAATAGC|AA|ATGAGAA|ACC|T|CC|ACGT|GGT|GCTATTC|GG|GTAACG|CTAA|TTCTCAT|	GCCCATTTATCCGAATTGGTATAGGAGATGGTCTTAAACACCATTGAACAGTATTGTTTGTCCGGGTTCAAGTCCCGGAATGGGTA	GAATAGCAAATGAGAAACCTCCACGTGGTGCTATTCGGGTAACGCTAATTCTCAT				1	3766
ERR2597390.18327180	1	169	96	Leu	TAA	0	0	20.1	pseudo	92	38	|GAATAGC|AA|ATGAGAA|ACC|T|CC|ACGT|GGT|GCTATTC|GG|GTAACG|CTAA|TTCTCAT|	AGATAAATTTAAATCTAGAGGGACTTAAAATCCCTTGGTCAGGAATGACCGTACGGGTTCGAATCCCGTCCGAA	GAATAGCAAATGAGAAACCTCCACGTGGTGCTATTCGGGTAACGCTAATTCTCAT				1	3979
ERR2737918.3103611	1	249	320	Leu	TAA	0	0	27	pseudo	324	378	|GAATAGC|AA|ATGAGAA|ACC|T|CC|ACGT|GGT|GCTATTC|GG|GTAACG|CTAA|TTCTCAT|	AGAATTGGTAGACACGAGGGACTTAAAATCCCTTGGTCAGTAATGACTGTACGGGTTCGAGTCCCGTCTGAG	GAATAGCAAATGAGAAACCTCCACGTGGTGCTATTCGGGTAACGCTAATTCTCAT				1	4082
SRR7287117.18164329	2	254	172	Leu	TAA	0	0	36.4	pseudo	168	114	|GAATAGC|AA|ATGAGAA|ACC|T|CC|ACGT|GGT|GCTATTC|GG|GTAACG|CTAA|TTCTCAT|	GAGCATTTGTCCAAATTGGTATAGGAGATGGTCTTAAACACCATTAAGCAGTATTGCTTGTCCGGGTTCGAGTCCCGGAATGG	GAATAGCAAATGAGAAACCTCCACGTGGTGCTATTCGGGTAACGCTAATTCTCAT				1	4098
ERR2607411.12339144	1	150	235	Leu	TAA	0	0	50.2		234	288	|GAATAGC|AA|ATGAGAA|ACC|T|CC|ACGT|GGT|GCTATTC|GG|GTAACG|CTAA|TTCTCAT|	TTCTCAGTATCCGAATTGGTATAGGAGATGGTCTTAAACACCATTGGACATGTGTCCGTACGGGTTCGAGTCCCGTCTGAGCTAGA	GAATAGCAAATGAGAAACCTCCACGTGGTGCTATTCGGGTAACGCTAATTCTCAT				1	4159
ERR2597453.6274632	1	151	237	Leu	TAA	0	0	46.2	pseudo	235	289	|GAATAGC|AA|ATGAGAA|ACC|T|CC|ACGT|GGT|GCTATTC|GG|GTAACG|CTAA|TTCTCAT|	TCTCATTTATCCGAACGGGTATAGGAGATGGTCTTAAACACCATTTGGCATAAGCCAGTCCGGGTTCGAGTCCCGGAATGAGTAGAA	GAATAGCAAATGAGAAACCTCCACGTGGTGCTATTCGGGTAACGCTAATTCTCAT				1	4245
ERR2738449.3109849	1	1	73	Leu	TAA	0	0	30.4	pseudo	77	131	|GAATAGC|AA|ATGAGAA|ACC|T|CC|ACGT|GGT|GCTATTC|GG|GTAACG|CTAA|TTCTCAT|	TGGAATTGGTAGACACGAGGGACTTAAAATCCCTTGGTCAGGAATGACTGTACGGGTTCGAATCCCGTCTGAG	GAATAGCAAATGAGAAACCTCCACGTGGTGCTATTCGGGTAACGCTAATTCTCAT				1	4254
ERR2607577.8878021	1	149	71	Leu	TAA	0	0	33.1	pseudo	67	13	|GAATAGC|AA|ATGAGAA|ACC|T|CC|ACGT|GGT|GCTATTC|GG|GTAACG|CTAA|TTCTCAT|	CAGGGGTGGAATTGGCAGACACGAGGGACTTAAAAGCCCTTGGTCAGTAATGACTGTACGGGTTCGAGTCCCGTCTGAG	GAATAGCAAATGAGAAACCTCCACGTGGTGCTATTCGGGTAACGCTAATTCTCAT				1	4334
ERR2737482.906364	1	249	336	Leu	TAA	0	0	57.1		335	389	|GAATAGC|AA|ATGAGAA|ACC|T|CC|ACGT|GGT|GCTATTC|GG|GTAACG|CTAA|TTCTCAT|	TTCTCAGTGGTGGAATTGGTAGACACGAGGGACTTAAAATCCCTTGGTCAGGAATGACTGTACGGGTTCGAATCCCGTCTGAGCTAGA	GAATAGCAAATGAGAAACCTCCACGTGGTGCTATTCGGGTAACGCTAATTCTCAT				1	4341
ERR2738450.3127394	2	445	360	Leu	TAA	0	0	55.5		359	305	|GAATAGC|AA|ATGAGAA|ACC|T|CC|ACGT|GGT|GCTATTC|GG|GTAACG|CTAA|TTCTCAT|	CGATCTGTGGTGGAATTGGTAGACACGAGGGACTTAAAATCCCTTGGTCAGGAATGACTGTACGGGTTCGAATCCCGTCTGAGCTA	GAATAGCAAATGAGAAACCTCCACGTGGTGCTATTCGGGTAACGCTAATTCTCAT				1	4436
ERR2607505.15527675	1	1	78	Leu	TAA	0	0	42.1	pseudo	82	136	|GAATAGC|AA|ATGAGAA|ACC|T|CC|ACGT|GGT|GCTATTC|GG|GTAACG|CTAA|TTCTCAT|	TCAGTATCCGAATTGGTATAGGAGATGGTCTTAAACACCATTGGACATGTGTCCGTACGGGTTCGAGTCCCGTCTGAG	GAATAGCAAATGAGAAACCTCCACGTGGTGCTATTCGGGTAACGCTAATTCTCAT				1	4480
ERR2597521.41582464	1	1	80	Leu	TAA	0	0	36.4		84	138	|GAATAGC|AA|ATGAGAA|ACC|T|CC|ACGT|GGT|GCTATTC|GG|GTAACG|CTAA|TTCTCAT|	CGGTGGTGTAACTAGGGAGCCACGAGGGACTTAAAATCCCTTGGTCAGGAATGACCGTACGGGTTCGAATCCCGTCCGAA	GAATAGCAAATGAGAAACCTCCACGTGGTGCTATTCGGGTAACGCTAATTCTCAT				1	4492
ERR2738105.3605698	2	196	111	Leu	TAA	0	0	53		110	56	|GAATAGC|AA|ATGAGAA|ACC|T|CC|ACGT|GGT|GCTATTC|GG|GTAACG|CTAA|TTCTCAT|	GCCCATTTATCCGAATTGGTATAGGAGATGGTTTTAAAGACCATTGAACAGTATTGTTCGTCCGGGTTCAAGTCCCGGAATGGGTA	GAATAGCAAATGAGAAACCTCCACGTGGTGCTATTCGGGTAACGCTAATTCTCAT				1	4526
ERR2737917.4724632	1	1	79	Leu	TAA	0	0	45.9		83	137	|GAATAGC|AA|ATGAGAA|ACC|T|CC|ACGT|GGT|GCTATTC|GG|GTAACG|CTAA|TTCTCAT|	CAGTGGTGAAATTGGTAGACACGAGGGACTTAAAATCCCTTGGTCAGTAATGACTGTACGGGTTCGAGTCCCGTCTGAG	GAATAGCAAATGAGAAACCTCCACGTGGTGCTATTCGGGTAACGCTAATTCTCAT				1	4610
ERR2737482.730822	1	247	319	Leu	TAA	0	0	30.2	pseudo	323	377	|GAATAGC|AA|ATGAGAA|ACC|T|CC|ACGT|GGT|GCTATTC|GG|GTAACG|CTAA|TTCTCAT|	AGTCATTGGTAGACACGAGGGACTTAAAATCCCTTGGTCAGGAATGACTGTACGGGTTCGAATCCCGTCTGAG	GAATAGCAAATGAGAAACCTCCACGTGGTGCTATTCGGGTAACGCTAATTCTCAT				1	4672
SRR7287117.4871393	1	12	97	Leu	TAA	0	0	52.5		98	152	|GAATAGC|AA|ATGAGAA|ACC|T|CC|ACGT|GGT|GCTATTC|GG|GTAACG|CTAA|TTCTCAT|	GCCCATTTGTCTAAATCGGTATAGGAGATGGTCTTAAACACCATTAAGCAGTATTGCTTGTCCGGGTTCGAGTCCCGGAATGGGTA	GAATAGCAAATGAGAAACCTCCACGTGGTGCTATTCGGGTAACGCTAATTCTCAT				1	4712
ERR2597514.20490929	1	1	75	Leu	TAA	0	0	27	pseudo	79	133	|GAATAGC|AA|ATGAGAA|ACC|T|CC|ACGT|GGT|GCTATTC|GG|GTAACG|CTAA|TTCTCAT|	GTGTAACTGGGGAGCCACGAGGGACTTAAAATCCCTTGGTCAGGAATGACCGTACGGGTTCGAATCCCGTCCGAA	GAATAGCAAATGAGAAACCTCCACGTGGTGCTATTCGGGTAACGCTAATTCTCAT				1	4820
ERR2738446.2600130	1	1	69	Leu	TAA	0	0	21.8	pseudo	73	127	|GAATAGC|AA|ATGAGAA|ACC|T|CC|ACGT|GGT|GCTATTC|GG|GTAACG|CTAA|TTCTCAT|	ATTGGTAGACACGAGGGACTTAAAATCCCTTGGTCAGGAATGACTGTACGGGTTCGAATCCCGTCTGAG	GAATAGCAAATGAGAAACCTCCACGTGGTGCTATTCGGGTAACGCTAATTCTCAT				1	4878
ERR2597514.17356001	1	146	227	Leu	TAA	0	0	39.5	pseudo	228	282	|GAATAGC|AA|ATGAGAA|ACC|T|CC|ACGT|GGT|GCTATTC|GG|GTAACG|CTAA|TTCTCAT|	CCTCAAATCCGAATTGGTATAGGAGATGGTCTTAAACACCATTTGGCATAAGCCAGTCCGGGTTCGAATCCCGGAATGAGTA	GAATAGCAAATGAGAAACCTCCACGTGGTGCTATTCGGGTAACGCTAATTCTCAT				1	4957
ERR2597399.15984751	1	191	90	Leu	TAA	0	0	21.1	pseudo	89	35	|GAATAGC|AA|ATGAGAA|ACC|T|CC|ACGT|GGT|GCTATTC|GG|GTAACG|CTAA|TTCTCAT|	ACTTTCTTAGCTGGGTAAGATGATATTTCAATATCCATATAGGAGATGGTCTTAAACACCATTTGGCATAAGCCAGTCCGGGTTCGAGTCCCGGAATGAGTA	GAATAGCAAATGAGAAACCTCCACGTGGTGCTATTCGGGTAACGCTAATTCTCAT				1	4972
ERR2737585.311171	1	250	335	Leu	TAA	0	0	54.7	pseudo	336	390	|GAATAGC|AA|ATGAGAA|ACC|T|CC|ACGT|GGT|GCTATTC|GG|GTAACG|CTAA|TTCTCAT|	ACCCATTTATCCGAATTGGACTAGGAGATGGTCTTAAACACCATTGAACAGTATTGTTCGTCCGGGTTCAAGTCCCGGAATGGGTA	GAATAGCAAATGAGAAACCTCCACGTGGTGCTATTCGGGTAACGCTAATTCTCAT				1	4993
ERR2597360.47017265	1	157	73	Leu	TAA	0	0	36.1	pseudo	72	18	|GAATAGC|AA|ATGAGAA|ACC|T|CC|ACGT|GGT|GCTATTC|GG|GTAACG|CTAA|TTCTCAT|	GCATCATTTATCCGAATTGGCATAGGAGATGGTCTTAAACACCATTTGGCATAAGCCAGTCTGGGTTCGAGTCCCAGAAGGGGTA	GAATAGCAAATGAGAAACCTCCACGTGGTGCTATTCGGGTAACGCTAATTCTCAT				1	5038
ERR2597514.16663178	1	151	76	Leu	TAA	0	0	32.5	pseudo	72	18	|GAATAGC|AA|ATGAGAA|ACC|T|CC|ACGT|GGT|GCTATTC|GG|GTAACG|CTAA|TTCTCAT|	TTTATCCGAATCGGCATAGGAGATGGTCTTAAACACCATTTGGCATAAGCCAGTCTGGGTTCGAGTCCCAGAAGGG	GAATAGCAAATGAGAAACCTCCACGTGGTGCTATTCGGGTAACGCTAATTCTCAT				1	5234
ERR2737917.2293075	2	167	79	Leu	TAA	0	0	62		81	27	|GAATAGC|AA|ATGAGAA|ACC|T|CC|ACGT|GGT|GCTATTC|GG|GTAACG|CTAA|TTCTCAT|	TGCTCAGTGGTGAAATTGGTAGACACGAGGGACTTAAAATCCCTTGGTCAGTAATGACTGTACGGGTTCGAGTCCCGTCTGAGCTAGAA	GAATAGCAAATGAGAAACCTCCACGTGGTGCTATTCGGGTAACGCTAATTCTCAT				1	5235
ERR2737918.5293255	1	1	77	Leu	TAA	0	0	44.6		81	135	|GAATAGC|AA|ATGAGAA|ACC|T|CC|ACGT|GGT|GCTATTC|GG|GTAACG|CTAA|TTCTCAT|	GTGGTGAAATTGGTAGACACGAGGGACTTAAAATCCCTTGGTCAGTAATGACTGTACGGGTTCGAGTCCCGTCTGAG	GAATAGCAAATGAGAAACCTCCACGTGGTGCTATTCGGGTAACGCTAATTCTCAT				1	5292
ERR2597521.11460823	1	302	220	Leu	TAA	0	0	41.9	pseudo	219	165	|GAATAGC|AA|ATGAGAA|ACC|T|CC|ACGT|GGT|GCTATTC|GG|GTAACG|CTAA|TTCTCAT|	CCCCTTTATCCGAACAGGTATAGGAGATGGTCTTAAACACCATTTGGCATAAGCCAGTCTGGGTTCGAGTCCCAGAAGGGGTA	GAATAGCAAATGAGAAACCTCCACGTGGTGCTATTCGGGTAACGCTAATTCTCAT				1	5302
ERR2737482.71861	2	500	417	Leu	TAA	0	0	56.7		416	362	|GAATAGC|AA|ATGAGAA|ACC|T|CC|ACGT|GGT|GCTATTC|GG|GTAACG|CTAA|TTCTCAT|	CTCAGTGGTGGAATTGGTAGACACGAGGGACTTAAAATCCCTTGGTCAGGAATGACTGTACGGGTTCGAATCCCGTCTGAGCTA	GAATAGCAAATGAGAAACCTCCACGTGGTGCTATTCGGGTAACGCTAATTCTCAT				1	5362
ERR2597533.9998862	1	151	237	Leu	TAA	0	0	44	pseudo	235	289	|GAATAGC|AA|ATGAGAA|ACC|T|CC|ACGT|GGT|GCTATTC|GG|GTAACG|CTAA|TTCTCAT|	TCCCCTTTATCCGAACAGGTATAGGAGATGGTCTTAAACACCATTTGGCATAAGCCAGTCTGGGTTCGAGTCCCAGACGGGGTAGAA	GAATAGCAAATGAGAAACCTCCACGTGGTGCTATTCGGGTAACGCTAATTCTCAT				1	5445
ERR2738445.4072556	2	500	421	Leu	TAA	0	0	49		417	363	|GAATAGC|AA|ATGAGAA|ACC|T|CC|ACGT|GGT|GCTATTC|GG|GTAACG|CTAA|TTCTCAT|	TCAGTGGTGGAATTGGTAGACACGAGGGACTTAAAATCCCTTGGTCAGGAATGACTGTACGGGTTCGAATCCCGTCTGAG	GAATAGCAAATGAGAAACCTCCACGTGGTGCTATTCGGGTAACGCTAATTCTCAT				1	5490
ERR2597514.13277840	1	160	243	Leu	TAA	0	0	56.7		244	298	|GAATAGC|AA|ATGAGAA|ACC|T|CC|ACGT|GGT|GCTATTC|GG|GTAACG|CTAA|TTCTCAT|	GCTCATTTATCCGAATTGGTATAGGAGATGGTCTTAAACACCATTTGGCATAAGCCAGTCCGGGTTCGAATCCCGGAATGAGTA	GAATAGCAAATGAGAAACCTCCACGTGGTGCTATTCGGGTAACGCTAATTCTCAT				1	5519
ERR2737481.988820	2	153	68	Leu	TAA	0	0	54.7		67	13	|GAATAGC|AA|ATGAGAA|ACC|T|CC|ACGT|GGT|GCTATTC|GG|GTAACG|CTAA|TTCTCAT|	GGCTCAGTGGTGGAATTGGTAGACACGAGGGACTTAAAATCCCTTGGTCAGGAATGACTGTACNGGNTCGAATCCCGTCTGAGCTA	GAATAGCAAATGAGAAACCTCCACGTGGTGCTATTCGGGTAACGCTAATTCTCAT				1	5560
ERR2737482.920741	1	240	321	Leu	TAA	0	0	35		322	376	|GAATAGC|AA|ATGAGAA|ACC|T|CC|ACGT|GGT|GCTATTC|GG|GTAACG|CTAA|TTCTCAT|	GCCGTCTTCTGTTGGTAGACACGAGGGACTTAAAATCCCTTGGTCAGGAATGACTGTACGGGTTCGAATCCCGTCTGAGCTA	GAATAGCAAATGAGAAACCTCCACGTGGTGCTATTCGGGTAACGCTAATTCTCAT				1	5571
ERR2597441.7176898	1	178	96	Leu	TAA	0	0	28.5	pseudo	95	41	|GAATAGC|AA|ATGAGAA|ACC|T|CC|ACGT|GGT|GCTATTC|GG|GTAACG|CTAA|TTCTCAT|	AGATATGTATTTATGATTTATTAAAAATGGTCTTAAACACCATTGGACATATGTCCGTACGGGTTCGAGTCCCGTCTGAGCTA	GAATAGCAAATGAGAAACCTCCACGTGGTGCTATTCGGGTAACGCTAATTCTCAT				1	5573
ERR2737918.1447951	1	234	319	Leu	TAA	0	0	43.1		320	374	|GAATAGC|AA|ATGAGAA|ACC|T|CC|ACGT|GGT|GCTATTC|GG|GTAACG|CTAA|TTCTCAT|	AGATCGGAAGAGCGGTCGGTAGACACGAGGGACTTAAAATCCCTTGGTCAGTAATGACTGTACGGGTTCGAGTCCCGTCTGAGCTA	GAATAGCAAATGAGAAACCTCCACGTGGTGCTATTCGGGTAACGCTAATTCTCAT				1	5610
ERR2597399.15984664	1	191	90	Leu	TAA	0	0	20.8	pseudo	89	35	|GAATAGC|AA|ATGAGAA|ACC|T|CC|ACGT|GGT|GCTATTC|GG|GTAACG|CTAA|TTCTCAT|	ACTTTCTTAGCTAGGTAAGATGATATTTCAATATCCATATAGGAGATGGTCTTAAACACCATTTGGCATAAGCCAGTCCGGGTTCGAGTCCCGGAATGAGTA	GAATAGCAAATGAGAAACCTCCACGTGGTGCTATTCGGGTAACGCTAATTCTCAT				1	5621
ERR2607401.18662226	1	302	229	Leu	TAA	0	0	32.8	pseudo	225	171	|GAATAGC|AA|ATGAGAA|ACC|T|CC|ACGT|GGT|GCTATTC|GG|GTAACG|CTAA|TTCTCAT|	TATCCGAATTGGCATAGGAGATGGTCTTAAACACCATTGGACATTTGTCCGTACGGGTTCGAGTCCCGTCTGAG	GAATAGCAAATGAGAAACCTCCACGTGGTGCTATTCGGGTAACGCTAATTCTCAT				1	5635
ERR2738073.246513	1	234	313	Leu	TAA	0	0	28.4	pseudo	311	365	|GAATAGC|AA|ATGAGAA|ACC|T|CC|ACGT|GGT|GCTATTC|GG|GTAACG|CTAA|TTCTCAT|	TCTGCTTGAAAAAAAAAGAGGGACTTAAAATCCCTTGGTCAGGAATGACTGTACGGGTTCGAGTCCCGTCTGAGCTAGAA	GAATAGCAAATGAGAAACCTCCACGTGGTGCTATTCGGGTAACGCTAATTCTCAT				1	5667
ERR2737481.1082013	1	17	102	Leu	TAA	0	0	62.9		103	157	|GAATAGC|AA|ATGAGAA|ACC|T|CC|ACGT|GGT|GCTATTC|GG|GTAACG|CTAA|TTCTCAT|	GGCTCAGTGGTGGAAATGGTAGACATGAGGGACTTAAAATCCCTTGGTCAGGAATGACTGTACGGGTTCGAATCCCGTCTGAGCTA	GAATAGCAAATGAGAAACCTCCACGTGGTGCTATTCGGGTAACGCTAATTCTCAT				1	5738
ERR2737482.153279	1	304	158	Sup	TTA	252	206	22	pseudo	157	103	|GAATAGC|AA|ATGAGAA|ACC|T|CC|ACGT|GGT|GCTATTC|GG|GTAACG|CTAA|TTCTCAT|	AGCTCAGACGGGATTCGAACCCGTACAGTCATTCCTGACCAAGGGATTTTAAGTTCGGTCTCGGCATTCCTGCTGAACCGCTCTTCCGATCTACTTAAAATCCCTTGGTCAGGAATGACTGTACGGGTTCGAATCCCGTCTGAGCTA	GAATAGCAAATGAGAAACCTCCACGTGGTGCTATTCGGGTAACGCTAATTCTCAT				1	3717
ERR2737482.1095539	1	188	301	Sup	TTA	240	253	21.8	pseudo	302	356	|GAATAGC|AA|ATGAGAA|ACC|T|CC|ACGT|GGT|GCTATTC|GG|GTAACG|CTAA|TTCTCAT|	AGCTCAGACGGGATTCGAACCCGTACAGTCATTCCTGACCAAGGGATTTTAGATCGGAAGAGCAAAATCCCTTGGTCAGGAATGACTGTACGGGTTCGAATCCCGTCTGAGCTA	GAATAGCAAATGAGAAACCTCCACGTGGTGCTATTCGGGTAACGCTAATTCTCAT				1	4180
ERR2597521.13563921	1	3	72	Undet	NNN	0	0	21.6	pseudo	73	127	|GAATAGC|AA|ATGAGAA|ACC|T|CC|ACGT|GGT|GCTATTC|GG|GTAACG|CTAA|TTCTCAT|	ACAGGTATAGGAGATGGTCTTAAACACCATTTGGCATAAGCCAGTCTGGGTTCGAGTCCCAGAAGGGGTA	GAATAGCAAATGAGAAACCTCCACGTGGTGCTATTCGGGTAACGCTAATTCTCAT				1	143
ERR2245472.21510872	1	299	235	Undet	NNN	0	0	19.4	pseudo	231	177	|GAATAGC|AA|ATGAGAA|ACC|T|CC|ACGT|GGT|GCTATTC|GG|GTAACG|CTAA|TTCTCAT|	GGGTATAGGAGATGGTCTTAAACACCATTTGGCATAAGCCAGTCCGGGTTCGAATCCCGGAATGA	GAATAGCAAATGAGAAACCTCCACGTGGTGCTATTCGGGTAACGCTAATTCTCAT				1	293
ERR2597444.18152471	1	4	68	Undet	NNN	0	0	23.5	pseudo	72	126	|GAATAGC|AA|ATGAGAA|ACC|T|CC|ACGT|GGT|GCTATTC|GG|GTAACG|CTAA|TTCTCAT|	TGGTATAGGAGATGGTCTTAAACACCATTGGACATATGTCCGTACGGGTTCGAGTCCCGTCTGAG	GAATAGCAAATGAGAAACCTCCACGTGGTGCTATTCGGGTAACGCTAATTCTCAT				1	309
ERR2607386.7309544	1	128	60	Undet	NNN	0	0	22.1	pseudo	56	2	|GAATAGC|AA|ATGAGAA|ACC|T|CC|ACGT|GGT|GCTATTC|GG|GTAACG|CTAA|TTCTCAT|	GAATTGGTATAGGAGATGGTCTTAAACACCATTGGACATGTGTCCGTACGGGTTCGAGTCCCGTCTGAG	GAATAGCAAATGAGAAACCTCCACGTGGTGCTATTCGGGTAACGCTAATTCTCAT				1	564
ERR2607518.1931269	1	300	232	Undet	NNN	0	0	22.1	pseudo	228	174	|GAATAGC|AA|ATGAGAA|ACC|T|CC|ACGT|GGT|GCTATTC|GG|GTAACG|CTAA|TTCTCAT|	GAATTGGTATAGGAGATGGTCTTAAACACCATTGGACATGTGTCCGTACGGGTTCGAGTCCCGTCTGAG	GAATAGCAAATGAGAAACCTCCACGTGGTGCTATTCGGGTAACGCTAATTCTCAT				1	564
ERR2597515.18602231	1	7	71	Undet	NNN	0	0	20.1	pseudo	75	129	|GAATAGC|AA|ATGAGAA|ACC|T|CC|ACGT|GGT|GCTATTC|GG|GTAACG|CTAA|TTCTCAT|	AGGTATAGGAGATGGTCTTAAACACCATTGGACATGTGTCCGTACGGGTTCGAGTCCCGTCTGAG	GAATAGCAAATGAGAAACCTCCACGTGGTGCTATTCGGGTAACGCTAATTCTCAT				1	588
ERR2597517.14880185	1	7	71	Undet	NNN	0	0	20.1	pseudo	75	129	|GAATAGC|AA|ATGAGAA|ACC|T|CC|ACGT|GGT|GCTATTC|GG|GTAACG|CTAA|TTCTCAT|	AGGTATAGGAGATGGTCTTAAACACCATTGGACATGTGTCCGTACGGGTTCGAGTCCCGTCTGAG	GAATAGCAAATGAGAAACCTCCACGTGGTGCTATTCGGGTAACGCTAATTCTCAT				1	588
ERR2737918.1663914	1	1	66	Undet	NNN	0	0	21.6	pseudo	70	124	|GAATAGC|AA|ATGAGAA|ACC|T|CC|ACGT|GGT|GCTATTC|GG|GTAACG|CTAA|TTCTCAT|	GGTAGACACGAGGGACTTAAAATCCCTTGGTCAGTAATGACTGTACGGGTTCGAGTCCCGTCTGAG	GAATAGCAAATGAGAAACCTCCACGTGGTGCTATTCGGGTAACGCTAATTCTCAT				1	687
ERR2737918.2862257	2	500	435	Undet	NNN	0	0	21.6	pseudo	431	377	|GAATAGC|AA|ATGAGAA|ACC|T|CC|ACGT|GGT|GCTATTC|GG|GTAACG|CTAA|TTCTCAT|	GGTAGACACGAGGGACTTAAAATCCCTTGGTCAGTAATGACTGTACGGGTTCGAGTCCCGTCTGAG	GAATAGCAAATGAGAAACCTCCACGTGGTGCTATTCGGGTAACGCTAATTCTCAT				1	687
SRR7287117.4845050	1	232	317	Undet	NNN	0	0	32.3	pseudo	318	372	|GAATAGC|AA|ATGAGAA|ACC|T|CC|ACGT|GGT|GCTATTC|GG|GTAACG|CTAA|TTCTCAT|	ACCAATTTGGACAAATGGGTATAGGAGATGGTCTTAAACACCATTAAGCAGTATTGCTTGTCCGGGTTCGAGTCCCGGAATGGGTA	GAATAGCAAATGAGAAACCTCCACGTGGTGCTATTCGGGTAACGCTAATTCTCAT				1	738
SRR7287117.4845050	2	217	132	Undet	NNN	0	0	32.3	pseudo	131	77	|GAATAGC|AA|ATGAGAA|ACC|T|CC|ACGT|GGT|GCTATTC|GG|GTAACG|CTAA|TTCTCAT|	ACCAATTTGGACAAATGGGTATAGGAGATGGTCTTAAACACCATTAAGCAGTATTGCTTGTCCGGGTTCGAGTCCCGGAATGGGTA	GAATAGCAAATGAGAAACCTCCACGTGGTGCTATTCGGGTAACGCTAATTCTCAT				1	738
ERR2738073.108486	1	1	71	Undet	NNN	0	0	22.7	pseudo	75	129	|GAATAGC|AA|ATGAGAA|ACC|T|CC|ACGT|GGT|GCTATTC|GG|GTAACG|CTAA|TTCTCAT|	AAATTGGTAGACACGAGGGACTTAAAATCCCTTGGTCAGGAATGACTGTACGGGTTCGAGTCCCGTCTGAG	GAATAGCAAATGAGAAACCTCCACGTGGTGCTATTCGGGTAACGCTAATTCTCAT				1	862
ERR2738073.159281	1	2	72	Undet	NNN	0	0	22.7	pseudo	76	130	|GAATAGC|AA|ATGAGAA|ACC|T|CC|ACGT|GGT|GCTATTC|GG|GTAACG|CTAA|TTCTCAT|	AAATTGGTAGACACGAGGGACTTAAAATCCCTTGGTCAGGAATGACTGTACGGGTTCGAGTCCCGTCTGAG	GAATAGCAAATGAGAAACCTCCACGTGGTGCTATTCGGGTAACGCTAATTCTCAT				1	862
ERR2737481.446202	1	1	71	Undet	NNN	0	0	24.6	pseudo	75	129	|GAATAGC|AA|ATGAGAA|ACC|T|CC|ACGT|GGT|GCTATTC|GG|GTAACG|CTAA|TTCTCAT|	GAATTGGTAGACACGAGGGACTTAAAATCCCTTGGTCAGGAATGACTGTACGGGTTCGAATCCCGTCTGAG	GAATAGCAAATGAGAAACCTCCACGTGGTGCTATTCGGGTAACGCTAATTCTCAT				1	867
ERR2737481.695615	2	500	430	Undet	NNN	0	0	24.6	pseudo	426	372	|GAATAGC|AA|ATGAGAA|ACC|T|CC|ACGT|GGT|GCTATTC|GG|GTAACG|CTAA|TTCTCAT|	GAATTGGTAGACACGAGGGACTTAAAATCCCTTGGTCAGGAATGACTGTACGGGTTCGAATCCCGTCTGAG	GAATAGCAAATGAGAAACCTCCACGTGGTGCTATTCGGGTAACGCTAATTCTCAT				1	867
ERR2597453.2349153	1	157	80	Undet	NNN	0	0	31.5	pseudo	79	25	|GAATAGC|AA|ATGAGAA|ACC|T|CC|ACGT|GGT|GCTATTC|GG|GTAACG|CTAA|TTCTCAT|	ACCCTTGAACTGGTATAGGAGATGGTCTTAAACACCATTTGGCATAAGCCAGTCTGGGTTCGAGTCCCAGAAGGGGTA	GAATAGCAAATGAGAAACCTCCACGTGGTGCTATTCGGGTAACGCTAATTCTCAT				1	871
ERR2597453.2358107	1	157	80	Undet	NNN	0	0	31.5	pseudo	79	25	|GAATAGC|AA|ATGAGAA|ACC|T|CC|ACGT|GGT|GCTATTC|GG|GTAACG|CTAA|TTCTCAT|	ACCCTTGAACTGGTATAGGAGATGGTCTTAAACACCATTTGGCATAAGCCAGTCTGGGTTCGAGTCCCAGAAGGGGTA	GAATAGCAAATGAGAAACCTCCACGTGGTGCTATTCGGGTAACGCTAATTCTCAT				1	871
ERR2737918.350393	1	246	319	Undet	NNN	0	0	32.5	pseudo	320	374	|GAATAGC|AA|ATGAGAA|ACC|T|CC|ACGT|GGT|GCTATTC|GG|GTAACG|CTAA|TTCTCAT|	CGATCGGTAGACACGAGGGACTTAAAATCCCTTGGTCAGTAATGACTGTACGGGTTCGAGTCCCGTCTGAGCTA	GAATAGCAAATGAGAAACCTCCACGTGGTGCTATTCGGGTAACGCTAATTCTCAT				1	1186
ERR2737918.861351	1	246	319	Undet	NNN	0	0	32.5	pseudo	320	374	|GAATAGC|AA|ATGAGAA|ACC|T|CC|ACGT|GGT|GCTATTC|GG|GTAACG|CTAA|TTCTCAT|	CGATCGGTAGACACGAGGGACTTAAAATCCCTTGGTCAGTAATGACTGTACGGGTTCGAGTCCCGTCTGAGCTA	GAATAGCAAATGAGAAACCTCCACGTGGTGCTATTCGGGTAACGCTAATTCTCAT				1	1186
ERR2738073.255073	1	1	65	Undet	NNN	0	0	19.7	pseudo	69	123	|GAATAGC|AA|ATGAGAA|ACC|T|CC|ACGT|GGT|GCTATTC|GG|GTAACG|CTAA|TTCTCAT|	GTAGACACGAGGGACTTAAAATCCCTTGGTCAGGAATGACTGTACGGGTTCGAGTCCCGTCTGAG	GAATAGCAAATGAGAAACCTCCACGTGGTGCTATTCGGGTAACGCTAATTCTCAT				1	1261
ERR2597360.3237453	1	4	73	Undet	NNN	0	0	21	pseudo	74	128	|GAATAGC|AA|ATGAGAA|ACC|T|CC|ACGT|GGT|GCTATTC|GG|GTAACG|CTAA|TTCTCAT|	ACGGGTATAGGAGATGGTCTTAAACACCATTTGGCATAAGCCAGTCTGGGTTCGAGTCCCAGAAGGGGTA	GAATAGCAAATGAGAAACCTCCACGTGGTGCTATTCGGGTAACGCTAATTCTCAT				1	1284
ERR2597411.19339472	1	301	228	Undet	NNN	0	0	20.5	pseudo	226	172	|GAATAGC|AA|ATGAGAA|ACC|T|CC|ACGT|GGT|GCTATTC|GG|GTAACG|CTAA|TTCTCAT|	CAAATTGGTATAGGAGATGGTCTTAAACACCATTAAGCAGTATTGCTTGTCCGGGTTCGAGTCCCGGAATGGGT	GAATAGCAAATGAGAAACCTCCACGTGGTGCTATTCGGGTAACGCTAATTCTCAT				1	1492
ERR2607556.2798154	1	302	233	Undet	NNN	0	0	22.7	pseudo	229	175	|GAATAGC|AA|ATGAGAA|ACC|T|CC|ACGT|GGT|GCTATTC|GG|GTAACG|CTAA|TTCTCAT|	AATTGGTAGACACGAGGGACTTAAAATCCCTTGGTCAGTAATGACTGTACGGGTTCGAGTCCCGTCTGAG	GAATAGCAAATGAGAAACCTCCACGTGGTGCTATTCGGGTAACGCTAATTCTCAT				1	1521
ERR2597511.39511542	1	161	85	Undet	NNN	0	0	22.1	pseudo	84	30	|GAATAGC|AA|ATGAGAA|ACC|T|CC|ACGT|GGT|GCTATTC|GG|GTAACG|CTAA|TTCTCAT|	AGATACTATAGGCATAGGAGATGGTCTTAAACACCATTGGACATTTGTCCGTACGGGTTCGAGTCCCGTCTGAGCTA	GAATAGCAAATGAGAAACCTCCACGTGGTGCTATTCGGGTAACGCTAATTCTCAT				1	1560
ERR2597361.34341321	1	135	207	Undet	NNN	0	0	20.9	pseudo	211	265	|GAATAGC|AA|ATGAGAA|ACC|T|CC|ACGT|GGT|GCTATTC|GG|GTAACG|CTAA|TTCTCAT|	TAATTTAGTAGCTTATAAGGGACTTAAAATCCCTTGGTCAGGAATGACCGTACGGGTTCGAATCCCGTCCGAA	GAATAGCAAATGAGAAACCTCCACGTGGTGCTATTCGGGTAACGCTAATTCTCAT				1	1574
ERR2738445.3681259	2	462	390	Undet	NNN	0	0	22	pseudo	392	338	|GAATAGC|AA|ATGAGAA|ACC|T|CC|ACGT|GGT|GCTATTC|GG|GTAACG|CTAA|TTCTCAT|	TCTTAGACACGAGGGACTTAAAATCCCTTGGTCAGGAATGACTGTACGGGTTCGAATCCCGTCTGAGCTAGAA	GAATAGCAAATGAGAAACCTCCACGTGGTGCTATTCGGGTAACGCTAATTCTCAT				1	2620
ERR2738447.3465883	2	474	401	Undet	NNN	0	0	30.5		400	346	|GAATAGC|AA|ATGAGAA|ACC|T|CC|ACGT|GGT|GCTATTC|GG|GTAACG|CTAA|TTCTCAT|	CGATCTGTAGACACGAGGGACTTAAAATCCCTTGGTCAGGAATGACTGTACGGGTTCGAATCCCGTCTGAGCTA	GAATAGCAAATGAGAAACCTCCACGTGGTGCTATTCGGGTAACGCTAATTCTCAT				1	2641
ERR2738445.3681259	1	1	64	Undet	NNN	0	0	19.7	pseudo	68	122	|GAATAGC|AA|ATGAGAA|ACC|T|CC|ACGT|GGT|GCTATTC|GG|GTAACG|CTAA|TTCTCAT|	TAGACACGAGGGACTTAAAATCCCTTGGTCAGGAATGACTGTACGGGTTCGAATCCCGTCTGAG	GAATAGCAAATGAGAAACCTCCACGTGGTGCTATTCGGGTAACGCTAATTCTCAT				1	2727
ERR2597391.20786593	1	143	211	Undet	NNN	0	0	15.8	pseudo	215	269	|GAATAGC|AA|ATGAGAA|ACC|T|CC|ACGT|GGT|GCTATTC|GG|GTAACG|CTAA|TTCTCAT|	AAAATGATACACGAGGGACTTAAAATCCCTTGGTCAGGAATGACCGTACGGGTTCGAATCCCGTCCGAA	GAATAGCAAATGAGAAACCTCCACGTGGTGCTATTCGGGTAACGCTAATTCTCAT				1	2760
ERR2597511.26513496	1	159	87	Undet	NNN	0	0	29	pseudo	86	32	|GAATAGC|AA|ATGAGAA|ACC|T|CC|ACGT|GGT|GCTATTC|GG|GTAACG|CTAA|TTCTCAT|	AGCTAAGTCATAGGAGATGGTCTTAAACACCATTGGACATTTGTCCGTACGGGTTCGAGTCCCGTCTGAGCTA	GAATAGCAAATGAGAAACCTCCACGTGGTGCTATTCGGGTAACGCTAATTCTCAT				1	2868
ERR2607603.3021322	1	146	216	Undet	NNN	0	0	27.4	pseudo	217	271	|GAATAGC|AA|ATGAGAA|ACC|T|CC|ACGT|GGT|GCTATTC|GG|GTAACG|CTAA|TTCTCAT|	ACTCCTTATAGGAGATGGTCTTAAACACCATTTGGCATAAGCCAGTCTGGGTTCGAGTCCCAGAAGGGGTA	GAATAGCAAATGAGAAACCTCCACGTGGTGCTATTCGGGTAACGCTAATTCTCAT				1	2899
ERR2737918.4302931	2	474	401	Undet	NNN	0	0	31.5	pseudo	400	346	|GAATAGC|AA|ATGAGAA|ACC|T|CC|ACGT|GGT|GCTATTC|GG|GTAACG|CTAA|TTCTCAT|	CGATCTGTAGACACGAGGGACTTAAAATCCCTTGGTCAGTAATGACTGTACGGGTTCGAGTCCCGTCTGAGCTA	GAATAGCAAATGAGAAACCTCCACGTGGTGCTATTCGGGTAACGCTAATTCTCAT				1	3052
ERR2738346.443809	1	482	412	Undet	NNN	0	0	20.1	pseudo	414	360	|GAATAGC|AA|ATGAGAA|ACC|T|CC|ACGT|GGT|GCTATTC|GG|GTAACG|CTAA|TTCTCAT|	TCTTAGGAGATGGTCTTAAACACCATTGAACAGTATTGTTCGTCCGGGTTCAAGTCCCGGAATGGGTAGAA	GAATAGCAAATGAGAAACCTCCACGTGGTGCTATTCGGGTAACGCTAATTCTCAT				1	3060
ERR2738446.2624434	1	217	309	Undet	NNN	0	0	30	pseudo	310	364	|GAATAGC|AA|ATGAGAA|ACC|T|CC|ACGT|GGT|GCTATTC|GG|GTAACG|CTAA|TTCTCAT|	AGCTCAGACGGGATTCGAACCCGTACAGTCATTCAGGGACTTAAAATCCCTTGGTCAGGAATGACTGTACGGGTTCGAATCCCGTCTGAGCTA	GAATAGCAAATGAGAAACCTCCACGTGGTGCTATTCGGGTAACGCTAATTCTCAT				1	3216
ERR2597398.14052403	1	144	218	Undet	NNN	0	0	21.2	pseudo	222	276	|GAATAGC|AA|ATGAGAA|ACC|T|CC|ACGT|GGT|GCTATTC|GG|GTAACG|CTAA|TTCTCAT|	CAATTTTTATTGGCATAGGAGATGGTCTTAAACACCATTTGGCATAAGCCAGTCTGGGTTCGAGTCCCAGAAGGG	GAATAGCAAATGAGAAACCTCCACGTGGTGCTATTCGGGTAACGCTAATTCTCAT				1	3256
ERR2738447.3465883	1	1	65	Undet	NNN	0	0	20.7	pseudo	69	123	|GAATAGC|AA|ATGAGAA|ACC|T|CC|ACGT|GGT|GCTATTC|GG|GTAACG|CTAA|TTCTCAT|	GTAGACACGAGGGACTTAAAATCCCTTGGTCAGGAATGACTGTACGGGTTCGAATCCCGTCTGAG	GAATAGCAAATGAGAAACCTCCACGTGGTGCTATTCGGGTAACGCTAATTCTCAT				1	3299
ERR2737482.1337684	2	253	180	Undet	NNN	0	0	32.7		179	125	|GAATAGC|AA|ATGAGAA|ACC|T|CC|ACGT|GGT|GCTATTC|GG|GTAACG|CTAA|TTCTCAT|	GGTTTGGTAGACACGAGGGACTTAAAATCCCTTGGTCAGGAATGACTGTACGGGTTCGAATCCCGTCTGAGCTA	GAATAGCAAATGAGAAACCTCCACGTGGTGCTATTCGGGTAACGCTAATTCTCAT				1	3392
ERR2597408.26062107	1	171	86	Undet	NNN	0	0	23.2	pseudo	85	31	|GAATAGC|AA|ATGAGAA|ACC|T|CC|ACGT|GGT|GCTATTC|GG|GTAACG|CTAA|TTCTCAT|	AAAATGGTCAACACCATTTGAGCCACGAGGGACTTAAAATCCCTTGGTCAGGAATGACCGTACGGGTTCGAATCCCGTCCGAACTA	GAATAGCAAATGAGAAACCTCCACGTGGTGCTATTCGGGTAACGCTAATTCTCAT				1	3668
ERR2738447.3376336	2	452	380	Undet	NNN	0	0	21.2	pseudo	382	328	|GAATAGC|AA|ATGAGAA|ACC|T|CC|ACGT|GGT|GCTATTC|GG|GTAACG|CTAA|TTCTCAT|	TCTTAGACACGAGGGACTTAAAATCCCTTGGTCAGGAATGACTGTACGGGTTCAAATCCCGTCTGAGCTAGAA	GAATAGCAAATGAGAAACCTCCACGTGGTGCTATTCGGGTAACGCTAATTCTCAT				1	3679
ERR2737918.3364196	1	195	309	Undet	NNN	0	0	30.2	pseudo	310	364	|GAATAGC|AA|ATGAGAA|ACC|T|CC|ACGT|GGT|GCTATTC|GG|GTAACG|CTAA|TTCTCAT|	AGCTCAGACGGGACTCGAACCCGTACAGTCATTACTGACCAAGGGATTTTAAGTCCAGGGACTTAAAATCCCTTGGTCAGTAATGACTGTACGGGTTCGAGTCCCGTCTGAGCTA	GAATAGCAAATGAGAAACCTCCACGTGGTGCTATTCGGGTAACGCTAATTCTCAT				1	3782
ERR2737481.1169061	2	500	431	Undet	NNN	0	0	21.8	pseudo	427	373	|GAATAGC|AA|ATGAGAA|ACC|T|CC|ACGT|GGT|GCTATTC|GG|GTAACG|CTAA|TTCTCAT|	AATTGGTAGACACGAGGGACTTAAAATCCCTTGGTCAGGAATGACTGTACGGGTTCGAATCCCGTCTGAG	GAATAGCAAATGAGAAACCTCCACGTGGTGCTATTCGGGTAACGCTAATTCTCAT				1	4070
ERR2597517.11663898	1	140	215	Undet	NNN	0	0	20.4	pseudo	216	270	|GAATAGC|AA|ATGAGAA|ACC|T|CC|ACGT|GGT|GCTATTC|GG|GTAACG|CTAA|TTCTCAT|	AGTCATTATGGAATAGGAGATGGTCTTAAACACCATTGGACATTTGTCCGTACGGGTTCGAGTCCCGTCTGAGCTA	GAATAGCAAATGAGAAACCTCCACGTGGTGCTATTCGGGTAACGCTAATTCTCAT				1	4120
ERR2737586.1048882	1	239	314	Undet	NNN	0	0	30.9	pseudo	315	369	|GAATAGC|AA|ATGAGAA|ACC|T|CC|ACGT|GGT|GCTATTC|GG|GTAACG|CTAA|TTCTCAT|	ACCCATTCCGGGAGGAGATGGTCTTAAACACCATTGAACAGTATTGTTCGTCCGGGTTCAAGTCCCGGAATGGGTA	GAATAGCAAATGAGAAACCTCCACGTGGTGCTATTCGGGTAACGCTAATTCTCAT				1	4125
ERR2597423.4333124	1	180	89	Undet	NNN	0	0	26.2	pseudo	88	34	|GAATAGC|AA|ATGAGAA|ACC|T|CC|ACGT|GGT|GCTATTC|GG|GTAACG|CTAA|TTCTCAT|	ACCTGTATAAAGTTGGTTAAAAACTTAGATAGGAGATGGTCTTAAACACCATTTGGCATAAGCCAGTCTGGGTTCGAGTCCCAGAAGGGGTA	GAATAGCAAATGAGAAACCTCCACGTGGTGCTATTCGGGTAACGCTAATTCTCAT				1	4146
ERR2738447.3376336	1	1	64	Undet	NNN	0	0	18.9	pseudo	68	122	|GAATAGC|AA|ATGAGAA|ACC|T|CC|ACGT|GGT|GCTATTC|GG|GTAACG|CTAA|TTCTCAT|	TAGACACGAGGGACTTAAAATCCCTTGGTCAGGAATGACTGTACGGGTTCAAATCCCGTCTGAG	GAATAGCAAATGAGAAACCTCCACGTGGTGCTATTCGGGTAACGCTAATTCTCAT				1	4306
ERR2738073.91104	1	243	324	Undet	NNN	0	0	39.8		325	379	|GAATAGC|AA|ATGAGAA|ACC|T|CC|ACGT|GGT|GCTATTC|GG|GTAACG|CTAA|TTCTCAT|	AGATCGGAAAATTGGTAGACACGAGGGACTTAAAATCCCTTGGTCGGGAATGACTGTACGGGTTCGAGTCCCGTCTGAGCTA	GAATAGCAAATGAGAAACCTCCACGTGGTGCTATTCGGGTAACGCTAATTCTCAT				1	4522
ERR2738073.255073	2	481	408	Undet	NNN	0	0	29.5		407	353	|GAATAGC|AA|ATGAGAA|ACC|T|CC|ACGT|GGT|GCTATTC|GG|GTAACG|CTAA|TTCTCAT|	CGATCTGTAGACACGAGGGACTTAAAATCCCTTGGTCAGGAATGACTGTACGGGTTCGAGTCCCGTCTGAGCTA	GAATAGCAAATGAGAAACCTCCACGTGGTGCTATTCGGGTAACGCTAATTCTCAT				1	4571
SRR7287117.13142869	1	162	242	Undet	NNN	0	0	21.4	pseudo	240	294	|GAATAGC|AA|ATGAGAA|ACC|T|CC|ACGT|GGT|GCTATTC|GG|GTAACG|CTAA|TTCTCAT|	TCTCCTATACGTATAGGAGATGGTCTTAAACACCATTAAGCAGTATTGCTTGTCCGGGTTCGAGTCCCGGAATGGGTAGAA	GAATAGCAAATGAGAAACCTCCACGTGGTGCTATTCGGGTAACGCTAATTCTCAT				1	4768
ERR2738106.2707716	1	226	318	Undet	NNN	0	0	21	pseudo	319	373	|GAATAGC|AA|ATGAGAA|ACC|T|CC|ACGT|GGT|GCTATTC|GG|GTAACG|CTAA|TTCTCAT|	ACATATTTCATATACGAATACGGAAGTATAGGAGATGGTCTTAAACACCATTGAACAGTATTGTTCGTCCGGGTTCAAGTCCCGGAATGGGTA	GAATAGCAAATGAGAAACCTCCACGTGGTGCTATTCGGGTAACGCTAATTCTCAT				1	4943
ERR2737918.4302931	1	1	65	Undet	NNN	0	0	21.6	pseudo	69	123	|GAATAGC|AA|ATGAGAA|ACC|T|CC|ACGT|GGT|GCTATTC|GG|GTAACG|CTAA|TTCTCAT|	GTAGACACGAGGGACTTAAAATCCCTTGGTCAGTAATGACTGTACGGGTTCGAGTCCCGTCTGAG	GAATAGCAAATGAGAAACCTCCACGTGGTGCTATTCGGGTAACGCTAATTCTCAT				1	5453
ERR2597528.33670405	1	142	209	Undet	NNN	0	0	16.8	pseudo	213	267	|GAATAGC|AA|ATGAGAA|ACC|T|CC|ACGT|GGT|GCTATTC|GG|GTAACG|CTAA|TTCTCAT|	AAGCAATATACGAGGGACTTAAAATCCCTTGGTCAGGAATGACCGTACGGGTTCGAATCCCGTCCGAA	GAATAGCAAATGAGAAACCTCCACGTGGTGCTATTCGGGTAACGCTAATTCTCAT				1	5705
ERR2737482.16003	2	175	94	Undet	NNN	0	0	21	pseudo	93	39	|GAATAGC|AA|ATGAGAA|ACC|T|CC|ACGT|GGT|GCTATTC|GG|GTAACG|CTAA|TTCTCAT|	GCTGAACCGCTCTTCCGATCTCGAGGGACTTAAAATCCCTTGGTCAGGAATGACTGTACGGGTTCGAATCCCGTCTGAGCTA	GAATAGCAAATGAGAAACCTCCACGTGGTGCTATTCGGGTAACGCTAATTCTCAT				1	5754
SRR7892488.1061145	1	133	65	Lys	CTT	0	0	42.2		63	9	|GACATCT|AA|AGAGAAT|ACC|T|CC|ACGT|GGT|AGATGTT|GG|GTAACG|CTAA|ATTCTCT|	GCGCAGGTCGTCTAATGGTAGGACGCCAGACTCTTTCTCTGGAGGCAACGTTCAACTCGTTCGTGCGCA	GACATCTAAAGAGAATACCTCCACGTGGTAGATGTTGGGTAACGCTAAATTCTCT				2	3272
SAMN10080910_a1_ct16988_vs1@linear@Siphoviridae__sp__ctuDV1	7	2418	2350	Met	CAT	0	0	45		2348	2294	|GACATCT|AA|AGAGAAT|ACC|T|CC|ACGT|GGT|AGATGTT|GG|GTAACG|CTAA|ATTCTCT|	GCGCAGGTCGTCTAATGGTAGGACGCCAGACTCATTATCTGGAGGCAACGTTCAACTCGTTCGTGCGCA	GACATCTAAAGAGAATACCTCCACGTGGTAGATGTTGGGTAACGCTAAATTCTCT	1		Viruses;Duplodnaviria;Heunggongvirae;Uroviricota;Caudoviricetes	2	2
SAMN10080926_a1_ct21144_vs1@linear@Siphoviridae__sp__ctsZT1	6	14368	14436	Met	CAT	0	0	45		14438	14492	|GACATCT|AA|AGAGAAT|ACC|T|CC|ACGT|GGT|AGATGTT|GG|GTAACG|CTAA|ATTCTCT|	GCGCAGGTCGTCTAATGGTAGGACGCCAGACTCATTATCTGGAGGCAACGTTCAACTCGTTCGTGCGCA	GACATCTAAAGAGAATACCTCCACGTGGTAGATGTTGGGTAACGCTAAATTCTCT	1		Viruses;Duplodnaviria;Heunggongvirae;Uroviricota;Caudoviricetes	2	2
MGV-GENOME-0372160	6	23098	23030	Met	CAT	0	0	45		23028	22974	|GACATCT|AA|AGAGAAT|ACC|T|CC|ACGT|GGT|AGATGTT|GG|GTAACG|CTAA|ATTCTCT|	GCGCAGGTCGTCTAATGGTAGGACGCCAGACTCATTATCTGGAGGCAACGTTCAACTCGTTCGTGCGCA	GACATCTAAAGAGAATACCTCCACGTGGTAGATGTTGGGTAACGCTAAATTCTCT	5		Viruses;Duplodnaviria;Heunggongvirae;Uroviricota;Caudoviricetes	2	2
SRR7892488.174530	2	130	62	Met	CAT	0	0	45		60	6	|GACATCT|AA|AGAGAAT|ACC|T|CC|ACGT|GGT|AGATGTT|GG|GTAACG|CTAA|ATTCTCT|	GCGCAGGTCGTCTAATGGTAGGACGCCAGACTCATTATCTGGAGGCAACGTTCAACTCGTTCGTGCGCA	GACATCTAAAGAGAATACCTCCACGTGGTAGATGTTGGGTAACGCTAAATTCTCT				2	2
SRR7892488.271171	1	157	225	Met	CAT	0	0	45		227	281	|GACATCT|AA|AGAGAAT|ACC|T|CC|ACGT|GGT|AGATGTT|GG|GTAACG|CTAA|ATTCTCT|	GCGCAGGTCGTCTAATGGTAGGACGCCAGACTCATTATCTGGAGGCAACGTTCAACTCGTTCGTGCGCA	GACATCTAAAGAGAATACCTCCACGTGGTAGATGTTGGGTAACGCTAAATTCTCT				2	2
SRR7892488.676552	1	11	79	Met	CAT	0	0	45		81	135	|GACATCT|AA|AGAGAAT|ACC|T|CC|ACGT|GGT|AGATGTT|GG|GTAACG|CTAA|ATTCTCT|	GCGCAGGTCGTCTAATGGTAGGACGCCAGACTCATTATCTGGAGGCAACGTTCAACTCGTTCGTGCGCA	GACATCTAAAGAGAATACCTCCACGTGGTAGATGTTGGGTAACGCTAAATTCTCT				2	2
SRR7892488.786139	2	275	207	Met	CAT	0	0	45		205	151	|GACATCT|AA|AGAGAAT|ACC|T|CC|ACGT|GGT|AGATGTT|GG|GTAACG|CTAA|ATTCTCT|	GCGCAGGTCGTCTAATGGTAGGACGCCAGACTCATTATCTGGAGGCAACGTTCAACTCGTTCGTGCGCA	GACATCTAAAGAGAATACCTCCACGTGGTAGATGTTGGGTAACGCTAAATTCTCT				2	2
SRR7892488.1055634	1	11	79	Met	CAT	0	0	45		81	135	|GACATCT|AA|AGAGAAT|ACC|T|CC|ACGT|GGT|AGATGTT|GG|GTAACG|CTAA|ATTCTCT|	GCGCAGGTCGTCTAATGGTAGGACGCCAGACTCATTATCTGGAGGCAACGTTCAACTCGTTCGTGCGCA	GACATCTAAAGAGAATACCTCCACGTGGTAGATGTTGGGTAACGCTAAATTCTCT				2	2
SRR7892488.1931276	1	170	238	Met	CAT	0	0	45		240	294	|GACATCT|AA|AGAGAAT|ACC|T|CC|ACGT|GGT|AGATGTT|GG|GTAACG|CTAA|ATTCTCT|	GCGCAGGTCGTCTAATGGTAGGACGCCAGACTCATTATCTGGAGGCAACGTTCAACTCGTTCGTGCGCA	GACATCTAAAGAGAATACCTCCACGTGGTAGATGTTGGGTAACGCTAAATTCTCT				2	2
SRR7892488.2407766	1	11	79	Met	CAT	0	0	45		81	135	|GACATCT|AA|AGAGAAT|ACC|T|CC|ACGT|GGT|AGATGTT|GG|GTAACG|CTAA|ATTCTCT|	GCGCAGGTCGTCTAATGGTAGGACGCCAGACTCATTATCTGGAGGCAACGTTCAACTCGTTCGTGCGCA	GACATCTAAAGAGAATACCTCCACGTGGTAGATGTTGGGTAACGCTAAATTCTCT				2	2
SRR7892488.2410515	1	6	74	Met	CAT	0	0	45		76	130	|GACATCT|AA|AGAGAAT|ACC|T|CC|ACGT|GGT|AGATGTT|GG|GTAACG|CTAA|ATTCTCT|	GCGCAGGTCGTCTAATGGTAGGACGCCAGACTCATTATCTGGAGGCAACGTTCAACTCGTTCGTGCGCA	GACATCTAAAGAGAATACCTCCACGTGGTAGATGTTGGGTAACGCTAAATTCTCT				2	2
SRR7892488.2556895	1	11	79	Met	CAT	0	0	45		81	135	|GACATCT|AA|AGAGAAT|ACC|T|CC|ACGT|GGT|AGATGTT|GG|GTAACG|CTAA|ATTCTCT|	GCGCAGGTCGTCTAATGGTAGGACGCCAGACTCATTATCTGGAGGCAACGTTCAACTCGTTCGTGCGCA	GACATCTAAAGAGAATACCTCCACGTGGTAGATGTTGGGTAACGCTAAATTCTCT				2	2
SRR7892488.2600117	1	152	220	Met	CAT	0	0	45		222	276	|GACATCT|AA|AGAGAAT|ACC|T|CC|ACGT|GGT|AGATGTT|GG|GTAACG|CTAA|ATTCTCT|	GCGCAGGTCGTCTAATGGTAGGACGCCAGACTCATTATCTGGAGGCAACGTTCAACTCGTTCGTGCGCA	GACATCTAAAGAGAATACCTCCACGTGGTAGATGTTGGGTAACGCTAAATTCTCT				2	2
SRR7892488.2621072	1	11	79	Met	CAT	0	0	45		81	135	|GACATCT|AA|AGAGAAT|ACC|T|CC|ACGT|GGT|AGATGTT|GG|GTAACG|CTAA|ATTCTCT|	GCGCAGGTCGTCTAATGGTAGGACGCCAGACTCATTATCTGGAGGCAACGTTCAACTCGTTCGTGCGCA	GACATCTAAAGAGAATACCTCCACGTGGTAGATGTTGGGTAACGCTAAATTCTCT				2	2
SRR7892488.2638765	2	130	62	Met	CAT	0	0	45		60	6	|GACATCT|AA|AGAGAAT|ACC|T|CC|ACGT|GGT|AGATGTT|GG|GTAACG|CTAA|ATTCTCT|	GCGCAGGTCGTCTAATGGTAGGACGCCAGACTCATTATCTGGAGGCAACGTTCAACTCGTTCGTGCGCA	GACATCTAAAGAGAATACCTCCACGTGGTAGATGTTGGGTAACGCTAAATTCTCT				2	2
SRR7892488.2806540	1	11	79	Met	CAT	0	0	45		81	135	|GACATCT|AA|AGAGAAT|ACC|T|CC|ACGT|GGT|AGATGTT|GG|GTAACG|CTAA|ATTCTCT|	GCGCAGGTCGTCTAATGGTAGGACGCCAGACTCATTATCTGGAGGCAACGTTCAACTCGTTCGTGCGCA	GACATCTAAAGAGAATACCTCCACGTGGTAGATGTTGGGTAACGCTAAATTCTCT				2	2
SRR7892488.2907545	1	6	74	Met	CAT	0	0	45		76	130	|GACATCT|AA|AGAGAAT|ACC|T|CC|ACGT|GGT|AGATGTT|GG|GTAACG|CTAA|ATTCTCT|	GCGCAGGTCGTCTAATGGTAGGACGCCAGACTCATTATCTGGAGGCAACGTTCAACTCGTTCGTGCGCA	GACATCTAAAGAGAATACCTCCACGTGGTAGATGTTGGGTAACGCTAAATTCTCT				2	2
SRR7892458.115012	1	159	227	Met	CAT	0	0	45		229	283	|GACATCT|AA|AGAGAAT|ACC|T|CC|ACGT|GGT|AGATGTT|GG|GTAACG|CTAA|ATTCTCT|	GCGCAGGTCGTCTAATGGTAGGACGCCAGACTCATTATCTGGAGGCAACGTTCAACTCGTTCGTGCGCA	GACATCTAAAGAGAATACCTCCACGTGGTAGATGTTGGGTAACGCTAAATTCTCT				2	2
SRR7892458.136805	1	164	232	Met	CAT	0	0	45		234	288	|GACATCT|AA|AGAGAAT|ACC|T|CC|ACGT|GGT|AGATGTT|GG|GTAACG|CTAA|ATTCTCT|	GCGCAGGTCGTCTAATGGTAGGACGCCAGACTCATTATCTGGAGGCAACGTTCAACTCGTTCGTGCGCA	GACATCTAAAGAGAATACCTCCACGTGGTAGATGTTGGGTAACGCTAAATTCTCT				2	2
SRR7892458.140038	1	6	74	Met	CAT	0	0	45		76	130	|GACATCT|AA|AGAGAAT|ACC|T|CC|ACGT|GGT|AGATGTT|GG|GTAACG|CTAA|ATTCTCT|	GCGCAGGTCGTCTAATGGTAGGACGCCAGACTCATTATCTGGAGGCAACGTTCAACTCGTTCGTGCGCA	GACATCTAAAGAGAATACCTCCACGTGGTAGATGTTGGGTAACGCTAAATTCTCT				2	2
SRR7892458.149240	1	12	80	Met	CAT	0	0	45		82	136	|GACATCT|AA|AGAGAAT|ACC|T|CC|ACGT|GGT|AGATGTT|GG|GTAACG|CTAA|ATTCTCT|	GCGCAGGTCGTCTAATGGTAGGACGCCAGACTCATTATCTGGAGGCAACGTTCAACTCGTTCGTGCGCA	GACATCTAAAGAGAATACCTCCACGTGGTAGATGTTGGGTAACGCTAAATTCTCT				2	2
SRR7892458.179174	1	11	79	Met	CAT	0	0	45		81	135	|GACATCT|AA|AGAGAAT|ACC|T|CC|ACGT|GGT|AGATGTT|GG|GTAACG|CTAA|ATTCTCT|	GCGCAGGTCGTCTAATGGTAGGACGCCAGACTCATTATCTGGAGGCAACGTTCAACTCGTTCGTGCGCA	GACATCTAAAGAGAATACCTCCACGTGGTAGATGTTGGGTAACGCTAAATTCTCT				2	2
SRR7892458.185662	1	162	230	Met	CAT	0	0	45		232	286	|GACATCT|AA|AGAGAAT|ACC|T|CC|ACGT|GGT|AGATGTT|GG|GTAACG|CTAA|ATTCTCT|	GCGCAGGTCGTCTAATGGTAGGACGCCAGACTCATTATCTGGAGGCAACGTTCAACTCGTTCGTGCGCA	GACATCTAAAGAGAATACCTCCACGTGGTAGATGTTGGGTAACGCTAAATTCTCT				2	2
SRR7892458.189001	1	18	86	Met	CAT	0	0	45		88	142	|GACATCT|AA|AGAGAAT|ACC|T|CC|ACGT|GGT|AGATGTT|GG|GTAACG|CTAA|ATTCTCT|	GCGCAGGTCGTCTAATGGTAGGACGCCAGACTCATTATCTGGAGGCAACGTTCAACTCGTTCGTGCGCA	GACATCTAAAGAGAATACCTCCACGTGGTAGATGTTGGGTAACGCTAAATTCTCT				2	2
SRR7892458.196062	1	133	65	Met	CAT	0	0	45		63	9	|GACATCT|AA|AGAGAAT|ACC|T|CC|ACGT|GGT|AGATGTT|GG|GTAACG|CTAA|ATTCTCT|	GCGCAGGTCGTCTAATGGTAGGACGCCAGACTCATTATCTGGAGGCAACGTTCAACTCGTTCGTGCGCA	GACATCTAAAGAGAATACCTCCACGTGGTAGATGTTGGGTAACGCTAAATTCTCT				2	2
SRR7892458.196500	1	162	230	Met	CAT	0	0	45		232	286	|GACATCT|AA|AGAGAAT|ACC|T|CC|ACGT|GGT|AGATGTT|GG|GTAACG|CTAA|ATTCTCT|	GCGCAGGTCGTCTAATGGTAGGACGCCAGACTCATTATCTGGAGGCAACGTTCAACTCGTTCGTGCGCA	GACATCTAAAGAGAATACCTCCACGTGGTAGATGTTGGGTAACGCTAAATTCTCT				2	2
SRR7892458.231017	2	130	62	Met	CAT	0	0	45		60	6	|GACATCT|AA|AGAGAAT|ACC|T|CC|ACGT|GGT|AGATGTT|GG|GTAACG|CTAA|ATTCTCT|	GCGCAGGTCGTCTAATGGTAGGACGCCAGACTCATTATCTGGAGGCAACGTTCAACTCGTTCGTGCGCA	GACATCTAAAGAGAATACCTCCACGTGGTAGATGTTGGGTAACGCTAAATTCTCT				2	2
SRR7892458.267929	1	157	225	Met	CAT	0	0	45		227	281	|GACATCT|AA|AGAGAAT|ACC|T|CC|ACGT|GGT|AGATGTT|GG|GTAACG|CTAA|ATTCTCT|	GCGCAGGTCGTCTAATGGTAGGACGCCAGACTCATTATCTGGAGGCAACGTTCAACTCGTTCGTGCGCA	GACATCTAAAGAGAATACCTCCACGTGGTAGATGTTGGGTAACGCTAAATTCTCT				2	2
SRR7892458.284755	1	6	74	Met	CAT	0	0	45		76	130	|GACATCT|AA|AGAGAAT|ACC|T|CC|ACGT|GGT|AGATGTT|GG|GTAACG|CTAA|ATTCTCT|	GCGCAGGTCGTCTAATGGTAGGACGCCAGACTCATTATCTGGAGGCAACGTTCAACTCGTTCGTGCGCA	GACATCTAAAGAGAATACCTCCACGTGGTAGATGTTGGGTAACGCTAAATTCTCT				2	2
SRR7892458.320645	2	279	211	Met	CAT	0	0	45		209	155	|GACATCT|AA|AGAGAAT|ACC|T|CC|ACGT|GGT|AGATGTT|GG|GTAACG|CTAA|ATTCTCT|	GCGCAGGTCGTCTAATGGTAGGACGCCAGACTCATTATCTGGAGGCAACGTTCAACTCGTTCGTGCGCA	GACATCTAAAGAGAATACCTCCACGTGGTAGATGTTGGGTAACGCTAAATTCTCT				2	2
SRR7892458.386773	1	162	230	Met	CAT	0	0	45		232	286	|GACATCT|AA|AGAGAAT|ACC|T|CC|ACGT|GGT|AGATGTT|GG|GTAACG|CTAA|ATTCTCT|	GCGCAGGTCGTCTAATGGTAGGACGCCAGACTCATTATCTGGAGGCAACGTTCAACTCGTTCGTGCGCA	GACATCTAAAGAGAATACCTCCACGTGGTAGATGTTGGGTAACGCTAAATTCTCT				2	2
SRR7892458.392875	1	11	79	Met	CAT	0	0	45		81	135	|GACATCT|AA|AGAGAAT|ACC|T|CC|ACGT|GGT|AGATGTT|GG|GTAACG|CTAA|ATTCTCT|	GCGCAGGTCGTCTAATGGTAGGACGCCAGACTCATTATCTGGAGGCAACGTTCAACTCGTTCGTGCGCA	GACATCTAAAGAGAATACCTCCACGTGGTAGATGTTGGGTAACGCTAAATTCTCT				2	2
SRR7892458.399855	1	172	240	Met	CAT	0	0	45		242	296	|GACATCT|AA|AGAGAAT|ACC|T|CC|ACGT|GGT|AGATGTT|GG|GTAACG|CTAA|ATTCTCT|	GCGCAGGTCGTCTAATGGTAGGACGCCAGACTCATTATCTGGAGGCAACGTTCAACTCGTTCGTGCGCA	GACATCTAAAGAGAATACCTCCACGTGGTAGATGTTGGGTAACGCTAAATTCTCT				2	2
SRR7892458.443898	1	157	225	Met	CAT	0	0	45		227	281	|GACATCT|AA|AGAGAAT|ACC|T|CC|ACGT|GGT|AGATGTT|GG|GTAACG|CTAA|ATTCTCT|	GCGCAGGTCGTCTAATGGTAGGACGCCAGACTCATTATCTGGAGGCAACGTTCAACTCGTTCGTGCGCA	GACATCTAAAGAGAATACCTCCACGTGGTAGATGTTGGGTAACGCTAAATTCTCT				2	2
SRR7892458.450518	1	11	79	Met	CAT	0	0	45		81	135	|GACATCT|AA|AGAGAAT|ACC|T|CC|ACGT|GGT|AGATGTT|GG|GTAACG|CTAA|ATTCTCT|	GCGCAGGTCGTCTAATGGTAGGACGCCAGACTCATTATCTGGAGGCAACGTTCAACTCGTTCGTGCGCA	GACATCTAAAGAGAATACCTCCACGTGGTAGATGTTGGGTAACGCTAAATTCTCT				2	2
SRR7892458.451870	1	27	95	Met	CAT	0	0	45		97	151	|GACATCT|AA|AGAGAAT|ACC|T|CC|ACGT|GGT|AGATGTT|GG|GTAACG|CTAA|ATTCTCT|	GCGCAGGTCGTCTAATGGTAGGACGCCAGACTCATTATCTGGAGGCAACGTTCAACTCGTTCGTGCGCA	GACATCTAAAGAGAATACCTCCACGTGGTAGATGTTGGGTAACGCTAAATTCTCT				2	2
SRR7892458.473132	2	284	216	Met	CAT	0	0	45		214	160	|GACATCT|AA|AGAGAAT|ACC|T|CC|ACGT|GGT|AGATGTT|GG|GTAACG|CTAA|ATTCTCT|	GCGCAGGTCGTCTAATGGTAGGACGCCAGACTCATTATCTGGAGGCAACGTTCAACTCGTTCGTGCGCA	GACATCTAAAGAGAATACCTCCACGTGGTAGATGTTGGGTAACGCTAAATTCTCT				2	2
SRR7892458.475336	1	18	86	Met	CAT	0	0	45		88	142	|GACATCT|AA|AGAGAAT|ACC|T|CC|ACGT|GGT|AGATGTT|GG|GTAACG|CTAA|ATTCTCT|	GCGCAGGTCGTCTAATGGTAGGACGCCAGACTCATTATCTGGAGGCAACGTTCAACTCGTTCGTGCGCA	GACATCTAAAGAGAATACCTCCACGTGGTAGATGTTGGGTAACGCTAAATTCTCT				2	2
SRR7892458.475656	1	161	229	Met	CAT	0	0	45		231	285	|GACATCT|AA|AGAGAAT|ACC|T|CC|ACGT|GGT|AGATGTT|GG|GTAACG|CTAA|ATTCTCT|	GCGCAGGTCGTCTAATGGTAGGACGCCAGACTCATTATCTGGAGGCAACGTTCAACTCGTTCGTGCGCA	GACATCTAAAGAGAATACCTCCACGTGGTAGATGTTGGGTAACGCTAAATTCTCT				2	2
SRR7892458.478552	1	19	87	Met	CAT	0	0	45		89	143	|GACATCT|AA|AGAGAAT|ACC|T|CC|ACGT|GGT|AGATGTT|GG|GTAACG|CTAA|ATTCTCT|	GCGCAGGTCGTCTAATGGTAGGACGCCAGACTCATTATCTGGAGGCAACGTTCAACTCGTTCGTGCGCA	GACATCTAAAGAGAATACCTCCACGTGGTAGATGTTGGGTAACGCTAAATTCTCT				2	2
SRR7892458.497003	1	150	82	Met	CAT	0	0	45		80	26	|GACATCT|AA|AGAGAAT|ACC|T|CC|ACGT|GGT|AGATGTT|GG|GTAACG|CTAA|ATTCTCT|	GCGCAGGTCGTCTAATGGTAGGACGCCAGACTCATTATCTGGAGGCAACGTTCAACTCGTTCGTGCGCA	GACATCTAAAGAGAATACCTCCACGTGGTAGATGTTGGGTAACGCTAAATTCTCT				2	2
SRR7892458.530414	1	11	79	Met	CAT	0	0	45		81	135	|GACATCT|AA|AGAGAAT|ACC|T|CC|ACGT|GGT|AGATGTT|GG|GTAACG|CTAA|ATTCTCT|	GCGCAGGTCGTCTAATGGTAGGACGCCAGACTCATTATCTGGAGGCAACGTTCAACTCGTTCGTGCGCA	GACATCTAAAGAGAATACCTCCACGTGGTAGATGTTGGGTAACGCTAAATTCTCT				2	2
SRR7892458.562159	2	133	65	Met	CAT	0	0	45		63	9	|GACATCT|AA|AGAGAAT|ACC|T|CC|ACGT|GGT|AGATGTT|GG|GTAACG|CTAA|ATTCTCT|	GCGCAGGTCGTCTAATGGTAGGACGCCAGACTCATTATCTGGAGGCAACGTTCAACTCGTTCGTGCGCA	GACATCTAAAGAGAATACCTCCACGTGGTAGATGTTGGGTAACGCTAAATTCTCT				2	2
SRR7892458.585986	1	13	81	Met	CAT	0	0	45		83	137	|GACATCT|AA|AGAGAAT|ACC|T|CC|ACGT|GGT|AGATGTT|GG|GTAACG|CTAA|ATTCTCT|	GCGCAGGTCGTCTAATGGTAGGACGCCAGACTCATTATCTGGAGGCAACGTTCAACTCGTTCGTGCGCA	GACATCTAAAGAGAATACCTCCACGTGGTAGATGTTGGGTAACGCTAAATTCTCT				2	2
SRR7892458.628077	1	139	207	Met	CAT	0	0	45		209	263	|GACATCT|AA|AGAGAAT|ACC|T|CC|ACGT|GGT|AGATGTT|GG|GTAACG|CTAA|ATTCTCT|	GCGCAGGTCGTCTAATGGTAGGACGCCAGACTCATTATCTGGAGGCAACGTTCAACTCGTTCGTGCGCA	GACATCTAAAGAGAATACCTCCACGTGGTAGATGTTGGGTAACGCTAAATTCTCT				2	2
SRR7892458.628077	2	130	62	Met	CAT	0	0	45		60	6	|GACATCT|AA|AGAGAAT|ACC|T|CC|ACGT|GGT|AGATGTT|GG|GTAACG|CTAA|ATTCTCT|	GCGCAGGTCGTCTAATGGTAGGACGCCAGACTCATTATCTGGAGGCAACGTTCAACTCGTTCGTGCGCA	GACATCTAAAGAGAATACCTCCACGTGGTAGATGTTGGGTAACGCTAAATTCTCT				2	2
SRR7892458.645809	1	162	230	Met	CAT	0	0	45		232	286	|GACATCT|AA|AGAGAAT|ACC|T|CC|ACGT|GGT|AGATGTT|GG|GTAACG|CTAA|ATTCTCT|	GCGCAGGTCGTCTAATGGTAGGACGCCAGACTCATTATCTGGAGGCAACGTTCAACTCGTTCGTGCGCA	GACATCTAAAGAGAATACCTCCACGTGGTAGATGTTGGGTAACGCTAAATTCTCT				2	2
SRR7892458.661890	1	11	79	Met	CAT	0	0	45		81	135	|GACATCT|AA|AGAGAAT|ACC|T|CC|ACGT|GGT|AGATGTT|GG|GTAACG|CTAA|ATTCTCT|	GCGCAGGTCGTCTAATGGTAGGACGCCAGACTCATTATCTGGAGGCAACGTTCAACTCGTTCGTGCGCA	GACATCTAAAGAGAATACCTCCACGTGGTAGATGTTGGGTAACGCTAAATTCTCT				2	2
SRR7892458.676463	1	21	89	Met	CAT	0	0	45		91	145	|GACATCT|AA|AGAGAAT|ACC|T|CC|ACGT|GGT|AGATGTT|GG|GTAACG|CTAA|ATTCTCT|	GCGCAGGTCGTCTAATGGTAGGACGCCAGACTCATTATCTGGAGGCAACGTTCAACTCGTTCGTGCGCA	GACATCTAAAGAGAATACCTCCACGTGGTAGATGTTGGGTAACGCTAAATTCTCT				2	2
SRR7892458.707146	1	6	74	Met	CAT	0	0	45		76	130	|GACATCT|AA|AGAGAAT|ACC|T|CC|ACGT|GGT|AGATGTT|GG|GTAACG|CTAA|ATTCTCT|	GCGCAGGTCGTCTAATGGTAGGACGCCAGACTCATTATCTGGAGGCAACGTTCAACTCGTTCGTGCGCA	GACATCTAAAGAGAATACCTCCACGTGGTAGATGTTGGGTAACGCTAAATTCTCT				2	2
SRR7892458.714023	1	171	239	Met	CAT	0	0	45		241	295	|GACATCT|AA|AGAGAAT|ACC|T|CC|ACGT|GGT|AGATGTT|GG|GTAACG|CTAA|ATTCTCT|	GCGCAGGTCGTCTAATGGTAGGACGCCAGACTCATTATCTGGAGGCAACGTTCAACTCGTTCGTGCGCA	GACATCTAAAGAGAATACCTCCACGTGGTAGATGTTGGGTAACGCTAAATTCTCT				2	2
SRR7892458.727013	1	176	244	Met	CAT	0	0	45		246	300	|GACATCT|AA|AGAGAAT|ACC|T|CC|ACGT|GGT|AGATGTT|GG|GTAACG|CTAA|ATTCTCT|	GCGCAGGTCGTCTAATGGTAGGACGCCAGACTCATTATCTGGAGGCAACGTTCAACTCGTTCGTGCGCA	GACATCTAAAGAGAATACCTCCACGTGGTAGATGTTGGGTAACGCTAAATTCTCT				2	2
SRR7892458.727013	2	139	71	Met	CAT	0	0	45		69	15	|GACATCT|AA|AGAGAAT|ACC|T|CC|ACGT|GGT|AGATGTT|GG|GTAACG|CTAA|ATTCTCT|	GCGCAGGTCGTCTAATGGTAGGACGCCAGACTCATTATCTGGAGGCAACGTTCAACTCGTTCGTGCGCA	GACATCTAAAGAGAATACCTCCACGTGGTAGATGTTGGGTAACGCTAAATTCTCT				2	2
SRR7892458.728925	1	151	219	Met	CAT	0	0	45		221	275	|GACATCT|AA|AGAGAAT|ACC|T|CC|ACGT|GGT|AGATGTT|GG|GTAACG|CTAA|ATTCTCT|	GCGCAGGTCGTCTAATGGTAGGACGCCAGACTCATTATCTGGAGGCAACGTTCAACTCGTTCGTGCGCA	GACATCTAAAGAGAATACCTCCACGTGGTAGATGTTGGGTAACGCTAAATTCTCT				2	2
SRR7892458.730667	1	177	245	Met	CAT	0	0	45		247	301	|GACATCT|AA|AGAGAAT|ACC|T|CC|ACGT|GGT|AGATGTT|GG|GTAACG|CTAA|ATTCTCT|	GCGCAGGTCGTCTAATGGTAGGACGCCAGACTCATTATCTGGAGGCAACGTTCAACTCGTTCGTGCGCA	GACATCTAAAGAGAATACCTCCACGTGGTAGATGTTGGGTAACGCTAAATTCTCT				2	2
SRR7892458.744287	1	157	225	Met	CAT	0	0	45		227	281	|GACATCT|AA|AGAGAAT|ACC|T|CC|ACGT|GGT|AGATGTT|GG|GTAACG|CTAA|ATTCTCT|	GCGCAGGTCGTCTAATGGTAGGACGCCAGACTCATTATCTGGAGGCAACGTTCAACTCGTTCGTGCGCA	GACATCTAAAGAGAATACCTCCACGTGGTAGATGTTGGGTAACGCTAAATTCTCT				2	2
SRR7892458.768199	1	6	74	Met	CAT	0	0	45		76	130	|GACATCT|AA|AGAGAAT|ACC|T|CC|ACGT|GGT|AGATGTT|GG|GTAACG|CTAA|ATTCTCT|	GCGCAGGTCGTCTAATGGTAGGACGCCAGACTCATTATCTGGAGGCAACGTTCAACTCGTTCGTGCGCA	GACATCTAAAGAGAATACCTCCACGTGGTAGATGTTGGGTAACGCTAAATTCTCT				2	2
SRR7892458.770161	1	173	241	Met	CAT	0	0	45		243	297	|GACATCT|AA|AGAGAAT|ACC|T|CC|ACGT|GGT|AGATGTT|GG|GTAACG|CTAA|ATTCTCT|	GCGCAGGTCGTCTAATGGTAGGACGCCAGACTCATTATCTGGAGGCAACGTTCAACTCGTTCGTGCGCA	GACATCTAAAGAGAATACCTCCACGTGGTAGATGTTGGGTAACGCTAAATTCTCT				2	2
SRR7892458.820855	1	11	79	Met	CAT	0	0	45		81	135	|GACATCT|AA|AGAGAAT|ACC|T|CC|ACGT|GGT|AGATGTT|GG|GTAACG|CTAA|ATTCTCT|	GCGCAGGTCGTCTAATGGTAGGACGCCAGACTCATTATCTGGAGGCAACGTTCAACTCGTTCGTGCGCA	GACATCTAAAGAGAATACCTCCACGTGGTAGATGTTGGGTAACGCTAAATTCTCT				2	2
SRR7892458.828157	1	11	79	Met	CAT	0	0	45		81	135	|GACATCT|AA|AGAGAAT|ACC|T|CC|ACGT|GGT|AGATGTT|GG|GTAACG|CTAA|ATTCTCT|	GCGCAGGTCGTCTAATGGTAGGACGCCAGACTCATTATCTGGAGGCAACGTTCAACTCGTTCGTGCGCA	GACATCTAAAGAGAATACCTCCACGTGGTAGATGTTGGGTAACGCTAAATTCTCT				2	2
SRR7892458.888554	1	161	229	Met	CAT	0	0	45		231	285	|GACATCT|AA|AGAGAAT|ACC|T|CC|ACGT|GGT|AGATGTT|GG|GTAACG|CTAA|ATTCTCT|	GCGCAGGTCGTCTAATGGTAGGACGCCAGACTCATTATCTGGAGGCAACGTTCAACTCGTTCGTGCGCA	GACATCTAAAGAGAATACCTCCACGTGGTAGATGTTGGGTAACGCTAAATTCTCT				2	2
SRR7892458.898516	1	161	229	Met	CAT	0	0	45		231	285	|GACATCT|AA|AGAGAAT|ACC|T|CC|ACGT|GGT|AGATGTT|GG|GTAACG|CTAA|ATTCTCT|	GCGCAGGTCGTCTAATGGTAGGACGCCAGACTCATTATCTGGAGGCAACGTTCAACTCGTTCGTGCGCA	GACATCTAAAGAGAATACCTCCACGTGGTAGATGTTGGGTAACGCTAAATTCTCT				2	2
SRR7892458.899086	1	157	225	Met	CAT	0	0	45		227	281	|GACATCT|AA|AGAGAAT|ACC|T|CC|ACGT|GGT|AGATGTT|GG|GTAACG|CTAA|ATTCTCT|	GCGCAGGTCGTCTAATGGTAGGACGCCAGACTCATTATCTGGAGGCAACGTTCAACTCGTTCGTGCGCA	GACATCTAAAGAGAATACCTCCACGTGGTAGATGTTGGGTAACGCTAAATTCTCT				2	2
SRR7892458.902746	1	156	224	Met	CAT	0	0	45		226	280	|GACATCT|AA|AGAGAAT|ACC|T|CC|ACGT|GGT|AGATGTT|GG|GTAACG|CTAA|ATTCTCT|	GCGCAGGTCGTCTAATGGTAGGACGCCAGACTCATTATCTGGAGGCAACGTTCAACTCGTTCGTGCGCA	GACATCTAAAGAGAATACCTCCACGTGGTAGATGTTGGGTAACGCTAAATTCTCT				2	2
SRR7892458.923096	1	8	76	Met	CAT	0	0	45		78	132	|GACATCT|AA|AGAGAAT|ACC|T|CC|ACGT|GGT|AGATGTT|GG|GTAACG|CTAA|ATTCTCT|	GCGCAGGTCGTCTAATGGTAGGACGCCAGACTCATTATCTGGAGGCAACGTTCAACTCGTTCGTGCGCA	GACATCTAAAGAGAATACCTCCACGTGGTAGATGTTGGGTAACGCTAAATTCTCT				2	2
SRR7892458.930919	1	162	230	Met	CAT	0	0	45		232	286	|GACATCT|AA|AGAGAAT|ACC|T|CC|ACGT|GGT|AGATGTT|GG|GTAACG|CTAA|ATTCTCT|	GCGCAGGTCGTCTAATGGTAGGACGCCAGACTCATTATCTGGAGGCAACGTTCAACTCGTTCGTGCGCA	GACATCTAAAGAGAATACCTCCACGTGGTAGATGTTGGGTAACGCTAAATTCTCT				2	2
SRR7892458.935218	2	278	210	Met	CAT	0	0	45		208	154	|GACATCT|AA|AGAGAAT|ACC|T|CC|ACGT|GGT|AGATGTT|GG|GTAACG|CTAA|ATTCTCT|	GCGCAGGTCGTCTAATGGTAGGACGCCAGACTCATTATCTGGAGGCAACGTTCAACTCGTTCGTGCGCA	GACATCTAAAGAGAATACCTCCACGTGGTAGATGTTGGGTAACGCTAAATTCTCT				2	2
SRR7892458.935354	1	156	224	Met	CAT	0	0	45		226	280	|GACATCT|AA|AGAGAAT|ACC|T|CC|ACGT|GGT|AGATGTT|GG|GTAACG|CTAA|ATTCTCT|	GCGCAGGTCGTCTAATGGTAGGACGCCAGACTCATTATCTGGAGGCAACGTTCAACTCGTTCGTGCGCA	GACATCTAAAGAGAATACCTCCACGTGGTAGATGTTGGGTAACGCTAAATTCTCT				2	2
SRR7892458.940064	1	1	69	Met	CAT	0	0	45		71	125	|GACATCT|AA|AGAGAAT|ACC|T|CC|ACGT|GGT|AGATGTT|GG|GTAACG|CTAA|ATTCTCT|	GCGCAGGTCGTCTAATGGTAGGACGCCAGACTCATTATCTGGAGGCAACGTTCAACTCGTTCGTGCGCA	GACATCTAAAGAGAATACCTCCACGTGGTAGATGTTGGGTAACGCTAAATTCTCT				2	2
SRR7892458.1044296	1	11	79	Met	CAT	0	0	45		81	135	|GACATCT|AA|AGAGAAT|ACC|T|CC|ACGT|GGT|AGATGTT|GG|GTAACG|CTAA|ATTCTCT|	GCGCAGGTCGTCTAATGGTAGGACGCCAGACTCATTATCTGGAGGCAACGTTCAACTCGTTCGTGCGCA	GACATCTAAAGAGAATACCTCCACGTGGTAGATGTTGGGTAACGCTAAATTCTCT				2	2
SRR7892458.1047118	1	158	226	Met	CAT	0	0	45		228	282	|GACATCT|AA|AGAGAAT|ACC|T|CC|ACGT|GGT|AGATGTT|GG|GTAACG|CTAA|ATTCTCT|	GCGCAGGTCGTCTAATGGTAGGACGCCAGACTCATTATCTGGAGGCAACGTTCAACTCGTTCGTGCGCA	GACATCTAAAGAGAATACCTCCACGTGGTAGATGTTGGGTAACGCTAAATTCTCT				2	2
SRR7892458.1049902	1	277	209	Met	CAT	0	0	45		207	153	|GACATCT|AA|AGAGAAT|ACC|T|CC|ACGT|GGT|AGATGTT|GG|GTAACG|CTAA|ATTCTCT|	GCGCAGGTCGTCTAATGGTAGGACGCCAGACTCATTATCTGGAGGCAACGTTCAACTCGTTCGTGCGCA	GACATCTAAAGAGAATACCTCCACGTGGTAGATGTTGGGTAACGCTAAATTCTCT				2	2
SRR7892458.1102816	1	177	245	Met	CAT	0	0	45		247	301	|GACATCT|AA|AGAGAAT|ACC|T|CC|ACGT|GGT|AGATGTT|GG|GTAACG|CTAA|ATTCTCT|	GCGCAGGTCGTCTAATGGTAGGACGCCAGACTCATTATCTGGAGGCAACGTTCAACTCGTTCGTGCGCA	GACATCTAAAGAGAATACCTCCACGTGGTAGATGTTGGGTAACGCTAAATTCTCT				2	2
SRR7892458.1116937	1	22	90	Met	CAT	0	0	45		92	146	|GACATCT|AA|AGAGAAT|ACC|T|CC|ACGT|GGT|AGATGTT|GG|GTAACG|CTAA|ATTCTCT|	GCGCAGGTCGTCTAATGGTAGGACGCCAGACTCATTATCTGGAGGCAACGTTCAACTCGTTCGTGCGCA	GACATCTAAAGAGAATACCTCCACGTGGTAGATGTTGGGTAACGCTAAATTCTCT				2	2
SRR7892458.1122446	1	160	228	Met	CAT	0	0	45		230	284	|GACATCT|AA|AGAGAAT|ACC|T|CC|ACGT|GGT|AGATGTT|GG|GTAACG|CTAA|ATTCTCT|	GCGCAGGTCGTCTAATGGTAGGACGCCAGACTCATTATCTGGAGGCAACGTTCAACTCGTTCGTGCGCA	GACATCTAAAGAGAATACCTCCACGTGGTAGATGTTGGGTAACGCTAAATTCTCT				2	2
SRR7892458.1129679	1	161	229	Met	CAT	0	0	45		231	285	|GACATCT|AA|AGAGAAT|ACC|T|CC|ACGT|GGT|AGATGTT|GG|GTAACG|CTAA|ATTCTCT|	GCGCAGGTCGTCTAATGGTAGGACGCCAGACTCATTATCTGGAGGCAACGTTCAACTCGTTCGTGCGCA	GACATCTAAAGAGAATACCTCCACGTGGTAGATGTTGGGTAACGCTAAATTCTCT				2	2
SRR7892458.1133400	2	278	210	Met	CAT	0	0	45		208	154	|GACATCT|AA|AGAGAAT|ACC|T|CC|ACGT|GGT|AGATGTT|GG|GTAACG|CTAA|ATTCTCT|	GCGCAGGTCGTCTAATGGTAGGACGCCAGACTCATTATCTGGAGGCAACGTTCAACTCGTTCGTGCGCA	GACATCTAAAGAGAATACCTCCACGTGGTAGATGTTGGGTAACGCTAAATTCTCT				2	2
SRR7892458.1137589	1	1	69	Met	CAT	0	0	45		71	125	|GACATCT|AA|AGAGAAT|ACC|T|CC|ACGT|GGT|AGATGTT|GG|GTAACG|CTAA|ATTCTCT|	GCGCAGGTCGTCTAATGGTAGGACGCCAGACTCATTATCTGGAGGCAACGTTCAACTCGTTCGTGCGCA	GACATCTAAAGAGAATACCTCCACGTGGTAGATGTTGGGTAACGCTAAATTCTCT				2	2
SRR7892458.1151006	1	176	244	Met	CAT	0	0	45		246	300	|GACATCT|AA|AGAGAAT|ACC|T|CC|ACGT|GGT|AGATGTT|GG|GTAACG|CTAA|ATTCTCT|	GCGCAGGTCGTCTAATGGTAGGACGCCAGACTCATTATCTGGAGGCAACGTTCAACTCGTTCGTGCGCA	GACATCTAAAGAGAATACCTCCACGTGGTAGATGTTGGGTAACGCTAAATTCTCT				2	2
SRR7892458.1205490	1	22	90	Met	CAT	0	0	45		92	146	|GACATCT|AA|AGAGAAT|ACC|T|CC|ACGT|GGT|AGATGTT|GG|GTAACG|CTAA|ATTCTCT|	GCGCAGGTCGTCTAATGGTAGGACGCCAGACTCATTATCTGGAGGCAACGTTCAACTCGTTCGTGCGCA	GACATCTAAAGAGAATACCTCCACGTGGTAGATGTTGGGTAACGCTAAATTCTCT				2	2
SRR7892458.1238885	1	162	230	Met	CAT	0	0	45		232	286	|GACATCT|AA|AGAGAAT|ACC|T|CC|ACGT|GGT|AGATGTT|GG|GTAACG|CTAA|ATTCTCT|	GCGCAGGTCGTCTAATGGTAGGACGCCAGACTCATTATCTGGAGGCAACGTTCAACTCGTTCGTGCGCA	GACATCTAAAGAGAATACCTCCACGTGGTAGATGTTGGGTAACGCTAAATTCTCT				2	2
SRR7892458.1258106	1	158	226	Met	CAT	0	0	45		228	282	|GACATCT|AA|AGAGAAT|ACC|T|CC|ACGT|GGT|AGATGTT|GG|GTAACG|CTAA|ATTCTCT|	GCGCAGGTCGTCTAATGGTAGGACGCCAGACTCATTATCTGGAGGCAACGTTCAACTCGTTCGTGCGCA	GACATCTAAAGAGAATACCTCCACGTGGTAGATGTTGGGTAACGCTAAATTCTCT				2	2
SRR7892458.1258106	2	133	65	Met	CAT	0	0	45		63	9	|GACATCT|AA|AGAGAAT|ACC|T|CC|ACGT|GGT|AGATGTT|GG|GTAACG|CTAA|ATTCTCT|	GCGCAGGTCGTCTAATGGTAGGACGCCAGACTCATTATCTGGAGGCAACGTTCAACTCGTTCGTGCGCA	GACATCTAAAGAGAATACCTCCACGTGGTAGATGTTGGGTAACGCTAAATTCTCT				2	2
SRR7892458.1278517	1	163	231	Met	CAT	0	0	45		233	287	|GACATCT|AA|AGAGAAT|ACC|T|CC|ACGT|GGT|AGATGTT|GG|GTAACG|CTAA|ATTCTCT|	GCGCAGGTCGTCTAATGGTAGGACGCCAGACTCATTATCTGGAGGCAACGTTCAACTCGTTCGTGCGCA	GACATCTAAAGAGAATACCTCCACGTGGTAGATGTTGGGTAACGCTAAATTCTCT				2	2
SRR7892458.1295458	1	128	60	Met	CAT	0	0	45		58	4	|GACATCT|AA|AGAGAAT|ACC|T|CC|ACGT|GGT|AGATGTT|GG|GTAACG|CTAA|ATTCTCT|	GCGCAGGTCGTCTAATGGTAGGACGCCAGACTCATTATCTGGAGGCAACGTTCAACTCGTTCGTGCGCA	GACATCTAAAGAGAATACCTCCACGTGGTAGATGTTGGGTAACGCTAAATTCTCT				2	2
SRR7892458.1305810	1	164	232	Met	CAT	0	0	45		234	288	|GACATCT|AA|AGAGAAT|ACC|T|CC|ACGT|GGT|AGATGTT|GG|GTAACG|CTAA|ATTCTCT|	GCGCAGGTCGTCTAATGGTAGGACGCCAGACTCATTATCTGGAGGCAACGTTCAACTCGTTCGTGCGCA	GACATCTAAAGAGAATACCTCCACGTGGTAGATGTTGGGTAACGCTAAATTCTCT				2	2
SRR7892458.1313069	1	161	229	Met	CAT	0	0	45		231	285	|GACATCT|AA|AGAGAAT|ACC|T|CC|ACGT|GGT|AGATGTT|GG|GTAACG|CTAA|ATTCTCT|	GCGCAGGTCGTCTAATGGTAGGACGCCAGACTCATTATCTGGAGGCAACGTTCAACTCGTTCGTGCGCA	GACATCTAAAGAGAATACCTCCACGTGGTAGATGTTGGGTAACGCTAAATTCTCT				2	2
SRR7892458.1315468	1	21	89	Met	CAT	0	0	45		91	145	|GACATCT|AA|AGAGAAT|ACC|T|CC|ACGT|GGT|AGATGTT|GG|GTAACG|CTAA|ATTCTCT|	GCGCAGGTCGTCTAATGGTAGGACGCCAGACTCATTATCTGGAGGCAACGTTCAACTCGTTCGTGCGCA	GACATCTAAAGAGAATACCTCCACGTGGTAGATGTTGGGTAACGCTAAATTCTCT				2	2
SRR7892458.1326799	1	160	228	Met	CAT	0	0	45		230	284	|GACATCT|AA|AGAGAAT|ACC|T|CC|ACGT|GGT|AGATGTT|GG|GTAACG|CTAA|ATTCTCT|	GCGCAGGTCGTCTAATGGTAGGACGCCAGACTCATTATCTGGAGGCAACGTTCAACTCGTTCGTGCGCA	GACATCTAAAGAGAATACCTCCACGTGGTAGATGTTGGGTAACGCTAAATTCTCT				2	2
SRR7892458.1339029	2	284	216	Met	CAT	0	0	45		214	160	|GACATCT|AA|AGAGAAT|ACC|T|CC|ACGT|GGT|AGATGTT|GG|GTAACG|CTAA|ATTCTCT|	GCGCAGGTCGTCTAATGGTAGGACGCCAGACTCATTATCTGGAGGCAACGTTCAACTCGTTCGTGCGCA	GACATCTAAAGAGAATACCTCCACGTGGTAGATGTTGGGTAACGCTAAATTCTCT				2	2
SRR7892458.1356022	1	24	92	Met	CAT	0	0	45		94	148	|GACATCT|AA|AGAGAAT|ACC|T|CC|ACGT|GGT|AGATGTT|GG|GTAACG|CTAA|ATTCTCT|	GCGCAGGTCGTCTAATGGTAGGACGCCAGACTCATTATCTGGAGGCAACGTTCAACTCGTTCGTGCGCA	GACATCTAAAGAGAATACCTCCACGTGGTAGATGTTGGGTAACGCTAAATTCTCT				2	2
SRR7892458.1379879	2	293	225	Met	CAT	0	0	45		223	169	|GACATCT|AA|AGAGAAT|ACC|T|CC|ACGT|GGT|AGATGTT|GG|GTAACG|CTAA|ATTCTCT|	GCGCAGGTCGTCTAATGGTAGGACGCCAGACTCATTATCTGGAGGCAACGTTCAACTCGTTCGTGCGCA	GACATCTAAAGAGAATACCTCCACGTGGTAGATGTTGGGTAACGCTAAATTCTCT				2	2
SRR7892458.1389587	1	1	69	Met	CAT	0	0	45		71	125	|GACATCT|AA|AGAGAAT|ACC|T|CC|ACGT|GGT|AGATGTT|GG|GTAACG|CTAA|ATTCTCT|	GCGCAGGTCGTCTAATGGTAGGACGCCAGACTCATTATCTGGAGGCAACGTTCAACTCGTTCGTGCGCA	GACATCTAAAGAGAATACCTCCACGTGGTAGATGTTGGGTAACGCTAAATTCTCT				2	2
SRR7892458.1400514	1	151	219	Met	CAT	0	0	45		221	275	|GACATCT|AA|AGAGAAT|ACC|T|CC|ACGT|GGT|AGATGTT|GG|GTAACG|CTAA|ATTCTCT|	GCGCAGGTCGTCTAATGGTAGGACGCCAGACTCATTATCTGGAGGCAACGTTCAACTCGTTCGTGCGCA	GACATCTAAAGAGAATACCTCCACGTGGTAGATGTTGGGTAACGCTAAATTCTCT				2	2
SRR7892458.1421080	1	23	91	Met	CAT	0	0	45		93	147	|GACATCT|AA|AGAGAAT|ACC|T|CC|ACGT|GGT|AGATGTT|GG|GTAACG|CTAA|ATTCTCT|	GCGCAGGTCGTCTAATGGTAGGACGCCAGACTCATTATCTGGAGGCAACGTTCAACTCGTTCGTGCGCA	GACATCTAAAGAGAATACCTCCACGTGGTAGATGTTGGGTAACGCTAAATTCTCT				2	2
SRR7892458.1431614	1	18	86	Met	CAT	0	0	45		88	142	|GACATCT|AA|AGAGAAT|ACC|T|CC|ACGT|GGT|AGATGTT|GG|GTAACG|CTAA|ATTCTCT|	GCGCAGGTCGTCTAATGGTAGGACGCCAGACTCATTATCTGGAGGCAACGTTCAACTCGTTCGTGCGCA	GACATCTAAAGAGAATACCTCCACGTGGTAGATGTTGGGTAACGCTAAATTCTCT				2	2
SRR7892458.1448173	1	149	81	Met	CAT	0	0	45		79	25	|GACATCT|AA|AGAGAAT|ACC|T|CC|ACGT|GGT|AGATGTT|GG|GTAACG|CTAA|ATTCTCT|	GCGCAGGTCGTCTAATGGTAGGACGCCAGACTCATTATCTGGAGGCAACGTTCAACTCGTTCGTGCGCA	GACATCTAAAGAGAATACCTCCACGTGGTAGATGTTGGGTAACGCTAAATTCTCT				2	2
SRR7892458.1455471	1	26	94	Met	CAT	0	0	45		96	150	|GACATCT|AA|AGAGAAT|ACC|T|CC|ACGT|GGT|AGATGTT|GG|GTAACG|CTAA|ATTCTCT|	GCGCAGGTCGTCTAATGGTAGGACGCCAGACTCATTATCTGGAGGCAACGTTCAACTCGTTCGTGCGCA	GACATCTAAAGAGAATACCTCCACGTGGTAGATGTTGGGTAACGCTAAATTCTCT				2	2
SRR7892458.1501428	1	162	230	Met	CAT	0	0	45		232	286	|GACATCT|AA|AGAGAAT|ACC|T|CC|ACGT|GGT|AGATGTT|GG|GTAACG|CTAA|ATTCTCT|	GCGCAGGTCGTCTAATGGTAGGACGCCAGACTCATTATCTGGAGGCAACGTTCAACTCGTTCGTGCGCA	GACATCTAAAGAGAATACCTCCACGTGGTAGATGTTGGGTAACGCTAAATTCTCT				2	2
SRR7892458.1518626	1	163	231	Met	CAT	0	0	45		233	287	|GACATCT|AA|AGAGAAT|ACC|T|CC|ACGT|GGT|AGATGTT|GG|GTAACG|CTAA|ATTCTCT|	GCGCAGGTCGTCTAATGGTAGGACGCCAGACTCATTATCTGGAGGCAACGTTCAACTCGTTCGTGCGCA	GACATCTAAAGAGAATACCTCCACGTGGTAGATGTTGGGTAACGCTAAATTCTCT				2	2
SRR7892458.1588449	1	11	79	Met	CAT	0	0	45		81	135	|GACATCT|AA|AGAGAAT|ACC|T|CC|ACGT|GGT|AGATGTT|GG|GTAACG|CTAA|ATTCTCT|	GCGCAGGTCGTCTAATGGTAGGACGCCAGACTCATTATCTGGAGGCAACGTTCAACTCGTTCGTGCGCA	GACATCTAAAGAGAATACCTCCACGTGGTAGATGTTGGGTAACGCTAAATTCTCT				2	2
SRR7892458.1621422	1	162	230	Met	CAT	0	0	45		232	286	|GACATCT|AA|AGAGAAT|ACC|T|CC|ACGT|GGT|AGATGTT|GG|GTAACG|CTAA|ATTCTCT|	GCGCAGGTCGTCTAATGGTAGGACGCCAGACTCATTATCTGGAGGCAACGTTCAACTCGTTCGTGCGCA	GACATCTAAAGAGAATACCTCCACGTGGTAGATGTTGGGTAACGCTAAATTCTCT				2	2
SRR7892458.1664973	1	11	79	Met	CAT	0	0	45		81	135	|GACATCT|AA|AGAGAAT|ACC|T|CC|ACGT|GGT|AGATGTT|GG|GTAACG|CTAA|ATTCTCT|	GCGCAGGTCGTCTAATGGTAGGACGCCAGACTCATTATCTGGAGGCAACGTTCAACTCGTTCGTGCGCA	GACATCTAAAGAGAATACCTCCACGTGGTAGATGTTGGGTAACGCTAAATTCTCT				2	2
SRR7892458.1683889	2	293	225	Met	CAT	0	0	45		223	169	|GACATCT|AA|AGAGAAT|ACC|T|CC|ACGT|GGT|AGATGTT|GG|GTAACG|CTAA|ATTCTCT|	GCGCAGGTCGTCTAATGGTAGGACGCCAGACTCATTATCTGGAGGCAACGTTCAACTCGTTCGTGCGCA	GACATCTAAAGAGAATACCTCCACGTGGTAGATGTTGGGTAACGCTAAATTCTCT				2	2
SRR7892458.1713687	1	11	79	Met	CAT	0	0	45		81	135	|GACATCT|AA|AGAGAAT|ACC|T|CC|ACGT|GGT|AGATGTT|GG|GTAACG|CTAA|ATTCTCT|	GCGCAGGTCGTCTAATGGTAGGACGCCAGACTCATTATCTGGAGGCAACGTTCAACTCGTTCGTGCGCA	GACATCTAAAGAGAATACCTCCACGTGGTAGATGTTGGGTAACGCTAAATTCTCT				2	2
SRR7892458.1736851	1	162	230	Met	CAT	0	0	45		232	286	|GACATCT|AA|AGAGAAT|ACC|T|CC|ACGT|GGT|AGATGTT|GG|GTAACG|CTAA|ATTCTCT|	GCGCAGGTCGTCTAATGGTAGGACGCCAGACTCATTATCTGGAGGCAACGTTCAACTCGTTCGTGCGCA	GACATCTAAAGAGAATACCTCCACGTGGTAGATGTTGGGTAACGCTAAATTCTCT				2	2
SRR7892458.1747120	1	162	230	Met	CAT	0	0	45		232	286	|GACATCT|AA|AGAGAAT|ACC|T|CC|ACGT|GGT|AGATGTT|GG|GTAACG|CTAA|ATTCTCT|	GCGCAGGTCGTCTAATGGTAGGACGCCAGACTCATTATCTGGAGGCAACGTTCAACTCGTTCGTGCGCA	GACATCTAAAGAGAATACCTCCACGTGGTAGATGTTGGGTAACGCTAAATTCTCT				2	2
SRR7892458.1763732	1	9	77	Met	CAT	0	0	45		79	133	|GACATCT|AA|AGAGAAT|ACC|T|CC|ACGT|GGT|AGATGTT|GG|GTAACG|CTAA|ATTCTCT|	GCGCAGGTCGTCTAATGGTAGGACGCCAGACTCATTATCTGGAGGCAACGTTCAACTCGTTCGTGCGCA	GACATCTAAAGAGAATACCTCCACGTGGTAGATGTTGGGTAACGCTAAATTCTCT				2	2
SRR7892458.1766438	1	11	79	Met	CAT	0	0	45		81	135	|GACATCT|AA|AGAGAAT|ACC|T|CC|ACGT|GGT|AGATGTT|GG|GTAACG|CTAA|ATTCTCT|	GCGCAGGTCGTCTAATGGTAGGACGCCAGACTCATTATCTGGAGGCAACGTTCAACTCGTTCGTGCGCA	GACATCTAAAGAGAATACCTCCACGTGGTAGATGTTGGGTAACGCTAAATTCTCT				2	2
SRR7892458.1766773	1	11	79	Met	CAT	0	0	45		81	135	|GACATCT|AA|AGAGAAT|ACC|T|CC|ACGT|GGT|AGATGTT|GG|GTAACG|CTAA|ATTCTCT|	GCGCAGGTCGTCTAATGGTAGGACGCCAGACTCATTATCTGGAGGCAACGTTCAACTCGTTCGTGCGCA	GACATCTAAAGAGAATACCTCCACGTGGTAGATGTTGGGTAACGCTAAATTCTCT				2	2
SRR7892458.1797329	1	21	89	Met	CAT	0	0	45		91	145	|GACATCT|AA|AGAGAAT|ACC|T|CC|ACGT|GGT|AGATGTT|GG|GTAACG|CTAA|ATTCTCT|	GCGCAGGTCGTCTAATGGTAGGACGCCAGACTCATTATCTGGAGGCAACGTTCAACTCGTTCGTGCGCA	GACATCTAAAGAGAATACCTCCACGTGGTAGATGTTGGGTAACGCTAAATTCTCT				2	2
SRR7892458.1845377	1	11	79	Met	CAT	0	0	45		81	135	|GACATCT|AA|AGAGAAT|ACC|T|CC|ACGT|GGT|AGATGTT|GG|GTAACG|CTAA|ATTCTCT|	GCGCAGGTCGTCTAATGGTAGGACGCCAGACTCATTATCTGGAGGCAACGTTCAACTCGTTCGTGCGCA	GACATCTAAAGAGAATACCTCCACGTGGTAGATGTTGGGTAACGCTAAATTCTCT				2	2
SRR7892458.1852076	1	6	74	Met	CAT	0	0	45		76	130	|GACATCT|AA|AGAGAAT|ACC|T|CC|ACGT|GGT|AGATGTT|GG|GTAACG|CTAA|ATTCTCT|	GCGCAGGTCGTCTAATGGTAGGACGCCAGACTCATTATCTGGAGGCAACGTTCAACTCGTTCGTGCGCA	GACATCTAAAGAGAATACCTCCACGTGGTAGATGTTGGGTAACGCTAAATTCTCT				2	2
SRR7892458.1889798	1	157	225	Met	CAT	0	0	45		227	281	|GACATCT|AA|AGAGAAT|ACC|T|CC|ACGT|GGT|AGATGTT|GG|GTAACG|CTAA|ATTCTCT|	GCGCAGGTCGTCTAATGGTAGGACGCCAGACTCATTATCTGGAGGCAACGTTCAACTCGTTCGTGCGCA	GACATCTAAAGAGAATACCTCCACGTGGTAGATGTTGGGTAACGCTAAATTCTCT				2	2
SRR7892458.1936530	1	6	74	Met	CAT	0	0	45		76	130	|GACATCT|AA|AGAGAAT|ACC|T|CC|ACGT|GGT|AGATGTT|GG|GTAACG|CTAA|ATTCTCT|	GCGCAGGTCGTCTAATGGTAGGACGCCAGACTCATTATCTGGAGGCAACGTTCAACTCGTTCGTGCGCA	GACATCTAAAGAGAATACCTCCACGTGGTAGATGTTGGGTAACGCTAAATTCTCT				2	2
SRR7892458.1942258	1	161	229	Met	CAT	0	0	45		231	285	|GACATCT|AA|AGAGAAT|ACC|T|CC|ACGT|GGT|AGATGTT|GG|GTAACG|CTAA|ATTCTCT|	GCGCAGGTCGTCTAATGGTAGGACGCCAGACTCATTATCTGGAGGCAACGTTCAACTCGTTCGTGCGCA	GACATCTAAAGAGAATACCTCCACGTGGTAGATGTTGGGTAACGCTAAATTCTCT				2	2
SRR7892458.1946475	1	6	74	Met	CAT	0	0	45		76	130	|GACATCT|AA|AGAGAAT|ACC|T|CC|ACGT|GGT|AGATGTT|GG|GTAACG|CTAA|ATTCTCT|	GCGCAGGTCGTCTAATGGTAGGACGCCAGACTCATTATCTGGAGGCAACGTTCAACTCGTTCGTGCGCA	GACATCTAAAGAGAATACCTCCACGTGGTAGATGTTGGGTAACGCTAAATTCTCT				2	2
SRR7892458.1958311	1	146	214	Met	CAT	0	0	45		216	270	|GACATCT|AA|AGAGAAT|ACC|T|CC|ACGT|GGT|AGATGTT|GG|GTAACG|CTAA|ATTCTCT|	GCGCAGGTCGTCTAATGGTAGGACGCCAGACTCATTATCTGGAGGCAACGTTCAACTCGTTCGTGCGCA	GACATCTAAAGAGAATACCTCCACGTGGTAGATGTTGGGTAACGCTAAATTCTCT				2	2
SRR7892458.1958311	2	133	65	Met	CAT	0	0	45		63	9	|GACATCT|AA|AGAGAAT|ACC|T|CC|ACGT|GGT|AGATGTT|GG|GTAACG|CTAA|ATTCTCT|	GCGCAGGTCGTCTAATGGTAGGACGCCAGACTCATTATCTGGAGGCAACGTTCAACTCGTTCGTGCGCA	GACATCTAAAGAGAATACCTCCACGTGGTAGATGTTGGGTAACGCTAAATTCTCT				2	2
SRR7892458.1968448	1	176	244	Met	CAT	0	0	45		246	300	|GACATCT|AA|AGAGAAT|ACC|T|CC|ACGT|GGT|AGATGTT|GG|GTAACG|CTAA|ATTCTCT|	GCGCAGGTCGTCTAATGGTAGGACGCCAGACTCATTATCTGGAGGCAACGTTCAACTCGTTCGTGCGCA	GACATCTAAAGAGAATACCTCCACGTGGTAGATGTTGGGTAACGCTAAATTCTCT				2	2
SRR7892458.1985194	2	296	228	Met	CAT	0	0	45		226	172	|GACATCT|AA|AGAGAAT|ACC|T|CC|ACGT|GGT|AGATGTT|GG|GTAACG|CTAA|ATTCTCT|	GCGCAGGTCGTCTAATGGTAGGACGCCAGACTCATTATCTGGAGGCAACGTTCAACTCGTTCGTGCGCA	GACATCTAAAGAGAATACCTCCACGTGGTAGATGTTGGGTAACGCTAAATTCTCT				2	2
SRR7892458.2019246	1	156	224	Met	CAT	0	0	45		226	280	|GACATCT|AA|AGAGAAT|ACC|T|CC|ACGT|GGT|AGATGTT|GG|GTAACG|CTAA|ATTCTCT|	GCGCAGGTCGTCTAATGGTAGGACGCCAGACTCATTATCTGGAGGCAACGTTCAACTCGTTCGTGCGCA	GACATCTAAAGAGAATACCTCCACGTGGTAGATGTTGGGTAACGCTAAATTCTCT				2	2
SRR7892458.2022631	1	11	79	Met	CAT	0	0	45		81	135	|GACATCT|AA|AGAGAAT|ACC|T|CC|ACGT|GGT|AGATGTT|GG|GTAACG|CTAA|ATTCTCT|	GCGCAGGTCGTCTAATGGTAGGACGCCAGACTCATTATCTGGAGGCAACGTTCAACTCGTTCGTGCGCA	GACATCTAAAGAGAATACCTCCACGTGGTAGATGTTGGGTAACGCTAAATTCTCT				2	2
SRR7892458.2058962	1	1	69	Met	CAT	0	0	45		71	125	|GACATCT|AA|AGAGAAT|ACC|T|CC|ACGT|GGT|AGATGTT|GG|GTAACG|CTAA|ATTCTCT|	GCGCAGGTCGTCTAATGGTAGGACGCCAGACTCATTATCTGGAGGCAACGTTCAACTCGTTCGTGCGCA	GACATCTAAAGAGAATACCTCCACGTGGTAGATGTTGGGTAACGCTAAATTCTCT				2	2
SRR7892458.2058962	2	254	186	Met	CAT	0	0	45		184	130	|GACATCT|AA|AGAGAAT|ACC|T|CC|ACGT|GGT|AGATGTT|GG|GTAACG|CTAA|ATTCTCT|	GCGCAGGTCGTCTAATGGTAGGACGCCAGACTCATTATCTGGAGGCAACGTTCAACTCGTTCGTGCGCA	GACATCTAAAGAGAATACCTCCACGTGGTAGATGTTGGGTAACGCTAAATTCTCT				2	2
SRR7892458.2107155	1	11	79	Met	CAT	0	0	45		81	135	|GACATCT|AA|AGAGAAT|ACC|T|CC|ACGT|GGT|AGATGTT|GG|GTAACG|CTAA|ATTCTCT|	GCGCAGGTCGTCTAATGGTAGGACGCCAGACTCATTATCTGGAGGCAACGTTCAACTCGTTCGTGCGCA	GACATCTAAAGAGAATACCTCCACGTGGTAGATGTTGGGTAACGCTAAATTCTCT				2	2
SRR7892458.2122813	1	8	76	Met	CAT	0	0	45		78	132	|GACATCT|AA|AGAGAAT|ACC|T|CC|ACGT|GGT|AGATGTT|GG|GTAACG|CTAA|ATTCTCT|	GCGCAGGTCGTCTAATGGTAGGACGCCAGACTCATTATCTGGAGGCAACGTTCAACTCGTTCGTGCGCA	GACATCTAAAGAGAATACCTCCACGTGGTAGATGTTGGGTAACGCTAAATTCTCT				2	2
SRR7892458.2130009	1	161	229	Met	CAT	0	0	45		231	285	|GACATCT|AA|AGAGAAT|ACC|T|CC|ACGT|GGT|AGATGTT|GG|GTAACG|CTAA|ATTCTCT|	GCGCAGGTCGTCTAATGGTAGGACGCCAGACTCATTATCTGGAGGCAACGTTCAACTCGTTCGTGCGCA	GACATCTAAAGAGAATACCTCCACGTGGTAGATGTTGGGTAACGCTAAATTCTCT				2	2
SRR7892458.2136429	2	296	228	Met	CAT	0	0	45		226	172	|GACATCT|AA|AGAGAAT|ACC|T|CC|ACGT|GGT|AGATGTT|GG|GTAACG|CTAA|ATTCTCT|	GCGCAGGTCGTCTAATGGTAGGACGCCAGACTCATTATCTGGAGGCAACGTTCAACTCGTTCGTGCGCA	GACATCTAAAGAGAATACCTCCACGTGGTAGATGTTGGGTAACGCTAAATTCTCT				2	2
SRR7892458.2165542	1	162	230	Met	CAT	0	0	45		232	286	|GACATCT|AA|AGAGAAT|ACC|T|CC|ACGT|GGT|AGATGTT|GG|GTAACG|CTAA|ATTCTCT|	GCGCAGGTCGTCTAATGGTAGGACGCCAGACTCATTATCTGGAGGCAACGTTCAACTCGTTCGTGCGCA	GACATCTAAAGAGAATACCTCCACGTGGTAGATGTTGGGTAACGCTAAATTCTCT				2	2
SRR7892458.2171543	1	130	62	Met	CAT	0	0	45		60	6	|GACATCT|AA|AGAGAAT|ACC|T|CC|ACGT|GGT|AGATGTT|GG|GTAACG|CTAA|ATTCTCT|	GCGCAGGTCGTCTAATGGTAGGACGCCAGACTCATTATCTGGAGGCAACGTTCAACTCGTTCGTGCGCA	GACATCTAAAGAGAATACCTCCACGTGGTAGATGTTGGGTAACGCTAAATTCTCT				2	2
SRR7892458.2191942	1	172	240	Met	CAT	0	0	45		242	296	|GACATCT|AA|AGAGAAT|ACC|T|CC|ACGT|GGT|AGATGTT|GG|GTAACG|CTAA|ATTCTCT|	GCGCAGGTCGTCTAATGGTAGGACGCCAGACTCATTATCTGGAGGCAACGTTCAACTCGTTCGTGCGCA	GACATCTAAAGAGAATACCTCCACGTGGTAGATGTTGGGTAACGCTAAATTCTCT				2	2
SRR7892458.2195414	1	161	229	Met	CAT	0	0	45		231	285	|GACATCT|AA|AGAGAAT|ACC|T|CC|ACGT|GGT|AGATGTT|GG|GTAACG|CTAA|ATTCTCT|	GCGCAGGTCGTCTAATGGTAGGACGCCAGACTCATTATCTGGAGGCAACGTTCAACTCGTTCGTGCGCA	GACATCTAAAGAGAATACCTCCACGTGGTAGATGTTGGGTAACGCTAAATTCTCT				2	2
SRR7892458.2202845	1	11	79	Met	CAT	0	0	45		81	135	|GACATCT|AA|AGAGAAT|ACC|T|CC|ACGT|GGT|AGATGTT|GG|GTAACG|CTAA|ATTCTCT|	GCGCAGGTCGTCTAATGGTAGGACGCCAGACTCATTATCTGGAGGCAACGTTCAACTCGTTCGTGCGCA	GACATCTAAAGAGAATACCTCCACGTGGTAGATGTTGGGTAACGCTAAATTCTCT				2	2
SRR7892458.2214862	1	164	232	Met	CAT	0	0	45		234	288	|GACATCT|AA|AGAGAAT|ACC|T|CC|ACGT|GGT|AGATGTT|GG|GTAACG|CTAA|ATTCTCT|	GCGCAGGTCGTCTAATGGTAGGACGCCAGACTCATTATCTGGAGGCAACGTTCAACTCGTTCGTGCGCA	GACATCTAAAGAGAATACCTCCACGTGGTAGATGTTGGGTAACGCTAAATTCTCT				2	2
SRR7892458.2228358	1	173	241	Met	CAT	0	0	45		243	297	|GACATCT|AA|AGAGAAT|ACC|T|CC|ACGT|GGT|AGATGTT|GG|GTAACG|CTAA|ATTCTCT|	GCGCAGGTCGTCTAATGGTAGGACGCCAGACTCATTATCTGGAGGCAACGTTCAACTCGTTCGTGCGCA	GACATCTAAAGAGAATACCTCCACGTGGTAGATGTTGGGTAACGCTAAATTCTCT				2	2
SRR7892458.2231865	1	154	222	Met	CAT	0	0	45		224	278	|GACATCT|AA|AGAGAAT|ACC|T|CC|ACGT|GGT|AGATGTT|GG|GTAACG|CTAA|ATTCTCT|	GCGCAGGTCGTCTAATGGTAGGACGCCAGACTCATTATCTGGAGGCAACGTTCAACTCGTTCGTGCGCA	GACATCTAAAGAGAATACCTCCACGTGGTAGATGTTGGGTAACGCTAAATTCTCT				2	2
SRR7892458.2231865	2	147	79	Met	CAT	0	0	45		77	23	|GACATCT|AA|AGAGAAT|ACC|T|CC|ACGT|GGT|AGATGTT|GG|GTAACG|CTAA|ATTCTCT|	GCGCAGGTCGTCTAATGGTAGGACGCCAGACTCATTATCTGGAGGCAACGTTCAACTCGTTCGTGCGCA	GACATCTAAAGAGAATACCTCCACGTGGTAGATGTTGGGTAACGCTAAATTCTCT				2	2
SRR7892458.2237473	2	147	79	Met	CAT	0	0	45		77	23	|GACATCT|AA|AGAGAAT|ACC|T|CC|ACGT|GGT|AGATGTT|GG|GTAACG|CTAA|ATTCTCT|	GCGCAGGTCGTCTAATGGTAGGACGCCAGACTCATTATCTGGAGGCAACGTTCAACTCGTTCGTGCGCA	GACATCTAAAGAGAATACCTCCACGTGGTAGATGTTGGGTAACGCTAAATTCTCT				2	2
SRR7892458.2264347	1	161	229	Met	CAT	0	0	45		231	285	|GACATCT|AA|AGAGAAT|ACC|T|CC|ACGT|GGT|AGATGTT|GG|GTAACG|CTAA|ATTCTCT|	GCGCAGGTCGTCTAATGGTAGGACGCCAGACTCATTATCTGGAGGCAACGTTCAACTCGTTCGTGCGCA	GACATCTAAAGAGAATACCTCCACGTGGTAGATGTTGGGTAACGCTAAATTCTCT				2	2
SRR7892458.2266139	2	125	57	Met	CAT	0	0	45		55	1	|GACATCT|AA|AGAGAAT|ACC|T|CC|ACGT|GGT|AGATGTT|GG|GTAACG|CTAA|ATTCTCT|	GCGCAGGTCGTCTAATGGTAGGACGCCAGACTCATTATCTGGAGGCAACGTTCAACTCGTTCGTGCGCA	GACATCTAAAGAGAATACCTCCACGTGGTAGATGTTGGGTAACGCTAAATTCTCT				2	2
SRR7892458.2281973	1	11	79	Met	CAT	0	0	45		81	135	|GACATCT|AA|AGAGAAT|ACC|T|CC|ACGT|GGT|AGATGTT|GG|GTAACG|CTAA|ATTCTCT|	GCGCAGGTCGTCTAATGGTAGGACGCCAGACTCATTATCTGGAGGCAACGTTCAACTCGTTCGTGCGCA	GACATCTAAAGAGAATACCTCCACGTGGTAGATGTTGGGTAACGCTAAATTCTCT				2	2
SRR7892458.2299298	1	11	79	Met	CAT	0	0	45		81	135	|GACATCT|AA|AGAGAAT|ACC|T|CC|ACGT|GGT|AGATGTT|GG|GTAACG|CTAA|ATTCTCT|	GCGCAGGTCGTCTAATGGTAGGACGCCAGACTCATTATCTGGAGGCAACGTTCAACTCGTTCGTGCGCA	GACATCTAAAGAGAATACCTCCACGTGGTAGATGTTGGGTAACGCTAAATTCTCT				2	2
SRR7892458.2301899	1	159	227	Met	CAT	0	0	45		229	283	|GACATCT|AA|AGAGAAT|ACC|T|CC|ACGT|GGT|AGATGTT|GG|GTAACG|CTAA|ATTCTCT|	GCGCAGGTCGTCTAATGGTAGGACGCCAGACTCATTATCTGGAGGCAACGTTCAACTCGTTCGTGCGCA	GACATCTAAAGAGAATACCTCCACGTGGTAGATGTTGGGTAACGCTAAATTCTCT				2	2
SRR7892458.2330585	1	11	79	Met	CAT	0	0	45		81	135	|GACATCT|AA|AGAGAAT|ACC|T|CC|ACGT|GGT|AGATGTT|GG|GTAACG|CTAA|ATTCTCT|	GCGCAGGTCGTCTAATGGTAGGACGCCAGACTCATTATCTGGAGGCAACGTTCAACTCGTTCGTGCGCA	GACATCTAAAGAGAATACCTCCACGTGGTAGATGTTGGGTAACGCTAAATTCTCT				2	2
SRR7892458.2342302	2	133	65	Met	CAT	0	0	45		63	9	|GACATCT|AA|AGAGAAT|ACC|T|CC|ACGT|GGT|AGATGTT|GG|GTAACG|CTAA|ATTCTCT|	GCGCAGGTCGTCTAATGGTAGGACGCCAGACTCATTATCTGGAGGCAACGTTCAACTCGTTCGTGCGCA	GACATCTAAAGAGAATACCTCCACGTGGTAGATGTTGGGTAACGCTAAATTCTCT				2	2
SRR7892458.2352522	1	6	74	Met	CAT	0	0	45		76	130	|GACATCT|AA|AGAGAAT|ACC|T|CC|ACGT|GGT|AGATGTT|GG|GTAACG|CTAA|ATTCTCT|	GCGCAGGTCGTCTAATGGTAGGACGCCAGACTCATTATCTGGAGGCAACGTTCAACTCGTTCGTGCGCA	GACATCTAAAGAGAATACCTCCACGTGGTAGATGTTGGGTAACGCTAAATTCTCT				2	2
SRR7892458.2352767	1	159	227	Met	CAT	0	0	45		229	283	|GACATCT|AA|AGAGAAT|ACC|T|CC|ACGT|GGT|AGATGTT|GG|GTAACG|CTAA|ATTCTCT|	GCGCAGGTCGTCTAATGGTAGGACGCCAGACTCATTATCTGGAGGCAACGTTCAACTCGTTCGTGCGCA	GACATCTAAAGAGAATACCTCCACGTGGTAGATGTTGGGTAACGCTAAATTCTCT				2	2
SRR7892458.2379753	1	162	230	Met	CAT	0	0	45		232	286	|GACATCT|AA|AGAGAAT|ACC|T|CC|ACGT|GGT|AGATGTT|GG|GTAACG|CTAA|ATTCTCT|	GCGCAGGTCGTCTAATGGTAGGACGCCAGACTCATTATCTGGAGGCAACGTTCAACTCGTTCGTGCGCA	GACATCTAAAGAGAATACCTCCACGTGGTAGATGTTGGGTAACGCTAAATTCTCT				2	2
SRR7892458.2385035	1	164	232	Met	CAT	0	0	45		234	288	|GACATCT|AA|AGAGAAT|ACC|T|CC|ACGT|GGT|AGATGTT|GG|GTAACG|CTAA|ATTCTCT|	GCGCAGGTCGTCTAATGGTAGGACGCCAGACTCATTATCTGGAGGCAACGTTCAACTCGTTCGTGCGCA	GACATCTAAAGAGAATACCTCCACGTGGTAGATGTTGGGTAACGCTAAATTCTCT				2	2
SRR7892458.2385730	2	133	65	Met	CAT	0	0	45		63	9	|GACATCT|AA|AGAGAAT|ACC|T|CC|ACGT|GGT|AGATGTT|GG|GTAACG|CTAA|ATTCTCT|	GCGCAGGTCGTCTAATGGTAGGACGCCAGACTCATTATCTGGAGGCAACGTTCAACTCGTTCGTGCGCA	GACATCTAAAGAGAATACCTCCACGTGGTAGATGTTGGGTAACGCTAAATTCTCT				2	2
SRR7892458.2413535	1	11	79	Met	CAT	0	0	45		81	135	|GACATCT|AA|AGAGAAT|ACC|T|CC|ACGT|GGT|AGATGTT|GG|GTAACG|CTAA|ATTCTCT|	GCGCAGGTCGTCTAATGGTAGGACGCCAGACTCATTATCTGGAGGCAACGTTCAACTCGTTCGTGCGCA	GACATCTAAAGAGAATACCTCCACGTGGTAGATGTTGGGTAACGCTAAATTCTCT				2	2
SRR7892458.2429667	2	284	216	Met	CAT	0	0	45		214	160	|GACATCT|AA|AGAGAAT|ACC|T|CC|ACGT|GGT|AGATGTT|GG|GTAACG|CTAA|ATTCTCT|	GCGCAGGTCGTCTAATGGTAGGACGCCAGACTCATTATCTGGAGGCAACGTTCAACTCGTTCGTGCGCA	GACATCTAAAGAGAATACCTCCACGTGGTAGATGTTGGGTAACGCTAAATTCTCT				2	2
SRR7892458.2449721	1	162	230	Met	CAT	0	0	45		232	286	|GACATCT|AA|AGAGAAT|ACC|T|CC|ACGT|GGT|AGATGTT|GG|GTAACG|CTAA|ATTCTCT|	GCGCAGGTCGTCTAATGGTAGGACGCCAGACTCATTATCTGGAGGCAACGTTCAACTCGTTCGTGCGCA	GACATCTAAAGAGAATACCTCCACGTGGTAGATGTTGGGTAACGCTAAATTCTCT				2	2
SRR7892458.2469261	1	1	69	Met	CAT	0	0	45		71	125	|GACATCT|AA|AGAGAAT|ACC|T|CC|ACGT|GGT|AGATGTT|GG|GTAACG|CTAA|ATTCTCT|	GCGCAGGTCGTCTAATGGTAGGACGCCAGACTCATTATCTGGAGGCAACGTTCAACTCGTTCGTGCGCA	GACATCTAAAGAGAATACCTCCACGTGGTAGATGTTGGGTAACGCTAAATTCTCT				2	2
SRR7892458.2474558	1	11	79	Met	CAT	0	0	45		81	135	|GACATCT|AA|AGAGAAT|ACC|T|CC|ACGT|GGT|AGATGTT|GG|GTAACG|CTAA|ATTCTCT|	GCGCAGGTCGTCTAATGGTAGGACGCCAGACTCATTATCTGGAGGCAACGTTCAACTCGTTCGTGCGCA	GACATCTAAAGAGAATACCTCCACGTGGTAGATGTTGGGTAACGCTAAATTCTCT				2	2
SRR7892458.2474558	2	301	233	Met	CAT	0	0	45		231	177	|GACATCT|AA|AGAGAAT|ACC|T|CC|ACGT|GGT|AGATGTT|GG|GTAACG|CTAA|ATTCTCT|	GCGCAGGTCGTCTAATGGTAGGACGCCAGACTCATTATCTGGAGGCAACGTTCAACTCGTTCGTGCGCA	GACATCTAAAGAGAATACCTCCACGTGGTAGATGTTGGGTAACGCTAAATTCTCT				2	2
SRR7892458.2525025	1	21	89	Met	CAT	0	0	45		91	145	|GACATCT|AA|AGAGAAT|ACC|T|CC|ACGT|GGT|AGATGTT|GG|GTAACG|CTAA|ATTCTCT|	GCGCAGGTCGTCTAATGGTAGGACGCCAGACTCATTATCTGGAGGCAACGTTCAACTCGTTCGTGCGCA	GACATCTAAAGAGAATACCTCCACGTGGTAGATGTTGGGTAACGCTAAATTCTCT				2	2
SRR7892458.2543783	1	11	79	Met	CAT	0	0	45		81	135	|GACATCT|AA|AGAGAAT|ACC|T|CC|ACGT|GGT|AGATGTT|GG|GTAACG|CTAA|ATTCTCT|	GCGCAGGTCGTCTAATGGTAGGACGCCAGACTCATTATCTGGAGGCAACGTTCAACTCGTTCGTGCGCA	GACATCTAAAGAGAATACCTCCACGTGGTAGATGTTGGGTAACGCTAAATTCTCT				2	2
SRR7892458.2563265	1	11	79	Met	CAT	0	0	45		81	135	|GACATCT|AA|AGAGAAT|ACC|T|CC|ACGT|GGT|AGATGTT|GG|GTAACG|CTAA|ATTCTCT|	GCGCAGGTCGTCTAATGGTAGGACGCCAGACTCATTATCTGGAGGCAACGTTCAACTCGTTCGTGCGCA	GACATCTAAAGAGAATACCTCCACGTGGTAGATGTTGGGTAACGCTAAATTCTCT				2	2
SRR7892458.2567584	1	10	78	Met	CAT	0	0	45		80	134	|GACATCT|AA|AGAGAAT|ACC|T|CC|ACGT|GGT|AGATGTT|GG|GTAACG|CTAA|ATTCTCT|	GCGCAGGTCGTCTAATGGTAGGACGCCAGACTCATTATCTGGAGGCAACGTTCAACTCGTTCGTGCGCA	GACATCTAAAGAGAATACCTCCACGTGGTAGATGTTGGGTAACGCTAAATTCTCT				2	2
SRR7892458.2572209	1	11	79	Met	CAT	0	0	45		81	135	|GACATCT|AA|AGAGAAT|ACC|T|CC|ACGT|GGT|AGATGTT|GG|GTAACG|CTAA|ATTCTCT|	GCGCAGGTCGTCTAATGGTAGGACGCCAGACTCATTATCTGGAGGCAACGTTCAACTCGTTCGTGCGCA	GACATCTAAAGAGAATACCTCCACGTGGTAGATGTTGGGTAACGCTAAATTCTCT				2	2
SRR7892458.2598227	1	3	71	Met	CAT	0	0	45		73	127	|GACATCT|AA|AGAGAAT|ACC|T|CC|ACGT|GGT|AGATGTT|GG|GTAACG|CTAA|ATTCTCT|	GCGCAGGTCGTCTAATGGTAGGACGCCAGACTCATTATCTGGAGGCAACGTTCAACTCGTTCGTGCGCA	GACATCTAAAGAGAATACCTCCACGTGGTAGATGTTGGGTAACGCTAAATTCTCT				2	2
SRR7892458.2600689	1	284	216	Met	CAT	0	0	45		214	160	|GACATCT|AA|AGAGAAT|ACC|T|CC|ACGT|GGT|AGATGTT|GG|GTAACG|CTAA|ATTCTCT|	GCGCAGGTCGTCTAATGGTAGGACGCCAGACTCATTATCTGGAGGCAACGTTCAACTCGTTCGTGCGCA	GACATCTAAAGAGAATACCTCCACGTGGTAGATGTTGGGTAACGCTAAATTCTCT				2	2
SRR7892458.2627668	1	158	226	Met	CAT	0	0	45		228	282	|GACATCT|AA|AGAGAAT|ACC|T|CC|ACGT|GGT|AGATGTT|GG|GTAACG|CTAA|ATTCTCT|	GCGCAGGTCGTCTAATGGTAGGACGCCAGACTCATTATCTGGAGGCAACGTTCAACTCGTTCGTGCGCA	GACATCTAAAGAGAATACCTCCACGTGGTAGATGTTGGGTAACGCTAAATTCTCT				2	2
SRR7892458.2632974	1	133	65	Met	CAT	0	0	45		63	9	|GACATCT|AA|AGAGAAT|ACC|T|CC|ACGT|GGT|AGATGTT|GG|GTAACG|CTAA|ATTCTCT|	GCGCAGGTCGTCTAATGGTAGGACGCCAGACTCATTATCTGGAGGCAACGTTCAACTCGTTCGTGCGCA	GACATCTAAAGAGAATACCTCCACGTGGTAGATGTTGGGTAACGCTAAATTCTCT				2	2
SRR7892458.2645960	1	173	241	Met	CAT	0	0	45		243	297	|GACATCT|AA|AGAGAAT|ACC|T|CC|ACGT|GGT|AGATGTT|GG|GTAACG|CTAA|ATTCTCT|	GCGCAGGTCGTCTAATGGTAGGACGCCAGACTCATTATCTGGAGGCAACGTTCAACTCGTTCGTGCGCA	GACATCTAAAGAGAATACCTCCACGTGGTAGATGTTGGGTAACGCTAAATTCTCT				2	2
SRR7892458.2645960	2	133	65	Met	CAT	0	0	45		63	9	|GACATCT|AA|AGAGAAT|ACC|T|CC|ACGT|GGT|AGATGTT|GG|GTAACG|CTAA|ATTCTCT|	GCGCAGGTCGTCTAATGGTAGGACGCCAGACTCATTATCTGGAGGCAACGTTCAACTCGTTCGTGCGCA	GACATCTAAAGAGAATACCTCCACGTGGTAGATGTTGGGTAACGCTAAATTCTCT				2	2
SRR7892458.2647475	1	6	74	Met	CAT	0	0	45		76	130	|GACATCT|AA|AGAGAAT|ACC|T|CC|ACGT|GGT|AGATGTT|GG|GTAACG|CTAA|ATTCTCT|	GCGCAGGTCGTCTAATGGTAGGACGCCAGACTCATTATCTGGAGGCAACGTTCAACTCGTTCGTGCGCA	GACATCTAAAGAGAATACCTCCACGTGGTAGATGTTGGGTAACGCTAAATTCTCT				2	2
SRR7892458.2671100	1	164	232	Met	CAT	0	0	45		234	288	|GACATCT|AA|AGAGAAT|ACC|T|CC|ACGT|GGT|AGATGTT|GG|GTAACG|CTAA|ATTCTCT|	GCGCAGGTCGTCTAATGGTAGGACGCCAGACTCATTATCTGGAGGCAACGTTCAACTCGTTCGTGCGCA	GACATCTAAAGAGAATACCTCCACGTGGTAGATGTTGGGTAACGCTAAATTCTCT				2	2
SRR7892458.2687954	1	161	229	Met	CAT	0	0	45		231	285	|GACATCT|AA|AGAGAAT|ACC|T|CC|ACGT|GGT|AGATGTT|GG|GTAACG|CTAA|ATTCTCT|	GCGCAGGTCGTCTAATGGTAGGACGCCAGACTCATTATCTGGAGGCAACGTTCAACTCGTTCGTGCGCA	GACATCTAAAGAGAATACCTCCACGTGGTAGATGTTGGGTAACGCTAAATTCTCT				2	2
SRR7892458.2724428	1	11	79	Met	CAT	0	0	45		81	135	|GACATCT|AA|AGAGAAT|ACC|T|CC|ACGT|GGT|AGATGTT|GG|GTAACG|CTAA|ATTCTCT|	GCGCAGGTCGTCTAATGGTAGGACGCCAGACTCATTATCTGGAGGCAACGTTCAACTCGTTCGTGCGCA	GACATCTAAAGAGAATACCTCCACGTGGTAGATGTTGGGTAACGCTAAATTCTCT				2	2
SRR7892458.2755315	1	1	69	Met	CAT	0	0	45		71	125	|GACATCT|AA|AGAGAAT|ACC|T|CC|ACGT|GGT|AGATGTT|GG|GTAACG|CTAA|ATTCTCT|	GCGCAGGTCGTCTAATGGTAGGACGCCAGACTCATTATCTGGAGGCAACGTTCAACTCGTTCGTGCGCA	GACATCTAAAGAGAATACCTCCACGTGGTAGATGTTGGGTAACGCTAAATTCTCT				2	2
SRR7892458.2772590	1	1	69	Met	CAT	0	0	45		71	125	|GACATCT|AA|AGAGAAT|ACC|T|CC|ACGT|GGT|AGATGTT|GG|GTAACG|CTAA|ATTCTCT|	GCGCAGGTCGTCTAATGGTAGGACGCCAGACTCATTATCTGGAGGCAACGTTCAACTCGTTCGTGCGCA	GACATCTAAAGAGAATACCTCCACGTGGTAGATGTTGGGTAACGCTAAATTCTCT				2	2
SRR7892458.2780327	1	278	210	Met	CAT	0	0	45		208	154	|GACATCT|AA|AGAGAAT|ACC|T|CC|ACGT|GGT|AGATGTT|GG|GTAACG|CTAA|ATTCTCT|	GCGCAGGTCGTCTAATGGTAGGACGCCAGACTCATTATCTGGAGGCAACGTTCAACTCGTTCGTGCGCA	GACATCTAAAGAGAATACCTCCACGTGGTAGATGTTGGGTAACGCTAAATTCTCT				2	2
SRR7892458.2787546	2	282	214	Met	CAT	0	0	45		212	158	|GACATCT|AA|AGAGAAT|ACC|T|CC|ACGT|GGT|AGATGTT|GG|GTAACG|CTAA|ATTCTCT|	GCGCAGGTCGTCTAATGGTAGGACGCCAGACTCATTATCTGGAGGCAACGTTCAACTCGTTCGTGCGCA	GACATCTAAAGAGAATACCTCCACGTGGTAGATGTTGGGTAACGCTAAATTCTCT				2	2
SRR7892458.2797643	1	11	79	Met	CAT	0	0	45		81	135	|GACATCT|AA|AGAGAAT|ACC|T|CC|ACGT|GGT|AGATGTT|GG|GTAACG|CTAA|ATTCTCT|	GCGCAGGTCGTCTAATGGTAGGACGCCAGACTCATTATCTGGAGGCAACGTTCAACTCGTTCGTGCGCA	GACATCTAAAGAGAATACCTCCACGTGGTAGATGTTGGGTAACGCTAAATTCTCT				2	2
SRR7892458.2826552	1	1	69	Met	CAT	0	0	45		71	125	|GACATCT|AA|AGAGAAT|ACC|T|CC|ACGT|GGT|AGATGTT|GG|GTAACG|CTAA|ATTCTCT|	GCGCAGGTCGTCTAATGGTAGGACGCCAGACTCATTATCTGGAGGCAACGTTCAACTCGTTCGTGCGCA	GACATCTAAAGAGAATACCTCCACGTGGTAGATGTTGGGTAACGCTAAATTCTCT				2	2
SRR7892458.2827093	1	162	230	Met	CAT	0	0	45		232	286	|GACATCT|AA|AGAGAAT|ACC|T|CC|ACGT|GGT|AGATGTT|GG|GTAACG|CTAA|ATTCTCT|	GCGCAGGTCGTCTAATGGTAGGACGCCAGACTCATTATCTGGAGGCAACGTTCAACTCGTTCGTGCGCA	GACATCTAAAGAGAATACCTCCACGTGGTAGATGTTGGGTAACGCTAAATTCTCT				2	2
SRR7892458.2840334	2	277	209	Met	CAT	0	0	45		207	153	|GACATCT|AA|AGAGAAT|ACC|T|CC|ACGT|GGT|AGATGTT|GG|GTAACG|CTAA|ATTCTCT|	GCGCAGGTCGTCTAATGGTAGGACGCCAGACTCATTATCTGGAGGCAACGTTCAACTCGTTCGTGCGCA	GACATCTAAAGAGAATACCTCCACGTGGTAGATGTTGGGTAACGCTAAATTCTCT				2	2
SRR7892458.2844494	1	6	74	Met	CAT	0	0	45		76	130	|GACATCT|AA|AGAGAAT|ACC|T|CC|ACGT|GGT|AGATGTT|GG|GTAACG|CTAA|ATTCTCT|	GCGCAGGTCGTCTAATGGTAGGACGCCAGACTCATTATCTGGAGGCAACGTTCAACTCGTTCGTGCGCA	GACATCTAAAGAGAATACCTCCACGTGGTAGATGTTGGGTAACGCTAAATTCTCT				2	2
SRR7892458.2856612	1	13	81	Met	CAT	0	0	45		83	137	|GACATCT|AA|AGAGAAT|ACC|T|CC|ACGT|GGT|AGATGTT|GG|GTAACG|CTAA|ATTCTCT|	GCGCAGGTCGTCTAATGGTAGGACGCCAGACTCATTATCTGGAGGCAACGTTCAACTCGTTCGTGCGCA	GACATCTAAAGAGAATACCTCCACGTGGTAGATGTTGGGTAACGCTAAATTCTCT				2	2
SRR7892458.2872656	1	160	228	Met	CAT	0	0	45		230	284	|GACATCT|AA|AGAGAAT|ACC|T|CC|ACGT|GGT|AGATGTT|GG|GTAACG|CTAA|ATTCTCT|	GCGCAGGTCGTCTAATGGTAGGACGCCAGACTCATTATCTGGAGGCAACGTTCAACTCGTTCGTGCGCA	GACATCTAAAGAGAATACCTCCACGTGGTAGATGTTGGGTAACGCTAAATTCTCT				2	2
SRR7892458.2886955	1	21	89	Met	CAT	0	0	45		91	145	|GACATCT|AA|AGAGAAT|ACC|T|CC|ACGT|GGT|AGATGTT|GG|GTAACG|CTAA|ATTCTCT|	GCGCAGGTCGTCTAATGGTAGGACGCCAGACTCATTATCTGGAGGCAACGTTCAACTCGTTCGTGCGCA	GACATCTAAAGAGAATACCTCCACGTGGTAGATGTTGGGTAACGCTAAATTCTCT				2	2
SRR7892458.2893073	1	11	79	Met	CAT	0	0	45		81	135	|GACATCT|AA|AGAGAAT|ACC|T|CC|ACGT|GGT|AGATGTT|GG|GTAACG|CTAA|ATTCTCT|	GCGCAGGTCGTCTAATGGTAGGACGCCAGACTCATTATCTGGAGGCAACGTTCAACTCGTTCGTGCGCA	GACATCTAAAGAGAATACCTCCACGTGGTAGATGTTGGGTAACGCTAAATTCTCT				2	2
SRR7892458.2893073	2	276	208	Met	CAT	0	0	45		206	152	|GACATCT|AA|AGAGAAT|ACC|T|CC|ACGT|GGT|AGATGTT|GG|GTAACG|CTAA|ATTCTCT|	GCGCAGGTCGTCTAATGGTAGGACGCCAGACTCATTATCTGGAGGCAACGTTCAACTCGTTCGTGCGCA	GACATCTAAAGAGAATACCTCCACGTGGTAGATGTTGGGTAACGCTAAATTCTCT				2	2
SRR7892458.2914922	1	173	241	Met	CAT	0	0	45		243	297	|GACATCT|AA|AGAGAAT|ACC|T|CC|ACGT|GGT|AGATGTT|GG|GTAACG|CTAA|ATTCTCT|	GCGCAGGTCGTCTAATGGTAGGACGCCAGACTCATTATCTGGAGGCAACGTTCAACTCGTTCGTGCGCA	GACATCTAAAGAGAATACCTCCACGTGGTAGATGTTGGGTAACGCTAAATTCTCT				2	2
SRR7892458.2914922	2	133	65	Met	CAT	0	0	45		63	9	|GACATCT|AA|AGAGAAT|ACC|T|CC|ACGT|GGT|AGATGTT|GG|GTAACG|CTAA|ATTCTCT|	GCGCAGGTCGTCTAATGGTAGGACGCCAGACTCATTATCTGGAGGCAACGTTCAACTCGTTCGTGCGCA	GACATCTAAAGAGAATACCTCCACGTGGTAGATGTTGGGTAACGCTAAATTCTCT				2	2
SRR7892458.2915969	1	162	230	Met	CAT	0	0	45		232	286	|GACATCT|AA|AGAGAAT|ACC|T|CC|ACGT|GGT|AGATGTT|GG|GTAACG|CTAA|ATTCTCT|	GCGCAGGTCGTCTAATGGTAGGACGCCAGACTCATTATCTGGAGGCAACGTTCAACTCGTTCGTGCGCA	GACATCTAAAGAGAATACCTCCACGTGGTAGATGTTGGGTAACGCTAAATTCTCT				2	2
SRR7892458.2926136	1	6	74	Met	CAT	0	0	45		76	130	|GACATCT|AA|AGAGAAT|ACC|T|CC|ACGT|GGT|AGATGTT|GG|GTAACG|CTAA|ATTCTCT|	GCGCAGGTCGTCTAATGGTAGGACGCCAGACTCATTATCTGGAGGCAACGTTCAACTCGTTCGTGCGCA	GACATCTAAAGAGAATACCTCCACGTGGTAGATGTTGGGTAACGCTAAATTCTCT				2	2
SRR7892458.2963765	2	281	213	Met	CAT	0	0	45		211	157	|GACATCT|AA|AGAGAAT|ACC|T|CC|ACGT|GGT|AGATGTT|GG|GTAACG|CTAA|ATTCTCT|	GCGCAGGTCGTCTAATGGTAGGACGCCAGACTCATTATCTGGAGGCAACGTTCAACTCGTTCGTGCGCA	GACATCTAAAGAGAATACCTCCACGTGGTAGATGTTGGGTAACGCTAAATTCTCT				2	2
SRR7892458.2977462	1	162	230	Met	CAT	0	0	45		232	286	|GACATCT|AA|AGAGAAT|ACC|T|CC|ACGT|GGT|AGATGTT|GG|GTAACG|CTAA|ATTCTCT|	GCGCAGGTCGTCTAATGGTAGGACGCCAGACTCATTATCTGGAGGCAACGTTCAACTCGTTCGTGCGCA	GACATCTAAAGAGAATACCTCCACGTGGTAGATGTTGGGTAACGCTAAATTCTCT				2	2
SRR7892458.2986223	1	154	222	Met	CAT	0	0	45		224	278	|GACATCT|AA|AGAGAAT|ACC|T|CC|ACGT|GGT|AGATGTT|GG|GTAACG|CTAA|ATTCTCT|	GCGCAGGTCGTCTAATGGTAGGACGCCAGACTCATTATCTGGAGGCAACGTTCAACTCGTTCGTGCGCA	GACATCTAAAGAGAATACCTCCACGTGGTAGATGTTGGGTAACGCTAAATTCTCT				2	2
SRR7892458.2986223	2	133	65	Met	CAT	0	0	45		63	9	|GACATCT|AA|AGAGAAT|ACC|T|CC|ACGT|GGT|AGATGTT|GG|GTAACG|CTAA|ATTCTCT|	GCGCAGGTCGTCTAATGGTAGGACGCCAGACTCATTATCTGGAGGCAACGTTCAACTCGTTCGTGCGCA	GACATCTAAAGAGAATACCTCCACGTGGTAGATGTTGGGTAACGCTAAATTCTCT				2	2
SRR7892458.3010556	1	11	79	Met	CAT	0	0	45		81	135	|GACATCT|AA|AGAGAAT|ACC|T|CC|ACGT|GGT|AGATGTT|GG|GTAACG|CTAA|ATTCTCT|	GCGCAGGTCGTCTAATGGTAGGACGCCAGACTCATTATCTGGAGGCAACGTTCAACTCGTTCGTGCGCA	GACATCTAAAGAGAATACCTCCACGTGGTAGATGTTGGGTAACGCTAAATTCTCT				2	2
SRR7892458.3024157	1	11	79	Met	CAT	0	0	45		81	135	|GACATCT|AA|AGAGAAT|ACC|T|CC|ACGT|GGT|AGATGTT|GG|GTAACG|CTAA|ATTCTCT|	GCGCAGGTCGTCTAATGGTAGGACGCCAGACTCATTATCTGGAGGCAACGTTCAACTCGTTCGTGCGCA	GACATCTAAAGAGAATACCTCCACGTGGTAGATGTTGGGTAACGCTAAATTCTCT				2	2
SRR7892458.3025930	1	278	210	Met	CAT	0	0	45		208	154	|GACATCT|AA|AGAGAAT|ACC|T|CC|ACGT|GGT|AGATGTT|GG|GTAACG|CTAA|ATTCTCT|	GCGCAGGTCGTCTAATGGTAGGACGCCAGACTCATTATCTGGAGGCAACGTTCAACTCGTTCGTGCGCA	GACATCTAAAGAGAATACCTCCACGTGGTAGATGTTGGGTAACGCTAAATTCTCT				2	2
SRR7892458.3056495	1	280	212	Met	CAT	0	0	45		210	156	|GACATCT|AA|AGAGAAT|ACC|T|CC|ACGT|GGT|AGATGTT|GG|GTAACG|CTAA|ATTCTCT|	GCGCAGGTCGTCTAATGGTAGGACGCCAGACTCATTATCTGGAGGCAACGTTCAACTCGTTCGTGCGCA	GACATCTAAAGAGAATACCTCCACGTGGTAGATGTTGGGTAACGCTAAATTCTCT				2	2
SRR7892458.3061472	2	289	221	Met	CAT	0	0	45		219	165	|GACATCT|AA|AGAGAAT|ACC|T|CC|ACGT|GGT|AGATGTT|GG|GTAACG|CTAA|ATTCTCT|	GCGCAGGTCGTCTAATGGTAGGACGCCAGACTCATTATCTGGAGGCAACGTTCAACTCGTTCGTGCGCA	GACATCTAAAGAGAATACCTCCACGTGGTAGATGTTGGGTAACGCTAAATTCTCT				2	2
SRR7892458.3063722	1	1	69	Met	CAT	0	0	45		71	125	|GACATCT|AA|AGAGAAT|ACC|T|CC|ACGT|GGT|AGATGTT|GG|GTAACG|CTAA|ATTCTCT|	GCGCAGGTCGTCTAATGGTAGGACGCCAGACTCATTATCTGGAGGCAACGTTCAACTCGTTCGTGCGCA	GACATCTAAAGAGAATACCTCCACGTGGTAGATGTTGGGTAACGCTAAATTCTCT				2	2
SRR7892458.3119948	1	177	245	Met	CAT	0	0	45		247	301	|GACATCT|AA|AGAGAAT|ACC|T|CC|ACGT|GGT|AGATGTT|GG|GTAACG|CTAA|ATTCTCT|	GCGCAGGTCGTCTAATGGTAGGACGCCAGACTCATTATCTGGAGGCAACGTTCAACTCGTTCGTGCGCA	GACATCTAAAGAGAATACCTCCACGTGGTAGATGTTGGGTAACGCTAAATTCTCT				2	2
SRR7892458.3135512	1	26	94	Met	CAT	0	0	45		96	150	|GACATCT|AA|AGAGAAT|ACC|T|CC|ACGT|GGT|AGATGTT|GG|GTAACG|CTAA|ATTCTCT|	GCGCAGGTCGTCTAATGGTAGGACGCCAGACTCATTATCTGGAGGCAACGTTCAACTCGTTCGTGCGCA	GACATCTAAAGAGAATACCTCCACGTGGTAGATGTTGGGTAACGCTAAATTCTCT				2	2
SRR7892458.3161985	1	8	76	Met	CAT	0	0	45		78	132	|GACATCT|AA|AGAGAAT|ACC|T|CC|ACGT|GGT|AGATGTT|GG|GTAACG|CTAA|ATTCTCT|	GCGCAGGTCGTCTAATGGTAGGACGCCAGACTCATTATCTGGAGGCAACGTTCAACTCGTTCGTGCGCA	GACATCTAAAGAGAATACCTCCACGTGGTAGATGTTGGGTAACGCTAAATTCTCT				2	2
SRR7892458.3171881	1	163	231	Met	CAT	0	0	45		233	287	|GACATCT|AA|AGAGAAT|ACC|T|CC|ACGT|GGT|AGATGTT|GG|GTAACG|CTAA|ATTCTCT|	GCGCAGGTCGTCTAATGGTAGGACGCCAGACTCATTATCTGGAGGCAACGTTCAACTCGTTCGTGCGCA	GACATCTAAAGAGAATACCTCCACGTGGTAGATGTTGGGTAACGCTAAATTCTCT				2	2
SRR7892458.3182986	1	11	79	Met	CAT	0	0	45		81	135	|GACATCT|AA|AGAGAAT|ACC|T|CC|ACGT|GGT|AGATGTT|GG|GTAACG|CTAA|ATTCTCT|	GCGCAGGTCGTCTAATGGTAGGACGCCAGACTCATTATCTGGAGGCAACGTTCAACTCGTTCGTGCGCA	GACATCTAAAGAGAATACCTCCACGTGGTAGATGTTGGGTAACGCTAAATTCTCT				2	2
SRR7892458.3188287	1	162	230	Met	CAT	0	0	45		232	286	|GACATCT|AA|AGAGAAT|ACC|T|CC|ACGT|GGT|AGATGTT|GG|GTAACG|CTAA|ATTCTCT|	GCGCAGGTCGTCTAATGGTAGGACGCCAGACTCATTATCTGGAGGCAACGTTCAACTCGTTCGTGCGCA	GACATCTAAAGAGAATACCTCCACGTGGTAGATGTTGGGTAACGCTAAATTCTCT				2	2
SRR7892458.3194376	1	11	79	Met	CAT	0	0	45		81	135	|GACATCT|AA|AGAGAAT|ACC|T|CC|ACGT|GGT|AGATGTT|GG|GTAACG|CTAA|ATTCTCT|	GCGCAGGTCGTCTAATGGTAGGACGCCAGACTCATTATCTGGAGGCAACGTTCAACTCGTTCGTGCGCA	GACATCTAAAGAGAATACCTCCACGTGGTAGATGTTGGGTAACGCTAAATTCTCT				2	2
SRR7892458.3224723	1	162	230	Met	CAT	0	0	45		232	286	|GACATCT|AA|AGAGAAT|ACC|T|CC|ACGT|GGT|AGATGTT|GG|GTAACG|CTAA|ATTCTCT|	GCGCAGGTCGTCTAATGGTAGGACGCCAGACTCATTATCTGGAGGCAACGTTCAACTCGTTCGTGCGCA	GACATCTAAAGAGAATACCTCCACGTGGTAGATGTTGGGTAACGCTAAATTCTCT				2	2
SRR7892458.3282181	1	6	74	Met	CAT	0	0	45		76	130	|GACATCT|AA|AGAGAAT|ACC|T|CC|ACGT|GGT|AGATGTT|GG|GTAACG|CTAA|ATTCTCT|	GCGCAGGTCGTCTAATGGTAGGACGCCAGACTCATTATCTGGAGGCAACGTTCAACTCGTTCGTGCGCA	GACATCTAAAGAGAATACCTCCACGTGGTAGATGTTGGGTAACGCTAAATTCTCT				2	2
SRR7892458.3287271	1	162	230	Met	CAT	0	0	45		232	286	|GACATCT|AA|AGAGAAT|ACC|T|CC|ACGT|GGT|AGATGTT|GG|GTAACG|CTAA|ATTCTCT|	GCGCAGGTCGTCTAATGGTAGGACGCCAGACTCATTATCTGGAGGCAACGTTCAACTCGTTCGTGCGCA	GACATCTAAAGAGAATACCTCCACGTGGTAGATGTTGGGTAACGCTAAATTCTCT				2	2
SRR7892458.3305610	2	133	65	Met	CAT	0	0	45		63	9	|GACATCT|AA|AGAGAAT|ACC|T|CC|ACGT|GGT|AGATGTT|GG|GTAACG|CTAA|ATTCTCT|	GCGCAGGTCGTCTAATGGTAGGACGCCAGACTCATTATCTGGAGGCAACGTTCAACTCGTTCGTGCGCA	GACATCTAAAGAGAATACCTCCACGTGGTAGATGTTGGGTAACGCTAAATTCTCT				2	2
SRR7892458.3314506	1	21	89	Met	CAT	0	0	45		91	145	|GACATCT|AA|AGAGAAT|ACC|T|CC|ACGT|GGT|AGATGTT|GG|GTAACG|CTAA|ATTCTCT|	GCGCAGGTCGTCTAATGGTAGGACGCCAGACTCATTATCTGGAGGCAACGTTCAACTCGTTCGTGCGCA	GACATCTAAAGAGAATACCTCCACGTGGTAGATGTTGGGTAACGCTAAATTCTCT				2	2
SRR7892458.3321560	1	151	219	Met	CAT	0	0	45		221	275	|GACATCT|AA|AGAGAAT|ACC|T|CC|ACGT|GGT|AGATGTT|GG|GTAACG|CTAA|ATTCTCT|	GCGCAGGTCGTCTAATGGTAGGACGCCAGACTCATTATCTGGAGGCAACGTTCAACTCGTTCGTGCGCA	GACATCTAAAGAGAATACCTCCACGTGGTAGATGTTGGGTAACGCTAAATTCTCT				2	2
SRR7892458.3334064	2	127	59	Met	CAT	0	0	45		57	3	|GACATCT|AA|AGAGAAT|ACC|T|CC|ACGT|GGT|AGATGTT|GG|GTAACG|CTAA|ATTCTCT|	GCGCAGGTCGTCTAATGGTAGGACGCCAGACTCATTATCTGGAGGCAACGTTCAACTCGTTCGTGCGCA	GACATCTAAAGAGAATACCTCCACGTGGTAGATGTTGGGTAACGCTAAATTCTCT				2	2
SRR7892458.3338693	2	284	216	Met	CAT	0	0	45		214	160	|GACATCT|AA|AGAGAAT|ACC|T|CC|ACGT|GGT|AGATGTT|GG|GTAACG|CTAA|ATTCTCT|	GCGCAGGTCGTCTAATGGTAGGACGCCAGACTCATTATCTGGAGGCAACGTTCAACTCGTTCGTGCGCA	GACATCTAAAGAGAATACCTCCACGTGGTAGATGTTGGGTAACGCTAAATTCTCT				2	2
SRR7892458.3365877	1	11	79	Met	CAT	0	0	45		81	135	|GACATCT|AA|AGAGAAT|ACC|T|CC|ACGT|GGT|AGATGTT|GG|GTAACG|CTAA|ATTCTCT|	GCGCAGGTCGTCTAATGGTAGGACGCCAGACTCATTATCTGGAGGCAACGTTCAACTCGTTCGTGCGCA	GACATCTAAAGAGAATACCTCCACGTGGTAGATGTTGGGTAACGCTAAATTCTCT				2	2
SRR7892458.3370113	1	11	79	Met	CAT	0	0	45		81	135	|GACATCT|AA|AGAGAAT|ACC|T|CC|ACGT|GGT|AGATGTT|GG|GTAACG|CTAA|ATTCTCT|	GCGCAGGTCGTCTAATGGTAGGACGCCAGACTCATTATCTGGAGGCAACGTTCAACTCGTTCGTGCGCA	GACATCTAAAGAGAATACCTCCACGTGGTAGATGTTGGGTAACGCTAAATTCTCT				2	2
SRR7892458.3376851	1	1	69	Met	CAT	0	0	45		71	125	|GACATCT|AA|AGAGAAT|ACC|T|CC|ACGT|GGT|AGATGTT|GG|GTAACG|CTAA|ATTCTCT|	GCGCAGGTCGTCTAATGGTAGGACGCCAGACTCATTATCTGGAGGCAACGTTCAACTCGTTCGTGCGCA	GACATCTAAAGAGAATACCTCCACGTGGTAGATGTTGGGTAACGCTAAATTCTCT				2	2
SRR7892458.3396078	2	284	216	Met	CAT	0	0	45		214	160	|GACATCT|AA|AGAGAAT|ACC|T|CC|ACGT|GGT|AGATGTT|GG|GTAACG|CTAA|ATTCTCT|	GCGCAGGTCGTCTAATGGTAGGACGCCAGACTCATTATCTGGAGGCAACGTTCAACTCGTTCGTGCGCA	GACATCTAAAGAGAATACCTCCACGTGGTAGATGTTGGGTAACGCTAAATTCTCT				2	2
SRR7892458.3404382	1	161	229	Met	CAT	0	0	45		231	285	|GACATCT|AA|AGAGAAT|ACC|T|CC|ACGT|GGT|AGATGTT|GG|GTAACG|CTAA|ATTCTCT|	GCGCAGGTCGTCTAATGGTAGGACGCCAGACTCATTATCTGGAGGCAACGTTCAACTCGTTCGTGCGCA	GACATCTAAAGAGAATACCTCCACGTGGTAGATGTTGGGTAACGCTAAATTCTCT				2	2
SRR7892458.3442842	1	1	69	Met	CAT	0	0	45		71	125	|GACATCT|AA|AGAGAAT|ACC|T|CC|ACGT|GGT|AGATGTT|GG|GTAACG|CTAA|ATTCTCT|	GCGCAGGTCGTCTAATGGTAGGACGCCAGACTCATTATCTGGAGGCAACGTTCAACTCGTTCGTGCGCA	GACATCTAAAGAGAATACCTCCACGTGGTAGATGTTGGGTAACGCTAAATTCTCT				2	2
SRR7892458.3448613	1	6	74	Met	CAT	0	0	45		76	130	|GACATCT|AA|AGAGAAT|ACC|T|CC|ACGT|GGT|AGATGTT|GG|GTAACG|CTAA|ATTCTCT|	GCGCAGGTCGTCTAATGGTAGGACGCCAGACTCATTATCTGGAGGCAACGTTCAACTCGTTCGTGCGCA	GACATCTAAAGAGAATACCTCCACGTGGTAGATGTTGGGTAACGCTAAATTCTCT				2	2
SRR7892458.3448861	1	177	245	Met	CAT	0	0	45		247	301	|GACATCT|AA|AGAGAAT|ACC|T|CC|ACGT|GGT|AGATGTT|GG|GTAACG|CTAA|ATTCTCT|	GCGCAGGTCGTCTAATGGTAGGACGCCAGACTCATTATCTGGAGGCAACGTTCAACTCGTTCGTGCGCA	GACATCTAAAGAGAATACCTCCACGTGGTAGATGTTGGGTAACGCTAAATTCTCT				2	2
SRR7892458.3461812	1	6	74	Met	CAT	0	0	45		76	130	|GACATCT|AA|AGAGAAT|ACC|T|CC|ACGT|GGT|AGATGTT|GG|GTAACG|CTAA|ATTCTCT|	GCGCAGGTCGTCTAATGGTAGGACGCCAGACTCATTATCTGGAGGCAACGTTCAACTCGTTCGTGCGCA	GACATCTAAAGAGAATACCTCCACGTGGTAGATGTTGGGTAACGCTAAATTCTCT				2	2
SRR7892458.3474242	1	24	92	Met	CAT	0	0	45		94	148	|GACATCT|AA|AGAGAAT|ACC|T|CC|ACGT|GGT|AGATGTT|GG|GTAACG|CTAA|ATTCTCT|	GCGCAGGTCGTCTAATGGTAGGACGCCAGACTCATTATCTGGAGGCAACGTTCAACTCGTTCGTGCGCA	GACATCTAAAGAGAATACCTCCACGTGGTAGATGTTGGGTAACGCTAAATTCTCT				2	2
SRR7892458.3500476	1	17	85	Met	CAT	0	0	45		87	141	|GACATCT|AA|AGAGAAT|ACC|T|CC|ACGT|GGT|AGATGTT|GG|GTAACG|CTAA|ATTCTCT|	GCGCAGGTCGTCTAATGGTAGGACGCCAGACTCATTATCTGGAGGCAACGTTCAACTCGTTCGTGCGCA	GACATCTAAAGAGAATACCTCCACGTGGTAGATGTTGGGTAACGCTAAATTCTCT				2	2
SRR7892458.3507872	1	1	69	Met	CAT	0	0	45		71	125	|GACATCT|AA|AGAGAAT|ACC|T|CC|ACGT|GGT|AGATGTT|GG|GTAACG|CTAA|ATTCTCT|	GCGCAGGTCGTCTAATGGTAGGACGCCAGACTCATTATCTGGAGGCAACGTTCAACTCGTTCGTGCGCA	GACATCTAAAGAGAATACCTCCACGTGGTAGATGTTGGGTAACGCTAAATTCTCT				2	2
SRR7892458.3540623	1	162	230	Met	CAT	0	0	45		232	286	|GACATCT|AA|AGAGAAT|ACC|T|CC|ACGT|GGT|AGATGTT|GG|GTAACG|CTAA|ATTCTCT|	GCGCAGGTCGTCTAATGGTAGGACGCCAGACTCATTATCTGGAGGCAACGTTCAACTCGTTCGTGCGCA	GACATCTAAAGAGAATACCTCCACGTGGTAGATGTTGGGTAACGCTAAATTCTCT				2	2
SRR7892458.3542384	1	3	71	Met	CAT	0	0	45		73	127	|GACATCT|AA|AGAGAAT|ACC|T|CC|ACGT|GGT|AGATGTT|GG|GTAACG|CTAA|ATTCTCT|	GCGCAGGTCGTCTAATGGTAGGACGCCAGACTCATTATCTGGAGGCAACGTTCAACTCGTTCGTGCGCA	GACATCTAAAGAGAATACCTCCACGTGGTAGATGTTGGGTAACGCTAAATTCTCT				2	2
SRR7892458.3552095	1	162	230	Met	CAT	0	0	45		232	286	|GACATCT|AA|AGAGAAT|ACC|T|CC|ACGT|GGT|AGATGTT|GG|GTAACG|CTAA|ATTCTCT|	GCGCAGGTCGTCTAATGGTAGGACGCCAGACTCATTATCTGGAGGCAACGTTCAACTCGTTCGTGCGCA	GACATCTAAAGAGAATACCTCCACGTGGTAGATGTTGGGTAACGCTAAATTCTCT				2	2
SRR7892458.3567972	1	278	210	Met	CAT	0	0	45		208	154	|GACATCT|AA|AGAGAAT|ACC|T|CC|ACGT|GGT|AGATGTT|GG|GTAACG|CTAA|ATTCTCT|	GCGCAGGTCGTCTAATGGTAGGACGCCAGACTCATTATCTGGAGGCAACGTTCAACTCGTTCGTGCGCA	GACATCTAAAGAGAATACCTCCACGTGGTAGATGTTGGGTAACGCTAAATTCTCT				2	2
SRR7892458.3570728	1	22	90	Met	CAT	0	0	45		92	146	|GACATCT|AA|AGAGAAT|ACC|T|CC|ACGT|GGT|AGATGTT|GG|GTAACG|CTAA|ATTCTCT|	GCGCAGGTCGTCTAATGGTAGGACGCCAGACTCATTATCTGGAGGCAACGTTCAACTCGTTCGTGCGCA	GACATCTAAAGAGAATACCTCCACGTGGTAGATGTTGGGTAACGCTAAATTCTCT				2	2
SRR7892458.3574254	1	156	224	Met	CAT	0	0	45		226	280	|GACATCT|AA|AGAGAAT|ACC|T|CC|ACGT|GGT|AGATGTT|GG|GTAACG|CTAA|ATTCTCT|	GCGCAGGTCGTCTAATGGTAGGACGCCAGACTCATTATCTGGAGGCAACGTTCAACTCGTTCGTGCGCA	GACATCTAAAGAGAATACCTCCACGTGGTAGATGTTGGGTAACGCTAAATTCTCT				2	2
SRR7892458.3579428	1	11	79	Met	CAT	0	0	45		81	135	|GACATCT|AA|AGAGAAT|ACC|T|CC|ACGT|GGT|AGATGTT|GG|GTAACG|CTAA|ATTCTCT|	GCGCAGGTCGTCTAATGGTAGGACGCCAGACTCATTATCTGGAGGCAACGTTCAACTCGTTCGTGCGCA	GACATCTAAAGAGAATACCTCCACGTGGTAGATGTTGGGTAACGCTAAATTCTCT				2	2
SRR7892458.3582599	1	13	81	Met	CAT	0	0	45		83	137	|GACATCT|AA|AGAGAAT|ACC|T|CC|ACGT|GGT|AGATGTT|GG|GTAACG|CTAA|ATTCTCT|	GCGCAGGTCGTCTAATGGTAGGACGCCAGACTCATTATCTGGAGGCAACGTTCAACTCGTTCGTGCGCA	GACATCTAAAGAGAATACCTCCACGTGGTAGATGTTGGGTAACGCTAAATTCTCT				2	2
SRR7892458.3584212	1	10	78	Met	CAT	0	0	45		80	134	|GACATCT|AA|AGAGAAT|ACC|T|CC|ACGT|GGT|AGATGTT|GG|GTAACG|CTAA|ATTCTCT|	GCGCAGGTCGTCTAATGGTAGGACGCCAGACTCATTATCTGGAGGCAACGTTCAACTCGTTCGTGCGCA	GACATCTAAAGAGAATACCTCCACGTGGTAGATGTTGGGTAACGCTAAATTCTCT				2	2
SRR7892458.3589056	1	11	79	Met	CAT	0	0	45		81	135	|GACATCT|AA|AGAGAAT|ACC|T|CC|ACGT|GGT|AGATGTT|GG|GTAACG|CTAA|ATTCTCT|	GCGCAGGTCGTCTAATGGTAGGACGCCAGACTCATTATCTGGAGGCAACGTTCAACTCGTTCGTGCGCA	GACATCTAAAGAGAATACCTCCACGTGGTAGATGTTGGGTAACGCTAAATTCTCT				2	2
SRR7892458.3600011	1	11	79	Met	CAT	0	0	45		81	135	|GACATCT|AA|AGAGAAT|ACC|T|CC|ACGT|GGT|AGATGTT|GG|GTAACG|CTAA|ATTCTCT|	GCGCAGGTCGTCTAATGGTAGGACGCCAGACTCATTATCTGGAGGCAACGTTCAACTCGTTCGTGCGCA	GACATCTAAAGAGAATACCTCCACGTGGTAGATGTTGGGTAACGCTAAATTCTCT				2	2
SRR7892458.3601420	1	163	231	Met	CAT	0	0	45		233	287	|GACATCT|AA|AGAGAAT|ACC|T|CC|ACGT|GGT|AGATGTT|GG|GTAACG|CTAA|ATTCTCT|	GCGCAGGTCGTCTAATGGTAGGACGCCAGACTCATTATCTGGAGGCAACGTTCAACTCGTTCGTGCGCA	GACATCTAAAGAGAATACCTCCACGTGGTAGATGTTGGGTAACGCTAAATTCTCT				2	2
SRR7892458.3607292	1	11	79	Met	CAT	0	0	45		81	135	|GACATCT|AA|AGAGAAT|ACC|T|CC|ACGT|GGT|AGATGTT|GG|GTAACG|CTAA|ATTCTCT|	GCGCAGGTCGTCTAATGGTAGGACGCCAGACTCATTATCTGGAGGCAACGTTCAACTCGTTCGTGCGCA	GACATCTAAAGAGAATACCTCCACGTGGTAGATGTTGGGTAACGCTAAATTCTCT				2	2
SRR7892458.3626422	1	11	79	Met	CAT	0	0	45		81	135	|GACATCT|AA|AGAGAAT|ACC|T|CC|ACGT|GGT|AGATGTT|GG|GTAACG|CTAA|ATTCTCT|	GCGCAGGTCGTCTAATGGTAGGACGCCAGACTCATTATCTGGAGGCAACGTTCAACTCGTTCGTGCGCA	GACATCTAAAGAGAATACCTCCACGTGGTAGATGTTGGGTAACGCTAAATTCTCT				2	2
SRR7892458.3641586	1	11	79	Met	CAT	0	0	45		81	135	|GACATCT|AA|AGAGAAT|ACC|T|CC|ACGT|GGT|AGATGTT|GG|GTAACG|CTAA|ATTCTCT|	GCGCAGGTCGTCTAATGGTAGGACGCCAGACTCATTATCTGGAGGCAACGTTCAACTCGTTCGTGCGCA	GACATCTAAAGAGAATACCTCCACGTGGTAGATGTTGGGTAACGCTAAATTCTCT				2	2
SRR7892458.3653180	1	172	240	Met	CAT	0	0	45		242	296	|GACATCT|AA|AGAGAAT|ACC|T|CC|ACGT|GGT|AGATGTT|GG|GTAACG|CTAA|ATTCTCT|	GCGCAGGTCGTCTAATGGTAGGACGCCAGACTCATTATCTGGAGGCAACGTTCAACTCGTTCGTGCGCA	GACATCTAAAGAGAATACCTCCACGTGGTAGATGTTGGGTAACGCTAAATTCTCT				2	2
SRR7892458.3658990	1	133	65	Met	CAT	0	0	45		63	9	|GACATCT|AA|AGAGAAT|ACC|T|CC|ACGT|GGT|AGATGTT|GG|GTAACG|CTAA|ATTCTCT|	GCGCAGGTCGTCTAATGGTAGGACGCCAGACTCATTATCTGGAGGCAACGTTCAACTCGTTCGTGCGCA	GACATCTAAAGAGAATACCTCCACGTGGTAGATGTTGGGTAACGCTAAATTCTCT				2	2
SRR7892458.3693321	1	21	89	Met	CAT	0	0	45		91	145	|GACATCT|AA|AGAGAAT|ACC|T|CC|ACGT|GGT|AGATGTT|GG|GTAACG|CTAA|ATTCTCT|	GCGCAGGTCGTCTAATGGTAGGACGCCAGACTCATTATCTGGAGGCAACGTTCAACTCGTTCGTGCGCA	GACATCTAAAGAGAATACCTCCACGTGGTAGATGTTGGGTAACGCTAAATTCTCT				2	2
SRR7892458.3739107	1	11	79	Met	CAT	0	0	45		81	135	|GACATCT|AA|AGAGAAT|ACC|T|CC|ACGT|GGT|AGATGTT|GG|GTAACG|CTAA|ATTCTCT|	GCGCAGGTCGTCTAATGGTAGGACGCCAGACTCATTATCTGGAGGCAACGTTCAACTCGTTCGTGCGCA	GACATCTAAAGAGAATACCTCCACGTGGTAGATGTTGGGTAACGCTAAATTCTCT				2	2
SRR7892458.3741286	1	162	230	Met	CAT	0	0	45		232	286	|GACATCT|AA|AGAGAAT|ACC|T|CC|ACGT|GGT|AGATGTT|GG|GTAACG|CTAA|ATTCTCT|	GCGCAGGTCGTCTAATGGTAGGACGCCAGACTCATTATCTGGAGGCAACGTTCAACTCGTTCGTGCGCA	GACATCTAAAGAGAATACCTCCACGTGGTAGATGTTGGGTAACGCTAAATTCTCT				2	2
SRR7892458.3800339	1	6	74	Met	CAT	0	0	45		76	130	|GACATCT|AA|AGAGAAT|ACC|T|CC|ACGT|GGT|AGATGTT|GG|GTAACG|CTAA|ATTCTCT|	GCGCAGGTCGTCTAATGGTAGGACGCCAGACTCATTATCTGGAGGCAACGTTCAACTCGTTCGTGCGCA	GACATCTAAAGAGAATACCTCCACGTGGTAGATGTTGGGTAACGCTAAATTCTCT				2	2
SRR7892458.3813308	2	133	65	Met	CAT	0	0	45		63	9	|GACATCT|AA|AGAGAAT|ACC|T|CC|ACGT|GGT|AGATGTT|GG|GTAACG|CTAA|ATTCTCT|	GCGCAGGTCGTCTAATGGTAGGACGCCAGACTCATTATCTGGAGGCAACGTTCAACTCGTTCGTGCGCA	GACATCTAAAGAGAATACCTCCACGTGGTAGATGTTGGGTAACGCTAAATTCTCT				2	2
SRR7892458.3844847	1	4	72	Met	CAT	0	0	45		74	128	|GACATCT|AA|AGAGAAT|ACC|T|CC|ACGT|GGT|AGATGTT|GG|GTAACG|CTAA|ATTCTCT|	GCGCAGGTCGTCTAATGGTAGGACGCCAGACTCATTATCTGGAGGCAACGTTCAACTCGTTCGTGCGCA	GACATCTAAAGAGAATACCTCCACGTGGTAGATGTTGGGTAACGCTAAATTCTCT				2	2
SRR7892458.3854829	1	11	79	Met	CAT	0	0	45		81	135	|GACATCT|AA|AGAGAAT|ACC|T|CC|ACGT|GGT|AGATGTT|GG|GTAACG|CTAA|ATTCTCT|	GCGCAGGTCGTCTAATGGTAGGACGCCAGACTCATTATCTGGAGGCAACGTTCAACTCGTTCGTGCGCA	GACATCTAAAGAGAATACCTCCACGTGGTAGATGTTGGGTAACGCTAAATTCTCT				2	2
SRR7892458.3943252	1	11	79	Met	CAT	0	0	45		81	135	|GACATCT|AA|AGAGAAT|ACC|T|CC|ACGT|GGT|AGATGTT|GG|GTAACG|CTAA|ATTCTCT|	GCGCAGGTCGTCTAATGGTAGGACGCCAGACTCATTATCTGGAGGCAACGTTCAACTCGTTCGTGCGCA	GACATCTAAAGAGAATACCTCCACGTGGTAGATGTTGGGTAACGCTAAATTCTCT				2	2
SRR7892458.3943630	1	11	79	Met	CAT	0	0	45		81	135	|GACATCT|AA|AGAGAAT|ACC|T|CC|ACGT|GGT|AGATGTT|GG|GTAACG|CTAA|ATTCTCT|	GCGCAGGTCGTCTAATGGTAGGACGCCAGACTCATTATCTGGAGGCAACGTTCAACTCGTTCGTGCGCA	GACATCTAAAGAGAATACCTCCACGTGGTAGATGTTGGGTAACGCTAAATTCTCT				2	2
SRR7892458.3950881	1	11	79	Met	CAT	0	0	45		81	135	|GACATCT|AA|AGAGAAT|ACC|T|CC|ACGT|GGT|AGATGTT|GG|GTAACG|CTAA|ATTCTCT|	GCGCAGGTCGTCTAATGGTAGGACGCCAGACTCATTATCTGGAGGCAACGTTCAACTCGTTCGTGCGCA	GACATCTAAAGAGAATACCTCCACGTGGTAGATGTTGGGTAACGCTAAATTCTCT				2	2
SRR7892458.3956716	1	172	240	Met	CAT	0	0	45		242	296	|GACATCT|AA|AGAGAAT|ACC|T|CC|ACGT|GGT|AGATGTT|GG|GTAACG|CTAA|ATTCTCT|	GCGCAGGTCGTCTAATGGTAGGACGCCAGACTCATTATCTGGAGGCAACGTTCAACTCGTTCGTGCGCA	GACATCTAAAGAGAATACCTCCACGTGGTAGATGTTGGGTAACGCTAAATTCTCT				2	2
SRR7892458.3962346	1	6	74	Met	CAT	0	0	45		76	130	|GACATCT|AA|AGAGAAT|ACC|T|CC|ACGT|GGT|AGATGTT|GG|GTAACG|CTAA|ATTCTCT|	GCGCAGGTCGTCTAATGGTAGGACGCCAGACTCATTATCTGGAGGCAACGTTCAACTCGTTCGTGCGCA	GACATCTAAAGAGAATACCTCCACGTGGTAGATGTTGGGTAACGCTAAATTCTCT				2	2
SRR7892458.3974672	1	6	74	Met	CAT	0	0	45		76	130	|GACATCT|AA|AGAGAAT|ACC|T|CC|ACGT|GGT|AGATGTT|GG|GTAACG|CTAA|ATTCTCT|	GCGCAGGTCGTCTAATGGTAGGACGCCAGACTCATTATCTGGAGGCAACGTTCAACTCGTTCGTGCGCA	GACATCTAAAGAGAATACCTCCACGTGGTAGATGTTGGGTAACGCTAAATTCTCT				2	2
SRR7892458.3988861	1	26	94	Met	CAT	0	0	45		96	150	|GACATCT|AA|AGAGAAT|ACC|T|CC|ACGT|GGT|AGATGTT|GG|GTAACG|CTAA|ATTCTCT|	GCGCAGGTCGTCTAATGGTAGGACGCCAGACTCATTATCTGGAGGCAACGTTCAACTCGTTCGTGCGCA	GACATCTAAAGAGAATACCTCCACGTGGTAGATGTTGGGTAACGCTAAATTCTCT				2	2
SRR7892458.3990416	1	175	243	Met	CAT	0	0	45		245	299	|GACATCT|AA|AGAGAAT|ACC|T|CC|ACGT|GGT|AGATGTT|GG|GTAACG|CTAA|ATTCTCT|	GCGCAGGTCGTCTAATGGTAGGACGCCAGACTCATTATCTGGAGGCAACGTTCAACTCGTTCGTGCGCA	GACATCTAAAGAGAATACCTCCACGTGGTAGATGTTGGGTAACGCTAAATTCTCT				2	2
SRR7892458.4004376	1	21	89	Met	CAT	0	0	45		91	145	|GACATCT|AA|AGAGAAT|ACC|T|CC|ACGT|GGT|AGATGTT|GG|GTAACG|CTAA|ATTCTCT|	GCGCAGGTCGTCTAATGGTAGGACGCCAGACTCATTATCTGGAGGCAACGTTCAACTCGTTCGTGCGCA	GACATCTAAAGAGAATACCTCCACGTGGTAGATGTTGGGTAACGCTAAATTCTCT				2	2
SRR7892458.4037279	1	153	221	Met	CAT	0	0	45		223	277	|GACATCT|AA|AGAGAAT|ACC|T|CC|ACGT|GGT|AGATGTT|GG|GTAACG|CTAA|ATTCTCT|	GCGCAGGTCGTCTAATGGTAGGACGCCAGACTCATTATCTGGAGGCAACGTTCAACTCGTTCGTGCGCA	GACATCTAAAGAGAATACCTCCACGTGGTAGATGTTGGGTAACGCTAAATTCTCT				2	2
SRR7892458.4038543	1	11	79	Met	CAT	0	0	45		81	135	|GACATCT|AA|AGAGAAT|ACC|T|CC|ACGT|GGT|AGATGTT|GG|GTAACG|CTAA|ATTCTCT|	GCGCAGGTCGTCTAATGGTAGGACGCCAGACTCATTATCTGGAGGCAACGTTCAACTCGTTCGTGCGCA	GACATCTAAAGAGAATACCTCCACGTGGTAGATGTTGGGTAACGCTAAATTCTCT				2	2
SRR7892458.4045659	1	13	81	Met	CAT	0	0	45		83	137	|GACATCT|AA|AGAGAAT|ACC|T|CC|ACGT|GGT|AGATGTT|GG|GTAACG|CTAA|ATTCTCT|	GCGCAGGTCGTCTAATGGTAGGACGCCAGACTCATTATCTGGAGGCAACGTTCAACTCGTTCGTGCGCA	GACATCTAAAGAGAATACCTCCACGTGGTAGATGTTGGGTAACGCTAAATTCTCT				2	2
SRR7892458.4049092	1	11	79	Met	CAT	0	0	45		81	135	|GACATCT|AA|AGAGAAT|ACC|T|CC|ACGT|GGT|AGATGTT|GG|GTAACG|CTAA|ATTCTCT|	GCGCAGGTCGTCTAATGGTAGGACGCCAGACTCATTATCTGGAGGCAACGTTCAACTCGTTCGTGCGCA	GACATCTAAAGAGAATACCTCCACGTGGTAGATGTTGGGTAACGCTAAATTCTCT				2	2
SRR7892458.4154183	1	11	79	Met	CAT	0	0	45		81	135	|GACATCT|AA|AGAGAAT|ACC|T|CC|ACGT|GGT|AGATGTT|GG|GTAACG|CTAA|ATTCTCT|	GCGCAGGTCGTCTAATGGTAGGACGCCAGACTCATTATCTGGAGGCAACGTTCAACTCGTTCGTGCGCA	GACATCTAAAGAGAATACCTCCACGTGGTAGATGTTGGGTAACGCTAAATTCTCT				2	2
SRR7892458.4158671	1	9	77	Met	CAT	0	0	45		79	133	|GACATCT|AA|AGAGAAT|ACC|T|CC|ACGT|GGT|AGATGTT|GG|GTAACG|CTAA|ATTCTCT|	GCGCAGGTCGTCTAATGGTAGGACGCCAGACTCATTATCTGGAGGCAACGTTCAACTCGTTCGTGCGCA	GACATCTAAAGAGAATACCTCCACGTGGTAGATGTTGGGTAACGCTAAATTCTCT				2	2
SRR7892458.4159210	1	159	227	Met	CAT	0	0	45		229	283	|GACATCT|AA|AGAGAAT|ACC|T|CC|ACGT|GGT|AGATGTT|GG|GTAACG|CTAA|ATTCTCT|	GCGCAGGTCGTCTAATGGTAGGACGCCAGACTCATTATCTGGAGGCAACGTTCAACTCGTTCGTGCGCA	GACATCTAAAGAGAATACCTCCACGTGGTAGATGTTGGGTAACGCTAAATTCTCT				2	2
SRR7892458.4179870	1	162	230	Met	CAT	0	0	45		232	286	|GACATCT|AA|AGAGAAT|ACC|T|CC|ACGT|GGT|AGATGTT|GG|GTAACG|CTAA|ATTCTCT|	GCGCAGGTCGTCTAATGGTAGGACGCCAGACTCATTATCTGGAGGCAACGTTCAACTCGTTCGTGCGCA	GACATCTAAAGAGAATACCTCCACGTGGTAGATGTTGGGTAACGCTAAATTCTCT				2	2
SRR7892458.4194027	1	160	228	Met	CAT	0	0	45		230	284	|GACATCT|AA|AGAGAAT|ACC|T|CC|ACGT|GGT|AGATGTT|GG|GTAACG|CTAA|ATTCTCT|	GCGCAGGTCGTCTAATGGTAGGACGCCAGACTCATTATCTGGAGGCAACGTTCAACTCGTTCGTGCGCA	GACATCTAAAGAGAATACCTCCACGTGGTAGATGTTGGGTAACGCTAAATTCTCT				2	2
SRR7892458.4197526	1	159	227	Met	CAT	0	0	45		229	283	|GACATCT|AA|AGAGAAT|ACC|T|CC|ACGT|GGT|AGATGTT|GG|GTAACG|CTAA|ATTCTCT|	GCGCAGGTCGTCTAATGGTAGGACGCCAGACTCATTATCTGGAGGCAACGTTCAACTCGTTCGTGCGCA	GACATCTAAAGAGAATACCTCCACGTGGTAGATGTTGGGTAACGCTAAATTCTCT				2	2
SRR7892458.4240473	1	11	79	Met	CAT	0	0	45		81	135	|GACATCT|AA|AGAGAAT|ACC|T|CC|ACGT|GGT|AGATGTT|GG|GTAACG|CTAA|ATTCTCT|	GCGCAGGTCGTCTAATGGTAGGACGCCAGACTCATTATCTGGAGGCAACGTTCAACTCGTTCGTGCGCA	GACATCTAAAGAGAATACCTCCACGTGGTAGATGTTGGGTAACGCTAAATTCTCT				2	2
SRR7892458.4287570	1	161	229	Met	CAT	0	0	45		231	285	|GACATCT|AA|AGAGAAT|ACC|T|CC|ACGT|GGT|AGATGTT|GG|GTAACG|CTAA|ATTCTCT|	GCGCAGGTCGTCTAATGGTAGGACGCCAGACTCATTATCTGGAGGCAACGTTCAACTCGTTCGTGCGCA	GACATCTAAAGAGAATACCTCCACGTGGTAGATGTTGGGTAACGCTAAATTCTCT				2	2
SRR7892458.4359456	1	11	79	Met	CAT	0	0	45		81	135	|GACATCT|AA|AGAGAAT|ACC|T|CC|ACGT|GGT|AGATGTT|GG|GTAACG|CTAA|ATTCTCT|	GCGCAGGTCGTCTAATGGTAGGACGCCAGACTCATTATCTGGAGGCAACGTTCAACTCGTTCGTGCGCA	GACATCTAAAGAGAATACCTCCACGTGGTAGATGTTGGGTAACGCTAAATTCTCT				2	2
SRR7892458.4360816	1	162	230	Met	CAT	0	0	45		232	286	|GACATCT|AA|AGAGAAT|ACC|T|CC|ACGT|GGT|AGATGTT|GG|GTAACG|CTAA|ATTCTCT|	GCGCAGGTCGTCTAATGGTAGGACGCCAGACTCATTATCTGGAGGCAACGTTCAACTCGTTCGTGCGCA	GACATCTAAAGAGAATACCTCCACGTGGTAGATGTTGGGTAACGCTAAATTCTCT				2	2
SRR7892458.4366740	1	12	80	Met	CAT	0	0	45		82	136	|GACATCT|AA|AGAGAAT|ACC|T|CC|ACGT|GGT|AGATGTT|GG|GTAACG|CTAA|ATTCTCT|	GCGCAGGTCGTCTAATGGTAGGACGCCAGACTCATTATCTGGAGGCAACGTTCAACTCGTTCGTGCGCA	GACATCTAAAGAGAATACCTCCACGTGGTAGATGTTGGGTAACGCTAAATTCTCT				2	2
SRR7892458.4367268	1	164	232	Met	CAT	0	0	45		234	288	|GACATCT|AA|AGAGAAT|ACC|T|CC|ACGT|GGT|AGATGTT|GG|GTAACG|CTAA|ATTCTCT|	GCGCAGGTCGTCTAATGGTAGGACGCCAGACTCATTATCTGGAGGCAACGTTCAACTCGTTCGTGCGCA	GACATCTAAAGAGAATACCTCCACGTGGTAGATGTTGGGTAACGCTAAATTCTCT				2	2
SRR7892458.4373902	1	11	79	Met	CAT	0	0	45		81	135	|GACATCT|AA|AGAGAAT|ACC|T|CC|ACGT|GGT|AGATGTT|GG|GTAACG|CTAA|ATTCTCT|	GCGCAGGTCGTCTAATGGTAGGACGCCAGACTCATTATCTGGAGGCAACGTTCAACTCGTTCGTGCGCA	GACATCTAAAGAGAATACCTCCACGTGGTAGATGTTGGGTAACGCTAAATTCTCT				2	2
SRR7892458.4375538	1	151	219	Met	CAT	0	0	45		221	275	|GACATCT|AA|AGAGAAT|ACC|T|CC|ACGT|GGT|AGATGTT|GG|GTAACG|CTAA|ATTCTCT|	GCGCAGGTCGTCTAATGGTAGGACGCCAGACTCATTATCTGGAGGCAACGTTCAACTCGTTCGTGCGCA	GACATCTAAAGAGAATACCTCCACGTGGTAGATGTTGGGTAACGCTAAATTCTCT				2	2
SRR7892458.4392258	1	162	230	Met	CAT	0	0	45		232	286	|GACATCT|AA|AGAGAAT|ACC|T|CC|ACGT|GGT|AGATGTT|GG|GTAACG|CTAA|ATTCTCT|	GCGCAGGTCGTCTAATGGTAGGACGCCAGACTCATTATCTGGAGGCAACGTTCAACTCGTTCGTGCGCA	GACATCTAAAGAGAATACCTCCACGTGGTAGATGTTGGGTAACGCTAAATTCTCT				2	2
SRR7892458.4393013	1	21	89	Met	CAT	0	0	45		91	145	|GACATCT|AA|AGAGAAT|ACC|T|CC|ACGT|GGT|AGATGTT|GG|GTAACG|CTAA|ATTCTCT|	GCGCAGGTCGTCTAATGGTAGGACGCCAGACTCATTATCTGGAGGCAACGTTCAACTCGTTCGTGCGCA	GACATCTAAAGAGAATACCTCCACGTGGTAGATGTTGGGTAACGCTAAATTCTCT				2	2
SRR7892458.4400259	1	6	74	Met	CAT	0	0	45		76	130	|GACATCT|AA|AGAGAAT|ACC|T|CC|ACGT|GGT|AGATGTT|GG|GTAACG|CTAA|ATTCTCT|	GCGCAGGTCGTCTAATGGTAGGACGCCAGACTCATTATCTGGAGGCAACGTTCAACTCGTTCGTGCGCA	GACATCTAAAGAGAATACCTCCACGTGGTAGATGTTGGGTAACGCTAAATTCTCT				2	2
SRR7892458.4416323	1	176	244	Met	CAT	0	0	45		246	300	|GACATCT|AA|AGAGAAT|ACC|T|CC|ACGT|GGT|AGATGTT|GG|GTAACG|CTAA|ATTCTCT|	GCGCAGGTCGTCTAATGGTAGGACGCCAGACTCATTATCTGGAGGCAACGTTCAACTCGTTCGTGCGCA	GACATCTAAAGAGAATACCTCCACGTGGTAGATGTTGGGTAACGCTAAATTCTCT				2	2
SRR7892458.4422608	1	26	94	Met	CAT	0	0	45		96	150	|GACATCT|AA|AGAGAAT|ACC|T|CC|ACGT|GGT|AGATGTT|GG|GTAACG|CTAA|ATTCTCT|	GCGCAGGTCGTCTAATGGTAGGACGCCAGACTCATTATCTGGAGGCAACGTTCAACTCGTTCGTGCGCA	GACATCTAAAGAGAATACCTCCACGTGGTAGATGTTGGGTAACGCTAAATTCTCT				2	2
SRR7892458.4502430	2	127	59	Met	CAT	0	0	45		57	3	|GACATCT|AA|AGAGAAT|ACC|T|CC|ACGT|GGT|AGATGTT|GG|GTAACG|CTAA|ATTCTCT|	GCGCAGGTCGTCTAATGGTAGGACGCCAGACTCATTATCTGGAGGCAACGTTCAACTCGTTCGTGCGCA	GACATCTAAAGAGAATACCTCCACGTGGTAGATGTTGGGTAACGCTAAATTCTCT				2	2
SRR7892458.4510594	1	11	79	Met	CAT	0	0	45		81	135	|GACATCT|AA|AGAGAAT|ACC|T|CC|ACGT|GGT|AGATGTT|GG|GTAACG|CTAA|ATTCTCT|	GCGCAGGTCGTCTAATGGTAGGACGCCAGACTCATTATCTGGAGGCAACGTTCAACTCGTTCGTGCGCA	GACATCTAAAGAGAATACCTCCACGTGGTAGATGTTGGGTAACGCTAAATTCTCT				2	2
SRR7892488.312901	1	1	57	Met	CAT	0	0	14.6	pseudo	62	116	|GACATCT|AA|AGAGAAT|ACC|T|CC|ACGT|GGT|AGATGTT|GG|GTAACG|CTAA|ATTCTCT|	GTCTAATGGTAGGACGCCAGACTCATTATCTGGAGGCAACGTTCAACTCGTTCGTGC	GACATCTAAAGAGAATACCTCCACGTGGTAGATGTTGGGTAACGCTAAATTCTCT				2	51
SRR7892488.387345	1	1	57	Met	CAT	0	0	14.6	pseudo	62	116	|GACATCT|AA|AGAGAAT|ACC|T|CC|ACGT|GGT|AGATGTT|GG|GTAACG|CTAA|ATTCTCT|	GTCTAATGGTAGGACGCCAGACTCATTATCTGGAGGCAACGTTCAACTCGTTCGTGC	GACATCTAAAGAGAATACCTCCACGTGGTAGATGTTGGGTAACGCTAAATTCTCT				2	51
SRR7892488.387345	2	250	194	Met	CAT	0	0	14.6	pseudo	189	135	|GACATCT|AA|AGAGAAT|ACC|T|CC|ACGT|GGT|AGATGTT|GG|GTAACG|CTAA|ATTCTCT|	GTCTAATGGTAGGACGCCAGACTCATTATCTGGAGGCAACGTTCAACTCGTTCGTGC	GACATCTAAAGAGAATACCTCCACGTGGTAGATGTTGGGTAACGCTAAATTCTCT				2	51
SRR7892488.590453	1	1	57	Met	CAT	0	0	14.6	pseudo	62	116	|GACATCT|AA|AGAGAAT|ACC|T|CC|ACGT|GGT|AGATGTT|GG|GTAACG|CTAA|ATTCTCT|	GTCTAATGGTAGGACGCCAGACTCATTATCTGGAGGCAACGTTCAACTCGTTCGTGC	GACATCTAAAGAGAATACCTCCACGTGGTAGATGTTGGGTAACGCTAAATTCTCT				2	51
SRR7892488.1594703	1	1	57	Met	CAT	0	0	14.6	pseudo	62	116	|GACATCT|AA|AGAGAAT|ACC|T|CC|ACGT|GGT|AGATGTT|GG|GTAACG|CTAA|ATTCTCT|	GTCTAATGGTAGGACGCCAGACTCATTATCTGGAGGCAACGTTCAACTCGTTCGTGC	GACATCTAAAGAGAATACCTCCACGTGGTAGATGTTGGGTAACGCTAAATTCTCT				2	51
SRR7892458.29488	1	1	57	Met	CAT	0	0	14.6	pseudo	62	116	|GACATCT|AA|AGAGAAT|ACC|T|CC|ACGT|GGT|AGATGTT|GG|GTAACG|CTAA|ATTCTCT|	GTCTAATGGTAGGACGCCAGACTCATTATCTGGAGGCAACGTTCAACTCGTTCGTGC	GACATCTAAAGAGAATACCTCCACGTGGTAGATGTTGGGTAACGCTAAATTCTCT				2	51
SRR7892458.1360728	1	1	57	Met	CAT	0	0	14.6	pseudo	62	116	|GACATCT|AA|AGAGAAT|ACC|T|CC|ACGT|GGT|AGATGTT|GG|GTAACG|CTAA|ATTCTCT|	GTCTAATGGTAGGACGCCAGACTCATTATCTGGAGGCAACGTTCAACTCGTTCGTGC	GACATCTAAAGAGAATACCTCCACGTGGTAGATGTTGGGTAACGCTAAATTCTCT				2	51
SRR7892458.1438249	1	1	57	Met	CAT	0	0	14.6	pseudo	62	116	|GACATCT|AA|AGAGAAT|ACC|T|CC|ACGT|GGT|AGATGTT|GG|GTAACG|CTAA|ATTCTCT|	GTCTAATGGTAGGACGCCAGACTCATTATCTGGAGGCAACGTTCAACTCGTTCGTGC	GACATCTAAAGAGAATACCTCCACGTGGTAGATGTTGGGTAACGCTAAATTCTCT				2	51
SRR7892458.1652522	1	1	57	Met	CAT	0	0	14.6	pseudo	62	116	|GACATCT|AA|AGAGAAT|ACC|T|CC|ACGT|GGT|AGATGTT|GG|GTAACG|CTAA|ATTCTCT|	GTCTAATGGTAGGACGCCAGACTCATTATCTGGAGGCAACGTTCAACTCGTTCGTGC	GACATCTAAAGAGAATACCTCCACGTGGTAGATGTTGGGTAACGCTAAATTCTCT				2	51
SRR7892458.1886073	1	1	57	Met	CAT	0	0	14.6	pseudo	62	116	|GACATCT|AA|AGAGAAT|ACC|T|CC|ACGT|GGT|AGATGTT|GG|GTAACG|CTAA|ATTCTCT|	GTCTAATGGTAGGACGCCAGACTCATTATCTGGAGGCAACGTTCAACTCGTTCGTGC	GACATCTAAAGAGAATACCTCCACGTGGTAGATGTTGGGTAACGCTAAATTCTCT				2	51
SRR7892458.1886073	2	258	202	Met	CAT	0	0	14.6	pseudo	197	143	|GACATCT|AA|AGAGAAT|ACC|T|CC|ACGT|GGT|AGATGTT|GG|GTAACG|CTAA|ATTCTCT|	GTCTAATGGTAGGACGCCAGACTCATTATCTGGAGGCAACGTTCAACTCGTTCGTGC	GACATCTAAAGAGAATACCTCCACGTGGTAGATGTTGGGTAACGCTAAATTCTCT				2	51
SRR7892458.1921015	1	1	57	Met	CAT	0	0	14.6	pseudo	62	116	|GACATCT|AA|AGAGAAT|ACC|T|CC|ACGT|GGT|AGATGTT|GG|GTAACG|CTAA|ATTCTCT|	GTCTAATGGTAGGACGCCAGACTCATTATCTGGAGGCAACGTTCAACTCGTTCGTGC	GACATCTAAAGAGAATACCTCCACGTGGTAGATGTTGGGTAACGCTAAATTCTCT				2	51
SRR7892458.2247733	1	1	57	Met	CAT	0	0	14.6	pseudo	62	116	|GACATCT|AA|AGAGAAT|ACC|T|CC|ACGT|GGT|AGATGTT|GG|GTAACG|CTAA|ATTCTCT|	GTCTAATGGTAGGACGCCAGACTCATTATCTGGAGGCAACGTTCAACTCGTTCGTGC	GACATCTAAAGAGAATACCTCCACGTGGTAGATGTTGGGTAACGCTAAATTCTCT				2	51
SRR7892458.2710955	1	1	57	Met	CAT	0	0	14.6	pseudo	62	116	|GACATCT|AA|AGAGAAT|ACC|T|CC|ACGT|GGT|AGATGTT|GG|GTAACG|CTAA|ATTCTCT|	GTCTAATGGTAGGACGCCAGACTCATTATCTGGAGGCAACGTTCAACTCGTTCGTGC	GACATCTAAAGAGAATACCTCCACGTGGTAGATGTTGGGTAACGCTAAATTCTCT				2	51
SRR7892458.3186860	1	1	57	Met	CAT	0	0	14.6	pseudo	62	116	|GACATCT|AA|AGAGAAT|ACC|T|CC|ACGT|GGT|AGATGTT|GG|GTAACG|CTAA|ATTCTCT|	GTCTAATGGTAGGACGCCAGACTCATTATCTGGAGGCAACGTTCAACTCGTTCGTGC	GACATCTAAAGAGAATACCTCCACGTGGTAGATGTTGGGTAACGCTAAATTCTCT				2	51
SRR7892458.3542872	1	1	57	Met	CAT	0	0	14.6	pseudo	62	116	|GACATCT|AA|AGAGAAT|ACC|T|CC|ACGT|GGT|AGATGTT|GG|GTAACG|CTAA|ATTCTCT|	GTCTAATGGTAGGACGCCAGACTCATTATCTGGAGGCAACGTTCAACTCGTTCGTGC	GACATCTAAAGAGAATACCTCCACGTGGTAGATGTTGGGTAACGCTAAATTCTCT				2	51
SRR7892458.3616945	1	1	57	Met	CAT	0	0	14.6	pseudo	62	116	|GACATCT|AA|AGAGAAT|ACC|T|CC|ACGT|GGT|AGATGTT|GG|GTAACG|CTAA|ATTCTCT|	GTCTAATGGTAGGACGCCAGACTCATTATCTGGAGGCAACGTTCAACTCGTTCGTGC	GACATCTAAAGAGAATACCTCCACGTGGTAGATGTTGGGTAACGCTAAATTCTCT				2	51
SRR7892458.3638585	1	1	57	Met	CAT	0	0	14.6	pseudo	62	116	|GACATCT|AA|AGAGAAT|ACC|T|CC|ACGT|GGT|AGATGTT|GG|GTAACG|CTAA|ATTCTCT|	GTCTAATGGTAGGACGCCAGACTCATTATCTGGAGGCAACGTTCAACTCGTTCGTGC	GACATCTAAAGAGAATACCTCCACGTGGTAGATGTTGGGTAACGCTAAATTCTCT				2	51
SRR7892458.3730626	1	1	57	Met	CAT	0	0	14.6	pseudo	62	116	|GACATCT|AA|AGAGAAT|ACC|T|CC|ACGT|GGT|AGATGTT|GG|GTAACG|CTAA|ATTCTCT|	GTCTAATGGTAGGACGCCAGACTCATTATCTGGAGGCAACGTTCAACTCGTTCGTGC	GACATCTAAAGAGAATACCTCCACGTGGTAGATGTTGGGTAACGCTAAATTCTCT				2	51
SRR7892458.3759411	1	1	57	Met	CAT	0	0	14.6	pseudo	62	116	|GACATCT|AA|AGAGAAT|ACC|T|CC|ACGT|GGT|AGATGTT|GG|GTAACG|CTAA|ATTCTCT|	GTCTAATGGTAGGACGCCAGACTCATTATCTGGAGGCAACGTTCAACTCGTTCGTGC	GACATCTAAAGAGAATACCTCCACGTGGTAGATGTTGGGTAACGCTAAATTCTCT				2	51
SRR7892458.3825423	1	1	57	Met	CAT	0	0	14.6	pseudo	62	116	|GACATCT|AA|AGAGAAT|ACC|T|CC|ACGT|GGT|AGATGTT|GG|GTAACG|CTAA|ATTCTCT|	GTCTAATGGTAGGACGCCAGACTCATTATCTGGAGGCAACGTTCAACTCGTTCGTGC	GACATCTAAAGAGAATACCTCCACGTGGTAGATGTTGGGTAACGCTAAATTCTCT				2	51
SRR7892458.3849165	1	1	57	Met	CAT	0	0	14.6	pseudo	62	116	|GACATCT|AA|AGAGAAT|ACC|T|CC|ACGT|GGT|AGATGTT|GG|GTAACG|CTAA|ATTCTCT|	GTCTAATGGTAGGACGCCAGACTCATTATCTGGAGGCAACGTTCAACTCGTTCGTGC	GACATCTAAAGAGAATACCTCCACGTGGTAGATGTTGGGTAACGCTAAATTCTCT				2	51
SRR7892458.4065475	1	1	57	Met	CAT	0	0	14.6	pseudo	62	116	|GACATCT|AA|AGAGAAT|ACC|T|CC|ACGT|GGT|AGATGTT|GG|GTAACG|CTAA|ATTCTCT|	GTCTAATGGTAGGACGCCAGACTCATTATCTGGAGGCAACGTTCAACTCGTTCGTGC	GACATCTAAAGAGAATACCTCCACGTGGTAGATGTTGGGTAACGCTAAATTCTCT				2	51
SRR7892458.4157171	1	1	57	Met	CAT	0	0	14.6	pseudo	62	116	|GACATCT|AA|AGAGAAT|ACC|T|CC|ACGT|GGT|AGATGTT|GG|GTAACG|CTAA|ATTCTCT|	GTCTAATGGTAGGACGCCAGACTCATTATCTGGAGGCAACGTTCAACTCGTTCGTGC	GACATCTAAAGAGAATACCTCCACGTGGTAGATGTTGGGTAACGCTAAATTCTCT				2	51
SRR7892458.4346817	1	1	57	Met	CAT	0	0	14.6	pseudo	62	116	|GACATCT|AA|AGAGAAT|ACC|T|CC|ACGT|GGT|AGATGTT|GG|GTAACG|CTAA|ATTCTCT|	GTCTAATGGTAGGACGCCAGACTCATTATCTGGAGGCAACGTTCAACTCGTTCGTGC	GACATCTAAAGAGAATACCTCCACGTGGTAGATGTTGGGTAACGCTAAATTCTCT				2	51
ERR2597430.27442955	1	286	218	Met	CAT	0	0	41.2		216	162	|GACATCT|AA|AGAGAAT|ACC|T|CC|ACGT|GGT|AGATGTT|GG|GTAACG|CTAA|ATTCTCT|	GCGCAGGTCGTCTAATGGTAGGATGCCAGACTCATTATCTGGAGACAACGTTCAACTCGTTCGTGCGCA	GACATCTAAAGAGAATACCTCCACGTGGTAGATGTTGGGTAACGCTAAATTCTCT				2	75
ERR2607394.32288418	1	13	81	Met	CAT	0	0	41.2		83	137	|GACATCT|AA|AGAGAAT|ACC|T|CC|ACGT|GGT|AGATGTT|GG|GTAACG|CTAA|ATTCTCT|	GCGCAGGTCGTCTAATGGTAGGATGCCAGACTCATTATCTGGAGACAACGTTCAACTCGTTCGTGCGCA	GACATCTAAAGAGAATACCTCCACGTGGTAGATGTTGGGTAACGCTAAATTCTCT				2	75
ERR2597368.22089238	1	302	234	Met	CAT	0	0	41.2		232	178	|GACATCT|AA|AGAGAAT|ACC|T|CC|ACGT|GGT|AGATGTT|GG|GTAACG|CTAA|ATTCTCT|	GCGCAGGTCGTCTAATGGTAGGATGCCAGACTCATTATCTGGAGACAACGTTCAACTCGTTCGTGCGCA	GACATCTAAAGAGAATACCTCCACGTGGTAGATGTTGGGTAACGCTAAATTCTCT				2	75
ERR2607440.11995166	1	171	239	Met	CAT	0	0	28.8	pseudo	241	295	|GACATCT|AA|AGAGAAT|ACC|T|CC|ACGT|GGT|AGATGTT|GG|GTAACG|CTAA|ATTCTCT|	GCGCAGGTCGTCTAACAGTAGGACGCCAGACTCATTATCTGGAGACAACGTGCAACTCGTTCGTGCGCA	GACATCTAAAGAGAATACCTCCACGTGGTAGATGTTGGGTAACGCTAAATTCTCT				2	93
SRR7892488.676552	2	301	243	Met	CAT	0	0	21	pseudo	238	184	|GACATCT|AA|AGAGAAT|ACC|T|CC|ACGT|GGT|AGATGTT|GG|GTAACG|CTAA|ATTCTCT|	TCGTCTAATGGTAGGACGCCAGACTCATTATCTGGAGGCAACGTTCAACTCGTTCGTGC	GACATCTAAAGAGAATACCTCCACGTGGTAGATGTTGGGTAACGCTAAATTCTCT				2	99
SRR7892488.2399815	2	150	92	Met	CAT	0	0	21	pseudo	87	33	|GACATCT|AA|AGAGAAT|ACC|T|CC|ACGT|GGT|AGATGTT|GG|GTAACG|CTAA|ATTCTCT|	TCGTCTAATGGTAGGACGCCAGACTCATTATCTGGAGGCAACGTTCAACTCGTTCGTGC	GACATCTAAAGAGAATACCTCCACGTGGTAGATGTTGGGTAACGCTAAATTCTCT				2	99
SRR7892488.2957350	2	301	243	Met	CAT	0	0	21	pseudo	238	184	|GACATCT|AA|AGAGAAT|ACC|T|CC|ACGT|GGT|AGATGTT|GG|GTAACG|CTAA|ATTCTCT|	TCGTCTAATGGTAGGACGCCAGACTCATTATCTGGAGGCAACGTTCAACTCGTTCGTGC	GACATCTAAAGAGAATACCTCCACGTGGTAGATGTTGGGTAACGCTAAATTCTCT				2	99
SRR7892458.121908	1	301	243	Met	CAT	0	0	21	pseudo	238	184	|GACATCT|AA|AGAGAAT|ACC|T|CC|ACGT|GGT|AGATGTT|GG|GTAACG|CTAA|ATTCTCT|	TCGTCTAATGGTAGGACGCCAGACTCATTATCTGGAGGCAACGTTCAACTCGTTCGTGC	GACATCTAAAGAGAATACCTCCACGTGGTAGATGTTGGGTAACGCTAAATTCTCT				2	99
SRR7892458.714023	2	150	92	Met	CAT	0	0	21	pseudo	87	33	|GACATCT|AA|AGAGAAT|ACC|T|CC|ACGT|GGT|AGATGTT|GG|GTAACG|CTAA|ATTCTCT|	TCGTCTAATGGTAGGACGCCAGACTCATTATCTGGAGGCAACGTTCAACTCGTTCGTGC	GACATCTAAAGAGAATACCTCCACGTGGTAGATGTTGGGTAACGCTAAATTCTCT				2	99
SRR7892458.770161	2	150	92	Met	CAT	0	0	21	pseudo	87	33	|GACATCT|AA|AGAGAAT|ACC|T|CC|ACGT|GGT|AGATGTT|GG|GTAACG|CTAA|ATTCTCT|	TCGTCTAATGGTAGGACGCCAGACTCATTATCTGGAGGCAACGTTCAACTCGTTCGTGC	GACATCTAAAGAGAATACCTCCACGTGGTAGATGTTGGGTAACGCTAAATTCTCT				2	99
SRR7892458.1490921	1	150	92	Met	CAT	0	0	21	pseudo	87	33	|GACATCT|AA|AGAGAAT|ACC|T|CC|ACGT|GGT|AGATGTT|GG|GTAACG|CTAA|ATTCTCT|	TCGTCTAATGGTAGGACGCCAGACTCATTATCTGGAGGCAACGTTCAACTCGTTCGTGC	GACATCTAAAGAGAATACCTCCACGTGGTAGATGTTGGGTAACGCTAAATTCTCT				2	99
SRR7892458.1845377	2	301	243	Met	CAT	0	0	21	pseudo	238	184	|GACATCT|AA|AGAGAAT|ACC|T|CC|ACGT|GGT|AGATGTT|GG|GTAACG|CTAA|ATTCTCT|	TCGTCTAATGGTAGGACGCCAGACTCATTATCTGGAGGCAACGTTCAACTCGTTCGTGC	GACATCTAAAGAGAATACCTCCACGTGGTAGATGTTGGGTAACGCTAAATTCTCT				2	99
SRR7892458.2977567	1	151	93	Met	CAT	0	0	21	pseudo	88	34	|GACATCT|AA|AGAGAAT|ACC|T|CC|ACGT|GGT|AGATGTT|GG|GTAACG|CTAA|ATTCTCT|	TCGTCTAATGGTAGGACGCCAGACTCATTATCTGGAGGCAACGTTCAACTCGTTCGTGC	GACATCTAAAGAGAATACCTCCACGTGGTAGATGTTGGGTAACGCTAAATTCTCT				2	99
SRR7892458.3172946	2	302	244	Met	CAT	0	0	21	pseudo	239	185	|GACATCT|AA|AGAGAAT|ACC|T|CC|ACGT|GGT|AGATGTT|GG|GTAACG|CTAA|ATTCTCT|	TCGTCTAATGGTAGGACGCCAGACTCATTATCTGGAGGCAACGTTCAACTCGTTCGTGC	GACATCTAAAGAGAATACCTCCACGTGGTAGATGTTGGGTAACGCTAAATTCTCT				2	99
SRR7892458.4416323	2	150	92	Met	CAT	0	0	21	pseudo	87	33	|GACATCT|AA|AGAGAAT|ACC|T|CC|ACGT|GGT|AGATGTT|GG|GTAACG|CTAA|ATTCTCT|	TCGTCTAATGGTAGGACGCCAGACTCATTATCTGGAGGCAACGTTCAACTCGTTCGTGC	GACATCTAAAGAGAATACCTCCACGTGGTAGATGTTGGGTAACGCTAAATTCTCT				2	99
SRR7892458.254477	1	19	87	Met	CAT	0	0	26.7	pseudo	84	138	|GACATCT|AA|AGAGAAT|ACC|T|CC|ACGT|GGT|AGATGTT|GG|GTAACG|CTAA|ATTCTCT|	GGTCGTCTAATGGTAGGACGCCAGACTCATTATCTGGAGGCAACGTTCAACTCGTTCGTGCGCAAGACA	GACATCTAAAGAGAATACCTCCACGTGGTAGATGTTGGGTAACGCTAAATTCTCT				2	113
SRR7892458.676540	1	152	220	Met	CAT	0	0	26.7	pseudo	217	271	|GACATCT|AA|AGAGAAT|ACC|T|CC|ACGT|GGT|AGATGTT|GG|GTAACG|CTAA|ATTCTCT|	GGTCGTCTAATGGTAGGACGCCAGACTCATTATCTGGAGGCAACGTTCAACTCGTTCGTGCGCAAGACA	GACATCTAAAGAGAATACCTCCACGTGGTAGATGTTGGGTAACGCTAAATTCTCT				2	113
SRR7892458.1324376	1	1	69	Met	CAT	0	0	26.7	pseudo	66	120	|GACATCT|AA|AGAGAAT|ACC|T|CC|ACGT|GGT|AGATGTT|GG|GTAACG|CTAA|ATTCTCT|	GGTCGTCTAATGGTAGGACGCCAGACTCATTATCTGGAGGCAACGTTCAACTCGTTCGTGCGCAAGACA	GACATCTAAAGAGAATACCTCCACGTGGTAGATGTTGGGTAACGCTAAATTCTCT				2	113
SRR7892458.2107031	1	1	69	Met	CAT	0	0	26.7	pseudo	66	120	|GACATCT|AA|AGAGAAT|ACC|T|CC|ACGT|GGT|AGATGTT|GG|GTAACG|CTAA|ATTCTCT|	GGTCGTCTAATGGTAGGACGCCAGACTCATTATCTGGAGGCAACGTTCAACTCGTTCGTGCGCAAGACA	GACATCTAAAGAGAATACCTCCACGTGGTAGATGTTGGGTAACGCTAAATTCTCT				2	113
SRR7892458.2776668	1	1	69	Met	CAT	0	0	26.7	pseudo	66	120	|GACATCT|AA|AGAGAAT|ACC|T|CC|ACGT|GGT|AGATGTT|GG|GTAACG|CTAA|ATTCTCT|	GGTCGTCTAATGGTAGGACGCCAGACTCATTATCTGGAGGCAACGTTCAACTCGTTCGTGCGCAAGACA	GACATCTAAAGAGAATACCTCCACGTGGTAGATGTTGGGTAACGCTAAATTCTCT				2	113
SRR7892458.3141305	1	123	191	Met	CAT	0	0	26.7	pseudo	188	242	|GACATCT|AA|AGAGAAT|ACC|T|CC|ACGT|GGT|AGATGTT|GG|GTAACG|CTAA|ATTCTCT|	GGTCGTCTAATGGTAGGACGCCAGACTCATTATCTGGAGGCAACGTTCAACTCGTTCGTGCGCAAGACA	GACATCTAAAGAGAATACCTCCACGTGGTAGATGTTGGGTAACGCTAAATTCTCT				2	113
SRR7892458.3141305	2	122	54	Met	CAT	0	0	26.7	pseudo	57	3	|GACATCT|AA|AGAGAAT|ACC|T|CC|ACGT|GGT|AGATGTT|GG|GTAACG|CTAA|ATTCTCT|	GGTCGTCTAATGGTAGGACGCCAGACTCATTATCTGGAGGCAACGTTCAACTCGTTCGTGCGCAAGACA	GACATCTAAAGAGAATACCTCCACGTGGTAGATGTTGGGTAACGCTAAATTCTCT				2	113
SRR7892458.3456107	1	1	69	Met	CAT	0	0	26.7	pseudo	66	120	|GACATCT|AA|AGAGAAT|ACC|T|CC|ACGT|GGT|AGATGTT|GG|GTAACG|CTAA|ATTCTCT|	GGTCGTCTAATGGTAGGACGCCAGACTCATTATCTGGAGGCAACGTTCAACTCGTTCGTGCGCAAGACA	GACATCTAAAGAGAATACCTCCACGTGGTAGATGTTGGGTAACGCTAAATTCTCT				2	113
SRR7892458.3855490	1	1	69	Met	CAT	0	0	26.7	pseudo	66	120	|GACATCT|AA|AGAGAAT|ACC|T|CC|ACGT|GGT|AGATGTT|GG|GTAACG|CTAA|ATTCTCT|	GGTCGTCTAATGGTAGGACGCCAGACTCATTATCTGGAGGCAACGTTCAACTCGTTCGTGCGCAAGACA	GACATCTAAAGAGAATACCTCCACGTGGTAGATGTTGGGTAACGCTAAATTCTCT				2	113
SRR7892458.3956353	1	1	69	Met	CAT	0	0	26.7	pseudo	66	120	|GACATCT|AA|AGAGAAT|ACC|T|CC|ACGT|GGT|AGATGTT|GG|GTAACG|CTAA|ATTCTCT|	GGTCGTCTAATGGTAGGACGCCAGACTCATTATCTGGAGGCAACGTTCAACTCGTTCGTGCGCAAGACA	GACATCTAAAGAGAATACCTCCACGTGGTAGATGTTGGGTAACGCTAAATTCTCT				2	113
SRR7892488.631353	1	301	234	Met	CAT	0	0	25.6	pseudo	237	183	|GACATCT|AA|AGAGAAT|ACC|T|CC|ACGT|GGT|AGATGTT|GG|GTAACG|CTAA|ATTCTCT|	GTCGTCTAATGGTAGGACGCCAGACTCATTATCTGGAGGCAACGTTCAACTCGTTCGTGCGCAAGACA	GACATCTAAAGAGAATACCTCCACGTGGTAGATGTTGGGTAACGCTAAATTCTCT				2	147
SRR7892458.134380	1	1	68	Met	CAT	0	0	25.6	pseudo	65	119	|GACATCT|AA|AGAGAAT|ACC|T|CC|ACGT|GGT|AGATGTT|GG|GTAACG|CTAA|ATTCTCT|	GTCGTCTAATGGTAGGACGCCAGACTCATTATCTGGAGGCAACGTTCAACTCGTTCGTGCGCAAGACA	GACATCTAAAGAGAATACCTCCACGTGGTAGATGTTGGGTAACGCTAAATTCTCT				2	147
SRR7892458.166032	2	301	234	Met	CAT	0	0	25.6	pseudo	237	183	|GACATCT|AA|AGAGAAT|ACC|T|CC|ACGT|GGT|AGATGTT|GG|GTAACG|CTAA|ATTCTCT|	GTCGTCTAATGGTAGGACGCCAGACTCATTATCTGGAGGCAACGTTCAACTCGTTCGTGCGCAAGACA	GACATCTAAAGAGAATACCTCCACGTGGTAGATGTTGGGTAACGCTAAATTCTCT				2	147
SRR7892458.300121	2	301	234	Met	CAT	0	0	25.6	pseudo	237	183	|GACATCT|AA|AGAGAAT|ACC|T|CC|ACGT|GGT|AGATGTT|GG|GTAACG|CTAA|ATTCTCT|	GTCGTCTAATGGTAGGACGCCAGACTCATTATCTGGAGGCAACGTTCAACTCGTTCGTGCGCAAGACA	GACATCTAAAGAGAATACCTCCACGTGGTAGATGTTGGGTAACGCTAAATTCTCT				2	147
SRR7892458.1652001	1	1	68	Met	CAT	0	0	25.6	pseudo	65	119	|GACATCT|AA|AGAGAAT|ACC|T|CC|ACGT|GGT|AGATGTT|GG|GTAACG|CTAA|ATTCTCT|	GTCGTCTAATGGTAGGACGCCAGACTCATTATCTGGAGGCAACGTTCAACTCGTTCGTGCGCAAGACA	GACATCTAAAGAGAATACCTCCACGTGGTAGATGTTGGGTAACGCTAAATTCTCT				2	147
SRR7892458.2966367	1	1	68	Met	CAT	0	0	25.6	pseudo	65	119	|GACATCT|AA|AGAGAAT|ACC|T|CC|ACGT|GGT|AGATGTT|GG|GTAACG|CTAA|ATTCTCT|	GTCGTCTAATGGTAGGACGCCAGACTCATTATCTGGAGGCAACGTTCAACTCGTTCGTGCGCAAGACA	GACATCTAAAGAGAATACCTCCACGTGGTAGATGTTGGGTAACGCTAAATTCTCT				2	147
SRR7892458.3521903	1	1	68	Met	CAT	0	0	25.6	pseudo	65	119	|GACATCT|AA|AGAGAAT|ACC|T|CC|ACGT|GGT|AGATGTT|GG|GTAACG|CTAA|ATTCTCT|	GTCGTCTAATGGTAGGACGCCAGACTCATTATCTGGAGGCAACGTTCAACTCGTTCGTGCGCAAGACA	GACATCTAAAGAGAATACCTCCACGTGGTAGATGTTGGGTAACGCTAAATTCTCT				2	147
SRR7892458.3950516	1	1	68	Met	CAT	0	0	25.6	pseudo	65	119	|GACATCT|AA|AGAGAAT|ACC|T|CC|ACGT|GGT|AGATGTT|GG|GTAACG|CTAA|ATTCTCT|	GTCGTCTAATGGTAGGACGCCAGACTCATTATCTGGAGGCAACGTTCAACTCGTTCGTGCGCAAGACA	GACATCTAAAGAGAATACCTCCACGTGGTAGATGTTGGGTAACGCTAAATTCTCT				2	147
SRR7892458.132989	2	302	235	Met	CAT	0	0	33.6		233	179	|GACATCT|AA|AGAGAAT|ACC|T|CC|ACGT|GGT|AGATGTT|GG|GTAACG|CTAA|ATTCTCT|	CGCAGGTCGTCTAATGGTAGGACGCCAGACTCATTATCTGGAGGCAACGTTCAACTCGTTCGTGCGCA	GACATCTAAAGAGAATACCTCCACGTGGTAGATGTTGGGTAACGCTAAATTCTCT				2	214
SRR7892458.516908	2	301	234	Met	CAT	0	0	33.6		232	178	|GACATCT|AA|AGAGAAT|ACC|T|CC|ACGT|GGT|AGATGTT|GG|GTAACG|CTAA|ATTCTCT|	CGCAGGTCGTCTAATGGTAGGACGCCAGACTCATTATCTGGAGGCAACGTTCAACTCGTTCGTGCGCA	GACATCTAAAGAGAATACCTCCACGTGGTAGATGTTGGGTAACGCTAAATTCTCT				2	214
SRR7892458.604421	2	302	235	Met	CAT	0	0	33.6		233	179	|GACATCT|AA|AGAGAAT|ACC|T|CC|ACGT|GGT|AGATGTT|GG|GTAACG|CTAA|ATTCTCT|	CGCAGGTCGTCTAATGGTAGGACGCCAGACTCATTATCTGGAGGCAACGTTCAACTCGTTCGTGCGCA	GACATCTAAAGAGAATACCTCCACGTGGTAGATGTTGGGTAACGCTAAATTCTCT				2	214
SRR7892458.1501367	2	301	234	Met	CAT	0	0	33.6		232	178	|GACATCT|AA|AGAGAAT|ACC|T|CC|ACGT|GGT|AGATGTT|GG|GTAACG|CTAA|ATTCTCT|	CGCAGGTCGTCTAATGGTAGGACGCCAGACTCATTATCTGGAGGCAACGTTCAACTCGTTCGTGCGCA	GACATCTAAAGAGAATACCTCCACGTGGTAGATGTTGGGTAACGCTAAATTCTCT				2	214
SRR7892458.2844866	2	301	234	Met	CAT	0	0	33.6		232	178	|GACATCT|AA|AGAGAAT|ACC|T|CC|ACGT|GGT|AGATGTT|GG|GTAACG|CTAA|ATTCTCT|	CGCAGGTCGTCTAATGGTAGGACGCCAGACTCATTATCTGGAGGCAACGTTCAACTCGTTCGTGCGCA	GACATCTAAAGAGAATACCTCCACGTGGTAGATGTTGGGTAACGCTAAATTCTCT				2	214
SRR7892458.3513465	2	301	234	Met	CAT	0	0	33.6		232	178	|GACATCT|AA|AGAGAAT|ACC|T|CC|ACGT|GGT|AGATGTT|GG|GTAACG|CTAA|ATTCTCT|	CGCAGGTCGTCTAATGGTAGGACGCCAGACTCATTATCTGGAGGCAACGTTCAACTCGTTCGTGCGCA	GACATCTAAAGAGAATACCTCCACGTGGTAGATGTTGGGTAACGCTAAATTCTCT				2	214
SRR7892458.879283	1	1	58	Met	CAT	0	0	16.2	pseudo	63	117	|GACATCT|AA|AGAGAAT|ACC|T|CC|ACGT|GGT|AGATGTT|GG|GTAACG|CTAA|ATTCTCT|	CGTCTAATGGTAGGACGCCAGACTCATTATCTGGAGGCAACGTTCAACTCGTTCGTGC	GACATCTAAAGAGAATACCTCCACGTGGTAGATGTTGGGTAACGCTAAATTCTCT				2	261
SRR7892458.2386988	1	1	58	Met	CAT	0	0	16.2	pseudo	63	117	|GACATCT|AA|AGAGAAT|ACC|T|CC|ACGT|GGT|AGATGTT|GG|GTAACG|CTAA|ATTCTCT|	CGTCTAATGGTAGGACGCCAGACTCATTATCTGGAGGCAACGTTCAACTCGTTCGTGC	GACATCTAAAGAGAATACCTCCACGTGGTAGATGTTGGGTAACGCTAAATTCTCT				2	261
SRR7892458.2386988	2	236	179	Met	CAT	0	0	16.2	pseudo	174	120	|GACATCT|AA|AGAGAAT|ACC|T|CC|ACGT|GGT|AGATGTT|GG|GTAACG|CTAA|ATTCTCT|	CGTCTAATGGTAGGACGCCAGACTCATTATCTGGAGGCAACGTTCAACTCGTTCGTGC	GACATCTAAAGAGAATACCTCCACGTGGTAGATGTTGGGTAACGCTAAATTCTCT				2	261
SRR7892458.2598227	2	301	244	Met	CAT	0	0	16.2	pseudo	239	185	|GACATCT|AA|AGAGAAT|ACC|T|CC|ACGT|GGT|AGATGTT|GG|GTAACG|CTAA|ATTCTCT|	CGTCTAATGGTAGGACGCCAGACTCATTATCTGGAGGCAACGTTCAACTCGTTCGTGC	GACATCTAAAGAGAATACCTCCACGTGGTAGATGTTGGGTAACGCTAAATTCTCT				2	261
SRR7892458.3456107	2	302	245	Met	CAT	0	0	16.2	pseudo	240	186	|GACATCT|AA|AGAGAAT|ACC|T|CC|ACGT|GGT|AGATGTT|GG|GTAACG|CTAA|ATTCTCT|	CGTCTAATGGTAGGACGCCAGACTCATTATCTGGAGGCAACGTTCAACTCGTTCGTGC	GACATCTAAAGAGAATACCTCCACGTGGTAGATGTTGGGTAACGCTAAATTCTCT				2	261
SRR7892458.461428	1	146	211	Met	CAT	0	0	35.4		213	267	|GACATCT|AA|AGAGAAT|ACC|T|CC|ACGT|GGT|AGATGTT|GG|GTAACG|CTAA|ATTCTCT|	GCGTTAGTCTAATGGTAGGACGCCAGACTCATTATCTGGAGGCAACGTTCAACTCGTTCGTGCGCA	GACATCTAAAGAGAATACCTCCACGTGGTAGATGTTGGGTAACGCTAAATTCTCT				2	278
SRR7892458.1477826	1	146	211	Met	CAT	0	0	35.4		213	267	|GACATCT|AA|AGAGAAT|ACC|T|CC|ACGT|GGT|AGATGTT|GG|GTAACG|CTAA|ATTCTCT|	GCGTTAGTCTAATGGTAGGACGCCAGACTCATTATCTGGAGGCAACGTTCAACTCGTTCGTGCGCA	GACATCTAAAGAGAATACCTCCACGTGGTAGATGTTGGGTAACGCTAAATTCTCT				2	278
SRR7892458.1857847	1	146	211	Met	CAT	0	0	35.4		213	267	|GACATCT|AA|AGAGAAT|ACC|T|CC|ACGT|GGT|AGATGTT|GG|GTAACG|CTAA|ATTCTCT|	GCGTTAGTCTAATGGTAGGACGCCAGACTCATTATCTGGAGGCAACGTTCAACTCGTTCGTGCGCA	GACATCTAAAGAGAATACCTCCACGTGGTAGATGTTGGGTAACGCTAAATTCTCT				2	278
SRR7892458.3596582	1	146	211	Met	CAT	0	0	35.4		213	267	|GACATCT|AA|AGAGAAT|ACC|T|CC|ACGT|GGT|AGATGTT|GG|GTAACG|CTAA|ATTCTCT|	GCGTTAGTCTAATGGTAGGACGCCAGACTCATTATCTGGAGGCAACGTTCAACTCGTTCGTGCGCA	GACATCTAAAGAGAATACCTCCACGTGGTAGATGTTGGGTAACGCTAAATTCTCT				2	278
SRR7892458.4145956	1	146	211	Met	CAT	0	0	35.4		213	267	|GACATCT|AA|AGAGAAT|ACC|T|CC|ACGT|GGT|AGATGTT|GG|GTAACG|CTAA|ATTCTCT|	GCGTTAGTCTAATGGTAGGACGCCAGACTCATTATCTGGAGGCAACGTTCAACTCGTTCGTGCGCA	GACATCTAAAGAGAATACCTCCACGTGGTAGATGTTGGGTAACGCTAAATTCTCT				2	278
SRR7892458.2448755	1	162	227	Met	CAT	0	0	27.3	pseudo	228	282	|GACATCT|AA|AGAGAAT|ACC|T|CC|ACGT|GGT|AGATGTT|GG|GTAACG|CTAA|ATTCTCT|	TGGTCGTCTAATGGTAGGACGCCAGACTCATTATCTGGAGGCAACGTTCAACTCGTTCGTGCGCAA	GACATCTAAAGAGAATACCTCCACGTGGTAGATGTTGGGTAACGCTAAATTCTCT				2	359
SRR7892458.2863603	1	152	87	Met	CAT	0	0	27.3	pseudo	86	32	|GACATCT|AA|AGAGAAT|ACC|T|CC|ACGT|GGT|AGATGTT|GG|GTAACG|CTAA|ATTCTCT|	TGGTCGTCTAATGGTAGGACGCCAGACTCATTATCTGGAGGCAACGTTCAACTCGTTCGTGCGCAA	GACATCTAAAGAGAATACCTCCACGTGGTAGATGTTGGGTAACGCTAAATTCTCT				2	359
SRR7892458.2925919	1	152	87	Met	CAT	0	0	27.3	pseudo	86	32	|GACATCT|AA|AGAGAAT|ACC|T|CC|ACGT|GGT|AGATGTT|GG|GTAACG|CTAA|ATTCTCT|	TGGTCGTCTAATGGTAGGACGCCAGACTCATTATCTGGAGGCAACGTTCAACTCGTTCGTGCGCAA	GACATCTAAAGAGAATACCTCCACGTGGTAGATGTTGGGTAACGCTAAATTCTCT				2	359
SRR7892458.3931519	1	162	227	Met	CAT	0	0	27.3	pseudo	228	282	|GACATCT|AA|AGAGAAT|ACC|T|CC|ACGT|GGT|AGATGTT|GG|GTAACG|CTAA|ATTCTCT|	TGGTCGTCTAATGGTAGGACGCCAGACTCATTATCTGGAGGCAACGTTCAACTCGTTCGTGCGCAA	GACATCTAAAGAGAATACCTCCACGTGGTAGATGTTGGGTAACGCTAAATTCTCT				2	359
SRR7892458.1793688	1	151	208	Met	CAT	0	0	20.2	pseudo	213	267	|GACATCT|AA|AGAGAAT|ACC|T|CC|ACGT|GGT|AGATGTT|GG|GTAACG|CTAA|ATTCTCT|	AGTCTAATGGTAGGACGCCAGACTCATTATCTGGAGGCAACGTTCAACTCGTTCGTGC	GACATCTAAAGAGAATACCTCCACGTGGTAGATGTTGGGTAACGCTAAATTCTCT				2	382
SRR7892458.3002003	1	151	208	Met	CAT	0	0	20.2	pseudo	213	267	|GACATCT|AA|AGAGAAT|ACC|T|CC|ACGT|GGT|AGATGTT|GG|GTAACG|CTAA|ATTCTCT|	AGTCTAATGGTAGGACGCCAGACTCATTATCTGGAGGCAACGTTCAACTCGTTCGTGC	GACATCTAAAGAGAATACCTCCACGTGGTAGATGTTGGGTAACGCTAAATTCTCT				2	382
SRR7892458.3263910	1	149	206	Met	CAT	0	0	20.2	pseudo	211	265	|GACATCT|AA|AGAGAAT|ACC|T|CC|ACGT|GGT|AGATGTT|GG|GTAACG|CTAA|ATTCTCT|	AGTCTAATGGTAGGACGCCAGACTCATTATCTGGAGGCAACGTTCAACTCGTTCGTGC	GACATCTAAAGAGAATACCTCCACGTGGTAGATGTTGGGTAACGCTAAATTCTCT				2	382
SRR7892458.4148501	1	151	208	Met	CAT	0	0	20.2	pseudo	213	267	|GACATCT|AA|AGAGAAT|ACC|T|CC|ACGT|GGT|AGATGTT|GG|GTAACG|CTAA|ATTCTCT|	AGTCTAATGGTAGGACGCCAGACTCATTATCTGGAGGCAACGTTCAACTCGTTCGTGC	GACATCTAAAGAGAATACCTCCACGTGGTAGATGTTGGGTAACGCTAAATTCTCT				2	382
SRR7892458.254477	2	266	205	Met	CAT	0	0	24.4	pseudo	203	149	|GACATCT|AA|AGAGAAT|ACC|T|CC|ACGT|GGT|AGATGTT|GG|GTAACG|CTAA|ATTCTCT|	GCGTCTAATGGTAGGACGCCAGACTCATTATCTGGAGGCAACGTTCAACTCGTTCGTGCGCA	GACATCTAAAGAGAATACCTCCACGTGGTAGATGTTGGGTAACGCTAAATTCTCT				2	414
SRR7892458.1547571	1	150	89	Met	CAT	0	0	24.4	pseudo	87	33	|GACATCT|AA|AGAGAAT|ACC|T|CC|ACGT|GGT|AGATGTT|GG|GTAACG|CTAA|ATTCTCT|	GCGTCTAATGGTAGGACGCCAGACTCATTATCTGGAGGCAACGTTCAACTCGTTCGTGCGCA	GACATCTAAAGAGAATACCTCCACGTGGTAGATGTTGGGTAACGCTAAATTCTCT				2	414
SRR7892458.258381	2	281	213	Met	CAT	0	0	39.2		211	157	|GACATCT|AA|AGAGAAT|ACC|T|CC|ACGT|GGT|AGATGTT|GG|GTAACG|CTAA|ATTCTCT|	GCGCAGGGCGTCTAATGGTAGGACGCCAGACTCATTATCTGGAGGCAACGTTCAACTCGTTCGTGCGCA	GACATCTAAAGAGAATACCTCCACGTGGTAGATGTTGGGTAACGCTAAATTCTCT				2	416
SRR7892458.1140345	2	133	65	Met	CAT	0	0	39.2		63	9	|GACATCT|AA|AGAGAAT|ACC|T|CC|ACGT|GGT|AGATGTT|GG|GTAACG|CTAA|ATTCTCT|	GCGCAGGGCGTCTAATGGTAGGACGCCAGACTCATTATCTGGAGGCAACGTTCAACTCGTTCGTGCGCA	GACATCTAAAGAGAATACCTCCACGTGGTAGATGTTGGGTAACGCTAAATTCTCT				2	416
SRR7892458.4084208	1	280	212	Met	CAT	0	0	39.2		210	156	|GACATCT|AA|AGAGAAT|ACC|T|CC|ACGT|GGT|AGATGTT|GG|GTAACG|CTAA|ATTCTCT|	GCGCAGGGCGTCTAATGGTAGGACGCCAGACTCATTATCTGGAGGCAACGTTCAACTCGTTCGTGCGCA	GACATCTAAAGAGAATACCTCCACGTGGTAGATGTTGGGTAACGCTAAATTCTCT				2	416
SRR7892458.228692	1	21	89	Met	CAT	0	0	36.4		91	145	|GACATCT|AA|AGAGAAT|ACC|T|CC|ACGT|GGT|AGATGTT|GG|GTAACG|CTAA|ATTCTCT|	GCGCAGGTCGTCTAATGGTAGGACGCCAGCCTCATTATCTGGAGGCAACGTTCAACTCGTTCGTGCGCA	GACATCTAAAGAGAATACCTCCACGTGGTAGATGTTGGGTAACGCTAAATTCTCT				2	441
SRR7892458.1874802	1	6	74	Met	CAT	0	0	36.4		76	130	|GACATCT|AA|AGAGAAT|ACC|T|CC|ACGT|GGT|AGATGTT|GG|GTAACG|CTAA|ATTCTCT|	GCGCAGGTCGTCTAATGGTAGGACGCCAGCCTCATTATCTGGAGGCAACGTTCAACTCGTTCGTGCGCA	GACATCTAAAGAGAATACCTCCACGTGGTAGATGTTGGGTAACGCTAAATTCTCT				2	441
SRR7892458.4465026	1	151	219	Met	CAT	0	0	36.4		221	275	|GACATCT|AA|AGAGAAT|ACC|T|CC|ACGT|GGT|AGATGTT|GG|GTAACG|CTAA|ATTCTCT|	GCGCAGGTCGTCTAATGGTAGGACGCCAGCCTCATTATCTGGAGGCAACGTTCAACTCGTTCGTGCGCA	GACATCTAAAGAGAATACCTCCACGTGGTAGATGTTGGGTAACGCTAAATTCTCT				2	441
SRR7892458.743358	1	162	230	Met	CAT	0	0	37.9		232	286	|GACATCT|AA|AGAGAAT|ACC|T|CC|ACGT|GGT|AGATGTT|GG|GTAACG|CTAA|ATTCTCT|	GCGCAGGTCGTCTAATGGTAGGACGCCAGACTCATTATCTGGAGGCAACGTTCATCTCGTTCGTGCGCA	GACATCTAAAGAGAATACCTCCACGTGGTAGATGTTGGGTAACGCTAAATTCTCT				2	446
SRR7892458.2914337	1	162	230	Met	CAT	0	0	37.9		232	286	|GACATCT|AA|AGAGAAT|ACC|T|CC|ACGT|GGT|AGATGTT|GG|GTAACG|CTAA|ATTCTCT|	GCGCAGGTCGTCTAATGGTAGGACGCCAGACTCATTATCTGGAGGCAACGTTCATCTCGTTCGTGCGCA	GACATCTAAAGAGAATACCTCCACGTGGTAGATGTTGGGTAACGCTAAATTCTCT				2	446
SRR7892458.947793	1	143	215	Met	CAT	0	0	26.5	pseudo	212	266	|GACATCT|AA|AGAGAAT|ACC|T|CC|ACGT|GGT|AGATGTT|GG|GTAACG|CTAA|ATTCTCT|	GTCTGCCGGTCTAATGGTAGGACGCCAGACTCATTATCTGGAGGCAACGTTCAACTCGTTCGTGCGCAAGACA	GACATCTAAAGAGAATACCTCCACGTGGTAGATGTTGGGTAACGCTAAATTCTCT				2	451
SRR7892458.2852449	1	143	215	Met	CAT	0	0	26.5	pseudo	212	266	|GACATCT|AA|AGAGAAT|ACC|T|CC|ACGT|GGT|AGATGTT|GG|GTAACG|CTAA|ATTCTCT|	GTCTGCCGGTCTAATGGTAGGACGCCAGACTCATTATCTGGAGGCAACGTTCAACTCGTTCGTGCGCAAGACA	GACATCTAAAGAGAATACCTCCACGTGGTAGATGTTGGGTAACGCTAAATTCTCT				2	451
SRR7892488.2007121	1	129	205	Met	CAT	0	0	23.4	pseudo	207	261	|GACATCT|AA|AGAGAAT|ACC|T|CC|ACGT|GGT|AGATGTT|GG|GTAACG|CTAA|ATTCTCT|	GCGTCCTACCATTAGACGTCTAATGGTAGGACGCCAGACTCATTATCTGGAGGCAACGTTCAACTCGTTCGTGCGCA	GACATCTAAAGAGAATACCTCCACGTGGTAGATGTTGGGTAACGCTAAATTCTCT				2	458
SRR7892458.2912928	1	107	183	Met	CAT	0	0	23.4	pseudo	185	239	|GACATCT|AA|AGAGAAT|ACC|T|CC|ACGT|GGT|AGATGTT|GG|GTAACG|CTAA|ATTCTCT|	GCGTCCTACCATTAGACGTCTAATGGTAGGACGCCAGACTCATTATCTGGAGGCAACGTTCAACTCGTTCGTGCGCA	GACATCTAAAGAGAATACCTCCACGTGGTAGATGTTGGGTAACGCTAAATTCTCT				2	458
SRR7892458.3741832	2	127	59	Met	CAT	0	0	35.7		57	3	|GACATCT|AA|AGAGAAT|ACC|T|CC|ACGT|GGT|AGATGTT|GG|GTAACG|CTAA|ATTCTCT|	GCGCAGGTCGGCTAATGGTAGGACGCCAGACTCATTATCTGGAGGCAACGTTCAACTCGTTCGTGCGCA	GACATCTAAAGAGAATACCTCCACGTGGTAGATGTTGGGTAACGCTAAATTCTCT				2	563
SRR7892458.3933569	1	1	69	Met	CAT	0	0	35.7		71	125	|GACATCT|AA|AGAGAAT|ACC|T|CC|ACGT|GGT|AGATGTT|GG|GTAACG|CTAA|ATTCTCT|	GCGCAGGTCGGCTAATGGTAGGACGCCAGACTCATTATCTGGAGGCAACGTTCAACTCGTTCGTGCGCA	GACATCTAAAGAGAATACCTCCACGTGGTAGATGTTGGGTAACGCTAAATTCTCT				2	563
SRR7892488.1594703	2	300	243	Met	CAT	0	0	19.6	pseudo	238	184	|GACATCT|AA|AGAGAAT|ACC|T|CC|ACGT|GGT|AGATGTT|GG|GTAACG|CTAA|ATTCTCT|	GGTCTAATGGTAGGACGCCAGACTCATTATCTGGAGGCAACGTTCAACTCGTTCGTGC	GACATCTAAAGAGAATACCTCCACGTGGTAGATGTTGGGTAACGCTAAATTCTCT				2	766
SRR7892458.2348729	1	150	207	Met	CAT	0	0	19.6	pseudo	212	266	|GACATCT|AA|AGAGAAT|ACC|T|CC|ACGT|GGT|AGATGTT|GG|GTAACG|CTAA|ATTCTCT|	GGTCTAATGGTAGGACGCCAGACTCATTATCTGGAGGCAACGTTCAACTCGTTCGTGC	GACATCTAAAGAGAATACCTCCACGTGGTAGATGTTGGGTAACGCTAAATTCTCT				2	766
SRR7892458.3197578	1	126	203	Met	CAT	0	0	26.4	pseudo	205	259	|GACATCT|AA|AGAGAAT|ACC|T|CC|ACGT|GGT|AGATGTT|GG|GTAACG|CTAA|ATTCTCT|	GCGCACGAACGAGTTGAACGTTGCTGGTAGGACGCCAGACTCATTATCTGGAGGCAACGTTCAACTCGTTCGTGCGCA	GACATCTAAAGAGAATACCTCCACGTGGTAGATGTTGGGTAACGCTAAATTCTCT				2	806
SRR7892458.4476200	1	126	203	Met	CAT	0	0	26.4	pseudo	205	259	|GACATCT|AA|AGAGAAT|ACC|T|CC|ACGT|GGT|AGATGTT|GG|GTAACG|CTAA|ATTCTCT|	GCGCACGAACGAGTTGAACGTTGCTGGTAGGACGCCAGACTCATTATCTGGAGGCAACGTTCAACTCGTTCGTGCGCA	GACATCTAAAGAGAATACCTCCACGTGGTAGATGTTGGGTAACGCTAAATTCTCT				2	806
SRR7892458.1606871	1	152	220	Met	CAT	0	0	42.3		222	276	|GACATCT|AA|AGAGAAT|ACC|T|CC|ACGT|GGT|AGATGTT|GG|GTAACG|CTAA|ATTCTCT|	GCGCAGGTCGTCTAATGGTAGGACGCCAGACTCATTATCTGGAGCCAACGTTCAACTCGTTCGTGCGCA	GACATCTAAAGAGAATACCTCCACGTGGTAGATGTTGGGTAACGCTAAATTCTCT				2	810
SRR7892458.3797626	1	152	220	Met	CAT	0	0	42.3		222	276	|GACATCT|AA|AGAGAAT|ACC|T|CC|ACGT|GGT|AGATGTT|GG|GTAACG|CTAA|ATTCTCT|	GCGCAGGTCGTCTAATGGTAGGACGCCAGACTCATTATCTGGAGCCAACGTTCAACTCGTTCGTGCGCA	GACATCTAAAGAGAATACCTCCACGTGGTAGATGTTGGGTAACGCTAAATTCTCT				2	810
SRR7892458.55123	1	27	95	Met	CAT	0	0	37.1		97	151	|GACATCT|AA|AGAGAAT|ACC|T|CC|ACGT|GGT|AGATGTT|GG|GTAACG|CTAA|ATTCTCT|	GCGCAGGTCGTCTAATGGTAGGACGCCAGACTCATTATCTGGAGGCAACGTTCACCTCGTTCGTGCGCA	GACATCTAAAGAGAATACCTCCACGTGGTAGATGTTGGGTAACGCTAAATTCTCT				2	814
SRR7892488.326610	1	6	74	Met	CAT	0	0	36.4		76	130	|GACATCT|AA|AGAGAAT|ACC|T|CC|ACGT|GGT|AGATGTT|GG|GTAACG|CTAA|ATTCTCT|	GCGCAGGTCGTCTAATGGTAGGACGCCAGACTCATTATCTGGAGGCAACGTTCAACTCGTTAGTGCGCA	GACATCTAAAGAGAATACCTCCACGTGGTAGATGTTGGGTAACGCTAAATTCTCT				2	824
SRR7892458.2495174	1	11	79	Met	CAT	0	0	36.4		81	135	|GACATCT|AA|AGAGAAT|ACC|T|CC|ACGT|GGT|AGATGTT|GG|GTAACG|CTAA|ATTCTCT|	GCGCAGGTCGTCTAATGGTAGGACGCCAGACTCATTATCTGGAGGCAACGTTCAACTCGTTAGTGCGCA	GACATCTAAAGAGAATACCTCCACGTGGTAGATGTTGGGTAACGCTAAATTCTCT				2	824
SRR7892458.920629	1	146	214	Met	CAT	0	0	31.6		216	270	|GACATCT|AA|AGAGAAT|ACC|T|CC|ACGT|GGT|AGATGTT|GG|GTAACG|CTAA|ATTCTCT|	GCCGCGGTCGTCTAATGGTAGGACGCCAGACTCATTATCTGGAGGCAACGTTCAACTCGTTCGTGCGCA	GACATCTAAAGAGAATACCTCCACGTGGTAGATGTTGGGTAACGCTAAATTCTCT				2	830
SRR7892458.1013773	1	146	214	Met	CAT	0	0	31.6		216	270	|GACATCT|AA|AGAGAAT|ACC|T|CC|ACGT|GGT|AGATGTT|GG|GTAACG|CTAA|ATTCTCT|	GCCGCGGTCGTCTAATGGTAGGACGCCAGACTCATTATCTGGAGGCAACGTTCAACTCGTTCGTGCGCA	GACATCTAAAGAGAATACCTCCACGTGGTAGATGTTGGGTAACGCTAAATTCTCT				2	830
SRR7892458.864028	1	147	214	Met	CAT	0	0	31.4	pseudo	215	269	|GACATCT|AA|AGAGAAT|ACC|T|CC|ACGT|GGT|AGATGTT|GG|GTAACG|CTAA|ATTCTCT|	TGCGGTCGTCTAATGGTAGGACGCCAGACTCATTATCTGGAGGCAACGTTCAACTCGTTCGTGCGCAA	GACATCTAAAGAGAATACCTCCACGTGGTAGATGTTGGGTAACGCTAAATTCTCT				2	865
SRR7892458.3587069	1	147	214	Met	CAT	0	0	31.4	pseudo	215	269	|GACATCT|AA|AGAGAAT|ACC|T|CC|ACGT|GGT|AGATGTT|GG|GTAACG|CTAA|ATTCTCT|	TGCGGTCGTCTAATGGTAGGACGCCAGACTCATTATCTGGAGGCAACGTTCAACTCGTTCGTGCGCAA	GACATCTAAAGAGAATACCTCCACGTGGTAGATGTTGGGTAACGCTAAATTCTCT				2	865
SRR7892458.308916	1	144	208	Met	CAT	0	0	24.5	pseudo	213	267	|GACATCT|AA|AGAGAAT|ACC|T|CC|ACGT|GGT|AGATGTT|GG|GTAACG|CTAA|ATTCTCT|	CACGTGGAGTCTAATGGTAGGACGCCAGACTCATTATCTGGAGGCAACGTTCAACTCGTTCGTGC	GACATCTAAAGAGAATACCTCCACGTGGTAGATGTTGGGTAACGCTAAATTCTCT				2	925
SRR7892458.4312306	1	143	207	Met	CAT	0	0	24.5	pseudo	212	266	|GACATCT|AA|AGAGAAT|ACC|T|CC|ACGT|GGT|AGATGTT|GG|GTAACG|CTAA|ATTCTCT|	CACGTGGAGTCTAATGGTAGGACGCCAGACTCATTATCTGGAGGCAACGTTCAACTCGTTCGTGC	GACATCTAAAGAGAATACCTCCACGTGGTAGATGTTGGGTAACGCTAAATTCTCT				2	925
SRR7892458.344664	2	157	88	Met	CAT	0	0	27.1		87	33	|GACATCT|AA|AGAGAAT|ACC|T|CC|ACGT|GGT|AGATGTT|GG|GTAACG|CTAA|ATTCTCT|	TGCACTTTCGTCTAATGGTAGGACGCCAGACTCATTATCTGGAGGCAACGTTCAACTCGTTCGTGCGCAA	GACATCTAAAGAGAATACCTCCACGTGGTAGATGTTGGGTAACGCTAAATTCTCT				2	934
SRR7892458.3049748	2	157	88	Met	CAT	0	0	27.1		87	33	|GACATCT|AA|AGAGAAT|ACC|T|CC|ACGT|GGT|AGATGTT|GG|GTAACG|CTAA|ATTCTCT|	TGCACTTTCGTCTAATGGTAGGACGCCAGACTCATTATCTGGAGGCAACGTTCAACTCGTTCGTGCGCAA	GACATCTAAAGAGAATACCTCCACGTGGTAGATGTTGGGTAACGCTAAATTCTCT				2	934
SRR7892458.1596048	2	282	214	Met	CAT	0	0	39.3		212	158	|GACATCT|AA|AGAGAAT|ACC|T|CC|ACGT|GGT|AGATGTT|GG|GTAACG|CTAA|ATTCTCT|	GCGCAGGTCGTCTAATGGTAGGACGCCAGACTCATTATCTGGAGGCAACGTTCAACTCGTTCGTGAGCA	GACATCTAAAGAGAATACCTCCACGTGGTAGATGTTGGGTAACGCTAAATTCTCT				2	971
SRR7892458.3829019	1	11	79	Met	CAT	0	0	38.1		81	135	|GACATCT|AA|AGAGAAT|ACC|T|CC|ACGT|GGT|AGATGTT|GG|GTAACG|CTAA|ATTCTCT|	GCGCAGGTCGTCTAATGGTAGGACGCCAGACTCATTATCTGGAGGCAACGGTCAACTCGTTCGTGCGCA	GACATCTAAAGAGAATACCTCCACGTGGTAGATGTTGGGTAACGCTAAATTCTCT				2	972
SRR7892458.3829019	2	270	202	Met	CAT	0	0	38.1		200	146	|GACATCT|AA|AGAGAAT|ACC|T|CC|ACGT|GGT|AGATGTT|GG|GTAACG|CTAA|ATTCTCT|	GCGCAGGTCGTCTAATGGTAGGACGCCAGACTCATTATCTGGAGGCAACGGTCAACTCGTTCGTGCGCA	GACATCTAAAGAGAATACCTCCACGTGGTAGATGTTGGGTAACGCTAAATTCTCT				2	972
SRR7892458.137552	1	140	211	Met	CAT	0	0	25.5	pseudo	213	267	|GACATCT|AA|AGAGAAT|ACC|T|CC|ACGT|GGT|AGATGTT|GG|GTAACG|CTAA|ATTCTCT|	GCGTCCTACCATGTCTAATGGTAGGACGCCAGACTCATTATCTGGAGGCAACGTTCAACTCGTTCGTGCGCA	GACATCTAAAGAGAATACCTCCACGTGGTAGATGTTGGGTAACGCTAAATTCTCT				2	977
SRR7892458.1500743	1	134	202	Met	CAT	0	0	21.8	pseudo	204	258	|GACATCT|AA|AGAGAAT|ACC|T|CC|ACGT|GGT|AGATGTT|GG|GTAACG|CTAA|ATTCTCT|	GCGCCGGTCAGTATCCAGTAGGACGCCAGACTCATTATCTGGAGGCAACGTTCAACTCGTTCGTGCGCA	GACATCTAAAGAGAATACCTCCACGTGGTAGATGTTGGGTAACGCTAAATTCTCT				2	1030
SRR7892458.2046103	1	134	202	Met	CAT	0	0	21.8	pseudo	204	258	|GACATCT|AA|AGAGAAT|ACC|T|CC|ACGT|GGT|AGATGTT|GG|GTAACG|CTAA|ATTCTCT|	GCGCCGGTCAGTATCCAGTAGGACGCCAGACTCATTATCTGGAGGCAACGTTCAACTCGTTCGTGCGCA	GACATCTAAAGAGAATACCTCCACGTGGTAGATGTTGGGTAACGCTAAATTCTCT				2	1030
SRR7892488.1242067	1	11	79	Met	CAT	0	0	37.2		81	135	|GACATCT|AA|AGAGAAT|ACC|T|CC|ACGT|GGT|AGATGTT|GG|GTAACG|CTAA|ATTCTCT|	GCGCAGGTCGTCTAATGGTAGGACGCCAGACTCATTATCTGGAGGCAACGTGCAACTCGTTCGTGCGCA	GACATCTAAAGAGAATACCTCCACGTGGTAGATGTTGGGTAACGCTAAATTCTCT				2	1037
SRR7892458.426890	1	162	230	Met	CAT	0	0	40.5		232	286	|GACATCT|AA|AGAGAAT|ACC|T|CC|ACGT|GGT|AGATGTT|GG|GTAACG|CTAA|ATTCTCT|	GCGCAGGTCGTCTAATGGTAGGACGCCAGGCTCATTATCTGGAGGCAACGTTCAACTCGTTCGTGCGCA	GACATCTAAAGAGAATACCTCCACGTGGTAGATGTTGGGTAACGCTAAATTCTCT				2	1041
SRR7892458.2228069	1	11	79	Met	CAT	0	0	40.5		81	135	|GACATCT|AA|AGAGAAT|ACC|T|CC|ACGT|GGT|AGATGTT|GG|GTAACG|CTAA|ATTCTCT|	GCGCAGGTCGTCTAATGGTAGGACGCCAGGCTCATTATCTGGAGGCAACGTTCAACTCGTTCGTGCGCA	GACATCTAAAGAGAATACCTCCACGTGGTAGATGTTGGGTAACGCTAAATTCTCT				2	1041
SRR7892458.2869072	1	11	79	Met	CAT	0	0	41.2		81	135	|GACATCT|AA|AGAGAAT|ACC|T|CC|ACGT|GGT|AGATGTT|GG|GTAACG|CTAA|ATTCTCT|	GCGCAGGTCGTCTAATGGTAGGACGCCAGACTCATTATCTGGAGGCAACGTTCAACTCGTTTGTGCGCA	GACATCTAAAGAGAATACCTCCACGTGGTAGATGTTGGGTAACGCTAAATTCTCT				2	1054
SRR7892458.2869161	1	11	79	Met	CAT	0	0	41.2		81	135	|GACATCT|AA|AGAGAAT|ACC|T|CC|ACGT|GGT|AGATGTT|GG|GTAACG|CTAA|ATTCTCT|	GCGCAGGTCGTCTAATGGTAGGACGCCAGACTCATTATCTGGAGGCAACGTTCAACTCGTTTGTGCGCA	GACATCTAAAGAGAATACCTCCACGTGGTAGATGTTGGGTAACGCTAAATTCTCT				2	1054
SRR7892458.39419	2	151	94	Met	CAT	0	0	14.7	pseudo	89	35	|GACATCT|AA|AGAGAAT|ACC|T|CC|ACGT|GGT|AGATGTT|GG|GTAACG|CTAA|ATTCTCT|	CGTCTAATGGTAGGACGCCAGATTCATTATCTGGAGGCAACGTTCAACTCGTTCGTGC	GACATCTAAAGAGAATACCTCCACGTGGTAGATGTTGGGTAACGCTAAATTCTCT				2	1103
SRR7892458.101687	2	151	94	Met	CAT	0	0	14.7	pseudo	89	35	|GACATCT|AA|AGAGAAT|ACC|T|CC|ACGT|GGT|AGATGTT|GG|GTAACG|CTAA|ATTCTCT|	CGTCTAATGGTAGGACGCCAGATTCATTATCTGGAGGCAACGTTCAACTCGTTCGTGC	GACATCTAAAGAGAATACCTCCACGTGGTAGATGTTGGGTAACGCTAAATTCTCT				2	1103
SRR7892458.3027159	1	143	210	Met	CAT	0	0	22.6	pseudo	212	266	|GACATCT|AA|AGAGAAT|ACC|T|CC|ACGT|GGT|AGATGTT|GG|GTAACG|CTAA|ATTCTCT|	GCGTTACCGTCTAATGGTAGGACGCCAGGCTCATTATCTGGAGGCAACGTTCAACTCGTTCGTGCGCA	GACATCTAAAGAGAATACCTCCACGTGGTAGATGTTGGGTAACGCTAAATTCTCT				2	1122
SRR7892458.346660	1	154	84	Met	CAT	0	0	28.6	pseudo	87	33	|GACATCT|AA|AGAGAAT|ACC|T|CC|ACGT|GGT|AGATGTT|GG|GTAACG|CTAA|ATTCTCT|	GATGTCGTCTAATGGTAGGACGCCAGACTCATTATCTGGAGGCAACGTTCAACTCGTTCGTGCGCAAGACA	GACATCTAAAGAGAATACCTCCACGTGGTAGATGTTGGGTAACGCTAAATTCTCT				2	1400
SRR7892458.2450756	1	21	89	Met	CAT	0	0	38.8		91	145	|GACATCT|AA|AGAGAAT|ACC|T|CC|ACGT|GGT|AGATGTT|GG|GTAACG|CTAA|ATTCTCT|	GCGCAGGTCGTCTAATGGTAGGACGCCAGACTCATTATCTGGAGGCAACGTTAAACTCGTTCGTGCGCA	GACATCTAAAGAGAATACCTCCACGTGGTAGATGTTGGGTAACGCTAAATTCTCT				2	1687
SRR7892458.2804605	1	21	89	Met	CAT	0	0	27.5	pseudo	91	145	|GACATCT|AA|AGAGAAT|ACC|T|CC|ACGT|GGT|AGATGTT|GG|GTAACG|CTAA|ATTCTCT|	GCGCAGGTCGTCTAATGGTAGGACGCCAGACTCATTATATGGAGGCAACGTTAAACTCGTTCGTGCGCA	GACATCTAAAGAGAATACCTCCACGTGGTAGATGTTGGGTAACGCTAAATTCTCT				2	1693
SRR7892458.3523395	1	12	80	Met	CAT	0	0	39.1		82	136	|GACATCT|AA|AGAGAAT|ACC|T|CC|ACGT|GGT|AGATGTT|GG|GTAACG|CTAA|ATTCTCT|	GCGCAGGTCGTCTAATGGTAGGACGCCAGACTCATTATCTGGAGGCAACGTTCCACTCGTTCGTGCGCA	GACATCTAAAGAGAATACCTCCACGTGGTAGATGTTGGGTAACGCTAAATTCTCT				2	1736
SRR7892458.570231	1	3	71	Met	CAT	0	0	32.9		73	127	|GACATCT|AA|AGAGAAT|ACC|T|CC|ACGT|GGT|AGATGTT|GG|GTAACG|CTAA|ATTCTCT|	GCGCAGGTCGTCTAATGGTAGGACGCCAGACTCATTATCTGGGGGCAACGTTCAACTCGTTCGTGCTCA	GACATCTAAAGAGAATACCTCCACGTGGTAGATGTTGGGTAACGCTAAATTCTCT				2	1858
SRR7892458.1429673	1	142	202	Met	CAT	0	0	14.6	pseudo	207	261	|GACATCT|AA|AGAGAAT|ACC|T|CC|ACGT|GGT|AGATGTT|GG|GTAACG|CTAA|ATTCTCT|	CACGTGGAGGTGGTAGGACGCCAGACTCATTATCTGGAGGCAACGTTCAACTCGTTCGTGC	GACATCTAAAGAGAATACCTCCACGTGGTAGATGTTGGGTAACGCTAAATTCTCT				2	1943
SRR7892458.3068096	1	6	74	Met	CAT	0	0	40.1		76	130	|GACATCT|AA|AGAGAAT|ACC|T|CC|ACGT|GGT|AGATGTT|GG|GTAACG|CTAA|ATTCTCT|	GCGCAGGTCGTCTAATGGTAGGACGCCAGACTCATTATCTGAAGGCAACGTTCAACTCGTTCGTGCGCA	GACATCTAAAGAGAATACCTCCACGTGGTAGATGTTGGGTAACGCTAAATTCTCT				2	1969
SRR7892458.3507307	1	144	210	Met	CAT	0	0	30.5	pseudo	212	266	|GACATCT|AA|AGAGAAT|ACC|T|CC|ACGT|GGT|AGATGTT|GG|GTAACG|CTAA|ATTCTCT|	GCGTTACGTCTAATGGTAGGACGCCAGACTCATTATCTGGAGGCAACGTTCAACTCGTTCGTGCGCA	GACATCTAAAGAGAATACCTCCACGTGGTAGATGTTGGGTAACGCTAAATTCTCT				2	2031
SRR7892458.2523658	1	163	231	Met	CAT	0	0	28.4		233	287	|GACATCT|AA|AGAGAAT|ACC|T|CC|ACGT|GGT|AGATGTT|GG|GTAACG|CTAA|ATTCTCT|	GCGTAGGTCGTCTAATGGTAGGACGCCAGACTCATTATCTGGAGGCAACGTTCAACTCCTTCGTGAGCA	GACATCTAAAGAGAATACCTCCACGTGGTAGATGTTGGGTAACGCTAAATTCTCT				2	2070
SRR7892458.3107295	1	142	210	Met	CAT	0	0	27.4		212	266	|GACATCT|AA|AGAGAAT|ACC|T|CC|ACGT|GGT|AGATGTT|GG|GTAACG|CTAA|ATTCTCT|	GCGTCCTACGTCTAATGGTAGGACGCCAGACTCATTATCTGGAGGCAACGTTCAACTCGTTCGTGCGCA	GACATCTAAAGAGAATACCTCCACGTGGTAGATGTTGGGTAACGCTAAATTCTCT				2	2272
SRR7892458.2064651	1	127	59	Met	CAT	0	0	39		57	3	|GACATCT|AA|AGAGAAT|ACC|T|CC|ACGT|GGT|AGATGTT|GG|GTAACG|CTAA|ATTCTCT|	GCGCAGGTCGTCTAATGGTAGGACGCCAGTCTCATTATCTGGAGGCAACGTTCAACTCGTTCGTGCGCA	GACATCTAAAGAGAATACCTCCACGTGGTAGATGTTGGGTAACGCTAAATTCTCT				2	2337
SRR7892458.4477814	1	2	75	Met	CAT	0	0	35.7		72	126	|GACATCT|AA|AGAGAAT|ACC|T|CC|ACGT|GGT|AGATGTT|GG|GTAACG|CTAA|ATTCTCT|	GTTTGGGTAGTCTAGTGGTAGGACGCCAGACTCATTATCTGGAGGCAACGTTCAACTCGTTCGTGCGCAAGACA	GACATCTAAAGAGAATACCTCCACGTGGTAGATGTTGGGTAACGCTAAATTCTCT				2	2474
SRR7892458.3048383	1	150	207	Met	CAT	0	0	14.4	pseudo	212	266	|GACATCT|AA|AGAGAAT|ACC|T|CC|ACGT|GGT|AGATGTT|GG|GTAACG|CTAA|ATTCTCT|	AGTCTAATGGTAGGACGCCAGACTCATTATCTGGAGGCAACGTCCAACTCGTTCGTGC	GACATCTAAAGAGAATACCTCCACGTGGTAGATGTTGGGTAACGCTAAATTCTCT				2	2477
SRR7892458.4183608	1	133	65	Met	CAT	0	0	41.6		63	9	|GACATCT|AA|AGAGAAT|ACC|T|CC|ACGT|GGT|AGATGTT|GG|GTAACG|CTAA|ATTCTCT|	GCGCAGGTCGTCTATTGGTAGGACGCCAGACTCATTATCTGGAGGCAACGTTCAACTCGTTCGTGCGCA	GACATCTAAAGAGAATACCTCCACGTGGTAGATGTTGGGTAACGCTAAATTCTCT				2	2480
SRR7892458.2888662	2	152	83	Met	CAT	0	0	34.9		82	28	|GACATCT|AA|AGAGAAT|ACC|T|CC|ACGT|GGT|AGATGTT|GG|GTAACG|CTAA|ATTCTCT|	TCGCAGGTCGTCTAATGGTAGGACGCCAGACTCATTATCTGGAGGCAACGTTCAACTCGTTCGTGCGCAA	GACATCTAAAGAGAATACCTCCACGTGGTAGATGTTGGGTAACGCTAAATTCTCT				2	2489
SRR7892458.1676659	1	143	210	Met	CAT	0	0	28.4	pseudo	212	266	|GACATCT|AA|AGAGAAT|ACC|T|CC|ACGT|GGT|AGATGTT|GG|GTAACG|CTAA|ATTCTCT|	ACTCACGTGTCTAATGGTAGGACGCCAGACTCATTATCTGGAGGCAACGTTCAACTCGTTCGTGCGCA	GACATCTAAAGAGAATACCTCCACGTGGTAGATGTTGGGTAACGCTAAATTCTCT				2	2522
SRR7892458.1855903	2	154	83	Met	CAT	0	0	27.5	pseudo	86	32	|GACATCT|AA|AGAGAAT|ACC|T|CC|ACGT|GGT|AGATGTT|GG|GTAACG|CTAA|ATTCTCT|	GTCAGTCGTCTAATGGTAGGACGCCAGACTCATTATCTGGAGGCAACGTTCAACTCGTTCGTGCGCAAGACA	GACATCTAAAGAGAATACCTCCACGTGGTAGATGTTGGGTAACGCTAAATTCTCT				2	2583
SRR7892458.1085260	1	162	230	Met	CAT	0	0	45.8		232	286	|GACATCT|AA|AGAGAAT|ACC|T|CC|ACGT|GGT|AGATGTT|GG|GTAACG|CTAA|ATTCTCT|	GCGCAGGTCGTCTAATGGTAGGACGCCAGACTCATTATCTGGAGGCAACGTTCGACTCGTTCGTGCGCA	GACATCTAAAGAGAATACCTCCACGTGGTAGATGTTGGGTAACGCTAAATTCTCT				2	2603
SRR7892458.3178177	1	157	89	Met	CAT	0	0	21.9	pseudo	87	33	|GACATCT|AA|AGAGAAT|ACC|T|CC|ACGT|GGT|AGATGTT|GG|GTAACG|CTAA|ATTCTCT|	GCTTATCTCGTCTAATGGTAGGACGCCAGACTCATTATCTGGAGGCAACGATCAACTCGTTCGTGCGCA	GACATCTAAAGAGAATACCTCCACGTGGTAGATGTTGGGTAACGCTAAATTCTCT				2	2671
SRR7892458.807732	1	146	211	Met	CAT	0	0	27.5	pseudo	213	267	|GACATCT|AA|AGAGAAT|ACC|T|CC|ACGT|GGT|AGATGTT|GG|GTAACG|CTAA|ATTCTCT|	GCGTCCGTCTAATGGTAGGACGCCAGACTCATTATCTGGAGGCAACGTTCAACTCGTTCGTGCGCA	GACATCTAAAGAGAATACCTCCACGTGGTAGATGTTGGGTAACGCTAAATTCTCT				2	2689
SRR7892458.1054337	1	161	229	Met	CAT	0	0	37.5		231	285	|GACATCT|AA|AGAGAAT|ACC|T|CC|ACGT|GGT|AGATGTT|GG|GTAACG|CTAA|ATTCTCT|	GCGCAGGTCGTCTAATGGTAGGACGCCAGACTCATTATCTGGAGGCAACGTTCAACTCGGTCGTGCGCA	GACATCTAAAGAGAATACCTCCACGTGGTAGATGTTGGGTAACGCTAAATTCTCT				2	2728
SRR7892458.1478349	1	11	79	Met	CAT	0	0	45.1		81	135	|GACATCT|AA|AGAGAAT|ACC|T|CC|ACGT|GGT|AGATGTT|GG|GTAACG|CTAA|ATTCTCT|	GCGCAGGTCGTCTAATGGTAGGACGCCAGACTCATCATCTGGAGGCAACGTTCAACTCGTTCGTGCGCA	GACATCTAAAGAGAATACCTCCACGTGGTAGATGTTGGGTAACGCTAAATTCTCT				2	2779
SRR7892458.687359	1	134	210	Met	CAT	0	0	26.7		212	266	|GACATCT|AA|AGAGAAT|ACC|T|CC|ACGT|GGT|AGATGTT|GG|GTAACG|CTAA|ATTCTCT|	GCGCCGGTCAGTATCCAGTCTAATGGTAGGACGCCAGACTCATTATCTGGAGGCCACGTTCAACTCGTTCGTGCGCA	GACATCTAAAGAGAATACCTCCACGTGGTAGATGTTGGGTAACGCTAAATTCTCT				2	2863
SRR7892488.1160090	1	133	65	Met	CAT	0	0	33.5		63	9	|GACATCT|AA|AGAGAAT|ACC|T|CC|ACGT|GGT|AGATGTT|GG|GTAACG|CTAA|ATTCTCT|	GCGCAGGTCGTCTAATGGTAGGACGCCGGACTCATTATCTGGAGGCAACGTTCAACTCGTTCGTGAGCA	GACATCTAAAGAGAATACCTCCACGTGGTAGATGTTGGGTAACGCTAAATTCTCT				2	2978
SRR7892458.2637115	1	143	211	Met	CAT	0	0	25	pseudo	213	267	|GACATCT|AA|AGAGAAT|ACC|T|CC|ACGT|GGT|AGATGTT|GG|GTAACG|CTAA|ATTCTCT|	GAACAAATAGTCTAATGGTAGGACGCCAGACTCATTATCTGGAGGCAACGTTTAACTCGTTCGTGCGCA	GACATCTAAAGAGAATACCTCCACGTGGTAGATGTTGGGTAACGCTAAATTCTCT				2	3049
SRR7892458.3215490	1	162	230	Met	CAT	0	0	43.5		232	286	|GACATCT|AA|AGAGAAT|ACC|T|CC|ACGT|GGT|AGATGTT|GG|GTAACG|CTAA|ATTCTCT|	GCGCAGGTCGTCTAATGGTAGGACGCCAGATTCATTATCTGGAGGCAACGTTCAACTCGTTCGTGCGCA	GACATCTAAAGAGAATACCTCCACGTGGTAGATGTTGGGTAACGCTAAATTCTCT				2	3064
SRR7892458.3936818	1	144	207	Met	CAT	0	0	22.9	pseudo	212	266	|GACATCT|AA|AGAGAAT|ACC|T|CC|ACGT|GGT|AGATGTT|GG|GTAACG|CTAA|ATTCTCT|	CACGTGGATCTAATGGTAGGACGCCAGACTCATTATCTGGAGGCAACGTTCAACTCGTTCGTGC	GACATCTAAAGAGAATACCTCCACGTGGTAGATGTTGGGTAACGCTAAATTCTCT				2	3152
SRR7892488.2013984	2	147	79	Met	CAT	0	0	37.7		77	23	|GACATCT|AA|AGAGAAT|ACC|T|CC|ACGT|GGT|AGATGTT|GG|GTAACG|CTAA|ATTCTCT|	GCGCAGGTCGACTAATGGTAGGACGCCAGACTCATTATCTGGAGGCAACGTTCAACTCGTTCGTGCGCA	GACATCTAAAGAGAATACCTCCACGTGGTAGATGTTGGGTAACGCTAAATTCTCT				2	3261
SRR7892458.1599538	2	149	81	Met	CAT	0	0	34.8		79	25	|GACATCT|AA|AGAGAAT|ACC|T|CC|ACGT|GGT|AGATGTT|GG|GTAACG|CTAA|ATTCTCT|	GCGCAGGGCGTCTAATGGTAGGACGCCAGACTCATTATCTGGAGGCAACGTTCAACTCGTTCGTGCCCA	GACATCTAAAGAGAATACCTCCACGTGGTAGATGTTGGGTAACGCTAAATTCTCT				2	3289
SRR7892458.1153781	2	281	212	Met	CAT	0	0	40.6		211	157	|GACATCT|AA|AGAGAAT|ACC|T|CC|ACGT|GGT|AGATGTT|GG|GTAACG|CTAA|ATTCTCT|	GCGCAGGTCGTCTAATGGTAGGACGCCAGACTCATTATCTGGAGTCAACGTTCAACTCGTTCGTGCGCGA	GACATCTAAAGAGAATACCTCCACGTGGTAGATGTTGGGTAACGCTAAATTCTCT				2	3329
SRR7892458.1501115	1	146	215	Met	CAT	0	0	35.4		216	270	|GACATCT|AA|AGAGAAT|ACC|T|CC|ACGT|GGT|AGATGTT|GG|GTAACG|CTAA|ATTCTCT|	TGGCGTGTCGTCTAATGGTAGGACGCCAGACTCATTATCTGGAGGCAACGTTCAACTCGTTCGTGCGCAA	GACATCTAAAGAGAATACCTCCACGTGGTAGATGTTGGGTAACGCTAAATTCTCT				2	3421
SRR7892458.1256279	1	142	211	Met	CAT	0	0	30		212	266	|GACATCT|AA|AGAGAAT|ACC|T|CC|ACGT|GGT|AGATGTT|GG|GTAACG|CTAA|ATTCTCT|	TGAACGTTGGTCTAATGGTAGGACGCCAGACTCATTATCTGGAGGCAACGTTCAACTCGTTCATGCGCAA	GACATCTAAAGAGAATACCTCCACGTGGTAGATGTTGGGTAACGCTAAATTCTCT				2	3478
SRR7892458.942207	1	149	215	Met	CAT	0	0	28.1	pseudo	217	271	|GACATCT|AA|AGAGAAT|ACC|T|CC|ACGT|GGT|AGATGTT|GG|GTAACG|CTAA|ATTCTCT|	GCGGGTCGTCTAATGGTAGGACGCCAGACTCATTATCTGGAGTCAACGTTCAACTCGTTCGTGCGCA	GACATCTAAAGAGAATACCTCCACGTGGTAGATGTTGGGTAACGCTAAATTCTCT				2	3518
SRR7892458.2796397	1	11	79	Met	CAT	0	0	37.2		81	135	|GACATCT|AA|AGAGAAT|ACC|T|CC|ACGT|GGT|AGATGTT|GG|GTAACG|CTAA|ATTCTCT|	GCGCAGGTCGTCTAATGGTAGGACGCCAGCCTCATTATCTGGAGGCAACGTTCGACTCGTTCGTGCGCA	GACATCTAAAGAGAATACCTCCACGTGGTAGATGTTGGGTAACGCTAAATTCTCT				2	3544
SRR7892458.2924626	1	11	79	Met	CAT	0	0	38.7		81	135	|GACATCT|AA|AGAGAAT|ACC|T|CC|ACGT|GGT|AGATGTT|GG|GTAACG|CTAA|ATTCTCT|	GCGCAGGTCGTCTAATGGTAGGACGCCAGACTCATTATCTGGAGGCAACGTTCAGCTCGTTCGTGCGCA	GACATCTAAAGAGAATACCTCCACGTGGTAGATGTTGGGTAACGCTAAATTCTCT				2	3552
SRR7892458.4170135	1	140	209	Met	CAT	0	0	41.5		211	265	|GACATCT|AA|AGAGAAT|ACC|T|CC|ACGT|GGT|AGATGTT|GG|GTAACG|CTAA|ATTCTCT|	GACGCGCGTCGTCTAATGGTAGGACGCCAGACTCATTATCTGGAGGCAACGTTCAACTCGTTCGTGCGCA	GACATCTAAAGAGAATACCTCCACGTGGTAGATGTTGGGTAACGCTAAATTCTCT				2	3568
SRR7892458.690123	1	11	79	Met	CAT	0	0	37.8		81	135	|GACATCT|AA|AGAGAAT|ACC|T|CC|ACGT|GGT|AGATGTT|GG|GTAACG|CTAA|ATTCTCT|	GCGCAGGTCGTCTAATGGTAGGACGCCAGACGCATTATCTGGAGGCAACGTTCAACTCGTTCGTGCGCA	GACATCTAAAGAGAATACCTCCACGTGGTAGATGTTGGGTAACGCTAAATTCTCT				2	3684
SRR7892458.283287	1	143	209	Met	CAT	0	0	22.5	pseudo	213	267	|GACATCT|AA|AGAGAAT|ACC|T|CC|ACGT|GGT|AGATGTT|GG|GTAACG|CTAA|ATTCTCT|	CAACGTGGAGTCTAATGGTAGGACGCCAGACTCATTATCTGGAGGCAACGTTCAACTCGTTCCTGCG	GACATCTAAAGAGAATACCTCCACGTGGTAGATGTTGGGTAACGCTAAATTCTCT				2	3773
ERR2607518.40829650	1	154	85	Met	CAT	0	0	28.4		84	30	|GACATCT|AA|AGAGAAT|ACC|T|CC|ACGT|GGT|AGATGTT|GG|GTAACG|CTAA|ATTCTCT|	TCTCAGGTCGTCTAATGGTAGGACGCCAGACTCATTATCTGGAGGCAACGTTCAACTCGTTCGTGCGCAA	GACATCTAAAGAGAATACCTCCACGTGGTAGATGTTGGGTAACGCTAAATTCTCT				2	3924
SRR7892488.2638765	1	153	221	Met	CAT	0	0	38.4		223	277	|GACATCT|AA|AGAGAAT|ACC|T|CC|ACGT|GGT|AGATGTT|GG|GTAACG|CTAA|ATTCTCT|	GCGCAGGTCGTCTAATGGTAGGACGCCAGACTCATTATCTGGAGGCAACGTTCAACTCGTTCGAGCGCA	GACATCTAAAGAGAATACCTCCACGTGGTAGATGTTGGGTAACGCTAAATTCTCT				2	3932
SRR7892458.3561428	2	296	228	Met	CAT	0	0	33.4		226	172	|GACATCT|AA|AGAGAAT|ACC|T|CC|ACGT|GGT|AGATGTT|GG|GTAACG|CTAA|ATTCTCT|	GCGCAGGTCGTCTAATGGTAGGACGCCAGACTCATTATCTGGAGGCAACGTTCAACTCGTTCATACGCA	GACATCTAAAGAGAATACCTCCACGTGGTAGATGTTGGGTAACGCTAAATTCTCT				2	3959
SRR7892458.2378040	1	144	202	Met	CAT	0	0	14.5	pseudo	207	261	|GACATCT|AA|AGAGAAT|ACC|T|CC|ACGT|GGT|AGATGTT|GG|GTAACG|CTAA|ATTCTCT|	AGTCTGGATGGTAGGACGCCAGACTCATTATCTGGAGGCAACGTTCAACTCGTTCGTGC	GACATCTAAAGAGAATACCTCCACGTGGTAGATGTTGGGTAACGCTAAATTCTCT				2	4102
SRR7892458.1854169	1	157	225	Met	CAT	0	0	42.6		227	281	|GACATCT|AA|AGAGAAT|ACC|T|CC|ACGT|GGT|AGATGTT|GG|GTAACG|CTAA|ATTCTCT|	GCGCAGGTCGTCTAATGGCAGGACGCCAGACTCATTATCTGGAGGCAACGTTCAACTCGTTCGTGCGCA	GACATCTAAAGAGAATACCTCCACGTGGTAGATGTTGGGTAACGCTAAATTCTCT				2	4114
SRR7892458.3861227	1	21	89	Met	CAT	0	0	38.9		91	145	|GACATCT|AA|AGAGAAT|ACC|T|CC|ACGT|GGT|AGATGTT|GG|GTAACG|CTAA|ATTCTCT|	GCGCAGGTCGTCTAATGGTAGGCCGCCAGACTCATTATCTGGAGGCAACGTTCAACTCGTTCGTGCGCA	GACATCTAAAGAGAATACCTCCACGTGGTAGATGTTGGGTAACGCTAAATTCTCT				2	4165
SRR7892458.1106374	1	1	69	Met	CAT	0	0	41.4		71	125	|GACATCT|AA|AGAGAAT|ACC|T|CC|ACGT|GGT|AGATGTT|GG|GTAACG|CTAA|ATTCTCT|	GCGCAGGTCGTCTAATGGTAGGGCGCCAGACTCATTATCTGGAGGCAACGTTCAACTCGTTCGTGCGCA	GACATCTAAAGAGAATACCTCCACGTGGTAGATGTTGGGTAACGCTAAATTCTCT				2	4215
SRR7892458.163120	1	162	230	Met	CAT	0	0	43.1		232	286	|GACATCT|AA|AGAGAAT|ACC|T|CC|ACGT|GGT|AGATGTT|GG|GTAACG|CTAA|ATTCTCT|	GCGCGGGTCGTCTAATGGTAGGACGCCAGACTCATTATCTGGAGGCAACGTTCAACTCGTTCGTGCGCA	GACATCTAAAGAGAATACCTCCACGTGGTAGATGTTGGGTAACGCTAAATTCTCT				2	4322
SRR7892458.4400259	2	265	197	Met	CAT	0	0	38.7		195	141	|GACATCT|AA|AGAGAAT|ACC|T|CC|ACGT|GGT|AGATGTT|GG|GTAACG|CTAA|ATTCTCT|	GCGCAGGTCGTCTAATGGTAGGACGCCAGACTCATTATCTGGAGGCAACGTTCTACTCGTTCGTGCGCA	GACATCTAAAGAGAATACCTCCACGTGGTAGATGTTGGGTAACGCTAAATTCTCT				2	4338
SRR7892458.3837768	1	131	63	Met	CAT	0	0	47.1		61	7	|GACATCT|AA|AGAGAAT|ACC|T|CC|ACGT|GGT|AGATGTT|GG|GTAACG|CTAA|ATTCTCT|	GCGCAAGTCGTCTAATGGTAGGACGCCAGACTCATTATCTGGAGGCAACGTTCAACTCGTTCGTGCGCA	GACATCTAAAGAGAATACCTCCACGTGGTAGATGTTGGGTAACGCTAAATTCTCT				2	4390
SRR7892458.4129959	1	26	94	Met	CAT	0	0	33.1		96	150	|GACATCT|AA|AGAGAAT|ACC|T|CC|ACGT|GGT|AGATGTT|GG|GTAACG|CTAA|ATTCTCT|	GCGCGGGTCGTCTAATGGTAGGACGCCAGACTCATTATCTGGAGGCAACGTTCAACTAGTTCGTGCGCA	GACATCTAAAGAGAATACCTCCACGTGGTAGATGTTGGGTAACGCTAAATTCTCT				2	4466
SRR7892458.2856166	1	11	79	Met	CAT	0	0	36.8		81	135	|GACATCT|AA|AGAGAAT|ACC|T|CC|ACGT|GGT|AGATGTT|GG|GTAACG|CTAA|ATTCTCT|	GCGCAGGTCGTCTAATGGTAGGACGCCAGACTCATTATCTGGAGGCACCGTTCAACTCGTTCGTGCGCA	GACATCTAAAGAGAATACCTCCACGTGGTAGATGTTGGGTAACGCTAAATTCTCT				2	4613
SRR7892488.1036068	2	152	84	Met	CAT	0	0	36.5		82	28	|GACATCT|AA|AGAGAAT|ACC|T|CC|ACGT|GGT|AGATGTT|GG|GTAACG|CTAA|ATTCTCT|	CCGCAGGTCGTCTAATGGTAGGACGCCAGACTCATTATCTGGAGGCAACGTTCAACTCGTTCGTGCGCA	GACATCTAAAGAGAATACCTCCACGTGGTAGATGTTGGGTAACGCTAAATTCTCT				2	4641
SRR7892458.2102072	1	177	245	Met	CAT	0	0	42.9		247	301	|GACATCT|AA|AGAGAAT|ACC|T|CC|ACGT|GGT|AGATGTT|GG|GTAACG|CTAA|ATTCTCT|	GCGCAGGTCGTCTAATGGTAGGACGCCAGACTCATTATCTGGAGTCAACGTTCAACTCGTTCGTGCGCA	GACATCTAAAGAGAATACCTCCACGTGGTAGATGTTGGGTAACGCTAAATTCTCT				2	4646
SRR7892458.1613991	2	296	228	Met	CAT	0	0	41.4		226	172	|GACATCT|AA|AGAGAAT|ACC|T|CC|ACGT|GGT|AGATGTT|GG|GTAACG|CTAA|ATTCTCT|	GCGCAGGTCGTCTAATGGTAGGACGCCAGACTCATTATCTGGAGGCAACGTTCAACTCGTTCATGCGCA	GACATCTAAAGAGAATACCTCCACGTGGTAGATGTTGGGTAACGCTAAATTCTCT				2	4727
SRR7892458.1698777	1	18	86	Met	CAT	0	0	35		88	142	|GACATCT|AA|AGAGAAT|ACC|T|CC|ACGT|GGT|AGATGTT|GG|GTAACG|CTAA|ATTCTCT|	GAGCAGGTCGTCTAATGGTAGGACGCCAGACTCATTATCTGGAGGCAACGTTCAACTCGTTCGTGCGCA	GACATCTAAAGAGAATACCTCCACGTGGTAGATGTTGGGTAACGCTAAATTCTCT				2	4801
SRR7892458.4360520	1	161	229	Met	CAT	0	0	39		231	285	|GACATCT|AA|AGAGAAT|ACC|T|CC|ACGT|GGT|AGATGTT|GG|GTAACG|CTAA|ATTCTCT|	GCGCAGGTCGTCTAATGGTAGGACGCCAGACTCATTATCTGGAGGCCACGTTCAACTCGTTCGTGCGCA	GACATCTAAAGAGAATACCTCCACGTGGTAGATGTTGGGTAACGCTAAATTCTCT				2	4809
SRR7892458.3342812	1	140	209	Met	CAT	0	0	21.3		211	265	|GACATCT|AA|AGAGAAT|ACC|T|CC|ACGT|GGT|AGATGTT|GG|GTAACG|CTAA|ATTCTCT|	GTGGAGGTATTTCTAATGGTAGGACGCCAGACTCATTATCTGGAGGCAACGTTCAACTCGTTCGTGCGCA	GACATCTAAAGAGAATACCTCCACGTGGTAGATGTTGGGTAACGCTAAATTCTCT				2	4841
SRR7892458.4389644	1	149	207	Met	CAT	0	0	14.9	pseudo	212	266	|GACATCT|AA|AGAGAAT|ACC|T|CC|ACGT|GGT|AGATGTT|GG|GTAACG|CTAA|ATTCTCT|	AGTTCTAATGGTAGGACGCCAGACTCATTATCTGGAGGCAACGTTCAACTCGTTCGTGC	GACATCTAAAGAGAATACCTCCACGTGGTAGATGTTGGGTAACGCTAAATTCTCT				2	4849
SRR7892458.3455011	1	142	202	Met	CAT	0	0	14.2	pseudo	207	261	|GACATCT|AA|AGAGAAT|ACC|T|CC|ACGT|GGT|AGATGTT|GG|GTAACG|CTAA|ATTCTCT|	AGTCTGGAGTTGGTAGGACGCCAGACTCATTATCTGGAGGCAACGTTCAACTCGTTCGTGC	GACATCTAAAGAGAATACCTCCACGTGGTAGATGTTGGGTAACGCTAAATTCTCT				2	4851
SRR7892458.3364572	1	141	208	Met	CAT	0	0	32.1	pseudo	210	264	|GACATCT|AA|AGAGAAT|ACC|T|CC|ACGT|GGT|AGATGTT|GG|GTAACG|CTAA|ATTCTCT|	GCGCACGAACGTAATGGTAGGACGCCAGACTCATTATCTGGAGGCAACGTTCAACTCGTTCGTGCGCA	GACATCTAAAGAGAATACCTCCACGTGGTAGATGTTGGGTAACGCTAAATTCTCT				2	4917
SRR7892458.2976942	1	127	59	Met	CAT	0	0	48.6		57	3	|GACATCT|AA|AGAGAAT|ACC|T|CC|ACGT|GGT|AGATGTT|GG|GTAACG|CTAA|ATTCTCT|	GCGCATGTCGTCTAATGGTAGGACGCCAGACTCATTATCTGGAGGCAACGTTCAACTCGTTCGTGCGCA	GACATCTAAAGAGAATACCTCCACGTGGTAGATGTTGGGTAACGCTAAATTCTCT				2	4955
SRR7892458.941136	1	11	79	Met	CAT	0	0	29.4		81	135	|GACATCT|AA|AGAGAAT|ACC|T|CC|ACGT|GGT|AGATGTT|GG|GTAACG|CTAA|ATTCTCT|	GCGCAGGTCGTCTAATGGTAGGACGACAGACTCATTATCTGGAGGCAACGTTCAACTCGGTCGTGCGCA	GACATCTAAAGAGAATACCTCCACGTGGTAGATGTTGGGTAACGCTAAATTCTCT				2	5068
SRR7892458.2977396	1	161	229	Met	CAT	0	0	49		231	285	|GACATCT|AA|AGAGAAT|ACC|T|CC|ACGT|GGT|AGATGTT|GG|GTAACG|CTAA|ATTCTCT|	GCGCAGGTCGTCTAATGGTAGGACGCCAGACTCATTATCTGGAGGCAACGTTCAACTCGTTCTTGCGCA	GACATCTAAAGAGAATACCTCCACGTGGTAGATGTTGGGTAACGCTAAATTCTCT				2	5103
SRR7892458.2257224	1	132	202	Met	CAT	0	0	25.5	pseudo	204	258	|GACATCT|AA|AGAGAAT|ACC|T|CC|ACGT|GGT|AGATGTT|GG|GTAACG|CTAA|ATTCTCT|	GCGCGCCTGTCAGTATCCAGTAGGACGCCAGACTCATTATCTGGAGGCAACGTTCAACTCGTTCGTGCGCA	GACATCTAAAGAGAATACCTCCACGTGGTAGATGTTGGGTAACGCTAAATTCTCT				2	5121
SRR7892458.2966470	1	134	209	Met	CAT	0	0	21.5	pseudo	211	265	|GACATCT|AA|AGAGAAT|ACC|T|CC|ACGT|GGT|AGATGTT|GG|GTAACG|CTAA|ATTCTCT|	GCGCCGGTCAGTATCCATCTAATGGTAGGACGCCAGACTCATTATCTGGAGGCAACGTTCAACTCGTTCGTGCGCA	GACATCTAAAGAGAATACCTCCACGTGGTAGATGTTGGGTAACGCTAAATTCTCT				2	5184
SRR7892458.1384137	1	132	64	Met	CAT	0	0	42.1		62	8	|GACATCT|AA|AGAGAAT|ACC|T|CC|ACGT|GGT|AGATGTT|GG|GTAACG|CTAA|ATTCTCT|	GCGCAGGTCGTCTAATGGTAGGACTCCAGACTCATTATCTGGAGGCAACGTTCAACTCGTTCGTGCGCA	GACATCTAAAGAGAATACCTCCACGTGGTAGATGTTGGGTAACGCTAAATTCTCT				2	5211
SRR7892458.2895948	1	284	216	Met	CAT	0	0	35.1		214	160	|GACATCT|AA|AGAGAAT|ACC|T|CC|ACGT|GGT|AGATGTT|GG|GTAACG|CTAA|ATTCTCT|	GCGCAGGTCGTCTAATGGGAGGACGCCTGACTCATTATCTGGAGGCAACGTTCAACTCGTTCGTGCGCA	GACATCTAAAGAGAATACCTCCACGTGGTAGATGTTGGGTAACGCTAAATTCTCT				2	5305
SRR7892458.3318148	1	145	216	Met	CAT	0	0	20.1	pseudo	213	267	|GACATCT|AA|AGAGAAT|ACC|T|CC|ACGT|GGT|AGATGTT|GG|GTAACG|CTAA|ATTCTCT|	GTCATCGGTCTAATGTTAGGACGCCAGACTCATTATCTGGAGGCAACGTTCAACTCGTTCGTGCGCAAGACA	GACATCTAAAGAGAATACCTCCACGTGGTAGATGTTGGGTAACGCTAAATTCTCT				2	5324
SRR7892458.114953	1	145	214	Met	CAT	0	0	30.4		211	265	|GACATCT|AA|AGAGAAT|ACC|T|CC|ACGT|GGT|AGATGTT|GG|GTAACG|CTAA|ATTCTCT|	GTCTGGTCTAATGGTAGGACGCCAGACTCATTATCTGGAGGCAACGTTCAACTCGTTCGTGCGCAAGACA	GACATCTAAAGAGAATACCTCCACGTGGTAGATGTTGGGTAACGCTAAATTCTCT				2	5388
SRR7892458.752241	1	284	216	Met	CAT	0	0	29		214	160	|GACATCT|AA|AGAGAAT|ACC|T|CC|ACGT|GGT|AGATGTT|GG|GTAACG|CTAA|ATTCTCT|	GCGCAGGTCGTCTAATGGTAGGACGGCAGACTCATTATCTGGAGGCAACGCTCAACTCGTTCGTGCGCA	GACATCTAAAGAGAATACCTCCACGTGGTAGATGTTGGGTAACGCTAAATTCTCT				2	5452
SRR7892458.3124714	1	136	203	Met	CAT	0	0	35.4	pseudo	205	259	|GACATCT|AA|AGAGAAT|ACC|T|CC|ACGT|GGT|AGATGTT|GG|GTAACG|CTAA|ATTCTCT|	GCGCACGAACGAGTTGGTAGGACGCCAGACTCATTATCTGGAGGCAACGTTCAACTCGTTCGTGCGCA	GACATCTAAAGAGAATACCTCCACGTGGTAGATGTTGGGTAACGCTAAATTCTCT				2	5458
SRR7892458.776289	1	11	79	Met	CAT	0	0	39.2		81	135	|GACATCT|AA|AGAGAAT|ACC|T|CC|ACGT|GGT|AGATGTT|GG|GTAACG|CTAA|ATTCTCT|	GCGCAGGTCGTCTGATGGTAGGACGCCAGACTCATTATCTGGAGGCAACGTTCAACTCGTTCGTGCGCA	GACATCTAAAGAGAATACCTCCACGTGGTAGATGTTGGGTAACGCTAAATTCTCT				2	5479
SRR7892458.3397919	1	134	210	Met	CAT	0	0	29	pseudo	212	266	|GACATCT|AA|AGAGAAT|ACC|T|CC|ACGT|GGT|AGATGTT|GG|GTAACG|CTAA|ATTCTCT|	GCGCCGGTCAGTATCCAGTCTAATGGTAGGACGCCAGACTCATTATCTGGAGGCAACGTTCAACTCGTTCGTGCGCA	GACATCTAAAGAGAATACCTCCACGTGGTAGATGTTGGGTAACGCTAAATTCTCT				2	5500
SRR7892458.1266565	1	147	215	Met	CAT	0	0	28.9		212	266	|GACATCT|AA|AGAGAAT|ACC|T|CC|ACGT|GGT|AGATGTT|GG|GTAACG|CTAA|ATTCTCT|	GTTGGTCTAATGGTAGGACGCCAGACTCATTATCTGGAGGCAACGTTCAACTCGTTCGTGCGCAAGACA	GACATCTAAAGAGAATACCTCCACGTGGTAGATGTTGGGTAACGCTAAATTCTCT				2	5592
SRR7892458.304047	2	125	57	Met	CAT	0	0	34.6		55	1	|GACATCT|AA|AGAGAAT|ACC|T|CC|ACGT|GGT|AGATGTT|GG|GTAACG|CTAA|ATTCTCT|	GCGCAGGTCGTCTAATGGTAGGACGCCAGACTCATTATCTGGAGGCAGCGCTCAACTCGTTCGTGCGCA	GACATCTAAAGAGAATACCTCCACGTGGTAGATGTTGGGTAACGCTAAATTCTCT				2	5679
SRR7892458.3484009	1	157	90	Met	CAT	0	0	22.9	pseudo	89	35	|GACATCT|AA|AGAGAAT|ACC|T|CC|ACGT|GGT|AGATGTT|GG|GTAACG|CTAA|ATTCTCT|	TGGTACCGTCTAATGGTAGGACGCCAGACTCATTATCTGGAGGCAACGTTCAACTCGTTCGTGCGCAA	GACATCTAAAGAGAATACCTCCACGTGGTAGATGTTGGGTAACGCTAAATTCTCT				2	5767
SRR7892458.4254329	2	153	84	Met	CAT	0	0	25.1	pseudo	87	33	|GACATCT|AA|AGAGAAT|ACC|T|CC|ACGT|GGT|AGATGTT|GG|GTAACG|CTAA|ATTCTCT|	GCCTCGTCTAATGGTAGGACGCCAGACTCATTATCTGGAGGCAACGTTCAACTCGTTCGTGCGCAAGACA	GACATCTAAAGAGAATACCTCCACGTGGTAGATGTTGGGTAACGCTAAATTCTCT				2	5772
SRR7892458.1732891	1	283	215	Met	CAT	0	0	33.7		213	159	|GACATCT|AA|AGAGAAT|ACC|T|CC|ACGT|GGT|AGATGTT|GG|GTAACG|CTAA|ATTCTCT|	GCGCAGGTCGTCTAATGGTAGGACGCCAGACTCATTATATGGAGGCAACGTTCAACTCGTTCGTGCGCA	GACATCTAAAGAGAATACCTCCACGTGGTAGATGTTGGGTAACGCTAAATTCTCT				2	5780
SRR7892458.1027237	1	144	206	Met	CAT	0	0	23.5	pseudo	211	265	|GACATCT|AA|AGAGAAT|ACC|T|CC|ACGT|GGT|AGATGTT|GG|GTAACG|CTAA|ATTCTCT|	CACGTGGACTAATGGTAGGACGCCAGACTCATTATCTGGAGGCAACGTTCAACTCGTTCGTGC	GACATCTAAAGAGAATACCTCCACGTGGTAGATGTTGGGTAACGCTAAATTCTCT				2	5809
SRR7892458.4510599	1	26	93	Undet	NNN	0	0	38.5		95	149	|GACATCT|AA|AGAGAAT|ACC|T|CC|ACGT|GGT|AGATGTT|GG|GTAACG|CTAA|ATTCTCT|	GCGCAGGTCGTCTAATGGTAGGACGCCAGACTCATATCTGGAGGCAACGTTCAACTCGTTCGTGCGCA	GACATCTAAAGAGAATACCTCCACGTGGTAGATGTTGGGTAACGCTAAATTCTCT				2	1466
ERR2245475.19568365	2	151	73	Ile	TAT	0	0	46.5		78	24	|GACTTAC|AT|AGAAAGA|ACC|T|CC|ACGT|GGT|GTAAGTT|GG|GTAATG|CTAA|TCTTTCT|	GTGGGATAGAGCAGATAGTTAGCTCATCAGCCTTATAAGCTAAAGGTCGTGGGTTCGACTCCCACTCCCTGAAGACTTA	GACTTACATAGAAAGAACCTCCACGTGGTGTAAGTTGGGTAATGCTAATCTTTCT				3	2054
uvig_26829	21	40411	40339	Met	CAT	0	0	48.2		40341	40287	|GACTTAC|AT|AGAAAGA|ACC|T|CC|ACGT|GGT|GTAAGTT|GG|GTAATG|CTAA|TCTTTCT|	GGGATGTTAGCAGTGGTAGCTAGTTAGCCTCATAAGCTAAAGGTCGTGGGTTCGACTCCCACTCCCTGAAGAC	GACTTACATAGAAAGAACCTCCACGTGGTGTAAGTTGGGTAATGCTAATCTTTCT	2		Viruses;Duplodnaviria;Heunggongvirae;Uroviricota;Caudoviricetes;Crassvirales	3	4
uvig_41467	15	14914	14986	Met	CAT	0	0	48.2		14984	15038	|GACTTAC|AT|AGAAAGA|ACC|T|CC|ACGT|GGT|GTAAGTT|GG|GTAATG|CTAA|TCTTTCT|	GGGATGTTAGCAGTGGTAGCTAGTTAGCCTCATAAGCTAAAGGTCGTGGGTTCGACTCCCACTCCCTGAAGAC	GACTTACATAGAAAGAACCTCCACGTGGTGTAAGTTGGGTAATGCTAATCTTTCT	2		Viruses;Duplodnaviria;Heunggongvirae;Uroviricota;Caudoviricetes;Crassvirales	3	4
uvig_54816	15	77070	76998	Met	CAT	0	0	48.2		77000	76946	|GACTTAC|AT|AGAAAGA|ACC|T|CC|ACGT|GGT|GTAAGTT|GG|GTAATG|CTAA|TCTTTCT|	GGGATGTTAGCAGTGGTAGCTAGTTAGCCTCATAAGCTAAAGGTCGTGGGTTCGACTCCCACTCCCTGAAGAC	GACTTACATAGAAAGAACCTCCACGTGGTGTAAGTTGGGTAATGCTAATCTTTCT	2		Viruses;Duplodnaviria;Heunggongvirae;Uroviricota;Caudoviricetes;Crassvirales	3	4
MGV-GENOME-0367488	15	80568	80640	Met	CAT	0	0	48.2		80638	80692	|GACTTAC|AT|AGAAAGA|ACC|T|CC|ACGT|GGT|GTAAGTT|GG|GTAATG|CTAA|TCTTTCT|	GGGATGTTAGCAGTGGTAGCTAGTTAGCCTCATAAGCTAAAGGTCGTGGGTTCGACTCCCACTCCCTGAAGAC	GACTTACATAGAAAGAACCTCCACGTGGTGTAAGTTGGGTAATGCTAATCTTTCT	5		Viruses;Duplodnaviria;Heunggongvirae;Uroviricota;Caudoviricetes;Crassvirales	3	4
MGV-GENOME-0365985	15	92876	92804	Met	CAT	0	0	48.2		92806	92752	|GACTTAC|AT|AGAAAGA|ACC|T|CC|ACGT|GGT|GTAAGTT|GG|GTAATG|CTAA|TCTTTCT|	GGGATGTTAGCAGTGGTAGCTAGTTAGCCTCATAAGCTAAAGGTCGTGGGTTCGACTCCCACTCCCTGAAGAC	GACTTACATAGAAAGAACCTCCACGTGGTGTAAGTTGGGTAATGCTAATCTTTCT	5		Viruses;Duplodnaviria;Heunggongvirae;Uroviricota;Caudoviricetes;Crassvirales	3	4
MGV-GENOME-0358107	15	14897	14969	Met	CAT	0	0	48.2		14967	15021	|GACTTAC|AT|AGAAAGA|ACC|T|CC|ACGT|GGT|GTAAGTT|GG|GTAATG|CTAA|TCTTTCT|	GGGATGTTAGCAGTGGTAGCTAGTTAGCCTCATAAGCTAAAGGTCGTGGGTTCGACTCCCACTCCCTGAAGAC	GACTTACATAGAAAGAACCTCCACGTGGTGTAAGTTGGGTAATGCTAATCTTTCT	5		Viruses;Duplodnaviria;Heunggongvirae;Uroviricota;Caudoviricetes;Crassvirales	3	4
MGV-GENOME-0367449	21	40410	40338	Met	CAT	0	0	48.2		40340	40286	|GACTTAC|AT|AGAAAGA|ACC|T|CC|ACGT|GGT|GTAAGTT|GG|GTAATG|CTAA|TCTTTCT|	GGGATGTTAGCAGTGGTAGCTAGTTAGCCTCATAAGCTAAAGGTCGTGGGTTCGACTCCCACTCCCTGAAGAC	GACTTACATAGAAAGAACCTCCACGTGGTGTAAGTTGGGTAATGCTAATCTTTCT	5		Viruses;Duplodnaviria;Heunggongvirae;Uroviricota;Caudoviricetes;Crassvirales	3	4
MGV-GENOME-0367457	15	10770	10842	Met	CAT	0	0	48.2		10840	10894	|GACTTAC|AT|AGAAAGA|ACC|T|CC|ACGT|GGT|GTAAGTT|GG|GTAATG|CTAA|TCTTTCT|	GGGATGTTAGCAGTGGTAGCTAGTTAGCCTCATAAGCTAAAGGTCGTGGGTTCGACTCCCACTCCCTGAAGAC	GACTTACATAGAAAGAACCTCCACGTGGTGTAAGTTGGGTAATGCTAATCTTTCT	5		Viruses;Duplodnaviria;Heunggongvirae;Uroviricota;Caudoviricetes;Crassvirales	3	4
ERR2597485.13620638	1	7	79	Met	CAT	0	0	48.2		77	131	|GACTTAC|AT|AGAAAGA|ACC|T|CC|ACGT|GGT|GTAAGTT|GG|GTAATG|CTAA|TCTTTCT|	GGGATGTTAGCAGTGGTAGCTAGTTAGCCTCATAAGCTAAAGGTCGTGGGTTCGACTCCCACTCCCTGAAGAC	GACTTACATAGAAAGAACCTCCACGTGGTGTAAGTTGGGTAATGCTAATCTTTCT				3	4
ERR2245473.13195701	1	26	98	Met	CAT	0	0	48.2		96	150	|GACTTAC|AT|AGAAAGA|ACC|T|CC|ACGT|GGT|GTAAGTT|GG|GTAATG|CTAA|TCTTTCT|	GGGATGTTAGCAGTGGTAGCTAGTTAGCCTCATAAGCTAAAGGTCGTGGGTTCGACTCCCACTCCCTGAAGAC	GACTTACATAGAAAGAACCTCCACGTGGTGTAAGTTGGGTAATGCTAATCTTTCT				3	4
ERR2245473.18063259	2	133	61	Met	CAT	0	0	48.2		63	9	|GACTTAC|AT|AGAAAGA|ACC|T|CC|ACGT|GGT|GTAAGTT|GG|GTAATG|CTAA|TCTTTCT|	GGGATGTTAGCAGTGGTAGCTAGTTAGCCTCATAAGCTAAAGGTCGTGGGTTCGACTCCCACTCCCTGAAGAC	GACTTACATAGAAAGAACCTCCACGTGGTGTAAGTTGGGTAATGCTAATCTTTCT				3	4
ERR2245470.6890059	1	14	86	Met	CAT	0	0	48.2		84	138	|GACTTAC|AT|AGAAAGA|ACC|T|CC|ACGT|GGT|GTAAGTT|GG|GTAATG|CTAA|TCTTTCT|	GGGATGTTAGCAGTGGTAGCTAGTTAGCCTCATAAGCTAAAGGTCGTGGGTTCGACTCCCACTCCCTGAAGAC	GACTTACATAGAAAGAACCTCCACGTGGTGTAAGTTGGGTAATGCTAATCTTTCT				3	4
ERR2245470.8007585	1	136	64	Met	CAT	0	0	48.2		66	12	|GACTTAC|AT|AGAAAGA|ACC|T|CC|ACGT|GGT|GTAAGTT|GG|GTAATG|CTAA|TCTTTCT|	GGGATGTTAGCAGTGGTAGCTAGTTAGCCTCATAAGCTAAAGGTCGTGGGTTCGACTCCCACTCCCTGAAGAC	GACTTACATAGAAAGAACCTCCACGTGGTGTAAGTTGGGTAATGCTAATCTTTCT				3	4
ERR2597396.2895094	1	14	86	Met	CAT	0	0	48.2		84	138	|GACTTAC|AT|AGAAAGA|ACC|T|CC|ACGT|GGT|GTAAGTT|GG|GTAATG|CTAA|TCTTTCT|	GGGATGTTAGCAGTGGTAGCTAGTTAGCCTCATAAGCTAAAGGTCGTGGGTTCGACTCCCACTCCCTGAAGAC	GACTTACATAGAAAGAACCTCCACGTGGTGTAAGTTGGGTAATGCTAATCTTTCT				3	4
ERR2597396.21959518	1	3	75	Met	CAT	0	0	48.2		73	127	|GACTTAC|AT|AGAAAGA|ACC|T|CC|ACGT|GGT|GTAAGTT|GG|GTAATG|CTAA|TCTTTCT|	GGGATGTTAGCAGTGGTAGCTAGTTAGCCTCATAAGCTAAAGGTCGTGGGTTCGACTCCCACTCCCTGAAGAC	GACTTACATAGAAAGAACCTCCACGTGGTGTAAGTTGGGTAATGCTAATCTTTCT				3	4
ERR2597448.6097078	1	3	75	Met	CAT	0	0	48.2		73	127	|GACTTAC|AT|AGAAAGA|ACC|T|CC|ACGT|GGT|GTAAGTT|GG|GTAATG|CTAA|TCTTTCT|	GGGATGTTAGCAGTGGTAGCTAGTTAGCCTCATAAGCTAAAGGTCGTGGGTTCGACTCCCACTCCCTGAAGAC	GACTTACATAGAAAGAACCTCCACGTGGTGTAAGTTGGGTAATGCTAATCTTTCT				3	4
ERR2597528.10081512	2	290	218	Met	CAT	0	0	48.2		220	166	|GACTTAC|AT|AGAAAGA|ACC|T|CC|ACGT|GGT|GTAAGTT|GG|GTAATG|CTAA|TCTTTCT|	GGGATGTTAGCAGTGGTAGCTAGTTAGCCTCATAAGCTAAAGGTCGTGGGTTCGACTCCCACTCCCTGAAGAC	GACTTACATAGAAAGAACCTCCACGTGGTGTAAGTTGGGTAATGCTAATCTTTCT				3	4
ERR2597528.28481453	1	10	82	Met	CAT	0	0	48.2		80	134	|GACTTAC|AT|AGAAAGA|ACC|T|CC|ACGT|GGT|GTAAGTT|GG|GTAATG|CTAA|TCTTTCT|	GGGATGTTAGCAGTGGTAGCTAGTTAGCCTCATAAGCTAAAGGTCGTGGGTTCGACTCCCACTCCCTGAAGAC	GACTTACATAGAAAGAACCTCCACGTGGTGTAAGTTGGGTAATGCTAATCTTTCT				3	4
ERR2597454.8881402	1	145	73	Met	CAT	0	0	48.2		75	21	|GACTTAC|AT|AGAAAGA|ACC|T|CC|ACGT|GGT|GTAAGTT|GG|GTAATG|CTAA|TCTTTCT|	GGGATGTTAGCAGTGGTAGCTAGTTAGCCTCATAAGCTAAAGGTCGTGGGTTCGACTCCCACTCCCTGAAGAC	GACTTACATAGAAAGAACCTCCACGTGGTGTAAGTTGGGTAATGCTAATCTTTCT				3	4
ERR2597454.13877188	2	150	78	Met	CAT	0	0	48.2		80	26	|GACTTAC|AT|AGAAAGA|ACC|T|CC|ACGT|GGT|GTAAGTT|GG|GTAATG|CTAA|TCTTTCT|	GGGATGTTAGCAGTGGTAGCTAGTTAGCCTCATAAGCTAAAGGTCGTGGGTTCGACTCCCACTCCCTGAAGAC	GACTTACATAGAAAGAACCTCCACGTGGTGTAAGTTGGGTAATGCTAATCTTTCT				3	4
ERR2597454.21044068	1	154	226	Met	CAT	0	0	48.2		224	278	|GACTTAC|AT|AGAAAGA|ACC|T|CC|ACGT|GGT|GTAAGTT|GG|GTAATG|CTAA|TCTTTCT|	GGGATGTTAGCAGTGGTAGCTAGTTAGCCTCATAAGCTAAAGGTCGTGGGTTCGACTCCCACTCCCTGAAGAC	GACTTACATAGAAAGAACCTCCACGTGGTGTAAGTTGGGTAATGCTAATCTTTCT				3	4
ERR2597384.18798869	2	292	220	Met	CAT	0	0	48.2		222	168	|GACTTAC|AT|AGAAAGA|ACC|T|CC|ACGT|GGT|GTAAGTT|GG|GTAATG|CTAA|TCTTTCT|	GGGATGTTAGCAGTGGTAGCTAGTTAGCCTCATAAGCTAAAGGTCGTGGGTTCGACTCCCACTCCCTGAAGAC	GACTTACATAGAAAGAACCTCCACGTGGTGTAAGTTGGGTAATGCTAATCTTTCT				3	4
ERR2597418.38977486	1	13	85	Met	CAT	0	0	48.2		83	137	|GACTTAC|AT|AGAAAGA|ACC|T|CC|ACGT|GGT|GTAAGTT|GG|GTAATG|CTAA|TCTTTCT|	GGGATGTTAGCAGTGGTAGCTAGTTAGCCTCATAAGCTAAAGGTCGTGGGTTCGACTCCCACTCCCTGAAGAC	GACTTACATAGAAAGAACCTCCACGTGGTGTAAGTTGGGTAATGCTAATCTTTCT				3	4
ERR2597366.9843946	1	133	61	Met	CAT	0	0	48.2		63	9	|GACTTAC|AT|AGAAAGA|ACC|T|CC|ACGT|GGT|GTAAGTT|GG|GTAATG|CTAA|TCTTTCT|	GGGATGTTAGCAGTGGTAGCTAGTTAGCCTCATAAGCTAAAGGTCGTGGGTTCGACTCCCACTCCCTGAAGAC	GACTTACATAGAAAGAACCTCCACGTGGTGTAAGTTGGGTAATGCTAATCTTTCT				3	4
ERR2245454.24975962	1	293	221	Met	CAT	0	0	48.2		223	169	|GACTTAC|AT|AGAAAGA|ACC|T|CC|ACGT|GGT|GTAAGTT|GG|GTAATG|CTAA|TCTTTCT|	GGGATGTTAGCAGTGGTAGCTAGTTAGCCTCATAAGCTAAAGGTCGTGGGTTCGACTCCCACTCCCTGAAGAC	GACTTACATAGAAAGAACCTCCACGTGGTGTAAGTTGGGTAATGCTAATCTTTCT				3	4
ERR2597453.1961783	1	1	73	Met	CAT	0	0	48.2		71	125	|GACTTAC|AT|AGAAAGA|ACC|T|CC|ACGT|GGT|GTAAGTT|GG|GTAATG|CTAA|TCTTTCT|	GGGATGTTAGCAGTGGTAGCTAGTTAGCCTCATAAGCTAAAGGTCGTGGGTTCGACTCCCACTCCCTGAAGAC	GACTTACATAGAAAGAACCTCCACGTGGTGTAAGTTGGGTAATGCTAATCTTTCT				3	4
ERR2597498.25139009	1	10	82	Met	CAT	0	0	48.2		80	134	|GACTTAC|AT|AGAAAGA|ACC|T|CC|ACGT|GGT|GTAAGTT|GG|GTAATG|CTAA|TCTTTCT|	GGGATGTTAGCAGTGGTAGCTAGTTAGCCTCATAAGCTAAAGGTCGTGGGTTCGACTCCCACTCCCTGAAGAC	GACTTACATAGAAAGAACCTCCACGTGGTGTAAGTTGGGTAATGCTAATCTTTCT				3	4
ERR2597465.22133	1	277	205	Met	CAT	0	0	48.2		207	153	|GACTTAC|AT|AGAAAGA|ACC|T|CC|ACGT|GGT|GTAAGTT|GG|GTAATG|CTAA|TCTTTCT|	GGGATGTTAGCAGTGGTAGCTAGTTAGCCTCATAAGCTAAAGGTCGTGGGTTCGACTCCCACTCCCTGAAGAC	GACTTACATAGAAAGAACCTCCACGTGGTGTAAGTTGGGTAATGCTAATCTTTCT				3	4
SRR7293098.947864	1	150	222	Met	CAT	0	0	48.2		220	274	|GACTTAC|AT|AGAAAGA|ACC|T|CC|ACGT|GGT|GTAAGTT|GG|GTAATG|CTAA|TCTTTCT|	GGGATGTTAGCAGTGGTAGCTAGTTAGCCTCATAAGCTAAAGGTCGTGGGTTCGACTCCCACTCCCTGAAGAC	GACTTACATAGAAAGAACCTCCACGTGGTGTAAGTTGGGTAATGCTAATCTTTCT				3	4
SRR7293098.947864	2	125	53	Met	CAT	0	0	48.2		55	1	|GACTTAC|AT|AGAAAGA|ACC|T|CC|ACGT|GGT|GTAAGTT|GG|GTAATG|CTAA|TCTTTCT|	GGGATGTTAGCAGTGGTAGCTAGTTAGCCTCATAAGCTAAAGGTCGTGGGTTCGACTCCCACTCCCTGAAGAC	GACTTACATAGAAAGAACCTCCACGTGGTGTAAGTTGGGTAATGCTAATCTTTCT				3	4
ERR2597508.10286319	1	171	243	Met	CAT	0	0	48.2		241	295	|GACTTAC|AT|AGAAAGA|ACC|T|CC|ACGT|GGT|GTAAGTT|GG|GTAATG|CTAA|TCTTTCT|	GGGATGTTAGCAGTGGTAGCTAGTTAGCCTCATAAGCTAAAGGTCGTGGGTTCGACTCCCACTCCCTGAAGAC	GACTTACATAGAAAGAACCTCCACGTGGTGTAAGTTGGGTAATGCTAATCTTTCT				3	4
ERR1606223.1233617	2	130	58	Met	CAT	0	0	48.2		60	6	|GACTTAC|AT|AGAAAGA|ACC|T|CC|ACGT|GGT|GTAAGTT|GG|GTAATG|CTAA|TCTTTCT|	GGGATGTTAGCAGTGGTAGCTAGTTAGCCTCATAAGCTAAAGGTCGTGGGTTCGACTCCCACTCCCTGAAGAC	GACTTACATAGAAAGAACCTCCACGTGGTGTAAGTTGGGTAATGCTAATCTTTCT				3	4
ERR1606223.1234223	2	130	58	Met	CAT	0	0	48.2		60	6	|GACTTAC|AT|AGAAAGA|ACC|T|CC|ACGT|GGT|GTAAGTT|GG|GTAATG|CTAA|TCTTTCT|	GGGATGTTAGCAGTGGTAGCTAGTTAGCCTCATAAGCTAAAGGTCGTGGGTTCGACTCCCACTCCCTGAAGAC	GACTTACATAGAAAGAACCTCCACGTGGTGTAAGTTGGGTAATGCTAATCTTTCT				3	4
ERR2597451.11950619	2	138	66	Met	CAT	0	0	48.2		68	14	|GACTTAC|AT|AGAAAGA|ACC|T|CC|ACGT|GGT|GTAAGTT|GG|GTAATG|CTAA|TCTTTCT|	GGGATGTTAGCAGTGGTAGCTAGTTAGCCTCATAAGCTAAAGGTCGTGGGTTCGACTCCCACTCCCTGAAGAC	GACTTACATAGAAAGAACCTCCACGTGGTGTAAGTTGGGTAATGCTAATCTTTCT				3	4
ERR2597506.13819502	1	159	231	Met	CAT	0	0	48.2		229	283	|GACTTAC|AT|AGAAAGA|ACC|T|CC|ACGT|GGT|GTAAGTT|GG|GTAATG|CTAA|TCTTTCT|	GGGATGTTAGCAGTGGTAGCTAGTTAGCCTCATAAGCTAAAGGTCGTGGGTTCGACTCCCACTCCCTGAAGAC	GACTTACATAGAAAGAACCTCCACGTGGTGTAAGTTGGGTAATGCTAATCTTTCT				3	4
ERR2597452.25441855	1	162	234	Met	CAT	0	0	48.2		232	286	|GACTTAC|AT|AGAAAGA|ACC|T|CC|ACGT|GGT|GTAAGTT|GG|GTAATG|CTAA|TCTTTCT|	GGGATGTTAGCAGTGGTAGCTAGTTAGCCTCATAAGCTAAAGGTCGTGGGTTCGACTCCCACTCCCTGAAGAC	GACTTACATAGAAAGAACCTCCACGTGGTGTAAGTTGGGTAATGCTAATCTTTCT				3	4
ERR2597452.26985947	1	158	230	Met	CAT	0	0	48.2		228	282	|GACTTAC|AT|AGAAAGA|ACC|T|CC|ACGT|GGT|GTAAGTT|GG|GTAATG|CTAA|TCTTTCT|	GGGATGTTAGCAGTGGTAGCTAGTTAGCCTCATAAGCTAAAGGTCGTGGGTTCGACTCCCACTCCCTGAAGAC	GACTTACATAGAAAGAACCTCCACGTGGTGTAAGTTGGGTAATGCTAATCTTTCT				3	4
ERR2597452.29005897	2	143	71	Met	CAT	0	0	48.2		73	19	|GACTTAC|AT|AGAAAGA|ACC|T|CC|ACGT|GGT|GTAAGTT|GG|GTAATG|CTAA|TCTTTCT|	GGGATGTTAGCAGTGGTAGCTAGTTAGCCTCATAAGCTAAAGGTCGTGGGTTCGACTCCCACTCCCTGAAGAC	GACTTACATAGAAAGAACCTCCACGTGGTGTAAGTTGGGTAATGCTAATCTTTCT				3	4
ERR2597403.9647885	1	22	94	Met	CAT	0	0	48.2		92	146	|GACTTAC|AT|AGAAAGA|ACC|T|CC|ACGT|GGT|GTAAGTT|GG|GTAATG|CTAA|TCTTTCT|	GGGATGTTAGCAGTGGTAGCTAGTTAGCCTCATAAGCTAAAGGTCGTGGGTTCGACTCCCACTCCCTGAAGAC	GACTTACATAGAAAGAACCTCCACGTGGTGTAAGTTGGGTAATGCTAATCTTTCT				3	4
ERR2597538.12095701	1	7	79	Met	CAT	0	0	48.2		77	131	|GACTTAC|AT|AGAAAGA|ACC|T|CC|ACGT|GGT|GTAAGTT|GG|GTAATG|CTAA|TCTTTCT|	GGGATGTTAGCAGTGGTAGCTAGTTAGCCTCATAAGCTAAAGGTCGTGGGTTCGACTCCCACTCCCTGAAGAC	GACTTACATAGAAAGAACCTCCACGTGGTGTAAGTTGGGTAATGCTAATCTTTCT				3	4
ERR2597504.1320850	1	126	54	Met	CAT	0	0	48.2		56	2	|GACTTAC|AT|AGAAAGA|ACC|T|CC|ACGT|GGT|GTAAGTT|GG|GTAATG|CTAA|TCTTTCT|	GGGATGTTAGCAGTGGTAGCTAGTTAGCCTCATAAGCTAAAGGTCGTGGGTTCGACTCCCACTCCCTGAAGAC	GACTTACATAGAAAGAACCTCCACGTGGTGTAAGTTGGGTAATGCTAATCTTTCT				3	4
ERR2597504.1320876	1	126	54	Met	CAT	0	0	48.2		56	2	|GACTTAC|AT|AGAAAGA|ACC|T|CC|ACGT|GGT|GTAAGTT|GG|GTAATG|CTAA|TCTTTCT|	GGGATGTTAGCAGTGGTAGCTAGTTAGCCTCATAAGCTAAAGGTCGTGGGTTCGACTCCCACTCCCTGAAGAC	GACTTACATAGAAAGAACCTCCACGTGGTGTAAGTTGGGTAATGCTAATCTTTCT				3	4
ERR2597504.4924900	1	169	241	Met	CAT	0	0	48.2		239	293	|GACTTAC|AT|AGAAAGA|ACC|T|CC|ACGT|GGT|GTAAGTT|GG|GTAATG|CTAA|TCTTTCT|	GGGATGTTAGCAGTGGTAGCTAGTTAGCCTCATAAGCTAAAGGTCGTGGGTTCGACTCCCACTCCCTGAAGAC	GACTTACATAGAAAGAACCTCCACGTGGTGTAAGTTGGGTAATGCTAATCTTTCT				3	4
ERR2597423.11879067	1	125	53	Met	CAT	0	0	48.2		55	1	|GACTTAC|AT|AGAAAGA|ACC|T|CC|ACGT|GGT|GTAAGTT|GG|GTAATG|CTAA|TCTTTCT|	GGGATGTTAGCAGTGGTAGCTAGTTAGCCTCATAAGCTAAAGGTCGTGGGTTCGACTCCCACTCCCTGAAGAC	GACTTACATAGAAAGAACCTCCACGTGGTGTAAGTTGGGTAATGCTAATCTTTCT				3	4
ERR2245459.622891	2	301	229	Met	CAT	0	0	48.2		231	177	|GACTTAC|AT|AGAAAGA|ACC|T|CC|ACGT|GGT|GTAAGTT|GG|GTAATG|CTAA|TCTTTCT|	GGGATGTTAGCAGTGGTAGCTAGTTAGCCTCATAAGCTAAAGGTCGTGGGTTCGACTCCCACTCCCTGAAGAC	GACTTACATAGAAAGAACCTCCACGTGGTGTAAGTTGGGTAATGCTAATCTTTCT				3	4
ERR2245459.6669278	1	158	230	Met	CAT	0	0	48.2		228	282	|GACTTAC|AT|AGAAAGA|ACC|T|CC|ACGT|GGT|GTAAGTT|GG|GTAATG|CTAA|TCTTTCT|	GGGATGTTAGCAGTGGTAGCTAGTTAGCCTCATAAGCTAAAGGTCGTGGGTTCGACTCCCACTCCCTGAAGAC	GACTTACATAGAAAGAACCTCCACGTGGTGTAAGTTGGGTAATGCTAATCTTTCT				3	4
ERR2597358.30466130	1	156	228	Met	CAT	0	0	48.2		226	280	|GACTTAC|AT|AGAAAGA|ACC|T|CC|ACGT|GGT|GTAAGTT|GG|GTAATG|CTAA|TCTTTCT|	GGGATGTTAGCAGTGGTAGCTAGTTAGCCTCATAAGCTAAAGGTCGTGGGTTCGACTCCCACTCCCTGAAGAC	GACTTACATAGAAAGAACCTCCACGTGGTGTAAGTTGGGTAATGCTAATCTTTCT				3	4
ERR2597407.20530979	1	19	91	Met	CAT	0	0	48.2		89	143	|GACTTAC|AT|AGAAAGA|ACC|T|CC|ACGT|GGT|GTAAGTT|GG|GTAATG|CTAA|TCTTTCT|	GGGATGTTAGCAGTGGTAGCTAGTTAGCCTCATAAGCTAAAGGTCGTGGGTTCGACTCCCACTCCCTGAAGAC	GACTTACATAGAAAGAACCTCCACGTGGTGTAAGTTGGGTAATGCTAATCTTTCT				3	4
ERR2597457.18971190	1	152	224	Met	CAT	0	0	48.2		222	276	|GACTTAC|AT|AGAAAGA|ACC|T|CC|ACGT|GGT|GTAAGTT|GG|GTAATG|CTAA|TCTTTCT|	GGGATGTTAGCAGTGGTAGCTAGTTAGCCTCATAAGCTAAAGGTCGTGGGTTCGACTCCCACTCCCTGAAGAC	GACTTACATAGAAAGAACCTCCACGTGGTGTAAGTTGGGTAATGCTAATCTTTCT				3	4
ERR2597524.22078856	2	142	70	Met	CAT	0	0	48.2		72	18	|GACTTAC|AT|AGAAAGA|ACC|T|CC|ACGT|GGT|GTAAGTT|GG|GTAATG|CTAA|TCTTTCT|	GGGATGTTAGCAGTGGTAGCTAGTTAGCCTCATAAGCTAAAGGTCGTGGGTTCGACTCCCACTCCCTGAAGAC	GACTTACATAGAAAGAACCTCCACGTGGTGTAAGTTGGGTAATGCTAATCTTTCT				3	4
ERR2597524.30262078	1	150	78	Met	CAT	0	0	48.2		80	26	|GACTTAC|AT|AGAAAGA|ACC|T|CC|ACGT|GGT|GTAAGTT|GG|GTAATG|CTAA|TCTTTCT|	GGGATGTTAGCAGTGGTAGCTAGTTAGCCTCATAAGCTAAAGGTCGTGGGTTCGACTCCCACTCCCTGAAGAC	GACTTACATAGAAAGAACCTCCACGTGGTGTAAGTTGGGTAATGCTAATCTTTCT				3	4
ERR2597524.39800948	1	158	230	Met	CAT	0	0	48.2		228	282	|GACTTAC|AT|AGAAAGA|ACC|T|CC|ACGT|GGT|GTAAGTT|GG|GTAATG|CTAA|TCTTTCT|	GGGATGTTAGCAGTGGTAGCTAGTTAGCCTCATAAGCTAAAGGTCGTGGGTTCGACTCCCACTCCCTGAAGAC	GACTTACATAGAAAGAACCTCCACGTGGTGTAAGTTGGGTAATGCTAATCTTTCT				3	4
ERR2597492.15473199	1	162	234	Met	CAT	0	0	48.2		232	286	|GACTTAC|AT|AGAAAGA|ACC|T|CC|ACGT|GGT|GTAAGTT|GG|GTAATG|CTAA|TCTTTCT|	GGGATGTTAGCAGTGGTAGCTAGTTAGCCTCATAAGCTAAAGGTCGTGGGTTCGACTCCCACTCCCTGAAGAC	GACTTACATAGAAAGAACCTCCACGTGGTGTAAGTTGGGTAATGCTAATCTTTCT				3	4
ERR2597492.19013691	1	290	218	Met	CAT	0	0	48.2		220	166	|GACTTAC|AT|AGAAAGA|ACC|T|CC|ACGT|GGT|GTAAGTT|GG|GTAATG|CTAA|TCTTTCT|	GGGATGTTAGCAGTGGTAGCTAGTTAGCCTCATAAGCTAAAGGTCGTGGGTTCGACTCCCACTCCCTGAAGAC	GACTTACATAGAAAGAACCTCCACGTGGTGTAAGTTGGGTAATGCTAATCTTTCT				3	4
ERR2597492.20312129	1	11	83	Met	CAT	0	0	48.2		81	135	|GACTTAC|AT|AGAAAGA|ACC|T|CC|ACGT|GGT|GTAAGTT|GG|GTAATG|CTAA|TCTTTCT|	GGGATGTTAGCAGTGGTAGCTAGTTAGCCTCATAAGCTAAAGGTCGTGGGTTCGACTCCCACTCCCTGAAGAC	GACTTACATAGAAAGAACCTCCACGTGGTGTAAGTTGGGTAATGCTAATCTTTCT				3	4
ERR2597364.6122480	1	293	221	Met	CAT	0	0	48.2		223	169	|GACTTAC|AT|AGAAAGA|ACC|T|CC|ACGT|GGT|GTAAGTT|GG|GTAATG|CTAA|TCTTTCT|	GGGATGTTAGCAGTGGTAGCTAGTTAGCCTCATAAGCTAAAGGTCGTGGGTTCGACTCCCACTCCCTGAAGAC	GACTTACATAGAAAGAACCTCCACGTGGTGTAAGTTGGGTAATGCTAATCTTTCT				3	4
ERR2597364.9429850	2	138	66	Met	CAT	0	0	48.2		68	14	|GACTTAC|AT|AGAAAGA|ACC|T|CC|ACGT|GGT|GTAAGTT|GG|GTAATG|CTAA|TCTTTCT|	GGGATGTTAGCAGTGGTAGCTAGTTAGCCTCATAAGCTAAAGGTCGTGGGTTCGACTCCCACTCCCTGAAGAC	GACTTACATAGAAAGAACCTCCACGTGGTGTAAGTTGGGTAATGCTAATCTTTCT				3	4
ERR2597364.9429881	2	138	66	Met	CAT	0	0	48.2		68	14	|GACTTAC|AT|AGAAAGA|ACC|T|CC|ACGT|GGT|GTAAGTT|GG|GTAATG|CTAA|TCTTTCT|	GGGATGTTAGCAGTGGTAGCTAGTTAGCCTCATAAGCTAAAGGTCGTGGGTTCGACTCCCACTCCCTGAAGAC	GACTTACATAGAAAGAACCTCCACGTGGTGTAAGTTGGGTAATGCTAATCTTTCT				3	4
ERR2597364.15363021	1	163	235	Met	CAT	0	0	48.2		233	287	|GACTTAC|AT|AGAAAGA|ACC|T|CC|ACGT|GGT|GTAAGTT|GG|GTAATG|CTAA|TCTTTCT|	GGGATGTTAGCAGTGGTAGCTAGTTAGCCTCATAAGCTAAAGGTCGTGGGTTCGACTCCCACTCCCTGAAGAC	GACTTACATAGAAAGAACCTCCACGTGGTGTAAGTTGGGTAATGCTAATCTTTCT				3	4
ERR2597364.18828127	1	165	237	Met	CAT	0	0	48.2		235	289	|GACTTAC|AT|AGAAAGA|ACC|T|CC|ACGT|GGT|GTAAGTT|GG|GTAATG|CTAA|TCTTTCT|	GGGATGTTAGCAGTGGTAGCTAGTTAGCCTCATAAGCTAAAGGTCGTGGGTTCGACTCCCACTCCCTGAAGAC	GACTTACATAGAAAGAACCTCCACGTGGTGTAAGTTGGGTAATGCTAATCTTTCT				3	4
ERR2597411.4578660	2	149	77	Met	CAT	0	0	48.2		79	25	|GACTTAC|AT|AGAAAGA|ACC|T|CC|ACGT|GGT|GTAAGTT|GG|GTAATG|CTAA|TCTTTCT|	GGGATGTTAGCAGTGGTAGCTAGTTAGCCTCATAAGCTAAAGGTCGTGGGTTCGACTCCCACTCCCTGAAGAC	GACTTACATAGAAAGAACCTCCACGTGGTGTAAGTTGGGTAATGCTAATCTTTCT				3	4
ERR2597411.19415502	2	277	205	Met	CAT	0	0	48.2		207	153	|GACTTAC|AT|AGAAAGA|ACC|T|CC|ACGT|GGT|GTAAGTT|GG|GTAATG|CTAA|TCTTTCT|	GGGATGTTAGCAGTGGTAGCTAGTTAGCCTCATAAGCTAAAGGTCGTGGGTTCGACTCCCACTCCCTGAAGAC	GACTTACATAGAAAGAACCTCCACGTGGTGTAAGTTGGGTAATGCTAATCTTTCT				3	4
ERR2597450.14163392	1	12	84	Met	CAT	0	0	48.2		82	136	|GACTTAC|AT|AGAAAGA|ACC|T|CC|ACGT|GGT|GTAAGTT|GG|GTAATG|CTAA|TCTTTCT|	GGGATGTTAGCAGTGGTAGCTAGTTAGCCTCATAAGCTAAAGGTCGTGGGTTCGACTCCCACTCCCTGAAGAC	GACTTACATAGAAAGAACCTCCACGTGGTGTAAGTTGGGTAATGCTAATCTTTCT				3	4
ERR2245474.12106738	1	173	245	Met	CAT	0	0	48.2		243	297	|GACTTAC|AT|AGAAAGA|ACC|T|CC|ACGT|GGT|GTAAGTT|GG|GTAATG|CTAA|TCTTTCT|	GGGATGTTAGCAGTGGTAGCTAGTTAGCCTCATAAGCTAAAGGTCGTGGGTTCGACTCCCACTCCCTGAAGAC	GACTTACATAGAAAGAACCTCCACGTGGTGTAAGTTGGGTAATGCTAATCTTTCT				3	4
ERR2245474.15130213	1	18	90	Met	CAT	0	0	48.2		88	142	|GACTTAC|AT|AGAAAGA|ACC|T|CC|ACGT|GGT|GTAAGTT|GG|GTAATG|CTAA|TCTTTCT|	GGGATGTTAGCAGTGGTAGCTAGTTAGCCTCATAAGCTAAAGGTCGTGGGTTCGACTCCCACTCCCTGAAGAC	GACTTACATAGAAAGAACCTCCACGTGGTGTAAGTTGGGTAATGCTAATCTTTCT				3	4
ERR2245448.35978266	1	177	249	Met	CAT	0	0	48.2		247	301	|GACTTAC|AT|AGAAAGA|ACC|T|CC|ACGT|GGT|GTAAGTT|GG|GTAATG|CTAA|TCTTTCT|	GGGATGTTAGCAGTGGTAGCTAGTTAGCCTCATAAGCTAAAGGTCGTGGGTTCGACTCCCACTCCCTGAAGAC	GACTTACATAGAAAGAACCTCCACGTGGTGTAAGTTGGGTAATGCTAATCTTTCT				3	4
ERR2245448.38907322	1	7	79	Met	CAT	0	0	48.2		77	131	|GACTTAC|AT|AGAAAGA|ACC|T|CC|ACGT|GGT|GTAAGTT|GG|GTAATG|CTAA|TCTTTCT|	GGGATGTTAGCAGTGGTAGCTAGTTAGCCTCATAAGCTAAAGGTCGTGGGTTCGACTCCCACTCCCTGAAGAC	GACTTACATAGAAAGAACCTCCACGTGGTGTAAGTTGGGTAATGCTAATCTTTCT				3	4
ERR2245448.38907878	1	7	79	Met	CAT	0	0	48.2		77	131	|GACTTAC|AT|AGAAAGA|ACC|T|CC|ACGT|GGT|GTAAGTT|GG|GTAATG|CTAA|TCTTTCT|	GGGATGTTAGCAGTGGTAGCTAGTTAGCCTCATAAGCTAAAGGTCGTGGGTTCGACTCCCACTCCCTGAAGAC	GACTTACATAGAAAGAACCTCCACGTGGTGTAAGTTGGGTAATGCTAATCTTTCT				3	4
ERR2597399.10679101	1	7	79	Met	CAT	0	0	48.2		77	131	|GACTTAC|AT|AGAAAGA|ACC|T|CC|ACGT|GGT|GTAAGTT|GG|GTAATG|CTAA|TCTTTCT|	GGGATGTTAGCAGTGGTAGCTAGTTAGCCTCATAAGCTAAAGGTCGTGGGTTCGACTCCCACTCCCTGAAGAC	GACTTACATAGAAAGAACCTCCACGTGGTGTAAGTTGGGTAATGCTAATCTTTCT				3	4
ERR2597399.18281008	1	296	224	Met	CAT	0	0	48.2		226	172	|GACTTAC|AT|AGAAAGA|ACC|T|CC|ACGT|GGT|GTAAGTT|GG|GTAATG|CTAA|TCTTTCT|	GGGATGTTAGCAGTGGTAGCTAGTTAGCCTCATAAGCTAAAGGTCGTGGGTTCGACTCCCACTCCCTGAAGAC	GACTTACATAGAAAGAACCTCCACGTGGTGTAAGTTGGGTAATGCTAATCTTTCT				3	4
ERR2597399.18505047	2	135	63	Met	CAT	0	0	48.2		65	11	|GACTTAC|AT|AGAAAGA|ACC|T|CC|ACGT|GGT|GTAAGTT|GG|GTAATG|CTAA|TCTTTCT|	GGGATGTTAGCAGTGGTAGCTAGTTAGCCTCATAAGCTAAAGGTCGTGGGTTCGACTCCCACTCCCTGAAGAC	GACTTACATAGAAAGAACCTCCACGTGGTGTAAGTTGGGTAATGCTAATCTTTCT				3	4
ERR2597505.31832169	1	160	232	Met	CAT	0	0	48.2		230	284	|GACTTAC|AT|AGAAAGA|ACC|T|CC|ACGT|GGT|GTAAGTT|GG|GTAATG|CTAA|TCTTTCT|	GGGATGTTAGCAGTGGTAGCTAGTTAGCCTCATAAGCTAAAGGTCGTGGGTTCGACTCCCACTCCCTGAAGAC	GACTTACATAGAAAGAACCTCCACGTGGTGTAAGTTGGGTAATGCTAATCTTTCT				3	4
ERR2607603.41003490	1	166	238	Met	CAT	0	0	48.2		236	290	|GACTTAC|AT|AGAAAGA|ACC|T|CC|ACGT|GGT|GTAAGTT|GG|GTAATG|CTAA|TCTTTCT|	GGGATGTTAGCAGTGGTAGCTAGTTAGCCTCATAAGCTAAAGGTCGTGGGTTCGACTCCCACTCCCTGAAGAC	GACTTACATAGAAAGAACCTCCACGTGGTGTAAGTTGGGTAATGCTAATCTTTCT				3	4
ERR2597446.4317262	1	284	212	Met	CAT	0	0	48.2		214	160	|GACTTAC|AT|AGAAAGA|ACC|T|CC|ACGT|GGT|GTAAGTT|GG|GTAATG|CTAA|TCTTTCT|	GGGATGTTAGCAGTGGTAGCTAGTTAGCCTCATAAGCTAAAGGTCGTGGGTTCGACTCCCACTCCCTGAAGAC	GACTTACATAGAAAGAACCTCCACGTGGTGTAAGTTGGGTAATGCTAATCTTTCT				3	4
ERR2597446.25188577	1	156	228	Met	CAT	0	0	48.2		226	280	|GACTTAC|AT|AGAAAGA|ACC|T|CC|ACGT|GGT|GTAAGTT|GG|GTAATG|CTAA|TCTTTCT|	GGGATGTTAGCAGTGGTAGCTAGTTAGCCTCATAAGCTAAAGGTCGTGGGTTCGACTCCCACTCCCTGAAGAC	GACTTACATAGAAAGAACCTCCACGTGGTGTAAGTTGGGTAATGCTAATCTTTCT				3	4
ERR2597409.7159697	1	173	245	Met	CAT	0	0	48.2		243	297	|GACTTAC|AT|AGAAAGA|ACC|T|CC|ACGT|GGT|GTAAGTT|GG|GTAATG|CTAA|TCTTTCT|	GGGATGTTAGCAGTGGTAGCTAGTTAGCCTCATAAGCTAAAGGTCGTGGGTTCGACTCCCACTCCCTGAAGAC	GACTTACATAGAAAGAACCTCCACGTGGTGTAAGTTGGGTAATGCTAATCTTTCT				3	4
ERR2597511.13611558	1	144	72	Met	CAT	0	0	48.2		74	20	|GACTTAC|AT|AGAAAGA|ACC|T|CC|ACGT|GGT|GTAAGTT|GG|GTAATG|CTAA|TCTTTCT|	GGGATGTTAGCAGTGGTAGCTAGTTAGCCTCATAAGCTAAAGGTCGTGGGTTCGACTCCCACTCCCTGAAGAC	GACTTACATAGAAAGAACCTCCACGTGGTGTAAGTTGGGTAATGCTAATCTTTCT				3	4
ERR2597511.20632436	1	162	234	Met	CAT	0	0	48.2		232	286	|GACTTAC|AT|AGAAAGA|ACC|T|CC|ACGT|GGT|GTAAGTT|GG|GTAATG|CTAA|TCTTTCT|	GGGATGTTAGCAGTGGTAGCTAGTTAGCCTCATAAGCTAAAGGTCGTGGGTTCGACTCCCACTCCCTGAAGAC	GACTTACATAGAAAGAACCTCCACGTGGTGTAAGTTGGGTAATGCTAATCTTTCT				3	4
ERR2597511.37131625	1	10	82	Met	CAT	0	0	48.2		80	134	|GACTTAC|AT|AGAAAGA|ACC|T|CC|ACGT|GGT|GTAAGTT|GG|GTAATG|CTAA|TCTTTCT|	GGGATGTTAGCAGTGGTAGCTAGTTAGCCTCATAAGCTAAAGGTCGTGGGTTCGACTCCCACTCCCTGAAGAC	GACTTACATAGAAAGAACCTCCACGTGGTGTAAGTTGGGTAATGCTAATCTTTCT				3	4
ERR2245483.25598581	2	139	67	Met	CAT	0	0	48.2		69	15	|GACTTAC|AT|AGAAAGA|ACC|T|CC|ACGT|GGT|GTAAGTT|GG|GTAATG|CTAA|TCTTTCT|	GGGATGTTAGCAGTGGTAGCTAGTTAGCCTCATAAGCTAAAGGTCGTGGGTTCGACTCCCACTCCCTGAAGAC	GACTTACATAGAAAGAACCTCCACGTGGTGTAAGTTGGGTAATGCTAATCTTTCT				3	4
ERR2245458.30462811	1	8	80	Met	CAT	0	0	48.2		78	132	|GACTTAC|AT|AGAAAGA|ACC|T|CC|ACGT|GGT|GTAAGTT|GG|GTAATG|CTAA|TCTTTCT|	GGGATGTTAGCAGTGGTAGCTAGTTAGCCTCATAAGCTAAAGGTCGTGGGTTCGACTCCCACTCCCTGAAGAC	GACTTACATAGAAAGAACCTCCACGTGGTGTAAGTTGGGTAATGCTAATCTTTCT				3	4
ERR2245458.30462831	1	8	80	Met	CAT	0	0	48.2		78	132	|GACTTAC|AT|AGAAAGA|ACC|T|CC|ACGT|GGT|GTAAGTT|GG|GTAATG|CTAA|TCTTTCT|	GGGATGTTAGCAGTGGTAGCTAGTTAGCCTCATAAGCTAAAGGTCGTGGGTTCGACTCCCACTCCCTGAAGAC	GACTTACATAGAAAGAACCTCCACGTGGTGTAAGTTGGGTAATGCTAATCTTTCT				3	4
ERR2597413.21491916	1	161	233	Met	CAT	0	0	48.2		231	285	|GACTTAC|AT|AGAAAGA|ACC|T|CC|ACGT|GGT|GTAAGTT|GG|GTAATG|CTAA|TCTTTCT|	GGGATGTTAGCAGTGGTAGCTAGTTAGCCTCATAAGCTAAAGGTCGTGGGTTCGACTCCCACTCCCTGAAGAC	GACTTACATAGAAAGAACCTCCACGTGGTGTAAGTTGGGTAATGCTAATCTTTCT				3	4
ERR2597413.41413400	2	133	61	Met	CAT	0	0	48.2		63	9	|GACTTAC|AT|AGAAAGA|ACC|T|CC|ACGT|GGT|GTAAGTT|GG|GTAATG|CTAA|TCTTTCT|	GGGATGTTAGCAGTGGTAGCTAGTTAGCCTCATAAGCTAAAGGTCGTGGGTTCGACTCCCACTCCCTGAAGAC	GACTTACATAGAAAGAACCTCCACGTGGTGTAAGTTGGGTAATGCTAATCTTTCT				3	4
ERR2597413.42443363	1	156	228	Met	CAT	0	0	48.2		226	280	|GACTTAC|AT|AGAAAGA|ACC|T|CC|ACGT|GGT|GTAAGTT|GG|GTAATG|CTAA|TCTTTCT|	GGGATGTTAGCAGTGGTAGCTAGTTAGCCTCATAAGCTAAAGGTCGTGGGTTCGACTCCCACTCCCTGAAGAC	GACTTACATAGAAAGAACCTCCACGTGGTGTAAGTTGGGTAATGCTAATCTTTCT				3	4
ERR2597400.24356806	1	168	240	Met	CAT	0	0	48.2		238	292	|GACTTAC|AT|AGAAAGA|ACC|T|CC|ACGT|GGT|GTAAGTT|GG|GTAATG|CTAA|TCTTTCT|	GGGATGTTAGCAGTGGTAGCTAGTTAGCCTCATAAGCTAAAGGTCGTGGGTTCGACTCCCACTCCCTGAAGAC	GACTTACATAGAAAGAACCTCCACGTGGTGTAAGTTGGGTAATGCTAATCTTTCT				3	4
ERR2597515.18047598	1	13	85	Met	CAT	0	0	48.2		83	137	|GACTTAC|AT|AGAAAGA|ACC|T|CC|ACGT|GGT|GTAAGTT|GG|GTAATG|CTAA|TCTTTCT|	GGGATGTTAGCAGTGGTAGCTAGTTAGCCTCATAAGCTAAAGGTCGTGGGTTCGACTCCCACTCCCTGAAGAC	GACTTACATAGAAAGAACCTCCACGTGGTGTAAGTTGGGTAATGCTAATCTTTCT				3	4
ERR2597369.2901905	1	24	96	Met	CAT	0	0	48.2		94	148	|GACTTAC|AT|AGAAAGA|ACC|T|CC|ACGT|GGT|GTAAGTT|GG|GTAATG|CTAA|TCTTTCT|	GGGATGTTAGCAGTGGTAGCTAGTTAGCCTCATAAGCTAAAGGTCGTGGGTTCGACTCCCACTCCCTGAAGAC	GACTTACATAGAAAGAACCTCCACGTGGTGTAAGTTGGGTAATGCTAATCTTTCT				3	4
ERR2597517.14632	1	173	245	Met	CAT	0	0	48.2		243	297	|GACTTAC|AT|AGAAAGA|ACC|T|CC|ACGT|GGT|GTAAGTT|GG|GTAATG|CTAA|TCTTTCT|	GGGATGTTAGCAGTGGTAGCTAGTTAGCCTCATAAGCTAAAGGTCGTGGGTTCGACTCCCACTCCCTGAAGAC	GACTTACATAGAAAGAACCTCCACGTGGTGTAAGTTGGGTAATGCTAATCTTTCT				3	4
ERR2597438.11971919	1	24	96	Met	CAT	0	0	48.2		94	148	|GACTTAC|AT|AGAAAGA|ACC|T|CC|ACGT|GGT|GTAAGTT|GG|GTAATG|CTAA|TCTTTCT|	GGGATGTTAGCAGTGGTAGCTAGTTAGCCTCATAAGCTAAAGGTCGTGGGTTCGACTCCCACTCCCTGAAGAC	GACTTACATAGAAAGAACCTCCACGTGGTGTAAGTTGGGTAATGCTAATCTTTCT				3	4
ERR2597382.5410323	1	22	94	Met	CAT	0	0	48.2		92	146	|GACTTAC|AT|AGAAAGA|ACC|T|CC|ACGT|GGT|GTAAGTT|GG|GTAATG|CTAA|TCTTTCT|	GGGATGTTAGCAGTGGTAGCTAGTTAGCCTCATAAGCTAAAGGTCGTGGGTTCGACTCCCACTCCCTGAAGAC	GACTTACATAGAAAGAACCTCCACGTGGTGTAAGTTGGGTAATGCTAATCTTTCT				3	4
ERR2597382.15178696	2	302	230	Met	CAT	0	0	48.2		232	178	|GACTTAC|AT|AGAAAGA|ACC|T|CC|ACGT|GGT|GTAAGTT|GG|GTAATG|CTAA|TCTTTCT|	GGGATGTTAGCAGTGGTAGCTAGTTAGCCTCATAAGCTAAAGGTCGTGGGTTCGACTCCCACTCCCTGAAGAC	GACTTACATAGAAAGAACCTCCACGTGGTGTAAGTTGGGTAATGCTAATCTTTCT				3	4
ERR2597382.19588421	1	155	227	Met	CAT	0	0	48.2		225	279	|GACTTAC|AT|AGAAAGA|ACC|T|CC|ACGT|GGT|GTAAGTT|GG|GTAATG|CTAA|TCTTTCT|	GGGATGTTAGCAGTGGTAGCTAGTTAGCCTCATAAGCTAAAGGTCGTGGGTTCGACTCCCACTCCCTGAAGAC	GACTTACATAGAAAGAACCTCCACGTGGTGTAAGTTGGGTAATGCTAATCTTTCT				3	4
ERR2245482.16302554	1	149	77	Met	CAT	0	0	48.2		79	25	|GACTTAC|AT|AGAAAGA|ACC|T|CC|ACGT|GGT|GTAAGTT|GG|GTAATG|CTAA|TCTTTCT|	GGGATGTTAGCAGTGGTAGCTAGTTAGCCTCATAAGCTAAAGGTCGTGGGTTCGACTCCCACTCCCTGAAGAC	GACTTACATAGAAAGAACCTCCACGTGGTGTAAGTTGGGTAATGCTAATCTTTCT				3	4
ERR2597365.7951090	1	128	56	Met	CAT	0	0	48.2		58	4	|GACTTAC|AT|AGAAAGA|ACC|T|CC|ACGT|GGT|GTAAGTT|GG|GTAATG|CTAA|TCTTTCT|	GGGATGTTAGCAGTGGTAGCTAGTTAGCCTCATAAGCTAAAGGTCGTGGGTTCGACTCCCACTCCCTGAAGAC	GACTTACATAGAAAGAACCTCCACGTGGTGTAAGTTGGGTAATGCTAATCTTTCT				3	4
SRR2329775.11842931	1	20	92	Met	CAT	0	0	48.2		90	144	|GACTTAC|AT|AGAAAGA|ACC|T|CC|ACGT|GGT|GTAAGTT|GG|GTAATG|CTAA|TCTTTCT|	GGGATGTTAGCAGTGGTAGCTAGTTAGCCTCATAAGCTAAAGGTCGTGGGTTCGACTCCCACTCCCTGAAGAC	GACTTACATAGAAAGAACCTCCACGTGGTGTAAGTTGGGTAATGCTAATCTTTCT				3	4
SRR2329775.12630503	1	9	81	Met	CAT	0	0	48.2		79	133	|GACTTAC|AT|AGAAAGA|ACC|T|CC|ACGT|GGT|GTAAGTT|GG|GTAATG|CTAA|TCTTTCT|	GGGATGTTAGCAGTGGTAGCTAGTTAGCCTCATAAGCTAAAGGTCGTGGGTTCGACTCCCACTCCCTGAAGAC	GACTTACATAGAAAGAACCTCCACGTGGTGTAAGTTGGGTAATGCTAATCTTTCT				3	4
ERR2597496.9520388	2	125	53	Met	CAT	0	0	48.2		55	1	|GACTTAC|AT|AGAAAGA|ACC|T|CC|ACGT|GGT|GTAAGTT|GG|GTAATG|CTAA|TCTTTCT|	GGGATGTTAGCAGTGGTAGCTAGTTAGCCTCATAAGCTAAAGGTCGTGGGTTCGACTCCCACTCCCTGAAGAC	GACTTACATAGAAAGAACCTCCACGTGGTGTAAGTTGGGTAATGCTAATCTTTCT				3	4
ERR2597496.14873299	1	142	70	Met	CAT	0	0	48.2		72	18	|GACTTAC|AT|AGAAAGA|ACC|T|CC|ACGT|GGT|GTAAGTT|GG|GTAATG|CTAA|TCTTTCT|	GGGATGTTAGCAGTGGTAGCTAGTTAGCCTCATAAGCTAAAGGTCGTGGGTTCGACTCCCACTCCCTGAAGAC	GACTTACATAGAAAGAACCTCCACGTGGTGTAAGTTGGGTAATGCTAATCTTTCT				3	4
ERR2597496.14878972	1	175	247	Met	CAT	0	0	48.2		245	299	|GACTTAC|AT|AGAAAGA|ACC|T|CC|ACGT|GGT|GTAAGTT|GG|GTAATG|CTAA|TCTTTCT|	GGGATGTTAGCAGTGGTAGCTAGTTAGCCTCATAAGCTAAAGGTCGTGGGTTCGACTCCCACTCCCTGAAGAC	GACTTACATAGAAAGAACCTCCACGTGGTGTAAGTTGGGTAATGCTAATCTTTCT				3	4
ERR2597496.18783355	2	126	54	Met	CAT	0	0	48.2		56	2	|GACTTAC|AT|AGAAAGA|ACC|T|CC|ACGT|GGT|GTAAGTT|GG|GTAATG|CTAA|TCTTTCT|	GGGATGTTAGCAGTGGTAGCTAGTTAGCCTCATAAGCTAAAGGTCGTGGGTTCGACTCCCACTCCCTGAAGAC	GACTTACATAGAAAGAACCTCCACGTGGTGTAAGTTGGGTAATGCTAATCTTTCT				3	4
ERR2597496.29527550	1	21	93	Met	CAT	0	0	48.2		91	145	|GACTTAC|AT|AGAAAGA|ACC|T|CC|ACGT|GGT|GTAAGTT|GG|GTAATG|CTAA|TCTTTCT|	GGGATGTTAGCAGTGGTAGCTAGTTAGCCTCATAAGCTAAAGGTCGTGGGTTCGACTCCCACTCCCTGAAGAC	GACTTACATAGAAAGAACCTCCACGTGGTGTAAGTTGGGTAATGCTAATCTTTCT				3	4
ERR2597496.43649155	1	174	246	Met	CAT	0	0	48.2		244	298	|GACTTAC|AT|AGAAAGA|ACC|T|CC|ACGT|GGT|GTAAGTT|GG|GTAATG|CTAA|TCTTTCT|	GGGATGTTAGCAGTGGTAGCTAGTTAGCCTCATAAGCTAAAGGTCGTGGGTTCGACTCCCACTCCCTGAAGAC	GACTTACATAGAAAGAACCTCCACGTGGTGTAAGTTGGGTAATGCTAATCTTTCT				3	4
ERR2597496.43649333	1	174	246	Met	CAT	0	0	48.2		244	298	|GACTTAC|AT|AGAAAGA|ACC|T|CC|ACGT|GGT|GTAAGTT|GG|GTAATG|CTAA|TCTTTCT|	GGGATGTTAGCAGTGGTAGCTAGTTAGCCTCATAAGCTAAAGGTCGTGGGTTCGACTCCCACTCCCTGAAGAC	GACTTACATAGAAAGAACCTCCACGTGGTGTAAGTTGGGTAATGCTAATCTTTCT				3	4
ERR2597385.10371637	1	14	86	Met	CAT	0	0	48.2		84	138	|GACTTAC|AT|AGAAAGA|ACC|T|CC|ACGT|GGT|GTAAGTT|GG|GTAATG|CTAA|TCTTTCT|	GGGATGTTAGCAGTGGTAGCTAGTTAGCCTCATAAGCTAAAGGTCGTGGGTTCGACTCCCACTCCCTGAAGAC	GACTTACATAGAAAGAACCTCCACGTGGTGTAAGTTGGGTAATGCTAATCTTTCT				3	4
ERR2245475.29300961	2	281	209	Met	CAT	0	0	48.2		211	157	|GACTTAC|AT|AGAAAGA|ACC|T|CC|ACGT|GGT|GTAAGTT|GG|GTAATG|CTAA|TCTTTCT|	GGGATGTTAGCAGTGGTAGCTAGTTAGCCTCATAAGCTAAAGGTCGTGGGTTCGACTCCCACTCCCTGAAGAC	GACTTACATAGAAAGAACCTCCACGTGGTGTAAGTTGGGTAATGCTAATCTTTCT				3	4
ERR2245475.29300962	2	281	209	Met	CAT	0	0	48.2		211	157	|GACTTAC|AT|AGAAAGA|ACC|T|CC|ACGT|GGT|GTAAGTT|GG|GTAATG|CTAA|TCTTTCT|	GGGATGTTAGCAGTGGTAGCTAGTTAGCCTCATAAGCTAAAGGTCGTGGGTTCGACTCCCACTCCCTGAAGAC	GACTTACATAGAAAGAACCTCCACGTGGTGTAAGTTGGGTAATGCTAATCTTTCT				3	4
ERR2597373.13053645	1	170	242	Met	CAT	0	0	48.2		240	294	|GACTTAC|AT|AGAAAGA|ACC|T|CC|ACGT|GGT|GTAAGTT|GG|GTAATG|CTAA|TCTTTCT|	GGGATGTTAGCAGTGGTAGCTAGTTAGCCTCATAAGCTAAAGGTCGTGGGTTCGACTCCCACTCCCTGAAGAC	GACTTACATAGAAAGAACCTCCACGTGGTGTAAGTTGGGTAATGCTAATCTTTCT				3	4
ERR2597471.9937282	1	19	91	Met	CAT	0	0	48.2		89	143	|GACTTAC|AT|AGAAAGA|ACC|T|CC|ACGT|GGT|GTAAGTT|GG|GTAATG|CTAA|TCTTTCT|	GGGATGTTAGCAGTGGTAGCTAGTTAGCCTCATAAGCTAAAGGTCGTGGGTTCGACTCCCACTCCCTGAAGAC	GACTTACATAGAAAGAACCTCCACGTGGTGTAAGTTGGGTAATGCTAATCTTTCT				3	4
ERR2597471.9937483	1	19	91	Met	CAT	0	0	48.2		89	143	|GACTTAC|AT|AGAAAGA|ACC|T|CC|ACGT|GGT|GTAAGTT|GG|GTAATG|CTAA|TCTTTCT|	GGGATGTTAGCAGTGGTAGCTAGTTAGCCTCATAAGCTAAAGGTCGTGGGTTCGACTCCCACTCCCTGAAGAC	GACTTACATAGAAAGAACCTCCACGTGGTGTAAGTTGGGTAATGCTAATCTTTCT				3	4
ERR2597471.9939529	1	19	91	Met	CAT	0	0	48.2		89	143	|GACTTAC|AT|AGAAAGA|ACC|T|CC|ACGT|GGT|GTAAGTT|GG|GTAATG|CTAA|TCTTTCT|	GGGATGTTAGCAGTGGTAGCTAGTTAGCCTCATAAGCTAAAGGTCGTGGGTTCGACTCCCACTCCCTGAAGAC	GACTTACATAGAAAGAACCTCCACGTGGTGTAAGTTGGGTAATGCTAATCTTTCT				3	4
ERR2597471.9961150	1	19	91	Met	CAT	0	0	48.2		89	143	|GACTTAC|AT|AGAAAGA|ACC|T|CC|ACGT|GGT|GTAAGTT|GG|GTAATG|CTAA|TCTTTCT|	GGGATGTTAGCAGTGGTAGCTAGTTAGCCTCATAAGCTAAAGGTCGTGGGTTCGACTCCCACTCCCTGAAGAC	GACTTACATAGAAAGAACCTCCACGTGGTGTAAGTTGGGTAATGCTAATCTTTCT				3	4
ERR2597371.21723726	1	21	93	Met	CAT	0	0	48.2		91	145	|GACTTAC|AT|AGAAAGA|ACC|T|CC|ACGT|GGT|GTAAGTT|GG|GTAATG|CTAA|TCTTTCT|	GGGATGTTAGCAGTGGTAGCTAGTTAGCCTCATAAGCTAAAGGTCGTGGGTTCGACTCCCACTCCCTGAAGAC	GACTTACATAGAAAGAACCTCCACGTGGTGTAAGTTGGGTAATGCTAATCTTTCT				3	4
ERR2597442.17780291	1	20	92	Met	CAT	0	0	48.2		90	144	|GACTTAC|AT|AGAAAGA|ACC|T|CC|ACGT|GGT|GTAAGTT|GG|GTAATG|CTAA|TCTTTCT|	GGGATGTTAGCAGTGGTAGCTAGTTAGCCTCATAAGCTAAAGGTCGTGGGTTCGACTCCCACTCCCTGAAGAC	GACTTACATAGAAAGAACCTCCACGTGGTGTAAGTTGGGTAATGCTAATCTTTCT				3	4
ERR2597415.2957599	1	15	87	Met	CAT	0	0	48.2		85	139	|GACTTAC|AT|AGAAAGA|ACC|T|CC|ACGT|GGT|GTAAGTT|GG|GTAATG|CTAA|TCTTTCT|	GGGATGTTAGCAGTGGTAGCTAGTTAGCCTCATAAGCTAAAGGTCGTGGGTTCGACTCCCACTCCCTGAAGAC	GACTTACATAGAAAGAACCTCCACGTGGTGTAAGTTGGGTAATGCTAATCTTTCT				3	4
ERR2597464.7567018	1	142	70	Met	CAT	0	0	48.2		72	18	|GACTTAC|AT|AGAAAGA|ACC|T|CC|ACGT|GGT|GTAAGTT|GG|GTAATG|CTAA|TCTTTCT|	GGGATGTTAGCAGTGGTAGCTAGTTAGCCTCATAAGCTAAAGGTCGTGGGTTCGACTCCCACTCCCTGAAGAC	GACTTACATAGAAAGAACCTCCACGTGGTGTAAGTTGGGTAATGCTAATCTTTCT				3	4
ERR2597440.6588047	1	167	239	Met	CAT	0	0	48.2		237	291	|GACTTAC|AT|AGAAAGA|ACC|T|CC|ACGT|GGT|GTAAGTT|GG|GTAATG|CTAA|TCTTTCT|	GGGATGTTAGCAGTGGTAGCTAGTTAGCCTCATAAGCTAAAGGTCGTGGGTTCGACTCCCACTCCCTGAAGAC	GACTTACATAGAAAGAACCTCCACGTGGTGTAAGTTGGGTAATGCTAATCTTTCT				3	4
ERR2597430.8958668	1	13	85	Met	CAT	0	0	48.2		83	137	|GACTTAC|AT|AGAAAGA|ACC|T|CC|ACGT|GGT|GTAAGTT|GG|GTAATG|CTAA|TCTTTCT|	GGGATGTTAGCAGTGGTAGCTAGTTAGCCTCATAAGCTAAAGGTCGTGGGTTCGACTCCCACTCCCTGAAGAC	GACTTACATAGAAAGAACCTCCACGTGGTGTAAGTTGGGTAATGCTAATCTTTCT				3	4
ERR2597430.10993727	1	297	225	Met	CAT	0	0	48.2		227	173	|GACTTAC|AT|AGAAAGA|ACC|T|CC|ACGT|GGT|GTAAGTT|GG|GTAATG|CTAA|TCTTTCT|	GGGATGTTAGCAGTGGTAGCTAGTTAGCCTCATAAGCTAAAGGTCGTGGGTTCGACTCCCACTCCCTGAAGAC	GACTTACATAGAAAGAACCTCCACGTGGTGTAAGTTGGGTAATGCTAATCTTTCT				3	4
ERR2597472.4131503	1	164	236	Met	CAT	0	0	48.2		234	288	|GACTTAC|AT|AGAAAGA|ACC|T|CC|ACGT|GGT|GTAAGTT|GG|GTAATG|CTAA|TCTTTCT|	GGGATGTTAGCAGTGGTAGCTAGTTAGCCTCATAAGCTAAAGGTCGTGGGTTCGACTCCCACTCCCTGAAGAC	GACTTACATAGAAAGAACCTCCACGTGGTGTAAGTTGGGTAATGCTAATCTTTCT				3	4
ERR2597361.6118759	2	148	76	Met	CAT	0	0	48.2		78	24	|GACTTAC|AT|AGAAAGA|ACC|T|CC|ACGT|GGT|GTAAGTT|GG|GTAATG|CTAA|TCTTTCT|	GGGATGTTAGCAGTGGTAGCTAGTTAGCCTCATAAGCTAAAGGTCGTGGGTTCGACTCCCACTCCCTGAAGAC	GACTTACATAGAAAGAACCTCCACGTGGTGTAAGTTGGGTAATGCTAATCTTTCT				3	4
ERR2597361.30134612	1	166	238	Met	CAT	0	0	48.2		236	290	|GACTTAC|AT|AGAAAGA|ACC|T|CC|ACGT|GGT|GTAAGTT|GG|GTAATG|CTAA|TCTTTCT|	GGGATGTTAGCAGTGGTAGCTAGTTAGCCTCATAAGCTAAAGGTCGTGGGTTCGACTCCCACTCCCTGAAGAC	GACTTACATAGAAAGAACCTCCACGTGGTGTAAGTTGGGTAATGCTAATCTTTCT				3	4
ERR2597361.44307659	1	171	243	Met	CAT	0	0	48.2		241	295	|GACTTAC|AT|AGAAAGA|ACC|T|CC|ACGT|GGT|GTAAGTT|GG|GTAATG|CTAA|TCTTTCT|	GGGATGTTAGCAGTGGTAGCTAGTTAGCCTCATAAGCTAAAGGTCGTGGGTTCGACTCCCACTCCCTGAAGAC	GACTTACATAGAAAGAACCTCCACGTGGTGTAAGTTGGGTAATGCTAATCTTTCT				3	4
ERR2597386.9078233	2	301	229	Met	CAT	0	0	48.2		231	177	|GACTTAC|AT|AGAAAGA|ACC|T|CC|ACGT|GGT|GTAAGTT|GG|GTAATG|CTAA|TCTTTCT|	GGGATGTTAGCAGTGGTAGCTAGTTAGCCTCATAAGCTAAAGGTCGTGGGTTCGACTCCCACTCCCTGAAGAC	GACTTACATAGAAAGAACCTCCACGTGGTGTAAGTTGGGTAATGCTAATCTTTCT				3	4
ERR2597408.22445467	2	281	209	Met	CAT	0	0	48.2		211	157	|GACTTAC|AT|AGAAAGA|ACC|T|CC|ACGT|GGT|GTAAGTT|GG|GTAATG|CTAA|TCTTTCT|	GGGATGTTAGCAGTGGTAGCTAGTTAGCCTCATAAGCTAAAGGTCGTGGGTTCGACTCCCACTCCCTGAAGAC	GACTTACATAGAAAGAACCTCCACGTGGTGTAAGTTGGGTAATGCTAATCTTTCT				3	4
ERR2597404.4040540	1	150	78	Met	CAT	0	0	48.2		80	26	|GACTTAC|AT|AGAAAGA|ACC|T|CC|ACGT|GGT|GTAAGTT|GG|GTAATG|CTAA|TCTTTCT|	GGGATGTTAGCAGTGGTAGCTAGTTAGCCTCATAAGCTAAAGGTCGTGGGTTCGACTCCCACTCCCTGAAGAC	GACTTACATAGAAAGAACCTCCACGTGGTGTAAGTTGGGTAATGCTAATCTTTCT				3	4
ERR2597427.8050871	1	18	90	Met	CAT	0	0	48.2		88	142	|GACTTAC|AT|AGAAAGA|ACC|T|CC|ACGT|GGT|GTAAGTT|GG|GTAATG|CTAA|TCTTTCT|	GGGATGTTAGCAGTGGTAGCTAGTTAGCCTCATAAGCTAAAGGTCGTGGGTTCGACTCCCACTCCCTGAAGAC	GACTTACATAGAAAGAACCTCCACGTGGTGTAAGTTGGGTAATGCTAATCTTTCT				3	4
ERR2597427.30443245	1	28	100	Met	CAT	0	0	48.2		98	152	|GACTTAC|AT|AGAAAGA|ACC|T|CC|ACGT|GGT|GTAAGTT|GG|GTAATG|CTAA|TCTTTCT|	GGGATGTTAGCAGTGGTAGCTAGTTAGCCTCATAAGCTAAAGGTCGTGGGTTCGACTCCCACTCCCTGAAGAC	GACTTACATAGAAAGAACCTCCACGTGGTGTAAGTTGGGTAATGCTAATCTTTCT				3	4
ERR2597427.31338304	1	8	80	Met	CAT	0	0	48.2		78	132	|GACTTAC|AT|AGAAAGA|ACC|T|CC|ACGT|GGT|GTAAGTT|GG|GTAATG|CTAA|TCTTTCT|	GGGATGTTAGCAGTGGTAGCTAGTTAGCCTCATAAGCTAAAGGTCGTGGGTTCGACTCCCACTCCCTGAAGAC	GACTTACATAGAAAGAACCTCCACGTGGTGTAAGTTGGGTAATGCTAATCTTTCT				3	4
ERR2597427.36063072	1	10	82	Met	CAT	0	0	48.2		80	134	|GACTTAC|AT|AGAAAGA|ACC|T|CC|ACGT|GGT|GTAAGTT|GG|GTAATG|CTAA|TCTTTCT|	GGGATGTTAGCAGTGGTAGCTAGTTAGCCTCATAAGCTAAAGGTCGTGGGTTCGACTCCCACTCCCTGAAGAC	GACTTACATAGAAAGAACCTCCACGTGGTGTAAGTTGGGTAATGCTAATCTTTCT				3	4
ERR2597455.11721649	1	145	73	Met	CAT	0	0	48.2		75	21	|GACTTAC|AT|AGAAAGA|ACC|T|CC|ACGT|GGT|GTAAGTT|GG|GTAATG|CTAA|TCTTTCT|	GGGATGTTAGCAGTGGTAGCTAGTTAGCCTCATAAGCTAAAGGTCGTGGGTTCGACTCCCACTCCCTGAAGAC	GACTTACATAGAAAGAACCTCCACGTGGTGTAAGTTGGGTAATGCTAATCTTTCT				3	4
ERR2597394.27007229	1	125	53	Met	CAT	0	0	48.2		55	1	|GACTTAC|AT|AGAAAGA|ACC|T|CC|ACGT|GGT|GTAAGTT|GG|GTAATG|CTAA|TCTTTCT|	GGGATGTTAGCAGTGGTAGCTAGTTAGCCTCATAAGCTAAAGGTCGTGGGTTCGACTCCCACTCCCTGAAGAC	GACTTACATAGAAAGAACCTCCACGTGGTGTAAGTTGGGTAATGCTAATCTTTCT				3	4
ERR2607539.29036231	2	131	59	Met	CAT	0	0	48.2		61	7	|GACTTAC|AT|AGAAAGA|ACC|T|CC|ACGT|GGT|GTAAGTT|GG|GTAATG|CTAA|TCTTTCT|	GGGATGTTAGCAGTGGTAGCTAGTTAGCCTCATAAGCTAAAGGTCGTGGGTTCGACTCCCACTCCCTGAAGAC	GACTTACATAGAAAGAACCTCCACGTGGTGTAAGTTGGGTAATGCTAATCTTTCT				3	4
ERR2607539.29036535	2	131	59	Met	CAT	0	0	48.2		61	7	|GACTTAC|AT|AGAAAGA|ACC|T|CC|ACGT|GGT|GTAAGTT|GG|GTAATG|CTAA|TCTTTCT|	GGGATGTTAGCAGTGGTAGCTAGTTAGCCTCATAAGCTAAAGGTCGTGGGTTCGACTCCCACTCCCTGAAGAC	GACTTACATAGAAAGAACCTCCACGTGGTGTAAGTTGGGTAATGCTAATCTTTCT				3	4
ERR2597424.3126030	2	142	70	Met	CAT	0	0	48.2		72	18	|GACTTAC|AT|AGAAAGA|ACC|T|CC|ACGT|GGT|GTAAGTT|GG|GTAATG|CTAA|TCTTTCT|	GGGATGTTAGCAGTGGTAGCTAGTTAGCCTCATAAGCTAAAGGTCGTGGGTTCGACTCCCACTCCCTGAAGAC	GACTTACATAGAAAGAACCTCCACGTGGTGTAAGTTGGGTAATGCTAATCTTTCT				3	4
ERR2597424.5547496	1	7	79	Met	CAT	0	0	48.2		77	131	|GACTTAC|AT|AGAAAGA|ACC|T|CC|ACGT|GGT|GTAAGTT|GG|GTAATG|CTAA|TCTTTCT|	GGGATGTTAGCAGTGGTAGCTAGTTAGCCTCATAAGCTAAAGGTCGTGGGTTCGACTCCCACTCCCTGAAGAC	GACTTACATAGAAAGAACCTCCACGTGGTGTAAGTTGGGTAATGCTAATCTTTCT				3	4
ERR2607600.3784650	1	5	77	Met	CAT	0	0	48.2		75	129	|GACTTAC|AT|AGAAAGA|ACC|T|CC|ACGT|GGT|GTAAGTT|GG|GTAATG|CTAA|TCTTTCT|	GGGATGTTAGCAGTGGTAGCTAGTTAGCCTCATAAGCTAAAGGTCGTGGGTTCGACTCCCACTCCCTGAAGAC	GACTTACATAGAAAGAACCTCCACGTGGTGTAAGTTGGGTAATGCTAATCTTTCT				3	4
ERR2597509.18935182	2	149	77	Met	CAT	0	0	48.2		79	25	|GACTTAC|AT|AGAAAGA|ACC|T|CC|ACGT|GGT|GTAAGTT|GG|GTAATG|CTAA|TCTTTCT|	GGGATGTTAGCAGTGGTAGCTAGTTAGCCTCATAAGCTAAAGGTCGTGGGTTCGACTCCCACTCCCTGAAGAC	GACTTACATAGAAAGAACCTCCACGTGGTGTAAGTTGGGTAATGCTAATCTTTCT				3	4
ERR2597509.20789177	1	22	94	Met	CAT	0	0	48.2		92	146	|GACTTAC|AT|AGAAAGA|ACC|T|CC|ACGT|GGT|GTAAGTT|GG|GTAATG|CTAA|TCTTTCT|	GGGATGTTAGCAGTGGTAGCTAGTTAGCCTCATAAGCTAAAGGTCGTGGGTTCGACTCCCACTCCCTGAAGAC	GACTTACATAGAAAGAACCTCCACGTGGTGTAAGTTGGGTAATGCTAATCTTTCT				3	4
ERR2597509.20789251	1	22	94	Met	CAT	0	0	48.2		92	146	|GACTTAC|AT|AGAAAGA|ACC|T|CC|ACGT|GGT|GTAAGTT|GG|GTAATG|CTAA|TCTTTCT|	GGGATGTTAGCAGTGGTAGCTAGTTAGCCTCATAAGCTAAAGGTCGTGGGTTCGACTCCCACTCCCTGAAGAC	GACTTACATAGAAAGAACCTCCACGTGGTGTAAGTTGGGTAATGCTAATCTTTCT				3	4
ERR2597368.24283146	1	132	60	Met	CAT	0	0	48.2		62	8	|GACTTAC|AT|AGAAAGA|ACC|T|CC|ACGT|GGT|GTAAGTT|GG|GTAATG|CTAA|TCTTTCT|	GGGATGTTAGCAGTGGTAGCTAGTTAGCCTCATAAGCTAAAGGTCGTGGGTTCGACTCCCACTCCCTGAAGAC	GACTTACATAGAAAGAACCTCCACGTGGTGTAAGTTGGGTAATGCTAATCTTTCT				3	4
ERR2597368.29771132	1	157	229	Met	CAT	0	0	48.2		227	281	|GACTTAC|AT|AGAAAGA|ACC|T|CC|ACGT|GGT|GTAAGTT|GG|GTAATG|CTAA|TCTTTCT|	GGGATGTTAGCAGTGGTAGCTAGTTAGCCTCATAAGCTAAAGGTCGTGGGTTCGACTCCCACTCCCTGAAGAC	GACTTACATAGAAAGAACCTCCACGTGGTGTAAGTTGGGTAATGCTAATCTTTCT				3	4
ERR2607411.800360	1	25	97	Met	CAT	0	0	48.2		95	149	|GACTTAC|AT|AGAAAGA|ACC|T|CC|ACGT|GGT|GTAAGTT|GG|GTAATG|CTAA|TCTTTCT|	GGGATGTTAGCAGTGGTAGCTAGTTAGCCTCATAAGCTAAAGGTCGTGGGTTCGACTCCCACTCCCTGAAGAC	GACTTACATAGAAAGAACCTCCACGTGGTGTAAGTTGGGTAATGCTAATCTTTCT				3	4
ERR2597406.32041809	2	294	222	Met	CAT	0	0	48.2		224	170	|GACTTAC|AT|AGAAAGA|ACC|T|CC|ACGT|GGT|GTAAGTT|GG|GTAATG|CTAA|TCTTTCT|	GGGATGTTAGCAGTGGTAGCTAGTTAGCCTCATAAGCTAAAGGTCGTGGGTTCGACTCCCACTCCCTGAAGAC	GACTTACATAGAAAGAACCTCCACGTGGTGTAAGTTGGGTAATGCTAATCTTTCT				3	4
ERR2597406.32049290	2	294	222	Met	CAT	0	0	48.2		224	170	|GACTTAC|AT|AGAAAGA|ACC|T|CC|ACGT|GGT|GTAAGTT|GG|GTAATG|CTAA|TCTTTCT|	GGGATGTTAGCAGTGGTAGCTAGTTAGCCTCATAAGCTAAAGGTCGTGGGTTCGACTCCCACTCCCTGAAGAC	GACTTACATAGAAAGAACCTCCACGTGGTGTAAGTTGGGTAATGCTAATCTTTCT				3	4
ERR2597360.31811121	2	142	70	Met	CAT	0	0	48.2		72	18	|GACTTAC|AT|AGAAAGA|ACC|T|CC|ACGT|GGT|GTAAGTT|GG|GTAATG|CTAA|TCTTTCT|	GGGATGTTAGCAGTGGTAGCTAGTTAGCCTCATAAGCTAAAGGTCGTGGGTTCGACTCCCACTCCCTGAAGAC	GACTTACATAGAAAGAACCTCCACGTGGTGTAAGTTGGGTAATGCTAATCTTTCT				3	4
ERR2597405.6531996	1	281	209	Met	CAT	0	0	48.2		211	157	|GACTTAC|AT|AGAAAGA|ACC|T|CC|ACGT|GGT|GTAAGTT|GG|GTAATG|CTAA|TCTTTCT|	GGGATGTTAGCAGTGGTAGCTAGTTAGCCTCATAAGCTAAAGGTCGTGGGTTCGACTCCCACTCCCTGAAGAC	GACTTACATAGAAAGAACCTCCACGTGGTGTAAGTTGGGTAATGCTAATCTTTCT				3	4
ERR2597405.16762809	1	1	73	Met	CAT	0	0	48.2		71	125	|GACTTAC|AT|AGAAAGA|ACC|T|CC|ACGT|GGT|GTAAGTT|GG|GTAATG|CTAA|TCTTTCT|	GGGATGTTAGCAGTGGTAGCTAGTTAGCCTCATAAGCTAAAGGTCGTGGGTTCGACTCCCACTCCCTGAAGAC	GACTTACATAGAAAGAACCTCCACGTGGTGTAAGTTGGGTAATGCTAATCTTTCT				3	4
ERR2597405.16762914	1	1	73	Met	CAT	0	0	48.2		71	125	|GACTTAC|AT|AGAAAGA|ACC|T|CC|ACGT|GGT|GTAAGTT|GG|GTAATG|CTAA|TCTTTCT|	GGGATGTTAGCAGTGGTAGCTAGTTAGCCTCATAAGCTAAAGGTCGTGGGTTCGACTCCCACTCCCTGAAGAC	GACTTACATAGAAAGAACCTCCACGTGGTGTAAGTTGGGTAATGCTAATCTTTCT				3	4
ERR2597405.16773850	1	1	73	Met	CAT	0	0	48.2		71	125	|GACTTAC|AT|AGAAAGA|ACC|T|CC|ACGT|GGT|GTAAGTT|GG|GTAATG|CTAA|TCTTTCT|	GGGATGTTAGCAGTGGTAGCTAGTTAGCCTCATAAGCTAAAGGTCGTGGGTTCGACTCCCACTCCCTGAAGAC	GACTTACATAGAAAGAACCTCCACGTGGTGTAAGTTGGGTAATGCTAATCTTTCT				3	4
ERR2597405.29282502	1	126	54	Met	CAT	0	0	48.2		56	2	|GACTTAC|AT|AGAAAGA|ACC|T|CC|ACGT|GGT|GTAAGTT|GG|GTAATG|CTAA|TCTTTCT|	GGGATGTTAGCAGTGGTAGCTAGTTAGCCTCATAAGCTAAAGGTCGTGGGTTCGACTCCCACTCCCTGAAGAC	GACTTACATAGAAAGAACCTCCACGTGGTGTAAGTTGGGTAATGCTAATCTTTCT				3	4
ERR2245472.7168885	1	142	70	Met	CAT	0	0	48.2		72	18	|GACTTAC|AT|AGAAAGA|ACC|T|CC|ACGT|GGT|GTAAGTT|GG|GTAATG|CTAA|TCTTTCT|	GGGATGTTAGCAGTGGTAGCTAGTTAGCCTCATAAGCTAAAGGTCGTGGGTTCGACTCCCACTCCCTGAAGAC	GACTTACATAGAAAGAACCTCCACGTGGTGTAAGTTGGGTAATGCTAATCTTTCT				3	4
ERR2245472.20140185	1	148	76	Met	CAT	0	0	48.2		78	24	|GACTTAC|AT|AGAAAGA|ACC|T|CC|ACGT|GGT|GTAAGTT|GG|GTAATG|CTAA|TCTTTCT|	GGGATGTTAGCAGTGGTAGCTAGTTAGCCTCATAAGCTAAAGGTCGTGGGTTCGACTCCCACTCCCTGAAGAC	GACTTACATAGAAAGAACCTCCACGTGGTGTAAGTTGGGTAATGCTAATCTTTCT				3	4
ERR2245460.5911153	2	130	58	Met	CAT	0	0	48.2		60	6	|GACTTAC|AT|AGAAAGA|ACC|T|CC|ACGT|GGT|GTAAGTT|GG|GTAATG|CTAA|TCTTTCT|	GGGATGTTAGCAGTGGTAGCTAGTTAGCCTCATAAGCTAAAGGTCGTGGGTTCGACTCCCACTCCCTGAAGAC	GACTTACATAGAAAGAACCTCCACGTGGTGTAAGTTGGGTAATGCTAATCTTTCT				3	4
SRR7287117.4830473	1	73	145	Met	CAT	0	0	48.2		143	197	|GACTTAC|AT|AGAAAGA|ACC|T|CC|ACGT|GGT|GTAAGTT|GG|GTAATG|CTAA|TCTTTCT|	GGGATGTTAGCAGTGGTAGCTAGTTAGCCTCATAAGCTAAAGGTCGTGGGTTCGACTCCCACTCCCTGAAGAC	GACTTACATAGAAAGAACCTCCACGTGGTGTAAGTTGGGTAATGCTAATCTTTCT				3	4
SRR7287117.8910425	1	269	341	Met	CAT	0	0	48.2		339	393	|GACTTAC|AT|AGAAAGA|ACC|T|CC|ACGT|GGT|GTAAGTT|GG|GTAATG|CTAA|TCTTTCT|	GGGATGTTAGCAGTGGTAGCTAGTTAGCCTCATAAGCTAAAGGTCGTGGGTTCGACTCCCACTCCCTGAAGAC	GACTTACATAGAAAGAACCTCCACGTGGTGTAAGTTGGGTAATGCTAATCTTTCT				3	4
SRR7287117.10581087	1	11	83	Met	CAT	0	0	48.2		81	135	|GACTTAC|AT|AGAAAGA|ACC|T|CC|ACGT|GGT|GTAAGTT|GG|GTAATG|CTAA|TCTTTCT|	GGGATGTTAGCAGTGGTAGCTAGTTAGCCTCATAAGCTAAAGGTCGTGGGTTCGACTCCCACTCCCTGAAGAC	GACTTACATAGAAAGAACCTCCACGTGGTGTAAGTTGGGTAATGCTAATCTTTCT				3	4
SRR7287117.10603912	1	11	83	Met	CAT	0	0	48.2		81	135	|GACTTAC|AT|AGAAAGA|ACC|T|CC|ACGT|GGT|GTAAGTT|GG|GTAATG|CTAA|TCTTTCT|	GGGATGTTAGCAGTGGTAGCTAGTTAGCCTCATAAGCTAAAGGTCGTGGGTTCGACTCCCACTCCCTGAAGAC	GACTTACATAGAAAGAACCTCCACGTGGTGTAAGTTGGGTAATGCTAATCTTTCT				3	4
SRR7287117.11477128	1	150	78	Met	CAT	0	0	48.2		80	26	|GACTTAC|AT|AGAAAGA|ACC|T|CC|ACGT|GGT|GTAAGTT|GG|GTAATG|CTAA|TCTTTCT|	GGGATGTTAGCAGTGGTAGCTAGTTAGCCTCATAAGCTAAAGGTCGTGGGTTCGACTCCCACTCCCTGAAGAC	GACTTACATAGAAAGAACCTCCACGTGGTGTAAGTTGGGTAATGCTAATCTTTCT				3	4
SRR7287117.11767312	2	352	424	Met	CAT	0	0	48.2		422	476	|GACTTAC|AT|AGAAAGA|ACC|T|CC|ACGT|GGT|GTAAGTT|GG|GTAATG|CTAA|TCTTTCT|	GGGATGTTAGCAGTGGTAGCTAGTTAGCCTCATAAGCTAAAGGTCGTGGGTTCGACTCCCACTCCCTGAAGAC	GACTTACATAGAAAGAACCTCCACGTGGTGTAAGTTGGGTAATGCTAATCTTTCT				3	4
SRR7287117.11767312	4	157	85	Met	CAT	0	0	48.2		87	33	|GACTTAC|AT|AGAAAGA|ACC|T|CC|ACGT|GGT|GTAAGTT|GG|GTAATG|CTAA|TCTTTCT|	GGGATGTTAGCAGTGGTAGCTAGTTAGCCTCATAAGCTAAAGGTCGTGGGTTCGACTCCCACTCCCTGAAGAC	GACTTACATAGAAAGAACCTCCACGTGGTGTAAGTTGGGTAATGCTAATCTTTCT				3	4
SRR7287117.12422166	1	6	78	Met	CAT	0	0	48.2		76	130	|GACTTAC|AT|AGAAAGA|ACC|T|CC|ACGT|GGT|GTAAGTT|GG|GTAATG|CTAA|TCTTTCT|	GGGATGTTAGCAGTGGTAGCTAGTTAGCCTCATAAGCTAAAGGTCGTGGGTTCGACTCCCACTCCCTGAAGAC	GACTTACATAGAAAGAACCTCCACGTGGTGTAAGTTGGGTAATGCTAATCTTTCT				3	4
SRR7287117.14299829	1	23	95	Met	CAT	0	0	48.2		93	147	|GACTTAC|AT|AGAAAGA|ACC|T|CC|ACGT|GGT|GTAAGTT|GG|GTAATG|CTAA|TCTTTCT|	GGGATGTTAGCAGTGGTAGCTAGTTAGCCTCATAAGCTAAAGGTCGTGGGTTCGACTCCCACTCCCTGAAGAC	GACTTACATAGAAAGAACCTCCACGTGGTGTAAGTTGGGTAATGCTAATCTTTCT				3	4
SRR7287117.14299829	2	428	356	Met	CAT	0	0	48.2		358	304	|GACTTAC|AT|AGAAAGA|ACC|T|CC|ACGT|GGT|GTAAGTT|GG|GTAATG|CTAA|TCTTTCT|	GGGATGTTAGCAGTGGTAGCTAGTTAGCCTCATAAGCTAAAGGTCGTGGGTTCGACTCCCACTCCCTGAAGAC	GACTTACATAGAAAGAACCTCCACGTGGTGTAAGTTGGGTAATGCTAATCTTTCT				3	4
SRR7287117.14300360	1	312	384	Met	CAT	0	0	48.2		382	436	|GACTTAC|AT|AGAAAGA|ACC|T|CC|ACGT|GGT|GTAAGTT|GG|GTAATG|CTAA|TCTTTCT|	GGGATGTTAGCAGTGGTAGCTAGTTAGCCTCATAAGCTAAAGGTCGTGGGTTCGACTCCCACTCCCTGAAGAC	GACTTACATAGAAAGAACCTCCACGTGGTGTAAGTTGGGTAATGCTAATCTTTCT				3	4
SRR7287117.14300360	2	221	149	Met	CAT	0	0	48.2		151	97	|GACTTAC|AT|AGAAAGA|ACC|T|CC|ACGT|GGT|GTAAGTT|GG|GTAATG|CTAA|TCTTTCT|	GGGATGTTAGCAGTGGTAGCTAGTTAGCCTCATAAGCTAAAGGTCGTGGGTTCGACTCCCACTCCCTGAAGAC	GACTTACATAGAAAGAACCTCCACGTGGTGTAAGTTGGGTAATGCTAATCTTTCT				3	4
SRR7287117.14321284	2	416	344	Met	CAT	0	0	48.2		346	292	|GACTTAC|AT|AGAAAGA|ACC|T|CC|ACGT|GGT|GTAAGTT|GG|GTAATG|CTAA|TCTTTCT|	GGGATGTTAGCAGTGGTAGCTAGTTAGCCTCATAAGCTAAAGGTCGTGGGTTCGACTCCCACTCCCTGAAGAC	GACTTACATAGAAAGAACCTCCACGTGGTGTAAGTTGGGTAATGCTAATCTTTCT				3	4
SRR7287117.14351070	1	8	80	Met	CAT	0	0	48.2		78	132	|GACTTAC|AT|AGAAAGA|ACC|T|CC|ACGT|GGT|GTAAGTT|GG|GTAATG|CTAA|TCTTTCT|	GGGATGTTAGCAGTGGTAGCTAGTTAGCCTCATAAGCTAAAGGTCGTGGGTTCGACTCCCACTCCCTGAAGAC	GACTTACATAGAAAGAACCTCCACGTGGTGTAAGTTGGGTAATGCTAATCTTTCT				3	4
SRR7287117.14369441	2	161	89	Met	CAT	0	0	48.2		91	37	|GACTTAC|AT|AGAAAGA|ACC|T|CC|ACGT|GGT|GTAAGTT|GG|GTAATG|CTAA|TCTTTCT|	GGGATGTTAGCAGTGGTAGCTAGTTAGCCTCATAAGCTAAAGGTCGTGGGTTCGACTCCCACTCCCTGAAGAC	GACTTACATAGAAAGAACCTCCACGTGGTGTAAGTTGGGTAATGCTAATCTTTCT				3	4
SRR7287117.14419941	1	61	133	Met	CAT	0	0	48.2		131	185	|GACTTAC|AT|AGAAAGA|ACC|T|CC|ACGT|GGT|GTAAGTT|GG|GTAATG|CTAA|TCTTTCT|	GGGATGTTAGCAGTGGTAGCTAGTTAGCCTCATAAGCTAAAGGTCGTGGGTTCGACTCCCACTCCCTGAAGAC	GACTTACATAGAAAGAACCTCCACGTGGTGTAAGTTGGGTAATGCTAATCTTTCT				3	4
SRR7287117.14419941	2	406	334	Met	CAT	0	0	48.2		336	282	|GACTTAC|AT|AGAAAGA|ACC|T|CC|ACGT|GGT|GTAAGTT|GG|GTAATG|CTAA|TCTTTCT|	GGGATGTTAGCAGTGGTAGCTAGTTAGCCTCATAAGCTAAAGGTCGTGGGTTCGACTCCCACTCCCTGAAGAC	GACTTACATAGAAAGAACCTCCACGTGGTGTAAGTTGGGTAATGCTAATCTTTCT				3	4
SRR7287117.14457602	1	75	147	Met	CAT	0	0	48.2		145	199	|GACTTAC|AT|AGAAAGA|ACC|T|CC|ACGT|GGT|GTAAGTT|GG|GTAATG|CTAA|TCTTTCT|	GGGATGTTAGCAGTGGTAGCTAGTTAGCCTCATAAGCTAAAGGTCGTGGGTTCGACTCCCACTCCCTGAAGAC	GACTTACATAGAAAGAACCTCCACGTGGTGTAAGTTGGGTAATGCTAATCTTTCT				3	4
SRR7287117.14582304	1	92	164	Met	CAT	0	0	48.2		162	216	|GACTTAC|AT|AGAAAGA|ACC|T|CC|ACGT|GGT|GTAAGTT|GG|GTAATG|CTAA|TCTTTCT|	GGGATGTTAGCAGTGGTAGCTAGTTAGCCTCATAAGCTAAAGGTCGTGGGTTCGACTCCCACTCCCTGAAGAC	GACTTACATAGAAAGAACCTCCACGTGGTGTAAGTTGGGTAATGCTAATCTTTCT				3	4
SRR7287117.14590396	1	163	91	Met	CAT	0	0	48.2		93	39	|GACTTAC|AT|AGAAAGA|ACC|T|CC|ACGT|GGT|GTAAGTT|GG|GTAATG|CTAA|TCTTTCT|	GGGATGTTAGCAGTGGTAGCTAGTTAGCCTCATAAGCTAAAGGTCGTGGGTTCGACTCCCACTCCCTGAAGAC	GACTTACATAGAAAGAACCTCCACGTGGTGTAAGTTGGGTAATGCTAATCTTTCT				3	4
SRR7287117.14609302	2	165	93	Met	CAT	0	0	48.2		95	41	|GACTTAC|AT|AGAAAGA|ACC|T|CC|ACGT|GGT|GTAAGTT|GG|GTAATG|CTAA|TCTTTCT|	GGGATGTTAGCAGTGGTAGCTAGTTAGCCTCATAAGCTAAAGGTCGTGGGTTCGACTCCCACTCCCTGAAGAC	GACTTACATAGAAAGAACCTCCACGTGGTGTAAGTTGGGTAATGCTAATCTTTCT				3	4
SRR7287117.14640271	1	8	80	Met	CAT	0	0	48.2		78	132	|GACTTAC|AT|AGAAAGA|ACC|T|CC|ACGT|GGT|GTAAGTT|GG|GTAATG|CTAA|TCTTTCT|	GGGATGTTAGCAGTGGTAGCTAGTTAGCCTCATAAGCTAAAGGTCGTGGGTTCGACTCCCACTCCCTGAAGAC	GACTTACATAGAAAGAACCTCCACGTGGTGTAAGTTGGGTAATGCTAATCTTTCT				3	4
SRR7287117.14671285	1	80	152	Met	CAT	0	0	48.2		150	204	|GACTTAC|AT|AGAAAGA|ACC|T|CC|ACGT|GGT|GTAAGTT|GG|GTAATG|CTAA|TCTTTCT|	GGGATGTTAGCAGTGGTAGCTAGTTAGCCTCATAAGCTAAAGGTCGTGGGTTCGACTCCCACTCCCTGAAGAC	GACTTACATAGAAAGAACCTCCACGTGGTGTAAGTTGGGTAATGCTAATCTTTCT				3	4
SRR7287117.14671285	2	349	277	Met	CAT	0	0	48.2		279	225	|GACTTAC|AT|AGAAAGA|ACC|T|CC|ACGT|GGT|GTAAGTT|GG|GTAATG|CTAA|TCTTTCT|	GGGATGTTAGCAGTGGTAGCTAGTTAGCCTCATAAGCTAAAGGTCGTGGGTTCGACTCCCACTCCCTGAAGAC	GACTTACATAGAAAGAACCTCCACGTGGTGTAAGTTGGGTAATGCTAATCTTTCT				3	4
SRR7287117.14679947	1	341	413	Met	CAT	0	0	48.2		411	465	|GACTTAC|AT|AGAAAGA|ACC|T|CC|ACGT|GGT|GTAAGTT|GG|GTAATG|CTAA|TCTTTCT|	GGGATGTTAGCAGTGGTAGCTAGTTAGCCTCATAAGCTAAAGGTCGTGGGTTCGACTCCCACTCCCTGAAGAC	GACTTACATAGAAAGAACCTCCACGTGGTGTAAGTTGGGTAATGCTAATCTTTCT				3	4
SRR7287117.14679947	2	200	128	Met	CAT	0	0	48.2		130	76	|GACTTAC|AT|AGAAAGA|ACC|T|CC|ACGT|GGT|GTAAGTT|GG|GTAATG|CTAA|TCTTTCT|	GGGATGTTAGCAGTGGTAGCTAGTTAGCCTCATAAGCTAAAGGTCGTGGGTTCGACTCCCACTCCCTGAAGAC	GACTTACATAGAAAGAACCTCCACGTGGTGTAAGTTGGGTAATGCTAATCTTTCT				3	4
SRR7287117.14717140	1	439	367	Met	CAT	0	0	48.2		369	315	|GACTTAC|AT|AGAAAGA|ACC|T|CC|ACGT|GGT|GTAAGTT|GG|GTAATG|CTAA|TCTTTCT|	GGGATGTTAGCAGTGGTAGCTAGTTAGCCTCATAAGCTAAAGGTCGTGGGTTCGACTCCCACTCCCTGAAGAC	GACTTACATAGAAAGAACCTCCACGTGGTGTAAGTTGGGTAATGCTAATCTTTCT				3	4
SRR7287117.14763926	1	244	316	Met	CAT	0	0	48.2		314	368	|GACTTAC|AT|AGAAAGA|ACC|T|CC|ACGT|GGT|GTAAGTT|GG|GTAATG|CTAA|TCTTTCT|	GGGATGTTAGCAGTGGTAGCTAGTTAGCCTCATAAGCTAAAGGTCGTGGGTTCGACTCCCACTCCCTGAAGAC	GACTTACATAGAAAGAACCTCCACGTGGTGTAAGTTGGGTAATGCTAATCTTTCT				3	4
SRR7287117.15515372	3	240	168	Met	CAT	0	0	48.2		170	116	|GACTTAC|AT|AGAAAGA|ACC|T|CC|ACGT|GGT|GTAAGTT|GG|GTAATG|CTAA|TCTTTCT|	GGGATGTTAGCAGTGGTAGCTAGTTAGCCTCATAAGCTAAAGGTCGTGGGTTCGACTCCCACTCCCTGAAGAC	GACTTACATAGAAAGAACCTCCACGTGGTGTAAGTTGGGTAATGCTAATCTTTCT				3	4
SRR7287117.16378590	2	324	396	Met	CAT	0	0	48.2		394	448	|GACTTAC|AT|AGAAAGA|ACC|T|CC|ACGT|GGT|GTAAGTT|GG|GTAATG|CTAA|TCTTTCT|	GGGATGTTAGCAGTGGTAGCTAGTTAGCCTCATAAGCTAAAGGTCGTGGGTTCGACTCCCACTCCCTGAAGAC	GACTTACATAGAAAGAACCTCCACGTGGTGTAAGTTGGGTAATGCTAATCTTTCT				3	4
SRR7287117.16378590	3	238	166	Met	CAT	0	0	48.2		168	114	|GACTTAC|AT|AGAAAGA|ACC|T|CC|ACGT|GGT|GTAAGTT|GG|GTAATG|CTAA|TCTTTCT|	GGGATGTTAGCAGTGGTAGCTAGTTAGCCTCATAAGCTAAAGGTCGTGGGTTCGACTCCCACTCCCTGAAGAC	GACTTACATAGAAAGAACCTCCACGTGGTGTAAGTTGGGTAATGCTAATCTTTCT				3	4
SRR7287117.21828531	1	414	342	Met	CAT	0	0	48.2		344	290	|GACTTAC|AT|AGAAAGA|ACC|T|CC|ACGT|GGT|GTAAGTT|GG|GTAATG|CTAA|TCTTTCT|	GGGATGTTAGCAGTGGTAGCTAGTTAGCCTCATAAGCTAAAGGTCGTGGGTTCGACTCCCACTCCCTGAAGAC	GACTTACATAGAAAGAACCTCCACGTGGTGTAAGTTGGGTAATGCTAATCTTTCT				3	4
SRR7287117.22064539	1	259	331	Met	CAT	0	0	48.2		329	383	|GACTTAC|AT|AGAAAGA|ACC|T|CC|ACGT|GGT|GTAAGTT|GG|GTAATG|CTAA|TCTTTCT|	GGGATGTTAGCAGTGGTAGCTAGTTAGCCTCATAAGCTAAAGGTCGTGGGTTCGACTCCCACTCCCTGAAGAC	GACTTACATAGAAAGAACCTCCACGTGGTGTAAGTTGGGTAATGCTAATCTTTCT				3	4
SRR7287117.22123679	2	165	93	Met	CAT	0	0	48.2		95	41	|GACTTAC|AT|AGAAAGA|ACC|T|CC|ACGT|GGT|GTAAGTT|GG|GTAATG|CTAA|TCTTTCT|	GGGATGTTAGCAGTGGTAGCTAGTTAGCCTCATAAGCTAAAGGTCGTGGGTTCGACTCCCACTCCCTGAAGAC	GACTTACATAGAAAGAACCTCCACGTGGTGTAAGTTGGGTAATGCTAATCTTTCT				3	4
ERR2597426.4356953	2	276	204	Met	CAT	0	0	48.2		206	152	|GACTTAC|AT|AGAAAGA|ACC|T|CC|ACGT|GGT|GTAAGTT|GG|GTAATG|CTAA|TCTTTCT|	GGGATGTTAGCAGTGGTAGCTAGTTAGCCTCATAAGCTAAAGGTCGTGGGTTCGACTCCCACTCCCTGAAGAC	GACTTACATAGAAAGAACCTCCACGTGGTGTAAGTTGGGTAATGCTAATCTTTCT				3	4
ERR2245456.7881552	1	7	79	Met	CAT	0	0	48.2		77	131	|GACTTAC|AT|AGAAAGA|ACC|T|CC|ACGT|GGT|GTAAGTT|GG|GTAATG|CTAA|TCTTTCT|	GGGATGTTAGCAGTGGTAGCTAGTTAGCCTCATAAGCTAAAGGTCGTGGGTTCGACTCCCACTCCCTGAAGAC	GACTTACATAGAAAGAACCTCCACGTGGTGTAAGTTGGGTAATGCTAATCTTTCT				3	4
ERR2245456.11393992	1	174	246	Met	CAT	0	0	48.2		244	298	|GACTTAC|AT|AGAAAGA|ACC|T|CC|ACGT|GGT|GTAAGTT|GG|GTAATG|CTAA|TCTTTCT|	GGGATGTTAGCAGTGGTAGCTAGTTAGCCTCATAAGCTAAAGGTCGTGGGTTCGACTCCCACTCCCTGAAGAC	GACTTACATAGAAAGAACCTCCACGTGGTGTAAGTTGGGTAATGCTAATCTTTCT				3	4
ERR2245478.47173421	2	301	229	Met	CAT	0	0	48.2		231	177	|GACTTAC|AT|AGAAAGA|ACC|T|CC|ACGT|GGT|GTAAGTT|GG|GTAATG|CTAA|TCTTTCT|	GGGATGTTAGCAGTGGTAGCTAGTTAGCCTCATAAGCTAAAGGTCGTGGGTTCGACTCCCACTCCCTGAAGAC	GACTTACATAGAAAGAACCTCCACGTGGTGTAAGTTGGGTAATGCTAATCTTTCT				3	4
ERR2245478.49168312	1	137	65	Met	CAT	0	0	48.2		67	13	|GACTTAC|AT|AGAAAGA|ACC|T|CC|ACGT|GGT|GTAAGTT|GG|GTAATG|CTAA|TCTTTCT|	GGGATGTTAGCAGTGGTAGCTAGTTAGCCTCATAAGCTAAAGGTCGTGGGTTCGACTCCCACTCCCTGAAGAC	GACTTACATAGAAAGAACCTCCACGTGGTGTAAGTTGGGTAATGCTAATCTTTCT				3	4
ERR2597372.14009261	1	27	99	Met	CAT	0	0	48.2		97	151	|GACTTAC|AT|AGAAAGA|ACC|T|CC|ACGT|GGT|GTAAGTT|GG|GTAATG|CTAA|TCTTTCT|	GGGATGTTAGCAGTGGTAGCTAGTTAGCCTCATAAGCTAAAGGTCGTGGGTTCGACTCCCACTCCCTGAAGAC	GACTTACATAGAAAGAACCTCCACGTGGTGTAAGTTGGGTAATGCTAATCTTTCT				3	4
ERR2597476.8736359	1	151	81	Met	CAT	0	0	40.2		86	32	|GACTTAC|AT|AGAAAGA|ACC|T|CC|ACGT|GGT|GTAAGTT|GG|GTAATG|CTAA|TCTTTCT|	GTTAGCAGTGGTAGCTAGTTAGCCTCATAAGCTAAAGGTCGTGGGTTCGACTCCCACTCCCTGAAGACTTA	GACTTACATAGAAAGAACCTCCACGTGGTGTAAGTTGGGTAATGCTAATCTTTCT				3	227
ERR2597476.8743871	1	151	81	Met	CAT	0	0	40.2		86	32	|GACTTAC|AT|AGAAAGA|ACC|T|CC|ACGT|GGT|GTAAGTT|GG|GTAATG|CTAA|TCTTTCT|	GTTAGCAGTGGTAGCTAGTTAGCCTCATAAGCTAAAGGTCGTGGGTTCGACTCCCACTCCCTGAAGACTTA	GACTTACATAGAAAGAACCTCCACGTGGTGTAAGTTGGGTAATGCTAATCTTTCT				3	227
ERR2245462.33919683	1	1	71	Met	CAT	0	0	40.2		66	120	|GACTTAC|AT|AGAAAGA|ACC|T|CC|ACGT|GGT|GTAAGTT|GG|GTAATG|CTAA|TCTTTCT|	GTTAGCAGTGGTAGCTAGTTAGCCTCATAAGCTAAAGGTCGTGGGTTCGACTCCCACTCCCTGAAGACTTA	GACTTACATAGAAAGAACCTCCACGTGGTGTAAGTTGGGTAATGCTAATCTTTCT				3	227
ERR2597443.604986	2	302	232	Met	CAT	0	0	40.2		237	183	|GACTTAC|AT|AGAAAGA|ACC|T|CC|ACGT|GGT|GTAAGTT|GG|GTAATG|CTAA|TCTTTCT|	GTTAGCAGTGGTAGCTAGTTAGCCTCATAAGCTAAAGGTCGTGGGTTCGACTCCCACTCCCTGAAGACTTA	GACTTACATAGAAAGAACCTCCACGTGGTGTAAGTTGGGTAATGCTAATCTTTCT				3	227
ERR2597517.6395686	2	302	232	Met	CAT	0	0	40.2		237	183	|GACTTAC|AT|AGAAAGA|ACC|T|CC|ACGT|GGT|GTAAGTT|GG|GTAATG|CTAA|TCTTTCT|	GTTAGCAGTGGTAGCTAGTTAGCCTCATAAGCTAAAGGTCGTGGGTTCGACTCCCACTCCCTGAAGACTTA	GACTTACATAGAAAGAACCTCCACGTGGTGTAAGTTGGGTAATGCTAATCTTTCT				3	227
ERR2597456.3049032	1	1	71	Met	CAT	0	0	40.2		66	120	|GACTTAC|AT|AGAAAGA|ACC|T|CC|ACGT|GGT|GTAAGTT|GG|GTAATG|CTAA|TCTTTCT|	GTTAGCAGTGGTAGCTAGTTAGCCTCATAAGCTAAAGGTCGTGGGTTCGACTCCCACTCCCTGAAGACTTA	GACTTACATAGAAAGAACCTCCACGTGGTGTAAGTTGGGTAATGCTAATCTTTCT				3	227
ERR2597487.22012119	2	291	220	Met	CAT	0	0	44.3		222	168	|GACTTAC|AT|AGAAAGA|ACC|T|CC|ACGT|GGT|GTAAGTT|GG|GTAATG|CTAA|TCTTTCT|	GGATGTTAGCAGTGGTAGCTAGTTAGCCTCATAAGCTAAAGGTCGTGGGTTCGACTCCCACTCCCTGAAGAC	GACTTACATAGAAAGAACCTCCACGTGGTGTAAGTTGGGTAATGCTAATCTTTCT				3	252
ERR2597496.19898471	2	302	231	Met	CAT	0	0	44.3		233	179	|GACTTAC|AT|AGAAAGA|ACC|T|CC|ACGT|GGT|GTAAGTT|GG|GTAATG|CTAA|TCTTTCT|	GGATGTTAGCAGTGGTAGCTAGTTAGCCTCATAAGCTAAAGGTCGTGGGTTCGACTCCCACTCCCTGAAGAC	GACTTACATAGAAAGAACCTCCACGTGGTGTAAGTTGGGTAATGCTAATCTTTCT				3	252
ERR2597496.19898487	2	302	231	Met	CAT	0	0	44.3		233	179	|GACTTAC|AT|AGAAAGA|ACC|T|CC|ACGT|GGT|GTAAGTT|GG|GTAATG|CTAA|TCTTTCT|	GGATGTTAGCAGTGGTAGCTAGTTAGCCTCATAAGCTAAAGGTCGTGGGTTCGACTCCCACTCCCTGAAGAC	GACTTACATAGAAAGAACCTCCACGTGGTGTAAGTTGGGTAATGCTAATCTTTCT				3	252
ERR2245486.4271095	1	302	231	Met	CAT	0	0	44.3		233	179	|GACTTAC|AT|AGAAAGA|ACC|T|CC|ACGT|GGT|GTAAGTT|GG|GTAATG|CTAA|TCTTTCT|	GGATGTTAGCAGTGGTAGCTAGTTAGCCTCATAAGCTAAAGGTCGTGGGTTCGACTCCCACTCCCTGAAGAC	GACTTACATAGAAAGAACCTCCACGTGGTGTAAGTTGGGTAATGCTAATCTTTCT				3	252
ERR2597360.39141664	1	302	231	Met	CAT	0	0	44.3		233	179	|GACTTAC|AT|AGAAAGA|ACC|T|CC|ACGT|GGT|GTAAGTT|GG|GTAATG|CTAA|TCTTTCT|	GGATGTTAGCAGTGGTAGCTAGTTAGCCTCATAAGCTAAAGGTCGTGGGTTCGACTCCCACTCCCTGAAGAC	GACTTACATAGAAAGAACCTCCACGTGGTGTAAGTTGGGTAATGCTAATCTTTCT				3	252
ERR2245474.8513253	1	164	236	Met	CAT	0	0	45.8		234	288	|GACTTAC|AT|AGAAAGA|ACC|T|CC|ACGT|GGT|GTAAGTT|GG|GTAATG|CTAA|TCTTTCT|	GGGATGTTAGCAGTGGCAGCTAGTTAGCCTCATAAGCTAAAGGTCGTGGGTTCGACTCCCACTCCCTGAAGAC	GACTTACATAGAAAGAACCTCCACGTGGTGTAAGTTGGGTAATGCTAATCTTTCT				3	298
ERR2245474.20871171	1	280	208	Met	CAT	0	0	45.8		210	156	|GACTTAC|AT|AGAAAGA|ACC|T|CC|ACGT|GGT|GTAAGTT|GG|GTAATG|CTAA|TCTTTCT|	GGGATGTTAGCAGTGGCAGCTAGTTAGCCTCATAAGCTAAAGGTCGTGGGTTCGACTCCCACTCCCTGAAGAC	GACTTACATAGAAAGAACCTCCACGTGGTGTAAGTTGGGTAATGCTAATCTTTCT				3	298
ERR2245463.13517347	1	9	81	Met	CAT	0	0	45.8		79	133	|GACTTAC|AT|AGAAAGA|ACC|T|CC|ACGT|GGT|GTAAGTT|GG|GTAATG|CTAA|TCTTTCT|	GGGATGTTAGCAGTGGCAGCTAGTTAGCCTCATAAGCTAAAGGTCGTGGGTTCGACTCCCACTCCCTGAAGAC	GACTTACATAGAAAGAACCTCCACGTGGTGTAAGTTGGGTAATGCTAATCTTTCT				3	298
ERR2597487.34981045	1	1	64	Met	CAT	0	0	39.4		65	119	|GACTTAC|AT|AGAAAGA|ACC|T|CC|ACGT|GGT|GTAAGTT|GG|GTAATG|CTAA|TCTTTCT|	TTAGCAGTGGTAGCTAGTTAGCCTCATAAGCTAAAGGTCGTGGGTTCGACTCCCACTCCCTGAA	GACTTACATAGAAAGAACCTCCACGTGGTGTAAGTTGGGTAATGCTAATCTTTCT				3	342
ERR2597487.34981066	1	1	64	Met	CAT	0	0	39.4		65	119	|GACTTAC|AT|AGAAAGA|ACC|T|CC|ACGT|GGT|GTAAGTT|GG|GTAATG|CTAA|TCTTTCT|	TTAGCAGTGGTAGCTAGTTAGCCTCATAAGCTAAAGGTCGTGGGTTCGACTCCCACTCCCTGAA	GACTTACATAGAAAGAACCTCCACGTGGTGTAAGTTGGGTAATGCTAATCTTTCT				3	342
ERR2245443.25386283	2	302	239	Met	CAT	0	0	39.4		238	184	|GACTTAC|AT|AGAAAGA|ACC|T|CC|ACGT|GGT|GTAAGTT|GG|GTAATG|CTAA|TCTTTCT|	TTAGCAGTGGTAGCTAGTTAGCCTCATAAGCTAAAGGTCGTGGGTTCGACTCCCACTCCCTGAA	GACTTACATAGAAAGAACCTCCACGTGGTGTAAGTTGGGTAATGCTAATCTTTCT				3	342
ERR2245472.21683206	2	302	239	Met	CAT	0	0	39.4		238	184	|GACTTAC|AT|AGAAAGA|ACC|T|CC|ACGT|GGT|GTAAGTT|GG|GTAATG|CTAA|TCTTTCT|	TTAGCAGTGGTAGCTAGTTAGCCTCATAAGCTAAAGGTCGTGGGTTCGACTCCCACTCCCTGAA	GACTTACATAGAAAGAACCTCCACGTGGTGTAAGTTGGGTAATGCTAATCTTTCT				3	342
ERR2597366.18896925	1	294	222	Met	CAT	0	0	59.9		221	167	|GACTTAC|AT|AGAAAGA|ACC|T|CC|ACGT|GGT|GTAAGTT|GG|GTAATG|CTAA|TCTTTCT|	ACAGGGATGTGAGCAGTGGTAGCTAGTTAGCCTCATAAGCTAAAGGTCGTGGGTTCGACTCCCACTCCCTGAA	GACTTACATAGAAAGAACCTCCACGTGGTGTAAGTTGGGTAATGCTAATCTTTCT				3	401
ERR2597538.17686802	1	297	225	Met	CAT	0	0	59.9		224	170	|GACTTAC|AT|AGAAAGA|ACC|T|CC|ACGT|GGT|GTAAGTT|GG|GTAATG|CTAA|TCTTTCT|	ACAGGGATGTGAGCAGTGGTAGCTAGTTAGCCTCATAAGCTAAAGGTCGTGGGTTCGACTCCCACTCCCTGAA	GACTTACATAGAAAGAACCTCCACGTGGTGTAAGTTGGGTAATGCTAATCTTTCT				3	401
ERR2597511.15036231	1	147	75	Met	CAT	0	0	59.9		74	20	|GACTTAC|AT|AGAAAGA|ACC|T|CC|ACGT|GGT|GTAAGTT|GG|GTAATG|CTAA|TCTTTCT|	ACAGGGATGTGAGCAGTGGTAGCTAGTTAGCCTCATAAGCTAAAGGTCGTGGGTTCGACTCCCACTCCCTGAA	GACTTACATAGAAAGAACCTCCACGTGGTGTAAGTTGGGTAATGCTAATCTTTCT				3	401
ERR2597521.13392131	2	300	228	Met	CAT	0	0	47.4		230	176	|GACTTAC|AT|AGAAAGA|ACC|T|CC|ACGT|GGT|GTAAGTT|GG|GTAATG|CTAA|TCTTTCT|	GGGATGTTAGCAGTGGTAGCTAGTTAGCCTCATAAGCTAAAGGTCGTGGGTTCAACTCCCACTCCCTGAAGAC	GACTTACATAGAAAGAACCTCCACGTGGTGTAAGTTGGGTAATGCTAATCTTTCT				3	607
ERR2597404.23279853	2	155	85	Met	CAT	0	0	43.6		84	30	|GACTTAC|AT|AGAAAGA|ACC|T|CC|ACGT|GGT|GTAAGTT|GG|GTAATG|CTAA|TCTTTCT|	TTATATGTTAGCAGTGGTAGCTAGTTAGCCTCATAAGCTAAAGGTCGTGGGTTCGACTCCCACTCCCTGAA	GACTTACATAGAAAGAACCTCCACGTGGTGTAAGTTGGGTAATGCTAATCTTTCT				3	705
ERR2597488.16444745	1	148	218	Met	CAT	0	0	43.6		219	273	|GACTTAC|AT|AGAAAGA|ACC|T|CC|ACGT|GGT|GTAAGTT|GG|GTAATG|CTAA|TCTTTCT|	TTATATGTTAGCAGTGGTAGCTAGTTAGCCTCATAAGCTAAAGGTCGTGGGTTCGACTCCCACTCCCTGAA	GACTTACATAGAAAGAACCTCCACGTGGTGTAAGTTGGGTAATGCTAATCTTTCT				3	705
ERR2597459.29237602	2	156	85	Met	CAT	0	0	43		86	32	|GACTTAC|AT|AGAAAGA|ACC|T|CC|ACGT|GGT|GTAAGTT|GG|GTAATG|CTAA|TCTTTCT|	CTTTTGTTAGCAGTGGTAGCTAGTTAGCCTCATAAGCTAAAGGTCGTGGGTTCGACTCCCACTCCCTGAAGA	GACTTACATAGAAAGAACCTCCACGTGGTGTAAGTTGGGTAATGCTAATCTTTCT				3	903
ERR2597426.13324213	1	146	217	Met	CAT	0	0	43		216	270	|GACTTAC|AT|AGAAAGA|ACC|T|CC|ACGT|GGT|GTAAGTT|GG|GTAATG|CTAA|TCTTTCT|	CTTTTGTTAGCAGTGGTAGCTAGTTAGCCTCATAAGCTAAAGGTCGTGGGTTCGACTCCCACTCCCTGAAGA	GACTTACATAGAAAGAACCTCCACGTGGTGTAAGTTGGGTAATGCTAATCTTTCT				3	903
ERR2597364.40856029	2	154	76	Met	CAT	0	0	61.4		81	27	|GACTTAC|AT|AGAAAGA|ACC|T|CC|ACGT|GGT|GTAAGTT|GG|GTAATG|CTAA|TCTTTCT|	GCAGGGATGTTAGCAGTGGTAGCTAGTTAGCCTCATAAGCTAAAGGTCGTGGGTTCGACTCCCACTCCCTGAAGACTTA	GACTTACATAGAAAGAACCTCCACGTGGTGTAAGTTGGGTAATGCTAATCTTTCT				3	952
ERR2597364.40857507	2	154	76	Met	CAT	0	0	61.4		81	27	|GACTTAC|AT|AGAAAGA|ACC|T|CC|ACGT|GGT|GTAAGTT|GG|GTAATG|CTAA|TCTTTCT|	GCAGGGATGTTAGCAGTGGTAGCTAGTTAGCCTCATAAGCTAAAGGTCGTGGGTTCGACTCCCACTCCCTGAAGACTTA	GACTTACATAGAAAGAACCTCCACGTGGTGTAAGTTGGGTAATGCTAATCTTTCT				3	952
ERR2597492.17820885	1	1	65	Met	CAT	0	0	42.6		69	123	|GACTTAC|AT|AGAAAGA|ACC|T|CC|ACGT|GGT|GTAAGTT|GG|GTAATG|CTAA|TCTTTCT|	GATGTTAGCAGTGGTAGCTAGTTAGCCTCATAAGCTAAAGGTCGTGGGTTCGACTCCCACTCCCT	GACTTACATAGAAAGAACCTCCACGTGGTGTAAGTTGGGTAATGCTAATCTTTCT				3	1098
ERR2597432.1437764	2	302	238	Met	CAT	0	0	42.6		234	180	|GACTTAC|AT|AGAAAGA|ACC|T|CC|ACGT|GGT|GTAAGTT|GG|GTAATG|CTAA|TCTTTCT|	GATGTTAGCAGTGGTAGCTAGTTAGCCTCATAAGCTAAAGGTCGTGGGTTCGACTCCCACTCCCT	GACTTACATAGAAAGAACCTCCACGTGGTGTAAGTTGGGTAATGCTAATCTTTCT				3	1098
ERR2597369.17633192	1	150	216	Met	CAT	0	0	45.4		217	271	|GACTTAC|AT|AGAAAGA|ACC|T|CC|ACGT|GGT|GTAAGTT|GG|GTAATG|CTAA|TCTTTCT|	TCGTTAGCAGTGGTAGCTAGTTAGCCTCATAAGCTAAAGGTCGTGGGTTCGACTCCCACTCCCTGAA	GACTTACATAGAAAGAACCTCCACGTGGTGTAAGTTGGGTAATGCTAATCTTTCT				3	1179
ERR2597369.17633410	1	150	216	Met	CAT	0	0	45.4		217	271	|GACTTAC|AT|AGAAAGA|ACC|T|CC|ACGT|GGT|GTAAGTT|GG|GTAATG|CTAA|TCTTTCT|	TCGTTAGCAGTGGTAGCTAGTTAGCCTCATAAGCTAAAGGTCGTGGGTTCGACTCCCACTCCCTGAA	GACTTACATAGAAAGAACCTCCACGTGGTGTAAGTTGGGTAATGCTAATCTTTCT				3	1179
ERR2597416.8794764	1	166	238	Met	CAT	0	0	50		236	290	|GACTTAC|AT|AGAAAGA|ACC|T|CC|ACGT|GGT|GTAAGTT|GG|GTAATG|CTAA|TCTTTCT|	GGGATGTTAGCAGTGGTAGCTAGTTAGCCTCATAAGCTAAAGGTCGTGGGTTCGATTCCCACTCCCTGAAGAC	GACTTACATAGAAAGAACCTCCACGTGGTGTAAGTTGGGTAATGCTAATCTTTCT				3	1192
ERR2597416.8794764	2	146	74	Met	CAT	0	0	50		76	22	|GACTTAC|AT|AGAAAGA|ACC|T|CC|ACGT|GGT|GTAAGTT|GG|GTAATG|CTAA|TCTTTCT|	GGGATGTTAGCAGTGGTAGCTAGTTAGCCTCATAAGCTAAAGGTCGTGGGTTCGATTCCCACTCCCTGAAGAC	GACTTACATAGAAAGAACCTCCACGTGGTGTAAGTTGGGTAATGCTAATCTTTCT				3	1192
SRR7287117.11890637	1	334	412	Met	CAT	0	0	44.6		407	461	|GACTTAC|AT|AGAAAGA|ACC|T|CC|ACGT|GGT|GTAAGTT|GG|GTAATG|CTAA|TCTTTCT|	GTGGGATAGAGCAAGTGGTTAACTCATCAGCCTCATAAGCTAAAGGTCGTGGGTTCGACTCCCACTCCCTGAAGACTTA	GACTTACATAGAAAGAACCTCCACGTGGTGTAAGTTGGGTAATGCTAATCTTTCT				3	1203
SRR7287117.11890637	2	233	155	Met	CAT	0	0	44.6		160	106	|GACTTAC|AT|AGAAAGA|ACC|T|CC|ACGT|GGT|GTAAGTT|GG|GTAATG|CTAA|TCTTTCT|	GTGGGATAGAGCAAGTGGTTAACTCATCAGCCTCATAAGCTAAAGGTCGTGGGTTCGACTCCCACTCCCTGAAGACTTA	GACTTACATAGAAAGAACCTCCACGTGGTGTAAGTTGGGTAATGCTAATCTTTCT				3	1203
ERR2245472.12967324	1	141	69	Met	CAT	0	0	44.1	pseudo	71	17	|GACTTAC|AT|AGAAAGA|ACC|T|CC|ACGT|GGT|GTAAGTT|GG|GTAATG|CTAA|TCTTTCT|	GGGAGGGTAGCAGTGGTAGCTAGTTAGCCTCATAAGCTAAAGGTCGTGGGTTCGACTCCCACTCCCTGAAGAC	GACTTACATAGAAAGAACCTCCACGTGGTGTAAGTTGGGTAATGCTAATCTTTCT				3	1210
ERR2245460.33038407	1	1	71	Met	CAT	0	0	32.5		66	120	|GACTTAC|AT|AGAAAGA|ACC|T|CC|ACGT|GGT|GTAAGTT|GG|GTAATG|CTAA|TCTTTCT|	GTTAGCAGTGGTAGCTAGTTAGCCTCATAAGCTAAAGGTCGTGGGTTCGACTCTCACTCCCTGAAGACTTA	GACTTACATAGAAAGAACCTCCACGTGGTGTAAGTTGGGTAATGCTAATCTTTCT				3	1275
ERR2597515.28220586	1	163	90	Met	CAT	0	0	41.2		91	37	|GACTTAC|AT|AGAAAGA|ACC|T|CC|ACGT|GGT|GTAAGTT|GG|GTAATG|CTAA|TCTTTCT|	CTTTATACTAAGCAGTGGTAGCTAGTTAGCCTCATAAGCTAAAGGTCGTGGGTTCGACTCCCACTCCCTGAAGA	GACTTACATAGAAAGAACCTCCACGTGGTGTAAGTTGGGTAATGCTAATCTTTCT				3	1305
ERR2245458.25229376	1	146	68	Met	CAT	0	0	48.4		73	19	|GACTTAC|AT|AGAAAGA|ACC|T|CC|ACGT|GGT|GTAAGTT|GG|GTAATG|CTAA|TCTTTCT|	GTGGGATAGAGCAAGTGGTTAGCTCATCAGCCTCATAAGCTAAAGGTCGTGGGTTCGACTCCCACTCCCTGAAGACTTA	GACTTACATAGAAAGAACCTCCACGTGGTGTAAGTTGGGTAATGCTAATCTTTCT				3	1319
ERR2597524.40800190	1	144	209	Met	CAT	0	0	39.1		213	267	|GACTTAC|AT|AGAAAGA|ACC|T|CC|ACGT|GGT|GTAAGTT|GG|GTAATG|CTAA|TCTTTCT|	TAAATCTCGCAGTGGTAGCTAGTTAGCCTCATAAGCTAAAGGTCGTGGGTTCGACTCCCACTCCCT	GACTTACATAGAAAGAACCTCCACGTGGTGTAAGTTGGGTAATGCTAATCTTTCT				3	1329
ERR2597382.4173832	1	149	220	Met	CAT	0	0	51.4		221	275	|GACTTAC|AT|AGAAAGA|ACC|T|CC|ACGT|GGT|GTAAGTT|GG|GTAATG|CTAA|TCTTTCT|	TTAGGATGTTAGCAGTGGTAGCTAGTTAGCCTCATAAGCTAAAGGTCGTGGGTTCGACTCCCACTCCCTGAA	GACTTACATAGAAAGAACCTCCACGTGGTGTAAGTTGGGTAATGCTAATCTTTCT				3	1338
ERR2597521.18245692	1	142	70	Met	CAT	0	0	41.7		72	18	|GACTTAC|AT|AGAAAGA|ACC|T|CC|ACGT|GGT|GTAAGTT|GG|GTAATG|CTAA|TCTTTCT|	GGGATGTTAGCAGTAGTAGCTAGTTAGCCTCATAAGCTAAAGGTCGTGGGTTCGACTCCCACTCCCTGAAGAC	GACTTACATAGAAAGAACCTCCACGTGGTGTAAGTTGGGTAATGCTAATCTTTCT				3	1351
ERR2245471.13422468	1	152	74	Met	CAT	0	0	51.6		79	25	|GACTTAC|AT|AGAAAGA|ACC|T|CC|ACGT|GGT|GTAAGTT|GG|GTAATG|CTAA|TCTTTCT|	GCAGTGATGTTAGCAGTGGTAGCTAGTTAGCCTCATAAGCTAAAGGTCGTGGGTTCGACTCCCACTCCCTGAAGACTTA	GACTTACATAGAAAGAACCTCCACGTGGTGTAAGTTGGGTAATGCTAATCTTTCT				3	1426
ERR2245449.39402117	1	302	237	Met	CAT	0	0	39.1		233	179	|GACTTAC|AT|AGAAAGA|ACC|T|CC|ACGT|GGT|GTAAGTT|GG|GTAATG|CTAA|TCTTTCT|	GATAGAGCAAGTGGTTAGCTCATCAGCCTCATAAGCTAAAGGTCGTGGGTTCGACTCCCACTCCCT	GACTTACATAGAAAGAACCTCCACGTGGTGTAAGTTGGGTAATGCTAATCTTTCT				3	1448
ERR2245331.28966940	1	1	74	Met	CAT	0	0	44.7		72	126	|GACTTAC|AT|AGAAAGA|ACC|T|CC|ACGT|GGT|GTAAGTT|GG|GTAATG|CTAA|TCTTTCT|	GGGATAGAGCAAGTGGTTAGCTCATCAGCCTCATAAGCTAAAGGTCGTGGGTTCGACTCCCACTCCCTGAAGAC	GACTTACATAGAAAGAACCTCCACGTGGTGTAAGTTGGGTAATGCTAATCTTTCT				3	1471
ERR2607438.8454939	1	140	211	Met	CAT	0	0	40.6		212	266	|GACTTAC|AT|AGAAAGA|ACC|T|CC|ACGT|GGT|GTAAGTT|GG|GTAATG|CTAA|TCTTTCT|	TTAGGTGCATTTCAGTGGTAGCTAGTTAGCCTCATAAGCTAAAGGTCGTGGGTTCAACTCCCACTCCCTGGA	GACTTACATAGAAAGAACCTCCACGTGGTGTAAGTTGGGTAATGCTAATCTTTCT				3	1514
ERR2597423.31926908	1	19	91	Met	CAT	0	0	45.5		89	143	|GACTTAC|AT|AGAAAGA|ACC|T|CC|ACGT|GGT|GTAAGTT|GG|GTAATG|CTAA|TCTTTCT|	GGGATGTTAGCAGAGGTAGCTAGTTAGCCTCATAAGCTAAAGGTCGTGGGTTCGACTCCCACTCCCTGAAGAC	GACTTACATAGAAAGAACCTCCACGTGGTGTAAGTTGGGTAATGCTAATCTTTCT				3	1529
SRR7287117.23827083	1	232	163	Met	CAT	0	0	29	pseudo	162	108	|GACTTAC|AT|AGAAAGA|ACC|T|CC|ACGT|GGT|GTAAGTT|GG|GTAATG|CTAA|TCTTTCT|	TTGGGAAGATGGTAGTTAGCTCATCAGCCTCATAAGCTAAAGGTCGTGGGTTCGACTCCCACTTCTTGAA	GACTTACATAGAAAGAACCTCCACGTGGTGTAAGTTGGGTAATGCTAATCTTTCT				3	1561
ERR2597505.25675384	1	149	214	Met	CAT	0	0	48.7		215	269	|GACTTAC|AT|AGAAAGA|ACC|T|CC|ACGT|GGT|GTAAGTT|GG|GTAATG|CTAA|TCTTTCT|	TCATAGCAGTGGTAGCTAGTTAGCCTCATAAGCTAAAGGTCGTGGGTTCGACTCCCACTCCCTGAA	GACTTACATAGAAAGAACCTCCACGTGGTGTAAGTTGGGTAATGCTAATCTTTCT				3	1668
ERR2245486.24808324	1	155	85	Met	CAT	0	0	43.3		84	30	|GACTTAC|AT|AGAAAGA|ACC|T|CC|ACGT|GGT|GTAAGTT|GG|GTAATG|CTAA|TCTTTCT|	ACATATGTTAGCAGTGGTAGCTAGTTAGCCTCATAAGCTAAAGGTCGTGGGTTCGACTCCCACTCCCTGAA	GACTTACATAGAAAGAACCTCCACGTGGTGTAAGTTGGGTAATGCTAATCTTTCT				3	1771
ERR2597376.16785137	1	170	244	Met	CAT	0	0	34.4		240	294	|GACTTAC|AT|AGAAAGA|ACC|T|CC|ACGT|GGT|GTAAGTT|GG|GTAATG|CTAA|TCTTTCT|	GGGATGTTAGCAGTGGTAGCTAGTTAGCCTCATAAGCTAAAGGTCGTGGGTTCGACTACTACTCCCTGAAGACTT	GACTTACATAGAAAGAACCTCCACGTGGTGTAAGTTGGGTAATGCTAATCTTTCT				3	1819
ERR2597354.27151643	1	68	147	Met	CAT	0	0	20.4	pseudo	146	200	|GACTTAC|AT|AGAAAGA|ACC|T|CC|ACGT|GGT|GTAAGTT|GG|GTAATG|CTAA|TCTTTCT|	CTTCCTTAGTTATGCCTAAATCATTTGCTTGTTTGCCTCATAAGCTAAAGGTCGTGGGTTCGACTCCCACTCCCTGAAGA	GACTTACATAGAAAGAACCTCCACGTGGTGTAAGTTGGGTAATGCTAATCTTTCT				3	1895
ERR2597521.11953075	3	302	230	Met	CAT	0	0	42.4		232	178	|GACTTAC|AT|AGAAAGA|ACC|T|CC|ACGT|GGT|GTAAGTT|GG|GTAATG|CTAA|TCTTTCT|	GGGATGTTAGCAGTTGTAGCTAGTTAGCCTCATAAGCTAAAGGTCGTGGGTTCGACTCCCACTCCCTGAAGAC	GACTTACATAGAAAGAACCTCCACGTGGTGTAAGTTGGGTAATGCTAATCTTTCT				3	1901
ERR2245472.5630758	1	26	98	Met	CAT	0	0	40.6		96	150	|GACTTAC|AT|AGAAAGA|ACC|T|CC|ACGT|GGT|GTAAGTT|GG|GTAATG|CTAA|TCTTTCT|	GGGATGTTAGCAGTGGTAGCTAGTTAGCCCCATAAGCTAAAGGTCGTGGGTTCGACCCCCACTCCCTGAAGAC	GACTTACATAGAAAGAACCTCCACGTGGTGTAAGTTGGGTAATGCTAATCTTTCT				3	1942
ERR2597372.13654083	1	149	220	Met	CAT	0	0	51.2		221	275	|GACTTAC|AT|AGAAAGA|ACC|T|CC|ACGT|GGT|GTAAGTT|GG|GTAATG|CTAA|TCTTTCT|	ACAGGATGTTAGCAGTGGTAGCTAGTTAGCCTCATAAGCTAAAGGTCGTGGGTTCGACTCCCACTCCCTGAA	GACTTACATAGAAAGAACCTCCACGTGGTGTAAGTTGGGTAATGCTAATCTTTCT				3	2051
ERR2597452.15838187	1	139	207	Met	CAT	0	0	23.7	pseudo	208	262	|GACTTAC|AT|AGAAAGA|ACC|T|CC|ACGT|GGT|GTAAGTT|GG|GTAATG|CTAA|TCTTTCT|	CCATAATAGTTATGTTAGCTCATCAGCCTCATAAGCTAAAGGTCGTGGGTTCGACTCCCACTCCCTGAA	GACTTACATAGAAAGAACCTCCACGTGGTGTAAGTTGGGTAATGCTAATCTTTCT				3	2085
ERR2245445.32128412	1	128	202	Met	CAT	0	0	27.3		203	257	|GACTTAC|AT|AGAAAGA|ACC|T|CC|ACGT|GGT|GTAAGTT|GG|GTAATG|CTAA|TCTTTCT|	CCATGTTTCATTCTTTTGAGAATTTTAGTTAGCCTCATAAGCTAAAGGTCGTGGGTTCGACTCCCACTCCCTGAA	GACTTACATAGAAAGAACCTCCACGTGGTGTAAGTTGGGTAATGCTAATCTTTCT				3	2123
ERR2597509.11651291	1	302	230	Met	CAT	0	0	33.7		232	178	|GACTTAC|AT|AGAAAGA|ACC|T|CC|ACGT|GGT|GTAAGTT|GG|GTAATG|CTAA|TCTTTCT|	GGGATGTTAGCATGTGTAGCTAGTTAGCCTCATAAGCTAAAGGTCGTGGGTTCGACTCCCACTCCCTGAAGAC	GACTTACATAGAAAGAACCTCCACGTGGTGTAAGTTGGGTAATGCTAATCTTTCT				3	2147
ERR2597461.16138159	1	180	99	Met	CAT	0	0	29.3		104	50	|GACTTAC|AT|AGAAAGA|ACC|T|CC|ACGT|GGT|GTAAGTT|GG|GTAATG|CTAA|TCTTTCT|	GCCTAGATTAGTATAATCTTCATTATACTTTAGCCTCATAAGCTAAAGGTCGTGGGTTCGACTCCCACTCCCTGAAGACTTA	GACTTACATAGAAAGAACCTCCACGTGGTGTAAGTTGGGTAATGCTAATCTTTCT				3	2165
ERR2597439.11436060	1	19	91	Met	CAT	0	0	46.7		89	143	|GACTTAC|AT|AGAAAGA|ACC|T|CC|ACGT|GGT|GTAAGTT|GG|GTAATG|CTAA|TCTTTCT|	GGGATNTTAGCAGTGGTAGCTAGTTAGCCTCATAAGCTAAAGGTCGTGGGTTCGACTCCCACTCCCTGAAGAC	GACTTACATAGAAAGAACCTCCACGTGGTGTAAGTTGGGTAATGCTAATCTTTCT				3	2204
ERR2597373.12418783	1	129	195	Met	CAT	0	0	27.9		196	250	|GACTTAC|AT|AGAAAGA|ACC|T|CC|ACGT|GGT|GTAAGTT|GG|GTAATG|CTAA|TCTTTCT|	TCATGGAGTTAGAGTCTTGTTATGCCTCATAAGCTAAAGGTCGTGGGTTCGACTCCCACTCCCTGAA	GACTTACATAGAAAGAACCTCCACGTGGTGTAAGTTGGGTAATGCTAATCTTTCT				3	2346
SRR7287117.14763926	2	225	151	Met	CAT	0	0	52.3		153	99	|GACTTAC|AT|AGAAAGA|ACC|T|CC|ACGT|GGT|GTAAGTT|GG|GTAATG|CTAA|TCTTTCT|	CAGGGATGTAAGCAGTGGTAGCTAGTTAGCCTCATAAGCTAAAGGTCGTGGGTTCGACTCCCACTCCCTGAAGAC	GACTTACATAGAAAGAACCTCCACGTGGTGTAAGTTGGGTAATGCTAATCTTTCT				3	2403
ERR2597496.34683150	1	168	106	Met	CAT	0	0	23.5		105	51	|GACTTAC|AT|AGAAAGA|ACC|T|CC|ACGT|GGT|GTAAGTT|GG|GTAATG|CTAA|TCTTTCT|	TCTATTTTATAGTAGAGTAGCCTCATAAGCTAAAGGTCGTGGGTTCGACTCCCACTCCCTGAA	GACTTACATAGAAAGAACCTCCACGTGGTGTAAGTTGGGTAATGCTAATCTTTCT				3	2426
ERR2597350.17258447	1	75	140	Met	CAT	0	0	16.3	pseudo	144	198	|GACTTAC|AT|AGAAAGA|ACC|T|CC|ACGT|GGT|GTAAGTT|GG|GTAATG|CTAA|TCTTTCT|	CAATAGAAAACAGGTTCATCATTAAACCTCATAAGCTAAAGGTCGTGGGTTCGACTCCCACTCCCT	GACTTACATAGAAAGAACCTCCACGTGGTGTAAGTTGGGTAATGCTAATCTTTCT				3	2432
ERR2597508.23771301	1	129	57	Met	CAT	0	0	41.9		59	5	|GACTTAC|AT|AGAAAGA|ACC|T|CC|ACGT|GGT|GTAAGTT|GG|GTAATG|CTAA|TCTTTCT|	GGGATGTTAGCAGTGGTAGCTAGTTAGCCTCATAAGCTAAAGGTCGTGGGTTCGGCTCCCACTCCCTGAAGAC	GACTTACATAGAAAGAACCTCCACGTGGTGTAAGTTGGGTAATGCTAATCTTTCT				3	2542
ERR2597431.11358033	1	130	62	Met	CAT	0	0	42.4		60	6	|GACTTAC|AT|AGAAAGA|ACC|T|CC|ACGT|GGT|GTAAGTT|GG|GTAATG|CTAA|TCTTTCT|	GGGATGTTAGCAGTGGTAGCTAGTTAGCCTCATAAGCTAAAGGTCGTGGGTTCGACTCCCACGCCCTGA	GACTTACATAGAAAGAACCTCCACGTGGTGTAAGTTGGGTAATGCTAATCTTTCT				3	2625
ERR2245478.49168333	1	137	65	Met	CAT	0	0	50.2		67	13	|GACTTAC|AT|AGAAAGA|ACC|T|CC|ACGT|GGT|GTAAGTT|GG|GTAATG|CTAA|TCTTTCT|	GGGATGTTAGCAGTGGTAGCTAGTTAGCCTCATAAGCTAAAGGTCGTGGGTTCGAGTCCCACTCCCTGAAGAC	GACTTACATAGAAAGAACCTCCACGTGGTGTAAGTTGGGTAATGCTAATCTTTCT				3	2649
ERR2597508.48875198	1	175	247	Met	CAT	0	0	34.2	pseudo	245	299	|GACTTAC|AT|AGAAAGA|ACC|T|CC|ACGT|GGT|GTAAGTT|GG|GTAATG|CTAA|TCTTTCT|	GGGATGTTAGCAGTGGTAGCTAGTTAGCCTCATAAGCTAAAGGTCGTGGGTTCGACTCGCACTCCCTGAAGAC	GACTTACATAGAAAGAACCTCCACGTGGTGTAAGTTGGGTAATGCTAATCTTTCT				3	2714
ERR2597538.11978299	1	154	226	Met	CAT	0	0	36.3		224	278	|GACTTAC|AT|AGAAAGA|ACC|T|CC|ACGT|GGT|GTAAGTT|GG|GTAATG|CTAA|TCTTTCT|	GGGATGTTAGCAGTGGTACCTAGTTAGCCCCATAAGCTAAAGGTCGTGGGTTCGACTCCCACTCCCTGAAGAC	GACTTACATAGAAAGAACCTCCACGTGGTGTAAGTTGGGTAATGCTAATCTTTCT				3	2793
ERR2597403.11708598	2	302	230	Met	CAT	0	0	42.4		232	178	|GACTTAC|AT|AGAAAGA|ACC|T|CC|ACGT|GGT|GTAAGTT|GG|GTAATG|CTAA|TCTTTCT|	GGGATGTTAGCAGTGGTAGCTAGTTAGTCTCATAAGCTAAAGGTCGTGGGTTCGACTCCCACTCCCTGAAGAC	GACTTACATAGAAAGAACCTCCACGTGGTGTAAGTTGGGTAATGCTAATCTTTCT				3	2867
ERR2597396.30296066	1	137	65	Met	CAT	0	0	40		67	13	|GACTTAC|AT|AGAAAGA|ACC|T|CC|ACGT|GGT|GTAAGTT|GG|GTAATG|CTAA|TCTTTCT|	GGGATGTTAGCAGTGGTAGCTAGTTAGCGTCATAAGCTAAAGGTCGTGGGTTCGACTCCCACTCCCTGAAGAC	GACTTACATAGAAAGAACCTCCACGTGGTGTAAGTTGGGTAATGCTAATCTTTCT				3	2938
ERR2597418.33370000	1	149	219	Met	CAT	0	0	43.8		218	272	|GACTTAC|AT|AGAAAGA|ACC|T|CC|ACGT|GGT|GTAAGTT|GG|GTAATG|CTAA|TCTTTCT|	CTTTGTTAGCAGTGGTAGCTAGTTAGCCTCATAAGCTAAAGGTCGTGGGTTCGACTCCCACTCCCTGAAGA	GACTTACATAGAAAGAACCTCCACGTGGTGTAAGTTGGGTAATGCTAATCTTTCT				3	2975
ERR2597534.18389952	1	162	95	Met	CAT	0	0	34.5		96	42	|GACTTAC|AT|AGAAAGA|ACC|T|CC|ACGT|GGT|GTAAGTT|GG|GTAATG|CTAA|TCTTTCT|	TTTATAGTAGAGTAGCTAGTTAGCCTCATAAGCTAAAGGTCGTGGGTTCGACTCCCACTCCCTGAAGA	GACTTACATAGAAAGAACCTCCACGTGGTGTAAGTTGGGTAATGCTAATCTTTCT				3	3009
ERR2597468.12040100	1	144	211	Met	CAT	0	0	37.8		212	266	|GACTTAC|AT|AGAAAGA|ACC|T|CC|ACGT|GGT|GTAAGTT|GG|GTAATG|CTAA|TCTTTCT|	TCTTTTTACAGTGGTAGCTAGTTAGCCTCATAAGCTAAAGGTCGTGGGTTCGACTCCCACTCCCTGAA	GACTTACATAGAAAGAACCTCCACGTGGTGTAAGTTGGGTAATGCTAATCTTTCT				3	3081
ERR2597364.36250684	2	294	222	Met	CAT	0	0	41.6		224	170	|GACTTAC|AT|AGAAAGA|ACC|T|CC|ACGT|GGT|GTAAGTT|GG|GTAATG|CTAA|TCTTTCT|	GGGATTATAGCAGTGGTAGCTAGTTAGCCTCATAAGCTACAGGTCGTGGGTTCGACTCCCACTCCCTGAAGAC	GACTTACATAGAAAGAACCTCCACGTGGTGTAAGTTGGGTAATGCTAATCTTTCT				3	3110
SRR7287117.15515372	2	342	410	Met	CAT	0	0	46.6		412	466	|GACTTAC|AT|AGAAAGA|ACC|T|CC|ACGT|GGT|GTAAGTT|GG|GTAATG|CTAA|TCTTTCT|	GGGTTGTTAGCAGTGGTAGCTAGTTAGCCTCATAAGCTAAAGGTCGTGGGTTCGACTCCCACTCCCTGA	GACTTACATAGAAAGAACCTCCACGTGGTGTAAGTTGGGTAATGCTAATCTTTCT				3	3179
ERR2245467.17516679	2	278	203	Met	CAT	0	0	46.9		208	154	|GACTTAC|AT|AGAAAGA|ACC|T|CC|ACGT|GGT|GTAAGTT|GG|GTAATG|CTAA|TCTTTCT|	GTGATGTTAGCAGTGGTAGCTAGTTAGCCTCATAAGCTAAAGGTCGTGGGTTCGACTCCCACTCCCTGAAGACTTA	GACTTACATAGAAAGAACCTCCACGTGGTGTAAGTTGGGTAATGCTAATCTTTCT				3	3292
ERR2597357.5472569	2	153	88	Met	CAT	0	0	40.8		86	32	|GACTTAC|AT|AGAAAGA|ACC|T|CC|ACGT|GGT|GTAAGTT|GG|GTAATG|CTAA|TCTTTCT|	TAGTTAGCAGTGGTAGCTAGTTAGCCTCATAAGCTAAAGGTCGTGGGTTCGACTCCCACTCCCTGA	GACTTACATAGAAAGAACCTCCACGTGGTGTAAGTTGGGTAATGCTAATCTTTCT				3	3344
ERR2245468.8832459	1	153	76	Met	CAT	0	0	52		81	27	|GACTTAC|AT|AGAAAGA|ACC|T|CC|ACGT|GGT|GTAAGTT|GG|GTAATG|CTAA|TCTTTCT|	GTGGGATGTTAGCAGTGGTAGCTAGTTAGCCTCATAAGCTAAAGGTCGTGGGTTCGACTCCCACTCCCTGAAGACTTA	GACTTACATAGAAAGAACCTCCACGTGGTGTAAGTTGGGTAATGCTAATCTTTCT				3	3422
ERR2597508.14718102	1	132	204	Met	CAT	0	0	27.9	pseudo	203	257	|GACTTAC|AT|AGAAAGA|ACC|T|CC|ACGT|GGT|GTAAGTT|GG|GTAATG|CTAA|TCTTTCT|	CTTCCTTAGTTATACCTAAACTAGTTAGCCTCATAAGCTAAAGGTCGTGGGTTCGACTCCCACTCCCTGAAGA	GACTTACATAGAAAGAACCTCCACGTGGTGTAAGTTGGGTAATGCTAATCTTTCT				3	3456
ERR2245459.27732529	2	151	75	Met	CAT	0	0	39.3		80	26	|GACTTAC|AT|AGAAAGA|ACC|T|CC|ACGT|GGT|GTAAGTT|GG|GTAATG|CTAA|TCTTTCT|	GGGGATGTGAGCAGTGGTAGCTAGTTAGCCTCATAAGCTAAAGGTCGTGGGGTCGACTCCCACTCCCTGAAGACTTA	GACTTACATAGAAAGAACCTCCACGTGGTGTAAGTTGGGTAATGCTAATCTTTCT				3	3458
SRR6958880.11345821	1	1	65	Met	CAT	0	0	40.1		69	123	|GACTTAC|AT|AGAAAGA|ACC|T|CC|ACGT|GGT|GTAAGTT|GG|GTAATG|CTAA|TCTTTCT|	GATGTCAGCAGTGGTAGCTAGTTAGCCTCATAAGCTAATGGTCGTGGGTTCGACTCCCACTCCCT	GACTTACATAGAAAGAACCTCCACGTGGTGTAAGTTGGGTAATGCTAATCTTTCT				3	3494
ERR2597492.15473670	1	162	234	Met	CAT	0	0	41.9		232	286	|GACTTAC|AT|AGAAAGA|ACC|T|CC|ACGT|GGT|GTAAGTT|GG|GTAATG|CTAA|TCTTTCT|	GGGATGTTAGCAGTGGTAGCTAGTTAGCCTCATAAGCTAAAGGTAGTGGGTTCGACTCCCACTCCCTGAAGAC	GACTTACATAGAAAGAACCTCCACGTGGTGTAAGTTGGGTAATGCTAATCTTTCT				3	3513
ERR2597357.22869043	1	148	212	Met	CAT	0	0	38.7		213	267	|GACTTAC|AT|AGAAAGA|ACC|T|CC|ACGT|GGT|GTAAGTT|GG|GTAATG|CTAA|TCTTTCT|	CCAAGCAGTGGTAGCTAGTTAGCCTCATAAGCTAAAGGTCGTGGGTTCGACTCCCACTCCCTGAA	GACTTACATAGAAAGAACCTCCACGTGGTGTAAGTTGGGTAATGCTAATCTTTCT				3	3548
ERR2597398.30387807	1	137	207	Met	CAT	0	0	35.7		208	262	|GACTTAC|AT|AGAAAGA|ACC|T|CC|ACGT|GGT|GTAAGTT|GG|GTAATG|CTAA|TCTTTCT|	TCTACAACGAAGTTTGGTAGCTAGTTAGCCTCATAAGCTAAAGGTCGTGGGTTCGACTCCCACTCCCTGAA	GACTTACATAGAAAGAACCTCCACGTGGTGTAAGTTGGGTAATGCTAATCTTTCT				3	3549
SRR7287117.20698929	3	412	340	Met	CAT	0	0	38.3		342	288	|GACTTAC|AT|AGAAAGA|ACC|T|CC|ACGT|GGT|GTAAGTT|GG|GTAATG|CTAA|TCTTTCT|	GGGATGTTAGAAGTGGAAGCTAGTTAGCCTCATAAGCTAAAGGTCGTGGGTTCGACTCCCACTCCCTGAAGAC	GACTTACATAGAAAGAACCTCCACGTGGTGTAAGTTGGGTAATGCTAATCTTTCT				3	3613
ERR2597522.35759033	1	125	53	Met	CAT	0	0	39.8		55	1	|GACTTAC|AT|AGAAAGA|ACC|T|CC|ACGT|GGT|GTAAGTT|GG|GTAATG|CTAA|TCTTTCT|	GGGATGTTAGCAGTGGTAGCTAGTTAGCCTCATAAGCTAAAGGTCATGGGTTCGACTCCCACTCCCTGAAGAC	GACTTACATAGAAAGAACCTCCACGTGGTGTAAGTTGGGTAATGCTAATCTTTCT				3	3700
ERR2597425.11292042	1	147	213	Met	CAT	0	0	42.1		217	271	|GACTTAC|AT|AGAAAGA|ACC|T|CC|ACGT|GGT|GTAAGTT|GG|GTAATG|CTAA|TCTTTCT|	TAAATGTTAGCAGTGGTAGCTAGTTAGCCTCATAAGCTAAAGGTCGTGGGTTCGACTCCCACTCCCT	GACTTACATAGAAAGAACCTCCACGTGGTGTAAGTTGGGTAATGCTAATCTTTCT				3	3765
ERR2597504.6879331	1	170	244	Met	CAT	0	0	44.4		239	293	|GACTTAC|AT|AGAAAGA|ACC|T|CC|ACGT|GGT|GTAAGTT|GG|GTAATG|CTAA|TCTTTCT|	GGATGTTAGCAGTGGTAGCTAGTTAGCCTCATAAGCTAAAGGTCGTGGGTTCGACTCCCACTCACTGAAGACTTA	GACTTACATAGAAAGAACCTCCACGTGGTGTAAGTTGGGTAATGCTAATCTTTCT				3	3879
SRR7287117.8597718	1	474	396	Met	CAT	0	0	53.8		401	347	|GACTTAC|AT|AGAAAGA|ACC|T|CC|ACGT|GGT|GTAAGTT|GG|GTAATG|CTAA|TCTTTCT|	GTGGGATAGAGCAGGGGGTTAGCTCATTAGCCTCATAAGCTAAAGGTCGTGGGTTCGACTCCCACTCCCTGAAGACTTA	GACTTACATAGAAAGAACCTCCACGTGGTGTAAGTTGGGTAATGCTAATCTTTCT				3	4004
ERR2597407.4950896	1	139	208	Met	CAT	0	0	36.6		209	263	|GACTTAC|AT|AGAAAGA|ACC|T|CC|ACGT|GGT|GTAAGTT|GG|GTAATG|CTAA|TCTTTCT|	TCATATTACTTACTGGTAGCTAGTTAGCCTCATAAGCTAAAGGTCGTGGGTTCGACTCCCACTCCCTGAA	GACTTACATAGAAAGAACCTCCACGTGGTGTAAGTTGGGTAATGCTAATCTTTCT				3	4104
ERR2597371.10398065	1	148	225	Met	CAT	0	0	48.1		220	274	|GACTTAC|AT|AGAAAGA|ACC|T|CC|ACGT|GGT|GTAAGTT|GG|GTAATG|CTAA|TCTTTCT|	GTTGGATGTTAGCAGTGGTAGCTAGTTAGCCTCATAAGCTAAAGGTCGTGGGTTCGACTCCCACTCCCTGAAGACTTA	GACTTACATAGAAAGAACCTCCACGTGGTGTAAGTTGGGTAATGCTAATCTTTCT				3	4181
ERR2597423.29933266	1	153	88	Met	CAT	0	0	35.7		84	30	|GACTTAC|AT|AGAAAGA|ACC|T|CC|ACGT|GGT|GTAAGTT|GG|GTAATG|CTAA|TCTTTCT|	TAATGTTAGCAGTGGTAGCTAGTTAGCCTCATAAGCTAAAGGTCGTGGGTTCGGCTCCCACTCCCT	GACTTACATAGAAAGAACCTCCACGTGGTGTAAGTTGGGTAATGCTAATCTTTCT				3	4221
ERR2597461.16138460	1	173	105	Met	CAT	0	0	30.1		104	50	|GACTTAC|AT|AGAAAGA|ACC|T|CC|ACGT|GGT|GTAAGTT|GG|GTAATG|CTAA|TCTTTCT|	TTAGTATAATCTTCATTATACTTTAGCCTCATAAGCTAAAGGTCGTGGGTTCGACTCCCACTGCCTGAA	GACTTACATAGAAAGAACCTCCACGTGGTGTAAGTTGGGTAATGCTAATCTTTCT				3	4234
ERR2597496.28495547	2	160	87	Met	CAT	0	0	46.8		86	32	|GACTTAC|AT|AGAAAGA|ACC|T|CC|ACGT|GGT|GTAAGTT|GG|GTAATG|CTAA|TCTTTCT|	ACAAAGATAGTTAGCAGTGGTAGCTAGTTAGCCTCATAAGCTAAAGGTCGTGGGTTCGACTCCCACTCCCTGAA	GACTTACATAGAAAGAACCTCCACGTGGTGTAAGTTGGGTAATGCTAATCTTTCT				3	4261
ERR2245474.14714368	2	160	94	Met	CAT	0	0	33.4	pseudo	93	39	|GACTTAC|AT|AGAAAGA|ACC|T|CC|ACGT|GGT|GTAAGTT|GG|GTAATG|CTAA|TCTTTCT|	ACAAACTTTGTGGTAGCGAGTTAGCCTCATAAGCTAAAGGTCGTGGGTTCGACTCCCACTCCCTGAA	GACTTACATAGAAAGAACCTCCACGTGGTGTAAGTTGGGTAATGCTAATCTTTCT				3	4317
ERR2597472.9111516	1	138	218	Met	CAT	0	0	42.8		213	267	|GACTTAC|AT|AGAAAGA|ACC|T|CC|ACGT|GGT|GTAAGTT|GG|GTAATG|CTAA|TCTTTCT|	GTCTTTATTTTTAAGCAGTGGTAGCTAGTTAGCCTCATAAGCTAAAGGTCGTGGGTTCGACTCCCACTCCCTGAAGACTTA	GACTTACATAGAAAGAACCTCCACGTGGTGTAAGTTGGGTAATGCTAATCTTTCT				3	4326
ERR2245462.17024369	2	154	89	Met	CAT	0	0	42.1		85	31	|GACTTAC|AT|AGAAAGA|ACC|T|CC|ACGT|GGT|GTAAGTT|GG|GTAATG|CTAA|TCTTTCT|	TAATGTTAGCAGTGGTAGCTAGTTAGCCTCATAAGCTAAAGGTCGTGGGTTCGACTCCCACTCCCT	GACTTACATAGAAAGAACCTCCACGTGGTGTAAGTTGGGTAATGCTAATCTTTCT				3	4470
ERR2597396.18890727	1	157	85	Met	CAT	0	0	50.8		84	30	|GACTTAC|AT|AGAAAGA|ACC|T|CC|ACGT|GGT|GTAAGTT|GG|GTAATG|CTAA|TCTTTCT|	ATAAGGATGTTAGCAGTGGTAGCTAGTTAGCCTCATAAGCTAAAGGTCGTGGGTTCGACTCCCACTCCCTGAA	GACTTACATAGAAAGAACCTCCACGTGGTGTAAGTTGGGTAATGCTAATCTTTCT				3	4734
ERR2597416.30363074	2	149	77	Met	CAT	0	0	41.9		79	25	|GACTTAC|AT|AGAAAGA|ACC|T|CC|ACGT|GGT|GTAAGTT|GG|GTAATG|CTAA|TCTTTCT|	GGGATGTTAGCAGTGGTAGCTAGTTAGCCTCATAAGCTAAAGGTCGTGGGTTCGACGCCCACTCCCTGAAGAC	GACTTACATAGAAAGAACCTCCACGTGGTGTAAGTTGGGTAATGCTAATCTTTCT				3	4880
SRR7287117.15528131	3	481	409	Met	CAT	0	0	43.5		411	357	|GACTTAC|AT|AGAAAGA|ACC|T|CC|ACGT|GGT|GTAAGTT|GG|GTAATG|CTAA|TCTTTCT|	GGGATGTTAGCAGTGGTCGCTAGTTAGCCTCATAAGCTAAAGGTCGTGGGTTCGACTCCCACTCCCTGAAGAC	GACTTACATAGAAAGAACCTCCACGTGGTGTAAGTTGGGTAATGCTAATCTTTCT				3	4923
ERR2597417.39461084	2	153	83	Met	CAT	0	0	51.7		82	28	|GACTTAC|AT|AGAAAGA|ACC|T|CC|ACGT|GGT|GTAAGTT|GG|GTAATG|CTAA|TCTTTCT|	TCGGATGTTAGCAGTGGTAGCTAGTTAGCCTCATAAGCTAAAGGTCGTGGGTTCGACTCCCACTCCCTGAA	GACTTACATAGAAAGAACCTCCACGTGGTGTAAGTTGGGTAATGCTAATCTTTCT				3	5013
ERR2245466.15908673	1	145	216	Met	CAT	0	0	46.7		217	271	|GACTTAC|AT|AGAAAGA|ACC|T|CC|ACGT|GGT|GTAAGTT|GG|GTAATG|CTAA|TCTTTCT|	TCATTATGTTAGCAGTGGTAGCTAGTTAGCCTCATAAGCTAAAGGTCGTGGGTTCGACTCCCACTCCCTGAA	GACTTACATAGAAAGAACCTCCACGTGGTGTAAGTTGGGTAATGCTAATCTTTCT				3	5085
ERR2597443.21679161	1	132	196	Met	CAT	0	0	22.3	pseudo	200	254	|GACTTAC|AT|AGAAAGA|ACC|T|CC|ACGT|GGT|GTAAGTT|GG|GTAATG|CTAA|TCTTTCT|	TAATATACTAAGTAGAACTGGTTAGCCTCATAAGCTAACGGTCGTGGGTTCGACTCCCACTCCCT	GACTTACATAGAAAGAACCTCCACGTGGTGTAAGTTGGGTAATGCTAATCTTTCT				3	5111
ERR2597426.36285245	1	160	89	Met	CAT	0	0	45.7		88	34	|GACTTAC|AT|AGAAAGA|ACC|T|CC|ACGT|GGT|GTAAGTT|GG|GTAATG|CTAA|TCTTTCT|	TTATAGTAGTAGCAGTGGTAGCTAGTTAGCCTCATAAGCTAAAGGTCGTGGGTTCGACTCCCACTCCCTGAA	GACTTACATAGAAAGAACCTCCACGTGGTGTAAGTTGGGTAATGCTAATCTTTCT				3	5113
ERR2597404.6877923	1	148	214	Met	CAT	0	0	43.8		215	269	|GACTTAC|AT|AGAAAGA|ACC|T|CC|ACGT|GGT|GTAAGTT|GG|GTAATG|CTAA|TCTTTCT|	ACAGTAGTAGTGGTAGCTAGTTAGCCTCATAAGCTAAAGGTCGTGGGTTCGACTCCCACTCCCTGAA	GACTTACATAGAAAGAACCTCCACGTGGTGTAAGTTGGGTAATGCTAATCTTTCT				3	5123
ERR2597396.8782702	1	26	98	Met	CAT	0	0	45.2		96	150	|GACTTAC|AT|AGAAAGA|ACC|T|CC|ACGT|GGT|GTAAGTT|GG|GTAATG|CTAA|TCTTTCT|	GGGATTTTAGCAGTGGTAGCTAGTTAGCCTCATAAGCTAAAGGTCGTGGGTTCGACTCCCACTCCCTGAAGAC	GACTTACATAGAAAGAACCTCCACGTGGTGTAAGTTGGGTAATGCTAATCTTTCT				3	5206
ERR2245462.23021714	1	150	218	Met	CAT	0	0	49.5		219	273	|GACTTAC|AT|AGAAAGA|ACC|T|CC|ACGT|GGT|GTAAGTT|GG|GTAATG|CTAA|TCTTTCT|	TCATGTTAGCAGTGGTAGCTAGTTAGCCTCATAAGCTAAAGGTCGTGGGTTCGACTCCCACTCCCTGAA	GACTTACATAGAAAGAACCTCCACGTGGTGTAAGTTGGGTAATGCTAATCTTTCT				3	5208
ERR2597485.20425518	1	132	200	Met	CAT	0	0	31.8		201	255	|GACTTAC|AT|AGAAAGA|ACC|T|CC|ACGT|GGT|GTAAGTT|GG|GTAATG|CTAA|TCTTTCT|	CCATGTTTCATTCTTTTGAGAGTTAGCCTCATAAGCTAAAGGTCGTGGGTTCGACTCCCACTCCCTGAA	GACTTACATAGAAAGAACCTCCACGTGGTGTAAGTTGGGTAATGCTAATCTTTCT				3	5268
ERR2597508.34473300	1	170	106	Met	CAT	0	0	28.6	pseudo	105	51	|GACTTAC|AT|AGAAAGA|ACC|T|CC|ACGT|GGT|GTAAGTT|GG|GTAATG|CTAA|TCTTTCT|	TTATAGCTTTATTAGGTACTAGCCTCATAAGCTAAAGGTCGTGGGTTCGACTCCCACTCCCTGAA	GACTTACATAGAAAGAACCTCCACGTGGTGTAAGTTGGGTAATGCTAATCTTTCT				3	5323
ERR2597456.10930932	1	157	83	Met	CAT	0	0	49.9		88	34	|GACTTAC|AT|AGAAAGA|ACC|T|CC|ACGT|GGT|GTAAGTT|GG|GTAATG|CTAA|TCTTTCT|	GCAGGGTAGCAGTGGTAGCTAGTTAGCCTCATAAGCTAAAGGTCGTGGGTTCGACTCCCACTCCCTGAAGACTTA	GACTTACATAGAAAGAACCTCCACGTGGTGTAAGTTGGGTAATGCTAATCTTTCT				3	5471
ERR2597369.23796306	1	150	216	Met	CAT	0	0	43		217	271	|GACTTAC|AT|AGAAAGA|ACC|T|CC|ACGT|GGT|GTAAGTT|GG|GTAATG|CTAA|TCTTTCT|	TCGTTAGCAGTGGAAGCTAGTTAGCCTCATAAGCTAAAGGTCGTGGGTTCGACTCCCACTCCCTGAA	GACTTACATAGAAAGAACCTCCACGTGGTGTAAGTTGGGTAATGCTAATCTTTCT				3	5483
ERR2245472.3544364	1	193	104	Met	CAT	0	0	26		103	49	|GACTTAC|AT|AGAAAGA|ACC|T|CC|ACGT|GGT|GTAAGTT|GG|GTAATG|CTAA|TCTTTCT|	TTATAGTAGAGGTCCCTGTAAGACTTGAACTTACATCCCTTGGTTAGCCTCATAAGCTAAAGGTCGTGGGTTCGACTCCCACTCCCTGAA	GACTTACATAGAAAGAACCTCCACGTGGTGTAAGTTGGGTAATGCTAATCTTTCT				3	5590
ERR2597502.12889877	1	126	199	Met	CAT	0	0	26.4		203	257	|GACTTAC|AT|AGAAAGA|ACC|T|CC|ACGT|GGT|GTAAGTT|GG|GTAATG|CTAA|TCTTTCT|	CAATAAAAGACAGGTTCATTATTGAACTAGTTAGCCTCATAAGCTAAAGGTCGTGGGTTCGACTCCCACTCCCT	GACTTACATAGAAAGAACCTCCACGTGGTGTAAGTTGGGTAATGCTAATCTTTCT				3	5594
ERR2597456.19120851	1	146	213	Met	CAT	0	0	48.6		214	268	|GACTTAC|AT|AGAAAGA|ACC|T|CC|ACGT|GGT|GTAAGTT|GG|GTAATG|CTAA|TCTTTCT|	TTAGGTAGCAGTGGTAGCTAGTTAGCCTCATAAGCTAAAGGTCGTGGGTTCGACTCCCACTCCCTGAA	GACTTACATAGAAAGAACCTCCACGTGGTGTAAGTTGGGTAATGCTAATCTTTCT				3	5611
ERR2597522.26783767	1	295	223	Met	CAT	0	0	42.3		225	171	|GACTTAC|AT|AGAAAGA|ACC|T|CC|ACGT|GGT|GTAAGTT|GG|GTAATG|CTAA|TCTTTCT|	GGGATGTTAGCAGTGGTATCTAGTTAGCCTCATAAGCTAAAGGTCGTGGGTTCGACTCCCACTCCCTGAAGAC	GACTTACATAGAAAGAACCTCCACGTGGTGTAAGTTGGGTAATGCTAATCTTTCT				3	5660
ERR2597508.5357091	2	301	238	Ser	CGA	0	0	30.7		243	189	|GACTTAC|AT|AGAAAGA|ACC|T|CC|ACGT|GGT|GTAAGTT|GG|GTAATG|CTAA|TCTTTCT|	GTGGTAGCTAGTTAGCCTCATAAGCTAAAGGTCGTGGGTTCGACTCCCACTCCCTGAAGACTTA	GACTTACATAGAAAGAACCTCCACGTGGTGTAAGTTGGGTAATGCTAATCTTTCT				3	107
SRR6958875.2058346	1	252	189	Ser	CGA	0	0	30.7		194	140	|GACTTAC|AT|AGAAAGA|ACC|T|CC|ACGT|GGT|GTAAGTT|GG|GTAATG|CTAA|TCTTTCT|	GTGGTAGCTAGTTAGCCTCATAAGCTAAAGGTCGTGGGTTCGACTCCCACTCCCTGAAGACTTA	GACTTACATAGAAAGAACCTCCACGTGGTGTAAGTTGGGTAATGCTAATCTTTCT				3	107
ERR2597503.369049	1	1	64	Ser	CGA	0	0	30.7		59	113	|GACTTAC|AT|AGAAAGA|ACC|T|CC|ACGT|GGT|GTAAGTT|GG|GTAATG|CTAA|TCTTTCT|	GTGGTAGCTAGTTAGCCTCATAAGCTAAAGGTCGTGGGTTCGACTCCCACTCCCTGAAGACTTA	GACTTACATAGAAAGAACCTCCACGTGGTGTAAGTTGGGTAATGCTAATCTTTCT				3	107
ERR2597407.17206141	1	151	88	Ser	CGA	0	0	30.7		93	39	|GACTTAC|AT|AGAAAGA|ACC|T|CC|ACGT|GGT|GTAAGTT|GG|GTAATG|CTAA|TCTTTCT|	GTGGTAGCTAGTTAGCCTCATAAGCTAAAGGTCGTGGGTTCGACTCCCACTCCCTGAAGACTTA	GACTTACATAGAAAGAACCTCCACGTGGTGTAAGTTGGGTAATGCTAATCTTTCT				3	107
ERR2597411.22456964	2	302	239	Ser	CGA	0	0	30.7		244	190	|GACTTAC|AT|AGAAAGA|ACC|T|CC|ACGT|GGT|GTAAGTT|GG|GTAATG|CTAA|TCTTTCT|	GTGGTAGCTAGTTAGCCTCATAAGCTAAAGGTCGTGGGTTCGACTCCCACTCCCTGAAGACTTA	GACTTACATAGAAAGAACCTCCACGTGGTGTAAGTTGGGTAATGCTAATCTTTCT				3	107
ERR2597411.22457026	2	302	239	Ser	CGA	0	0	30.7		244	190	|GACTTAC|AT|AGAAAGA|ACC|T|CC|ACGT|GGT|GTAAGTT|GG|GTAATG|CTAA|TCTTTCT|	GTGGTAGCTAGTTAGCCTCATAAGCTAAAGGTCGTGGGTTCGACTCCCACTCCCTGAAGACTTA	GACTTACATAGAAAGAACCTCCACGTGGTGTAAGTTGGGTAATGCTAATCTTTCT				3	107
ERR2597505.23399319	2	302	239	Ser	CGA	0	0	30.7		244	190	|GACTTAC|AT|AGAAAGA|ACC|T|CC|ACGT|GGT|GTAAGTT|GG|GTAATG|CTAA|TCTTTCT|	GTGGTAGCTAGTTAGCCTCATAAGCTAAAGGTCGTGGGTTCGACTCCCACTCCCTGAAGACTTA	GACTTACATAGAAAGAACCTCCACGTGGTGTAAGTTGGGTAATGCTAATCTTTCT				3	107
ERR2597513.35807005	1	152	215	Ser	CGA	0	0	30.7		210	264	|GACTTAC|AT|AGAAAGA|ACC|T|CC|ACGT|GGT|GTAAGTT|GG|GTAATG|CTAA|TCTTTCT|	GTGGTAGCTAGTTAGCCTCATAAGCTAAAGGTCGTGGGTTCGACTCCCACTCCCTGAAGACTTA	GACTTACATAGAAAGAACCTCCACGTGGTGTAAGTTGGGTAATGCTAATCTTTCT				3	107
ERR2597425.36325753	1	2	65	Ser	CGA	0	0	30.7		60	114	|GACTTAC|AT|AGAAAGA|ACC|T|CC|ACGT|GGT|GTAAGTT|GG|GTAATG|CTAA|TCTTTCT|	GTGGTAGCTAGTTAGCCTCATAAGCTAAAGGTCGTGGGTTCGACTCCCACTCCCTGAAGACTTA	GACTTACATAGAAAGAACCTCCACGTGGTGTAAGTTGGGTAATGCTAATCTTTCT				3	107
ERR2597522.33171311	1	2	65	Ser	CGA	0	0	30.7		60	114	|GACTTAC|AT|AGAAAGA|ACC|T|CC|ACGT|GGT|GTAAGTT|GG|GTAATG|CTAA|TCTTTCT|	GTGGTAGCTAGTTAGCCTCATAAGCTAAAGGTCGTGGGTTCGACTCCCACTCCCTGAAGACTTA	GACTTACATAGAAAGAACCTCCACGTGGTGTAAGTTGGGTAATGCTAATCTTTCT				3	107
ERR2597456.16472748	1	301	238	Ser	CGA	0	0	30.7		243	189	|GACTTAC|AT|AGAAAGA|ACC|T|CC|ACGT|GGT|GTAAGTT|GG|GTAATG|CTAA|TCTTTCT|	GTGGTAGCTAGTTAGCCTCATAAGCTAAAGGTCGTGGGTTCGACTCCCACTCCCTGAAGACTTA	GACTTACATAGAAAGAACCTCCACGTGGTGTAAGTTGGGTAATGCTAATCTTTCT				3	107
ERR2245472.24331415	1	301	238	Ser	CGA	0	0	30.7		243	189	|GACTTAC|AT|AGAAAGA|ACC|T|CC|ACGT|GGT|GTAAGTT|GG|GTAATG|CTAA|TCTTTCT|	GTGGTAGCTAGTTAGCCTCATAAGCTAAAGGTCGTGGGTTCGACTCCCACTCCCTGAAGACTTA	GACTTACATAGAAAGAACCTCCACGTGGTGTAAGTTGGGTAATGCTAATCTTTCT				3	107
ERR2597437.8324648	1	2	65	Ser	CGA	0	0	30.7		60	114	|GACTTAC|AT|AGAAAGA|ACC|T|CC|ACGT|GGT|GTAAGTT|GG|GTAATG|CTAA|TCTTTCT|	GTGGTAGCTAGTTAGCCTCATAAGCTAAAGGTCGTGGGTTCGACTCCCACTCCCTGAAGACTTA	GACTTACATAGAAAGAACCTCCACGTGGTGTAAGTTGGGTAATGCTAATCTTTCT				3	107
ERR2597448.18253386	1	301	235	Ser	CGA	0	0	34.9		240	186	|GACTTAC|AT|AGAAAGA|ACC|T|CC|ACGT|GGT|GTAAGTT|GG|GTAATG|CTAA|TCTTTCT|	GCAGTGGTAGCTAGTTAGCCTCATAAGCTAAAGGTCGTGGGTTCGACTCCCACTCCCTGAAGACTTA	GACTTACATAGAAAGAACCTCCACGTGGTGTAAGTTGGGTAATGCTAATCTTTCT				3	192
ERR2597457.18030864	2	302	236	Ser	CGA	0	0	34.9		241	187	|GACTTAC|AT|AGAAAGA|ACC|T|CC|ACGT|GGT|GTAAGTT|GG|GTAATG|CTAA|TCTTTCT|	GCAGTGGTAGCTAGTTAGCCTCATAAGCTAAAGGTCGTGGGTTCGACTCCCACTCCCTGAAGACTTA	GACTTACATAGAAAGAACCTCCACGTGGTGTAAGTTGGGTAATGCTAATCTTTCT				3	192
ERR2597457.18031281	2	302	236	Ser	CGA	0	0	34.9		241	187	|GACTTAC|AT|AGAAAGA|ACC|T|CC|ACGT|GGT|GTAAGTT|GG|GTAATG|CTAA|TCTTTCT|	GCAGTGGTAGCTAGTTAGCCTCATAAGCTAAAGGTCGTGGGTTCGACTCCCACTCCCTGAAGACTTA	GACTTACATAGAAAGAACCTCCACGTGGTGTAAGTTGGGTAATGCTAATCTTTCT				3	192
ERR2245449.11821948	1	302	236	Ser	CGA	0	0	34.9		241	187	|GACTTAC|AT|AGAAAGA|ACC|T|CC|ACGT|GGT|GTAAGTT|GG|GTAATG|CTAA|TCTTTCT|	GCAGTGGTAGCTAGTTAGCCTCATAAGCTAAAGGTCGTGGGTTCGACTCCCACTCCCTGAAGACTTA	GACTTACATAGAAAGAACCTCCACGTGGTGTAAGTTGGGTAATGCTAATCTTTCT				3	192
ERR2597427.34021860	1	2	68	Ser	CGA	0	0	34.9		63	117	|GACTTAC|AT|AGAAAGA|ACC|T|CC|ACGT|GGT|GTAAGTT|GG|GTAATG|CTAA|TCTTTCT|	GCAGTGGTAGCTAGTTAGCCTCATAAGCTAAAGGTCGTGGGTTCGACTCCCACTCCCTGAAGACTTA	GACTTACATAGAAAGAACCTCCACGTGGTGTAAGTTGGGTAATGCTAATCTTTCT				3	192
ERR2245462.35936263	1	294	234	Ser	CGA	0	0	40.7		233	179	|GACTTAC|AT|AGAAAGA|ACC|T|CC|ACGT|GGT|GTAAGTT|GG|GTAATG|CTAA|TCTTTCT|	TCAGTGGTAGCTAGTTAGCCTCATAAGCTAAAGGTCGTGGGTTCGACTCCCACTCCCTGAA	GACTTACATAGAAAGAACCTCCACGTGGTGTAAGTTGGGTAATGCTAATCTTTCT				3	208
ERR2597509.33534655	2	152	92	Ser	CGA	0	0	40.7		91	37	|GACTTAC|AT|AGAAAGA|ACC|T|CC|ACGT|GGT|GTAAGTT|GG|GTAATG|CTAA|TCTTTCT|	TCAGTGGTAGCTAGTTAGCCTCATAAGCTAAAGGTCGTGGGTTCGACTCCCACTCCCTGAA	GACTTACATAGAAAGAACCTCCACGTGGTGTAAGTTGGGTAATGCTAATCTTTCT				3	208
ERR2597406.4197665	1	151	211	Ser	CGA	0	0	40.7		212	266	|GACTTAC|AT|AGAAAGA|ACC|T|CC|ACGT|GGT|GTAAGTT|GG|GTAATG|CTAA|TCTTTCT|	TCAGTGGTAGCTAGTTAGCCTCATAAGCTAAAGGTCGTGGGTTCGACTCCCACTCCCTGAA	GACTTACATAGAAAGAACCTCCACGTGGTGTAAGTTGGGTAATGCTAATCTTTCT				3	208
ERR2607389.1233614	1	152	92	Ser	CGA	0	0	40.7		91	37	|GACTTAC|AT|AGAAAGA|ACC|T|CC|ACGT|GGT|GTAAGTT|GG|GTAATG|CTAA|TCTTTCT|	TCAGTGGTAGCTAGTTAGCCTCATAAGCTAAAGGTCGTGGGTTCGACTCCCACTCCCTGAA	GACTTACATAGAAAGAACCTCCACGTGGTGTAAGTTGGGTAATGCTAATCTTTCT				3	208
ERR2607389.1233835	1	152	92	Ser	CGA	0	0	40.7		91	37	|GACTTAC|AT|AGAAAGA|ACC|T|CC|ACGT|GGT|GTAAGTT|GG|GTAATG|CTAA|TCTTTCT|	TCAGTGGTAGCTAGTTAGCCTCATAAGCTAAAGGTCGTGGGTTCGACTCCCACTCCCTGAA	GACTTACATAGAAAGAACCTCCACGTGGTGTAAGTTGGGTAATGCTAATCTTTCT				3	208
ERR2607389.1234323	1	152	92	Ser	CGA	0	0	40.7		91	37	|GACTTAC|AT|AGAAAGA|ACC|T|CC|ACGT|GGT|GTAAGTT|GG|GTAATG|CTAA|TCTTTCT|	TCAGTGGTAGCTAGTTAGCCTCATAAGCTAAAGGTCGTGGGTTCGACTCCCACTCCCTGAA	GACTTACATAGAAAGAACCTCCACGTGGTGTAAGTTGGGTAATGCTAATCTTTCT				3	208
ERR2597528.31821733	1	1	57	Ser	CGA	0	0	29.6		58	112	|GACTTAC|AT|AGAAAGA|ACC|T|CC|ACGT|GGT|GTAAGTT|GG|GTAATG|CTAA|TCTTTCT|	TGGTAGCTAGTTAGCCTCATAAGCTAAAGGTCGTGGGTTCGACTCCCACTCCCTGAA	GACTTACATAGAAAGAACCTCCACGTGGTGTAAGTTGGGTAATGCTAATCTTTCT				3	346
ERR2597398.19925526	1	302	246	Ser	CGA	0	0	29.6		245	191	|GACTTAC|AT|AGAAAGA|ACC|T|CC|ACGT|GGT|GTAAGTT|GG|GTAATG|CTAA|TCTTTCT|	TGGTAGCTAGTTAGCCTCATAAGCTAAAGGTCGTGGGTTCGACTCCCACTCCCTGAA	GACTTACATAGAAAGAACCTCCACGTGGTGTAAGTTGGGTAATGCTAATCTTTCT				3	346
ERR2597460.4038984	1	1	57	Ser	CGA	0	0	29.6		58	112	|GACTTAC|AT|AGAAAGA|ACC|T|CC|ACGT|GGT|GTAAGTT|GG|GTAATG|CTAA|TCTTTCT|	TGGTAGCTAGTTAGCCTCATAAGCTAAAGGTCGTGGGTTCGACTCCCACTCCCTGAA	GACTTACATAGAAAGAACCTCCACGTGGTGTAAGTTGGGTAATGCTAATCTTTCT				3	346
ERR2597501.19910850	1	1	57	Ser	CGA	0	0	29.6		58	112	|GACTTAC|AT|AGAAAGA|ACC|T|CC|ACGT|GGT|GTAAGTT|GG|GTAATG|CTAA|TCTTTCT|	TGGTAGCTAGTTAGCCTCATAAGCTAAAGGTCGTGGGTTCGACTCCCACTCCCTGAA	GACTTACATAGAAAGAACCTCCACGTGGTGTAAGTTGGGTAATGCTAATCTTTCT				3	346
ERR2245484.7381282	1	136	205	Ser	CGA	0	0	35.4		206	260	|GACTTAC|AT|AGAAAGA|ACC|T|CC|ACGT|GGT|GTAAGTT|GG|GTAATG|CTAA|TCTTTCT|	ACGTGGAGGTTCTTTCTAGCTAGTTAGCCTCATAAGCTAAAGGTCGTGGGTTCGACTCCCACTCCCTGAA	GACTTACATAGAAAGAACCTCCACGTGGTGTAAGTTGGGTAATGCTAATCTTTCT				3	880
ERR2245478.6084947	1	136	205	Ser	CGA	0	0	35.4		206	260	|GACTTAC|AT|AGAAAGA|ACC|T|CC|ACGT|GGT|GTAAGTT|GG|GTAATG|CTAA|TCTTTCT|	ACGTGGAGGTTCTTTCTAGCTAGTTAGCCTCATAAGCTAAAGGTCGTGGGTTCGACTCCCACTCCCTGAA	GACTTACATAGAAAGAACCTCCACGTGGTGTAAGTTGGGTAATGCTAATCTTTCT				3	880
ERR2597403.1201783	2	161	88	Ser	CGA	0	0	40.7		93	39	|GACTTAC|AT|AGAAAGA|ACC|T|CC|ACGT|GGT|GTAAGTT|GG|GTAATG|CTAA|TCTTTCT|	GCAAAGATAAGTGGTAGCTAGTTAGCCTAATAAGCTAAAGGTCGTGGGTTCGACTCCCACTCCCTGAAGACTTA	GACTTACATAGAAAGAACCTCCACGTGGTGTAAGTTGGGTAATGCTAATCTTTCT				3	921
ERR2597403.6920646	2	161	88	Ser	CGA	0	0	40.7		93	39	|GACTTAC|AT|AGAAAGA|ACC|T|CC|ACGT|GGT|GTAAGTT|GG|GTAATG|CTAA|TCTTTCT|	GCAAAGATAAGTGGTAGCTAGTTAGCCTAATAAGCTAAAGGTCGTGGGTTCGACTCCCACTCCCTGAAGACTTA	GACTTACATAGAAAGAACCTCCACGTGGTGTAAGTTGGGTAATGCTAATCTTTCT				3	921
ERR2597466.7840757	1	161	94	Ser	CGA	0	0	33.1		93	39	|GACTTAC|AT|AGAAAGA|ACC|T|CC|ACGT|GGT|GTAAGTT|GG|GTAATG|CTAA|TCTTTCT|	TTATGTCTACGTGGTAGCTAGTTAGCCTCATAAGCTAAAGGTCGTGGGTTCGACTCCCACTCCCTGAA	GACTTACATAGAAAGAACCTCCACGTGGTGTAAGTTGGGTAATGCTAATCTTTCT				3	923
ERR2597466.7841087	1	161	94	Ser	CGA	0	0	33.1		93	39	|GACTTAC|AT|AGAAAGA|ACC|T|CC|ACGT|GGT|GTAAGTT|GG|GTAATG|CTAA|TCTTTCT|	TTATGTCTACGTGGTAGCTAGTTAGCCTCATAAGCTAAAGGTCGTGGGTTCGACTCCCACTCCCTGAA	GACTTACATAGAAAGAACCTCCACGTGGTGTAAGTTGGGTAATGCTAATCTTTCT				3	923
ERR2597371.14911192	1	158	96	Ser	CGA	0	0	34.5		97	43	|GACTTAC|AT|AGAAAGA|ACC|T|CC|ACGT|GGT|GTAAGTT|GG|GTAATG|CTAA|TCTTTCT|	CTTTATGTAGCTAGTTAGCCTCATAAGCTAAAGGTCGTGGGTTCGACTCCCACTCCCTGAAGA	GACTTACATAGAAAGAACCTCCACGTGGTGTAAGTTGGGTAATGCTAATCTTTCT				3	967
ERR2597371.14912484	1	158	96	Ser	CGA	0	0	34.5		97	43	|GACTTAC|AT|AGAAAGA|ACC|T|CC|ACGT|GGT|GTAAGTT|GG|GTAATG|CTAA|TCTTTCT|	CTTTATGTAGCTAGTTAGCCTCATAAGCTAAAGGTCGTGGGTTCGACTCCCACTCCCTGAAGA	GACTTACATAGAAAGAACCTCCACGTGGTGTAAGTTGGGTAATGCTAATCTTTCT				3	967
ERR2597459.10819302	2	152	92	Ser	CGA	0	0	38		91	37	|GACTTAC|AT|AGAAAGA|ACC|T|CC|ACGT|GGT|GTAAGTT|GG|GTAATG|CTAA|TCTTTCT|	CCAGTGGTAGCTAGTTAGCCTCATAAGCTAAAGGTCGTGGGTTCGACTCCCACTCCCTGAA	GACTTACATAGAAAGAACCTCCACGTGGTGTAAGTTGGGTAATGCTAATCTTTCT				3	991
ERR2597531.25331054	1	150	210	Ser	CGA	0	0	38		211	265	|GACTTAC|AT|AGAAAGA|ACC|T|CC|ACGT|GGT|GTAAGTT|GG|GTAATG|CTAA|TCTTTCT|	CCAGTGGTAGCTAGTTAGCCTCATAAGCTAAAGGTCGTGGGTTCGACTCCCACTCCCTGAA	GACTTACATAGAAAGAACCTCCACGTGGTGTAAGTTGGGTAATGCTAATCTTTCT				3	991
ERR2597431.3730774	1	160	100	Ser	CGA	0	0	23.1		99	45	|GACTTAC|AT|AGAAAGA|ACC|T|CC|ACGT|GGT|GTAAGTT|GG|GTAATG|CTAA|TCTTTCT|	CCACACACTGCTAGTTAGCCTCATAAGCTAAAGGTCGTGGGTTCGACTCCCACTCCCTGAA	GACTTACATAGAAAGAACCTCCACGTGGTGTAAGTTGGGTAATGCTAATCTTTCT				3	1244
ERR2597533.27190050	1	140	205	Ser	CGA	0	0	35.1		206	260	|GACTTAC|AT|AGAAAGA|ACC|T|CC|ACGT|GGT|GTAAGTT|GG|GTAATG|CTAA|TCTTTCT|	TCATATTATATATAGCTAGTTAGCCTCATAAGCTAAAGGTCGTGGGTTCGACTCCCACTCCCTGAA	GACTTACATAGAAAGAACCTCCACGTGGTGTAAGTTGGGTAATGCTAATCTTTCT				3	1476
ERR2597473.10537865	1	300	237	Ser	CGA	0	0	31.5		242	188	|GACTTAC|AT|AGAAAGA|ACC|T|CC|ACGT|GGT|GTAAGTT|GG|GTAATG|CTAA|TCTTTCT|	GTGGTAGGTAGGTAGCCTCATAAGCTAAAGGTCGTGGGTTCGACTCCCACTCCCTGAAGACTTA	GACTTACATAGAAAGAACCTCCACGTGGTGTAAGTTGGGTAATGCTAATCTTTCT				3	1540
ERR2245470.267356	1	147	209	Ser	CGA	0	0	39.7		208	262	|GACTTAC|AT|AGAAAGA|ACC|T|CC|ACGT|GGT|GTAAGTT|GG|GTAATG|CTAA|TCTTTCT|	TTTCGGGTAGCTAGTTAGCCTCATAAGCTAAAGGTCGTGGGTTCGACTCCCACTCCCTGAAGA	GACTTACATAGAAAGAACCTCCACGTGGTGTAAGTTGGGTAATGCTAATCTTTCT				3	1709
ERR2597418.9314583	1	147	208	Ser	CGA	0	0	30.6		207	261	|GACTTAC|AT|AGAAAGA|ACC|T|CC|ACGT|GGT|GTAAGTT|GG|GTAATG|CTAA|TCTTTCT|	TCATTGTAGCTAGTTAGCCTCATAAGCTAAAGGTCGTGGGTTCGACTCCCACTCCCTGACGA	GACTTACATAGAAAGAACCTCCACGTGGTGTAAGTTGGGTAATGCTAATCTTTCT				3	1796
ERR2597413.42663693	1	1	57	Ser	CGA	0	0	29.6		58	112	|GACTTAC|AT|AGAAAGA|ACC|T|CC|ACGT|GGT|GTAAGTT|GG|GTAATG|CTAA|TCTTTCT|	TGGTAGCTAGTTAGCCTCATAAGCTAAAGGCCGTGGGTTCGACTCCCACTCCCTGAA	GACTTACATAGAAAGAACCTCCACGTGGTGTAAGTTGGGTAATGCTAATCTTTCT				3	1902
ERR1606223.14775221	1	300	234	Ser	CGA	0	0	28.2		239	185	|GACTTAC|AT|AGAAAGA|ACC|T|CC|ACGT|GGT|GTAAGTT|GG|GTAATG|CTAA|TCTTTCT|	GCATTGGTAGCTATTTAGCCTCATAAGCTAAAGGTCGTGGGTTCGACTCCCACTCCCTGAAGACTTA	GACTTACATAGAAAGAACCTCCACGTGGTGTAAGTTGGGTAATGCTAATCTTTCT				3	2062
ERR2597492.25375117	1	133	200	Ser	CGA	0	0	29.1		201	255	|GACTTAC|AT|AGAAAGA|ACC|T|CC|ACGT|GGT|GTAAGTT|GG|GTAATG|CTAA|TCTTTCT|	TCATTAAACTTATTATTATAGTTAGCCTCATAAGCTAAAGGTCGTGGGTTCGACTCCCACTCCCTGAA	GACTTACATAGAAAGAACCTCCACGTGGTGTAAGTTGGGTAATGCTAATCTTTCT				3	2115
ERR2597533.7669932	1	164	103	Ser	CGA	0	0	24.6		102	48	|GACTTAC|AT|AGAAAGA|ACC|T|CC|ACGT|GGT|GTAAGTT|GG|GTAATG|CTAA|TCTTTCT|	TCGAACTCTTACAAGTTAGCCTCATAAGCTAAAGGTCGTGGGTTCGACTCCCACTCCCTGAA	GACTTACATAGAAAGAACCTCCACGTGGTGTAAGTTGGGTAATGCTAATCTTTCT				3	2377
ERR2245472.14720998	1	157	92	Ser	CGA	0	0	33.6		93	39	|GACTTAC|AT|AGAAAGA|ACC|T|CC|ACGT|GGT|GTAAGTT|GG|GTAATG|CTAA|TCTTTCT|	TTTTATGTGGTAGCTAGTTAGCCTCATAAGCTAAAGGTCGTGGGTTCGACTCCCACTCCCTGAAGA	GACTTACATAGAAAGAACCTCCACGTGGTGTAAGTTGGGTAATGCTAATCTTTCT				3	2492
ERR2597485.32102782	3	158	98	Ser	CGA	0	0	31.3		97	43	|GACTTAC|AT|AGAAAGA|ACC|T|CC|ACGT|GGT|GTAAGTT|GG|GTAATG|CTAA|TCTTTCT|	CCTCTTATAGCTAGTTAGCCTCATAAGCTAAAGGTCGTGGGTTCGACTCCCACTCCCTGAA	GACTTACATAGAAAGAACCTCCACGTGGTGTAAGTTGGGTAATGCTAATCTTTCT				3	2575
ERR2245483.39547300	1	138	206	Ser	CGA	0	0	30.7		201	255	|GACTTAC|AT|AGAAAGA|ACC|T|CC|ACGT|GGT|GTAAGTT|GG|GTAATG|CTAA|TCTTTCT|	GTCTTAGATTAAGTAGTTAGCCTCATAAGCTAAAGGTCGTGGGTTCGACTCCCACTCCCTGAAGACTTA	GACTTACATAGAAAGAACCTCCACGTGGTGTAAGTTGGGTAATGCTAATCTTTCT				3	2586
ERR2597382.2421957	1	125	200	Ser	CGA	0	0	31.1		201	255	|GACTTAC|AT|AGAAAGA|ACC|T|CC|ACGT|GGT|GTAAGTT|GG|GTAATG|CTAA|TCTTTCT|	TTAGTGATAAACAATGCTTACAGTAGAAGTTAGCCTCATAAGCTAAAGGTCGTGGGTTCGACTCCCACTCCCTGAA	GACTTACATAGAAAGAACCTCCACGTGGTGTAAGTTGGGTAATGCTAATCTTTCT				3	2621
ERR2245474.22489713	1	158	97	Ser	CGA	0	0	32.1		96	42	|GACTTAC|AT|AGAAAGA|ACC|T|CC|ACGT|GGT|GTAAGTT|GG|GTAATG|CTAA|TCTTTCT|	ACATAGTGTAGCTAGTTAGCCTCATAAGCTAAAGGTCGTGGGTTCGACTCCCACTCCCTGAA	GACTTACATAGAAAGAACCTCCACGTGGTGTAAGTTGGGTAATGCTAATCTTTCT				3	2758
ERR1606223.19078279	1	133	197	Ser	CGA	0	0	28		198	252	|GACTTAC|AT|AGAAAGA|ACC|T|CC|ACGT|GGT|GTAAGTT|GG|GTAATG|CTAA|TCTTTCT|	TCATTTGCTTGTTTTACATTAGCCTCATAAGCTAAAGGTCGTGGGTTCGACTCCCACTCCCTGAA	GACTTACATAGAAAGAACCTCCACGTGGTGTAAGTTGGGTAATGCTAATCTTTCT				3	2851
ERR2597471.17902962	1	160	101	Ser	CGA	0	0	34		97	43	|GACTTAC|AT|AGAAAGA|ACC|T|CC|ACGT|GGT|GTAAGTT|GG|GTAATG|CTAA|TCTTTCT|	CAAGTATTATAGCTAGTTAGCCTCATAAGCTAAAGGTCGTGGGTTCGACTCCCACTCCCT	GACTTACATAGAAAGAACCTCCACGTGGTGTAAGTTGGGTAATGCTAATCTTTCT				3	2923
ERR2597413.37757884	2	170	105	Ser	CGA	0	0	29.7		104	50	|GACTTAC|AT|AGAAAGA|ACC|T|CC|ACGT|GGT|GTAAGTT|GG|GTAATG|CTAA|TCTTTCT|	ACAAAGATATGTAATTTATTTAGCCTCATAAGCTAAAGGTCGTGGGTTCGACTCCCACTCCCTGAA	GACTTACATAGAAAGAACCTCCACGTGGTGTAAGTTGGGTAATGCTAATCTTTCT				3	3020
ERR2597442.20658095	1	135	199	Ser	CGA	0	0	27.1		200	254	|GACTTAC|AT|AGAAAGA|ACC|T|CC|ACGT|GGT|GTAAGTT|GG|GTAATG|CTAA|TCTTTCT|	CCTTGGTTACATTATAAGTTAGCCTCATAAGCTAAAGGTCGTGGGTTCGACTCCCACTCCCTGAA	GACTTACATAGAAAGAACCTCCACGTGGTGTAAGTTGGGTAATGCTAATCTTTCT				3	3028
SRR7287117.14866560	1	239	308	Ser	CGA	0	0	36.1	pseudo	309	363	|GACTTAC|AT|AGAAAGA|ACC|T|CC|ACGT|GGT|GTAAGTT|GG|GTAATG|CTAA|TCTTTCT|	TTATGAGGCTAAGTGGTAGCTAGTTAGCCTCATAAGCTAAAGGTCGTGGGTTCGACTCCCACTCCCTGAA	GACTTACATAGAAAGAACCTCCACGTGGTGTAAGTTGGGTAATGCTAATCTTTCT				3	3073
ERR2597413.13336691	2	161	96	Ser	CGA	0	0	28.7		101	47	|GACTTAC|AT|AGAAAGA|ACC|T|CC|ACGT|GGT|GTAAGTT|GG|GTAATG|CTAA|TCTTTCT|	GCAAAGATAATAGTTAGCCTCATAAGCTAAAGGTCGTGGGTTCGACTCCCACTCCCTGAAGACTTA	GACTTACATAGAAAGAACCTCCACGTGGTGTAAGTTGGGTAATGCTAATCTTTCT				3	3107
ERR2597492.17484618	1	149	209	Ser	CGA	0	0	35.5		210	264	|GACTTAC|AT|AGAAAGA|ACC|T|CC|ACGT|GGT|GTAAGTT|GG|GTAATG|CTAA|TCTTTCT|	TCCGTGGTAGCTAGTTAGCCTCATAAGCTAAAGGTCGTGGGTTCGACTCCCACTCCCTGAA	GACTTACATAGAAAGAACCTCCACGTGGTGTAAGTTGGGTAATGCTAATCTTTCT				3	3213
ERR2597400.4130974	1	155	90	Ser	CGA	0	0	34.9		91	37	|GACTTAC|AT|AGAAAGA|ACC|T|CC|ACGT|GGT|GTAAGTT|GG|GTAATG|CTAA|TCTTTCT|	CTTTGAGTGGTAGCCAGTTAGCCTCATAAGCTAAAGGTCGTGGGTTCGACTCCCACTCCCTGAAGA	GACTTACATAGAAAGAACCTCCACGTGGTGTAAGTTGGGTAATGCTAATCTTTCT				3	3287
ERR2597423.49372819	1	144	199	Ser	CGA	0	0	24		200	254	|GACTTAC|AT|AGAAAGA|ACC|T|CC|ACGT|GGT|GTAAGTT|GG|GTAATG|CTAA|TCTTTCT|	TCAGGGAGATCAGCCTCATAAGCTAAAGGTCGTGGGTTCGACTCCCACTCCCTGAA	GACTTACATAGAAAGAACCTCCACGTGGTGTAAGTTGGGTAATGCTAATCTTTCT				3	3327
ERR2597522.32044772	1	146	210	Ser	CGA	0	0	37.5		211	265	|GACTTAC|AT|AGAAAGA|ACC|T|CC|ACGT|GGT|GTAAGTT|GG|GTAATG|CTAA|TCTTTCT|	CCATAGAGTGGTAGCTAGTTAGCCTCATAAGCTAAAGGTCGTGGGTTCGACTCCCACTCCCTGAA	GACTTACATAGAAAGAACCTCCACGTGGTGTAAGTTGGGTAATGCTAATCTTTCT				3	3573
ERR2245472.27173557	2	159	95	Ser	CGA	0	0	31.6		94	40	|GACTTAC|AT|AGAAAGA|ACC|T|CC|ACGT|GGT|GTAAGTT|GG|GTAATG|CTAA|TCTTTCT|	TCTATTTTTGGTAGCGAGTTAGCCTCATAAGCTAAAGGTCGTGGGTTCGACTCCCACTCCCTGAA	GACTTACATAGAAAGAACCTCCACGTGGTGTAAGTTGGGTAATGCTAATCTTTCT				3	3609
ERR2597502.12889876	1	135	202	Ser	CGA	0	0	33.8		203	257	|GACTTAC|AT|AGAAAGA|ACC|T|CC|ACGT|GGT|GTAAGTT|GG|GTAATG|CTAA|TCTTTCT|	ACAGGTTTATTATTGAACTAGTTAGCCTCATAAGCTAAAGGTCGTGGGTTCGACTCCCACTCCCTGAA	GACTTACATAGAAAGAACCTCCACGTGGTGTAAGTTGGGTAATGCTAATCTTTCT				3	3708
ERR2597528.35981081	1	163	95	Ser	CGA	0	0	29		100	46	|GACTTAC|AT|AGAAAGA|ACC|T|CC|ACGT|GGT|GTAAGTT|GG|GTAATG|CTAA|TCTTTCT|	GCTTTTGTAAGCCTAGTTAGCCTCATAAGCTAAAGGTCGTGGGTTCGACTCCCACTCCCTGAAGACTTA	GACTTACATAGAAAGAACCTCCACGTGGTGTAAGTTGGGTAATGCTAATCTTTCT				3	3744
ERR2597427.23857037	1	140	207	Ser	CGA	0	0	29.4		202	256	|GACTTAC|AT|AGAAAGA|ACC|T|CC|ACGT|GGT|GTAAGTT|GG|GTAATG|CTAA|TCTTTCT|	GTCTTAGATTAATAGTTAGCCTCATAAGCTAAAGGTCGTGGGTTCGACTCCCACTCCCTGAAGACTTA	GACTTACATAGAAAGAACCTCCACGTGGTGTAAGTTGGGTAATGCTAATCTTTCT				3	3838
ERR2597407.9190746	1	139	204	Ser	CGA	0	0	32.7		205	259	|GACTTAC|AT|AGAAAGA|ACC|T|CC|ACGT|GGT|GTAAGTT|GG|GTAATG|CTAA|TCTTTCT|	TTAGAACTGTCCTAGCTAGTTAGCCTCATAAGCTAAAGGTCGTGGGTTCGACTCCCACTCCCTGAA	GACTTACATAGAAAGAACCTCCACGTGGTGTAAGTTGGGTAATGCTAATCTTTCT				3	4184
ERR2245467.17518177	2	266	203	Ser	CGA	0	0	24.8		208	154	|GACTTAC|AT|AGAAAGA|ACC|T|CC|ACGT|GGT|GTAAGTT|GG|GTAATG|CTAA|TCTTTCT|	GTGGTAGCTAGTTAGTCTCATAAGCTAAAGGTCGTGGGTTCGACTCCCACTCCCTGAAGACTTA	GACTTACATAGAAAGAACCTCCACGTGGTGTAAGTTGGGTAATGCTAATCTTTCT				3	4381
ERR2597328.16752776	1	85	145	Ser	CGA	0	0	28.4		146	200	|GACTTAC|AT|AGAAAGA|ACC|T|CC|ACGT|GGT|GTAAGTT|GG|GTAATG|CTAA|TCTTTCT|	TCATGGAGTGAGAGTCAGCCTCATAAGCTAAAGGTCGTGGGTTCGACTCCCACTCCCTGAA	GACTTACATAGAAAGAACCTCCACGTGGTGTAAGTTGGGTAATGCTAATCTTTCT				3	4382
ERR2597399.10613836	1	273	210	Ser	CGA	0	0	23.4		215	161	|GACTTAC|AT|AGAAAGA|ACC|T|CC|ACGT|GGT|GTAAGTT|GG|GTAATG|CTAA|TCTTTCT|	GTGGTAGCTAGTTAGCCGCATAAGCTAAAGGTCGTGGGTTCGACTCCCACTCCCTGAAGACTTA	GACTTACATAGAAAGAACCTCCACGTGGTGTAAGTTGGGTAATGCTAATCTTTCT				3	4605
ERR2245466.14388445	1	174	101	Ser	CGA	0	0	25	pseudo	106	52	|GACTTAC|AT|AGAAAGA|ACC|T|CC|ACGT|GGT|GTAAGTT|GG|GTAATG|CTAA|TCTTTCT|	GTCTGATGTAGTTCATTCTTTCTAGCCTCATAAGCTAAAGGTCGTGGGTTCGACTCCCACTCCCTGAAGACTTA	GACTTACATAGAAAGAACCTCCACGTGGTGTAAGTTGGGTAATGCTAATCTTTCT				3	4643
ERR2597416.1304920	2	302	245	Ser	CGA	0	0	27.2		244	190	|GACTTAC|AT|AGAAAGA|ACC|T|CC|ACGT|GGT|GTAAGTT|GG|GTAATG|CTAA|TCTTTCT|	TTAGTATCTAGTTAGCCTCATAAGCTAAAGGTCGTGGGTTCGACTCCCACTCCCTGAA	GACTTACATAGAAAGAACCTCCACGTGGTGTAAGTTGGGTAATGCTAATCTTTCT				3	4831
ERR2597434.3968255	1	1	55	Ser	CGA	0	0	25.8	pseudo	57	111	|GACTTAC|AT|AGAAAGA|ACC|T|CC|ACGT|GGT|GTAAGTT|GG|GTAATG|CTAA|TCTTTCT|	GGTAGCTAGTTAGCCTCATAAGCTAAATGTCGTGGGTTCGACTCCCACTCCCTGA	GACTTACATAGAAAGAACCTCCACGTGGTGTAAGTTGGGTAATGCTAATCTTTCT				3	4925
ERR2597522.8412186	1	143	203	Ser	CGA	0	0	33.8		204	258	|GACTTAC|AT|AGAAAGA|ACC|T|CC|ACGT|GGT|GTAAGTT|GG|GTAATG|CTAA|TCTTTCT|	TCATGCCTGGCTAGTTAGCCTCATAAGCTAAAGGTCGTGGGTTCGACTCCCACTCCCTGAA	GACTTACATAGAAAGAACCTCCACGTGGTGTAAGTTGGGTAATGCTAATCTTTCT				3	5136
ERR2597472.5624544	1	142	210	Ser	CGA	0	0	43.3		211	265	|GACTTAC|AT|AGAAAGA|ACC|T|CC|ACGT|GGT|GTAAGTT|GG|GTAATG|CTAA|TCTTTCT|	TTAGTGATAGAGTGGTAGCTAGTTAGCCTCATAAGCTAAAGGTCGTGGGTTCGACTCCCACTCCCTGAA	GACTTACATAGAAAGAACCTCCACGTGGTGTAAGTTGGGTAATGCTAATCTTTCT				3	5214
ERR2597373.9753206	1	146	216	Ser	CGA	0	0	37.2		211	265	|GACTTAC|AT|AGAAAGA|ACC|T|CC|ACGT|GGT|GTAAGTT|GG|GTAATG|CTAA|TCTTTCT|	GTCTTAAGTGGTAGCTAGTTAGCCTCATAAGCTAAAGGTCGTGGGTTCGACTCCCACTCCCTGAAGACTTA	GACTTACATAGAAAGAACCTCCACGTGGTGTAAGTTGGGTAATGCTAATCTTTCT				3	5484
ERR2597511.34181239	1	143	203	Ser	CGA	0	0	39.8		204	258	|GACTTAC|AT|AGAAAGA|ACC|T|CC|ACGT|GGT|GTAAGTT|GG|GTAATG|CTAA|TCTTTCT|	TTAGGTGTAGCTAGTTAGCCTCATAAGCTAAAGGTCGTGGGTTCGACTCCCACTCCCTGAA	GACTTACATAGAAAGAACCTCCACGTGGTGTAAGTTGGGTAATGCTAATCTTTCT				3	5614
ERR2597405.15319370	1	146	208	Ser	CGA	0	0	30.8		207	261	|GACTTAC|AT|AGAAAGA|ACC|T|CC|ACGT|GGT|GTAAGTT|GG|GTAATG|CTAA|TCTTTCT|	CTTCCTGTAGCTAGTTAGCCTCATAAGCTAAAGGTCGTGGGTTCGACTCCCACTCCCTGAAGA	GACTTACATAGAAAGAACCTCCACGTGGTGTAAGTTGGGTAATGCTAATCTTTCT				3	5668
ERR2597380.6927016	2	156	94	Ser	CGA	0	0	37.7		95	41	|GACTTAC|AT|AGAAAGA|ACC|T|CC|ACGT|GGT|GTAAGTT|GG|GTAATG|CTAA|TCTTTCT|	TTTAGGGTAGCTAGTTAGCCTCATAAGCTAAAGGTCGTGGGTTCGACTCCCACTCCCTGAAGA	GACTTACATAGAAAGAACCTCCACGTGGTGTAAGTTGGGTAATGCTAATCTTTCT				3	5741
ERR2597430.9350139	1	302	246	Undet	NNN	0	0	28.1		242	188	|GACTTAC|AT|AGAAAGA|ACC|T|CC|ACGT|GGT|GTAAGTT|GG|GTAATG|CTAA|TCTTTCT|	CAGTGGTAGCTAGTTAGCCTCATAAGCTAAAGGTCGTGGGTTCGACTCCCACTCCCT	GACTTACATAGAAAGAACCTCCACGTGGTGTAAGTTGGGTAATGCTAATCTTTCT				3	1911
ERR2597367.19757116	1	148	76	Val	CAC	0	0	47.7		78	24	|GACTTAC|AT|AGAAAGA|ACC|T|CC|ACGT|GGT|GTAAGTT|GG|GTAATG|CTAA|TCTTTCT|	GGGATGTTAGCAGCGGTAGCTAGTTAGCCTCACAAGCTAAAGGTCGTGGGTTCGACTCCCACTCCCTGAAGAC	GACTTACATAGAAAGAACCTCCACGTGGTGTAAGTTGGGTAATGCTAATCTTTCT				3	5418
ERR2597519.6705157	1	139	214	Gln	CTG	0	0	31.5	pseudo	215	271	|GAATGTA|CAT|GATAGTA|ACC|T|CC|ACGC|GGT|TACATTT|GG|GTTATG|CTAAT|GACTATC|	CGCCTTTTATTTTAGCGGTCTCTAAAACCGTATCCCTCTGAAGGAGTTAGTCTGGGTTCGAATCCCAGTAGGGCAA	GAATGTACATGATAGTAACCTCCACGCGGTTACATTTGGGTTATGCTAATGACTATC				4	861
ERR2597519.6705309	1	139	214	Gln	CTG	0	0	31.5	pseudo	215	271	|GAATGTA|CAT|GATAGTA|ACC|T|CC|ACGC|GGT|TACATTT|GG|GTTATG|CTAAT|GACTATC|	CGCCTTTTATTTTAGCGGTCTCTAAAACCGTATCCCTCTGAAGGAGTTAGTCTGGGTTCGAATCCCAGTAGGGCAA	GAATGTACATGATAGTAACCTCCACGCGGTTACATTTGGGTTATGCTAATGACTATC				4	861
ERR2597426.31493638	1	176	98	Gln	CTG	0	0	20.9	pseudo	97	41	|GAATGTA|CAT|GATAGTA|ACC|T|CC|ACGC|GGT|TACATTT|GG|GTTATG|CTAAT|GACTATC|	TCCCTTACGTAGTTTATTAGCAGCGTAAAACCGTATCCCTCTGAAGGAGTTAGTCTGGGTTCGAATCCCAGTAGGGCGA	GAATGTACATGATAGTAACCTCCACGCGGTTACATTTGGGTTATGCTAATGACTATC				4	1060
ERR2597426.31493665	1	176	98	Gln	CTG	0	0	20.9	pseudo	97	41	|GAATGTA|CAT|GATAGTA|ACC|T|CC|ACGC|GGT|TACATTT|GG|GTTATG|CTAAT|GACTATC|	TCCCTTACGTAGTTTATTAGCAGCGTAAAACCGTATCCCTCTGAAGGAGTTAGTCTGGGTTCGAATCCCAGTAGGGCGA	GAATGTACATGATAGTAACCTCCACGCGGTTACATTTGGGTTATGCTAATGACTATC				4	1060
ERR2597379.17202677	1	144	219	Gln	CTG	0	0	21.5	pseudo	220	276	|GAATGTA|CAT|GATAGTA|ACC|T|CC|ACGC|GGT|TACATTT|GG|GTTATG|CTAAT|GACTATC|	TCCTGTGCAGTACAGCGGTCTCTAAAACCGTATCCCTCTGAAGGAGTTAGTCTGGGTTCGAATCCCAGTAGGGCAA	GAATGTACATGATAGTAACCTCCACGCGGTTACATTTGGGTTATGCTAATGACTATC				4	1191
ERR2597379.17204263	1	144	219	Gln	CTG	0	0	21.5	pseudo	220	276	|GAATGTA|CAT|GATAGTA|ACC|T|CC|ACGC|GGT|TACATTT|GG|GTTATG|CTAAT|GACTATC|	TCCTGTGCAGTACAGCGGTCTCTAAAACCGTATCCCTCTGAAGGAGTTAGTCTGGGTTCGAATCCCAGTAGGGCAA	GAATGTACATGATAGTAACCTCCACGCGGTTACATTTGGGTTATGCTAATGACTATC				4	1191
ERR2597434.10800347	1	174	108	Gln	CTG	0	0	21	pseudo	107	51	|GAATGTA|CAT|GATAGTA|ACC|T|CC|ACGC|GGT|TACATTT|GG|GTTATG|CTAAT|GACTATC|	CGAGCTGCGTCAGTAAAGACCTCTCCCTCTGAAGGAGTTAGTCTGGGTTCGAATCCCAGTAGGGCAA	GAATGTACATGATAGTAACCTCCACGCGGTTACATTTGGGTTATGCTAATGACTATC				4	1417
SRR2329666.5287862	1	145	217	Gln	CTG	0	0	20	pseudo	218	274	|GAATGTA|CAT|GATAGTA|ACC|T|CC|ACGC|GGT|TACATTT|GG|GTTATG|CTAAT|GACTATC|	TGTTTAGTACAGCGGTCTCTAAAACCGTATCCCTCTGAAGGAGTTAGTCTGGGTTCGAATCCCAGTAGGGCGA	GAATGTACATGATAGTAACCTCCACGCGGTTACATTTGGGTTATGCTAATGACTATC				4	1836
ERR2245474.27066763	1	133	208	Gln	CTG	0	0	20.2	pseudo	209	265	|GAATGTA|CAT|GATAGTA|ACC|T|CC|ACGC|GGT|TACATTT|GG|GTTATG|CTAAT|GACTATC|	CGCCTTTTATTTTAGTATTCTCTAAAACCGTATCCCTCTGAAGGAGTTAGTCTGGGTTCGAATCCCAGTAGGGCAA	GAATGTACATGATAGTAACCTCCACGCGGTTACATTTGGGTTATGCTAATGACTATC				4	1938
ERR2597427.6268834	1	301	233	Gln	CTG	0	0	22.7		231	175	|GAATGTA|CAT|GATAGTA|ACC|T|CC|ACGC|GGT|TACATTT|GG|GTTATG|CTAAT|GACTATC|	GCAGTACAGCGGTCTCTAAAACCGTATCCCTCTGAAGGATTTAGTCTGGGTTCGAATCCCAGTAGGGCA	GAATGTACATGATAGTAACCTCCACGCGGTTACATTTGGGTTATGCTAATGACTATC				4	2665
ERR2597401.11626732	1	154	80	Gln	CTG	0	0	20.5	pseudo	81	25	|GAATGTA|CAT|GATAGTA|ACC|T|CC|ACGC|GGT|TACATTT|GG|GTTATG|CTAAT|GACTATC|	TTTGCAGTACAGCGGTCTCTAAAACCGTATCCCTCTGAAGGAGTTAGTCTGGGTTCGAATCCCAGTAGGGCAAGA	GAATGTACATGATAGTAACCTCCACGCGGTTACATTTGGGTTATGCTAATGACTATC				4	2812
ERR2597427.5674803	1	146	221	Gln	CTG	0	0	23.4	pseudo	222	278	|GAATGTA|CAT|GATAGTA|ACC|T|CC|ACGC|GGT|TACATTT|GG|GTTATG|CTAAT|GACTATC|	CGCTATGCAGTACAGCGGTCTCTAAAACCGTATCCCTCTGAAGGAGTTAGTCTGGGTTCGAATCCCAGTAGGGCAA	GAATGTACATGATAGTAACCTCCACGCGGTTACATTTGGGTTATGCTAATGACTATC				4	3084
ERR2597531.608986	1	129	205	Gln	CTG	0	0	21.9		206	262	|GAATGTA|CAT|GATAGTA|ACC|T|CC|ACGC|GGT|TACATTT|GG|GTTATG|CTAAT|GACTATC|	CGCCTTTTATTTTAGTAATTATATAAAACCGTATCCCTCTGAAGGAGTTAGTCTGGGTTCGAATCCCAGTAGGGCAA	GAATGTACATGATAGTAACCTCCACGCGGTTACATTTGGGTTATGCTAATGACTATC				4	3092
ERR2597492.37726283	1	167	89	Gln	CTG	0	0	31.7	pseudo	88	32	|GAATGTA|CAT|GATAGTA|ACC|T|CC|ACGC|GGT|TACATTT|GG|GTTATG|CTAAT|GACTATC|	TCCCTTACGTAGTTTAAGCGGTCTCTAAAACCGTATCCCTCTGAAGGAGTTAGTCTGGGTTCGAATCCCAGTAGGGCAA	GAATGTACATGATAGTAACCTCCACGCGGTTACATTTGGGTTATGCTAATGACTATC				4	3155
ERR2597498.54259023	1	152	82	Gln	CTG	0	0	20.7	pseudo	81	25	|GAATGTA|CAT|GATAGTA|ACC|T|CC|ACGC|GGT|TACATTT|GG|GTTATG|CTAAT|GACTATC|	CGCAGTACAGCGGTCTCTAAAACCGTATCCCTCTGAAGGAGTTAGTCTGGGTTCGAATCCCAGTAGGGCGA	GAATGTACATGATAGTAACCTCCACGCGGTTACATTTGGGTTATGCTAATGACTATC				4	3956
ERR2597411.38618599	1	160	85	Gln	CTG	0	0	21.5	pseudo	84	28	|GAATGTA|CAT|GATAGTA|ACC|T|CC|ACGC|GGT|TACATTT|GG|GTTATG|CTAAT|GACTATC|	TCATCCATAGTACAGCGGTCTCTAAAACCGTATCCCTCTGAAGGAGTTAGTCTGGGTTCGAATCCCAGTAGGGCAA	GAATGTACATGATAGTAACCTCCACGCGGTTACATTTGGGTTATGCTAATGACTATC				4	4190
ERR2597513.2175667	1	297	227	Gln	CTG	0	0	20.5	pseudo	226	170	|GAATGTA|CAT|GATAGTA|ACC|T|CC|ACGC|GGT|TACATTT|GG|GTTATG|CTAAT|GACTATC|	TGCAGTACAGCGGTCTCTAAAACCGTATCCCTCTGAAGGAGTTAGTCTGGGTTCGAATCCCAGTAGGGCAA	GAATGTACATGATAGTAACCTCCACGCGGTTACATTTGGGTTATGCTAATGACTATC				4	4220
ERR2245475.24925053	2	165	90	Gln	CTG	0	0	21	pseudo	89	33	|GAATGTA|CAT|GATAGTA|ACC|T|CC|ACGC|GGT|TACATTT|GG|GTTATG|CTAAT|GACTATC|	AGCCTTAACTTTCTGCGGTCTCTAAAACCGTATCCCTCTGAAGGAGTTAGTCTGGGTTCGAATCCCAGTAGGGCAA	GAATGTACATGATAGTAACCTCCACGCGGTTACATTTGGGTTATGCTAATGACTATC				4	4439
ERR2597358.2449866	2	185	110	Gln	CTG	0	0	22.1	pseudo	109	53	|GAATGTA|CAT|GATAGTA|ACC|T|CC|ACGC|GGT|TACATTT|GG|GTTATG|CTAAT|GACTATC|	TCCCTTAAGCCTTAACTTTCTTATCGAGATATTTCCTCTGAAGGAGTTAGTCTGGGTTCGAATCCCAGTAGGGCAA	GAATGTACATGATAGTAACCTCCACGCGGTTACATTTGGGTTATGCTAATGACTATC				4	4682
ERR2597402.25888092	1	169	103	Gln	CTG	0	0	26.8		102	46	|GAATGTA|CAT|GATAGTA|ACC|T|CC|ACGC|GGT|TACATTT|GG|GTTATG|CTAAT|GACTATC|	CGAGCTGCGTCAGTAAAGCCGTCTCCCTCTGAAGGAGTTAGTCTGGGTTCGAATCCCAGTAGGGCAA	GAATGTACATGATAGTAACCTCCACGCGGTTACATTTGGGTTATGCTAATGACTATC				4	4726
SRR2329666.15471948	1	154	80	Gln	CTG	0	0	21.3	pseudo	82	26	|GAATGTA|CAT|GATAGTA|ACC|T|CC|ACGC|GGT|TACATTT|GG|GTTATG|CTAAT|GACTATC|	TCTTAGTACAGCGGTCTCTAAAACCGTATCCCTCTGAAGGAGTTAGTCTGGGTTCGAATCCCAGTAGGGCGAGAA	GAATGTACATGATAGTAACCTCCACGCGGTTACATTTGGGTTATGCTAATGACTATC				4	4753
ERR2597427.9540464	1	163	91	Gln	CTG	0	0	25.2		90	34	|GAATGTA|CAT|GATAGTA|ACC|T|CC|ACGC|GGT|TACATTT|GG|GTTATG|CTAAT|GACTATC|	TCCCTTACGTAGCGGTCTCTAAAACCGTATCCCTCTGAAGGAGTTAGTCTGGGTTCGAATCCCAGTAGGGCAA	GAATGTACATGATAGTAACCTCCACGCGGTTACATTTGGGTTATGCTAATGACTATC				4	4899
ERR2597365.7199591	1	138	216	Gln	CTG	0	0	23	pseudo	217	273	|GAATGTA|CAT|GATAGTA|ACC|T|CC|ACGC|GGT|TACATTT|GG|GTTATG|CTAAT|GACTATC|	TGCTAAATTTGGTGACAGCGGTCTCTAAAACCGTATCCCTCTGAAGGAGTTAGTCTGGGTTCGAATCCCAGTAGGGCGA	GAATGTACATGATAGTAACCTCCACGCGGTTACATTTGGGTTATGCTAATGACTATC				4	5056
ERR2597519.6706183	1	139	214	Gln	CTG	0	0	27.4	pseudo	215	271	|GAATGTA|CAT|GATAGTA|ACC|T|CC|ACGC|GGT|TACATTT|GG|GTTATG|CTAAT|GACTATC|	CGCCTTTTCTTTTAGCGGTCTCTAAAACCGTATCCCTCTGAAGGAGTTAGTCTGGGTTCGAATCCCAGTAGGGCAA	GAATGTACATGATAGTAACCTCCACGCGGTTACATTTGGGTTATGCTAATGACTATC				4	5745
ERR2597425.23761012	1	272	116	Leu	TAA	223	151	20.5	pseudo	115	59	|GAATGTA|CAT|GATAGTA|ACC|T|CC|ACGC|GGT|TACATTT|GG|GTTATG|CTAAT|GACTATC|	TGCCATTATACTATAGGGCAATAATAGGGAGTTTTGACACTCCCTTAAGCCTTAACTTTCTTATCGAGATATTTATTGAATAAACGATTTACTTCGTCAGTAAGAGTACGAATCTTACTTTAAGGAGTTAGTCTGGGTTCGAATCCCAGTAGGGCAA	GAATGTACATGATAGTAACCTCCACGCGGTTACATTTGGGTTATGCTAATGACTATC				4	1908
ERR2597402.3651961	1	252	113	Leu	TAA	203	148	20.6	pseudo	112	56	|GAATGTA|CAT|GATAGTA|ACC|T|CC|ACGC|GGT|TACATTT|GG|GTTATG|CTAAT|GACTATC|	TGCCATTATACTATAGGGCAATAATAGGGAGTTTTGACACTCCCTTAAGCCTTAACTTTCTTATCGAGATATTTATTGAATAAACGATTTACTTCGTCAGTCGGAAGGAGTTAGTCTGGGTTCGAATCCCAGTAGGGCAA	GAATGTACATGATAGTAACCTCCACGCGGTTACATTTGGGTTATGCTAATGACTATC				4	1975
ERR2245464.39666734	1	241	94	Leu	TAA	192	129	20.3	pseudo	93	37	|GAATGTA|CAT|GATAGTA|ACC|T|CC|ACGC|GGT|TACATTT|GG|GTTATG|CTAAT|GACTATC|	TGCCATTATACTATAGGGCAATAATAGGGAGTTTTTACACTCCCTTAAGCCTTAACTTTCTTATCGAGATATTTATTAAATAAACGATTTTCTCTAAAACCGTATCCCTCTGAAGGAGTTAGTCTGGGTTCGAATCCCAGTAGGGCAA	GAATGTACATGATAGTAACCTCCACGCGGTTACATTTGGGTTATGCTAATGACTATC				4	3004
ERR2597498.7139782	1	265	113	Leu	TAA	216	148	20.1	pseudo	112	56	|GAATGTA|CAT|GATAGTA|ACC|T|CC|ACGC|GGT|TACATTT|GG|GTTATG|CTAAT|GACTATC|	TGCCATTATACTATAGGGCAATAATAGGGAGTTTTGACACTCCCTTAAGCCTTAACTTTCTTATCGAGATATTTATTGAATAAACGATTTACTTCGTCAGTAAGAGTACGAATCCTGAAGGAGTTAGTCTGGGTTCGAATCCCAGTAGGGCAA	GAATGTACATGATAGTAACCTCCACGCGGTTACATTTGGGTTATGCTAATGACTATC				4	3420
ERR2597411.2193334	1	255	115	Leu	TAA	206	150	20.6	pseudo	114	58	|GAATGTA|CAT|GATAGTA|ACC|T|CC|ACGC|GGT|TACATTT|GG|GTTATG|CTAAT|GACTATC|	TGCCATTATACTATAGGGCAATAATAGGGAGTTTTGACACTCCCTTAAGCCTTAACTTTCTTATCGAGATATTTATTGAATAAACGATTTACTTCGTCAGTAAGGAAGGAGTTAGTCTGGGTTCGAATCCCAGTAGGGCAA	GAATGTACATGATAGTAACCTCCACGCGGTTACATTTGGGTTATGCTAATGACTATC				4	3802
ERR2597514.21514001	1	274	114	Leu	TAA	225	149	20.2	pseudo	113	57	|GAATGTA|CAT|GATAGTA|ACC|T|CC|ACGC|GGT|TACATTT|GG|GTTATG|CTAAT|GACTATC|	TGCCATTATACTATAGGGCAATAATAGGGAGTTTTGACACTCCCTTAAGCCTTAACTTTCTTATCGAGATATTTATTGAATAAACGATTTACTTCGTCAGTAAGAGTACGAATCTTACTTTCTTGAAGGAGTTAGTCTGGGTTCGAATCCCAGTAGGGCAA	GAATGTACATGATAGTAACCTCCACGCGGTTACATTTGGGTTATGCTAATGACTATC				4	4085
ERR2597357.10033277	1	254	111	Leu	TAA	205	146	20.7	pseudo	110	54	|GAATGTA|CAT|GATAGTA|ACC|T|CC|ACGC|GGT|TACATTT|GG|GTTATG|CTAAT|GACTATC|	TGCCATTATACTATAGGGCAATAATAGGGAGTTTTGACACTCCCTTAAGCCTTAACTTTCTTATCGAGATATTTATTGAATAAACGATTTACTTCGTCAGTAACTCTGAAGGAGTTAGTCTGGGTTCGAATCCCAGTAGGGCAA	GAATGTACATGATAGTAACCTCCACGCGGTTACATTTGGGTTATGCTAATGACTATC				4	4962
ERR2597425.14172483	1	258	102	Leu	TAA	209	137	20.1	pseudo	101	45	|GAATGTA|CAT|GATAGTA|ACC|T|CC|ACGC|GGT|TACATTT|GG|GTTATG|CTAAT|GACTATC|	TGCCATTATACTATAGGGCAATAATAGGGAGTTTTGGCACTCCCTTAAGCCTTAACTTTCTTATCGAGATATTTATTGAATAAGCGATTTACTTCGTCAGTAAGATTACCGTATCCCTCTGAAGGAGTTAGTCTGGGTTCGAATCCCAGTAGGGCAA	GAATGTACATGATAGTAACCTCCACGCGGTTACATTTGGGTTATGCTAATGACTATC				4	5369
ERR2597505.25946411	1	156	77	Ser	CGA	0	0	21.6	pseudo	76	20	|GAATGTA|CAT|GATAGTA|ACC|T|CC|ACGC|GGT|TACATTT|GG|GTTATG|CTAAT|GACTATC|	AGACCTAATGGCAGTACAGCGGTCTCTAAAACCGTATCCCTCTGAAGGAGTTAGTCTGGGTTCGAATCCCAGTAGGGCAA	GAATGTACATGATAGTAACCTCCACGCGGTTACATTTGGGTTATGCTAATGACTATC				4	2845
ERR2597427.6268895	1	301	233	Ser	CGA	0	0	20.3	pseudo	231	175	|GAATGTA|CAT|GATAGTA|ACC|T|CC|ACGC|GGT|TACATTT|GG|GTTATG|CTAAT|GACTATC|	GCAGTACAGCGGTCTCTAAAACCGGATCCCTCTGAAGGAGTTAGTCTGGGTTCGAATCCCAGTAGGGCA	GAATGTACATGATAGTAACCTCCACGCGGTTACATTTGGGTTATGCTAATGACTATC				4	3026
ERR2597399.21356699	1	154	82	Ser	CGA	0	0	23.3	pseudo	81	25	|GAATGTA|CAT|GATAGTA|ACC|T|CC|ACGC|GGT|TACATTT|GG|GTTATG|CTAAT|GACTATC|	TGCGCAGTACAGCGGTCTCTAAAACCGTATCCCTCTGAAGGAGTTAGTCTGGGTTCGAATCCCAGTAGGGCAA	GAATGTACATGATAGTAACCTCCACGCGGTTACATTTGGGTTATGCTAATGACTATC				4	3157
ERR2597504.6317866	1	169	88	Ser	CGA	0	0	21.5	pseudo	87	31	|GAATGTA|CAT|GATAGTA|ACC|T|CC|ACGC|GGT|TACATTT|GG|GTTATG|CTAAT|GACTATC|	TGCTTAAAGATAGGATAACAGCGGTCTCTAAAACCGTATCCCTCTGAAGGAGTTAGTCTGGGTTCGAATCCCAGTAGGGCGA	GAATGTACATGATAGTAACCTCCACGCGGTTACATTTGGGTTATGCTAATGACTATC				4	3313
ERR2597384.18411541	1	136	219	Ser	CGA	0	0	25.3	pseudo	220	276	|GAATGTA|CAT|GATAGTA|ACC|T|CC|ACGC|GGT|TACATTT|GG|GTTATG|CTAAT|GACTATC|	CGCCTTTTATTTTAGTAGTACAGCGGTCTCTAAAACCGTATCCCTCTGAAGGAGTTAGTCTGGGTTCGAATCCCAGTAGGGCAA	GAATGTACATGATAGTAACCTCCACGCGGTTACATTTGGGTTATGCTAATGACTATC				4	3466
ERR2597369.2365023	1	157	83	Ser	CGA	0	0	21.4	pseudo	84	28	|GAATGTA|CAT|GATAGTA|ACC|T|CC|ACGC|GGT|TACATTT|GG|GTTATG|CTAAT|GACTATC|	CTTGCTGTACAGCGGTCTCTAAAACCGTATCCCTCTGAAGGAGTTAGTCTGGGTTCGAATCCCAGTAGGGCGAGA	GAATGTACATGATAGTAACCTCCACGCGGTTACATTTGGGTTATGCTAATGACTATC				4	4349
ERR2597455.13979292	1	134	215	Ser	CGA	0	0	24.9		216	272	|GAATGTA|CAT|GATAGTA|ACC|T|CC|ACGC|GGT|TACATTT|GG|GTTATG|CTAAT|GACTATC|	TGCCGAGTATGTAATAAACAGCGGTCTCTAAAACCGTATCCCTCTGAAGGAGTTAGTCTGGGTTCGAATCCCAGTAGGGCAA	GAATGTACATGATAGTAACCTCCACGCGGTTACATTTGGGTTATGCTAATGACTATC				4	4513
ERR2245445.47842597	1	158	78	Ser	CGA	0	0	20.4	pseudo	77	21	|GAATGTA|CAT|GATAGTA|ACC|T|CC|ACGC|GGT|TACATTT|GG|GTTATG|CTAAT|GACTATC|	CGCTTAAAATGGCAGTACAGCGGTCTCTAAAACCGTATCCCTCTGAAGGAGTTAGTCTGGGTTCGAATCCCAGTAGGGCAA	GAATGTACATGATAGTAACCTCCACGCGGTTACATTTGGGTTATGCTAATGACTATC				4	4718
ERR2597408.26051245	1	155	86	Ser	CGA	0	0	17.2	pseudo	82	26	|GAATGTA|CAT|GATAGTA|ACC|T|CC|ACGC|GGT|TACATTT|GG|GTTATG|CTAAT|GACTATC|	CAATCAGTACAGCGGTCTCTAAAACCGTATCCCTCTGAAGGAGTTAGTCTGGGTTCGAATCCCAGTAGGG	GAATGTACATGATAGTAACCTCCACGCGGTTACATTTGGGTTATGCTAATGACTATC				4	4737
ERR2597510.17302021	1	156	84	Ser	CGA	0	0	27.4	pseudo	83	27	|GAATGTA|CAT|GATAGTA|ACC|T|CC|ACGC|GGT|TACATTT|GG|GTTATG|CTAAT|GACTATC|	TGCTCAGTACAGCGGTCTCTAAAACCGTATCCCTCTGAAGGAGTTAGTCTGGGTTCGAATCCCAGTAGGGCGA	GAATGTACATGATAGTAACCTCCACGCGGTTACATTTGGGTTATGCTAATGACTATC				4	4930
[truncated: 11,776 more rows]
