# Supplementary material for: Identification of HDV-like theta ribozymes involved in tRNA-based recoding of gut bacteriophages
Source: Nat Commun. 2024 Feb 20;15:1559. doi: 10.1038/s41467-024-45653-w (PMC10879173; doi:10.1038/s41467-024-45653-w)
Supplement: Supplementary file 5 — Supplementary Data File 2 [file 41467_2024_45653_MOESM5_ESM.csv]

rnarobo_seq	occurrences	ribo_nr
|GGCGCGC|T|TTGACTT|ACC|T|CC|ACGC|GGT|GCGCGCT|GG|ATAACG|CTAAC|AAGTCAG|	1271	1754
|GGTAAC|G|AGAGAAT|ACC|T|CC|ACGC|GGT|GTTACT|GG|ATTAGA|CTAA|ATTCTTA|	1032	1755
|GGTTGC|A|TGTGTTT|ACC|T|CC|ACGT|GGT|GCAACT|GG|ATTAAGA|CTAA|AAACACA|	1020	1756
|GGCGCC|A|AGAGAAG|ACC|T|CC|CCGT|GGT|GGTGCT|GG|ATACGA|CTAA|CTTCTCA|	794	1757
|GGACGAC|GG|GCTATCA|ACC|T|CC|ACGC|GGT|GTCGTCT|GG|GTCATG|CGAAT|AGATAGT|	735	1758
|GACTTAC|AA|TGGTAAA|ACC|T|CC|GCGT|GGT|GTAAGTT|GG|GTTATG|CTAA|TTTACCA|	706	1759
|GGCATC|AA|GTAAGAA|ACC|T|CC|TCGT|GGT|GATGCC|GG|GTTGTG|CTAA|TTCTTAC|	614	1760
|GGAGTTC|GTA|TTAAACT|ACC|T|CC|ACGT|GGT|GAACTCT|GG|ATTAAAA|CTAAA|TGTTTAA|	504	1761
|GGCATC|AA|ATCAAAC|ACC|T|CC|ACGC|GGT|GATGCT|GG|GTAAAG|CTAA|GTTTGAT|	405	1762
|GGTCCC|G|AGCTGCC|ACC|T|CC|ACGT|GGT|GGGACT|GG|ATCACG|CTAAC|GGCAGCA|	338	1763
|GAGATGA|GAA|TGACTTG|ACC|T|CC|GCGT|GGT|TCATCTT|GG|GTAATT|CTAAC|AAAGTCA|	284	1764
|GGGGTGT|TA|GTAGGCA|GCC|T|CC|ACGT|GGC|ACACCCT|GG|TTAACG|CTAAT|GGCCTAC|	259	1765
|GGATAGA|AT|ATAAGAA|ACC|T|CC|ACGT|GGT|TCTATCT|GG|ATAATG|CTAAT|ATCTTAT|	239	1766
|GACTCGC|AA|TGTACTT|GCC|T|CC|ACGT|GGC|GCGAGTT|GG|ATAGCT|CTAA|AAGTACA|	239	1767
|GGTCCC|G|AGCTGCC|ACC|T|CC|ACGT|GGT|GGGACT|GG|GTCACG|CTAAC|GGCAGCA|	220	1768
|GGGCAC|A|TTGACTA|GCC|T|CC|ACGT|GGC|GTGCCT|GG|ATAACCAA|CCAA|TAGTCTA|	214	1769
|GGAGTCC|AA|GTAGTTA|ACC|T|CC|TCGT|GGT|GGACTCT|GG|GTAATT|CTAAT|AAGCTAC|	200	1770
|GACCGCA|GA|ATGACAA|ACT|T|CC|ACGT|AGT|TGCGGTT|GG|GTAATG|CTAAT|ATGTCAT|	200	1771
|GGTCCC|G|CGCTGCC|ACC|T|CC|CCGT|GGT|GGGACT|GG|ATCACG|CTAAC|GGCAGCC|	178	1772
|GGCACC|A|AGAGAAG|ACC|T|CC|CCGT|GGT|GGTGCT|GG|ATACGA|CTAA|CTTCTCA|	175	1773
|GGTCAC|A|TTGCATC|GCC|T|CC|TCGT|GGC|GTGACT|GG|ATATCCAA|CCAA|GATGCAA|	170	1774
|GGATTAC|AT|ATTAGAA|GCC|T|CC|TCGT|GGC|GTAATCT|GG|GTAATG|CTAA|TTCTAAT|	165	1775
|GGAGTTC|ATA|TAACTAA|GCC|T|CC|TCGT|GGC|GAACTCT|GG|GTAGCT|CTAA|TTAGTTA|	164	1776
|GGACGAC|GG|ACTATCA|ACC|T|CC|ACGC|GGT|GTCGTCT|GG|GTCATG|CGAAT|AGATAGT|	158	1777
|GAGTGGC|AAT|ATCAACA|ACC|T|CC|ACGT|GGT|GCTACTT|GG|GTAATG|CTAAT|AGTTGAT|	146	1778
|GGGTTGT|A|GCTTGAT|GCC|T|CC|TCGT|GGC|ACAACCC|GG|TTGGCC|CTAA|ATCAAGC|	146	1779
|GAAACAC|TTA|TTACTCA|ACC|T|CC|ACGT|GGT|GTGTTTC|GG|GTAATG|CTAAT|GGAGTAA|	142	1780
|GACTTCT|AA|TTTCTCA|GCC|T|CC|TCGT|GGC|AGAAGTT|GG|GTAACG|CTAA|TGAGAAA|	134	1781
|GAGCGC|AA|TGCTAAA|ACC|T|TC|ACGT|GGT|GCGCTT|GA|TTTCGA|CTAA|TTTAGCA|	130	1782
|GGCATC|GT|GAGAGAA|GCC|T|GC|TCGT|GGC|GATGCT|GC|TTTTA|CTAA|TTCTCTC|	114	1783
|GGATCC|A|AGAGAAA|GCC|T|CC|ACGT|GGC|GGATCT|GG|GTAAAG|CTAA|TTTCTCA|	111	1784
|GAGACAC|AAA|TCTCTAT|ACC|T|CC|ACGT|GGT|GTGTCTT|GG|ATAATA|CTAAA|TTAGAGA|	108	1785
|GGTAAC|G|AGAGAAG|ACC|T|TC|ACGT|GGT|GTTACC|GA|TTTAGA|CTAA|TTTCTCA|	105	1786
|GGAGTTC|ATA|TAACTAA|GCC|T|CC|TCGT|GGC|GAACTCT|GG|ATAGCT|CTAA|TTAGTTA|	105	1787
|GGAGTTC|AA|GTAGTTA|ACC|T|CC|TCGT|GGT|GGACTCT|GG|GTAATT|CTAAT|AAACTAC|	105	1788
|GGGAGAC|AAT|ACAGCCA|ACC|T|CC|ACGT|GGT|GTCTCCT|GG|GTAATT|CTAAT|AGGCTGT|	104	1789
|GGGTAC|TA|TATAGAG|GCC|T|CC|CCGT|GGC|GTACCT|GG|ATTAAAA|CTAAC|ATCTATA|	102	1790
|GGACGAC|GG|GCTATCA|ACC|T|CC|ACGC|GGT|GTCGTCT|GG|GTCATG|CGGAT|AGATAGT|	91	1791
|GGCAAC|TT|GTTAACA|GCC|T|TC|TCGT|GGC|GTTGCT|GA|TTTCGA|CTAAT|AGTTAAC|	91	1792
|GATGTC|A|AGAACAA|GCC|T|CC|TCGT|GGC|GACATC|GG|ATAACCAA|CCAA|TTGTTCA|	90	1793
|GGTACC|AC|GAGAGAA|GCC|T|GC|GCGT|GGC|GGTACT|GC|TTTAA|CTGA|TTCTCTC|	89	1794
|GGTATC|A|TTAGCAA|GCC|T|CC|ACGT|GGC|GATACT|GG|ATTAGAA|CTAA|TTGCTAG|	87	1795
|GAGGCAC|AT|TTAAGAA|GCC|T|CC|ACGT|GGC|GTGTCTT|GG|GTAATG|CTAA|TTCTTAA|	87	1796
|GACTGC|A|TAACAGA|GCC|T|CC|ACGT|GGC|GCAGTT|GG|GTAATG|CCAA|TCTGTTA|	86	1797
|GAATGGC|AA|ATGAGAA|ACC|T|CC|ACGT|GGT|GCTATTC|GG|GTAATG|CTAA|TTCTCAT|	83	1798
|GAGGTGA|GAT|GTTCTAA|ACC|T|CC|ACGT|GGT|TCACCTC|GG|GTAACG|CTAAG|ATAGAAC|	82	1799
|GGCCCC|A|AGGTGAA|GCC|T|TC|CCGT|GGC|GGGGCT|GG|TTTCA|CTGA|TTCACCG|	80	1800
|GGTTCCT|GTT|GTGCTAT|ACC|T|CC|ACGT|GGT|AGGAACT|GG|GTAGCT|CTAA|ATAGTAC|	79	1801
|GGATAAC|AA|ATGAGAA|ACC|T|CC|ACGT|GGT|GTTATCT|GG|ATAATG|CTAA|TTCTCAT|	78	1802
|GATGTC|A|AGAACAA|GCC|T|CC|CCGT|GGC|GACATC|GG|ATAACCAA|CCAA|TTGTTCA|	76	1803
|GATTCAC|GT|TGTATCT|ACC|T|CC|ACGT|GGT|GTGAATT|GG|GTAATT|CTAAA|AGATACA|	76	1804
|GGTCAC|A|TTGCATC|GCC|T|CC|TCGT|GGC|GTGACT|GG|ATAACCAA|CCAA|GATGCAA|	75	1805
|GGTTGC|A|TGTGTTT|ACC|T|CC|TCGT|GGT|GCAACT|GG|ATTAAGA|CTAA|AAACACA|	75	1806
|GGCTAC|GT|AATAGAA|ACC|T|CC|ACGT|GGT|GTAGCT|GG|ATAACCAA|CCAA|TTCTATT|	75	1807
|GGTAGC|A|AGAGTCA|ACC|T|CC|CCGT|GGT|GCTACT|GG|ATAATCAA|CTAA|TGACTCA|	74	1808
|GGCGCC|A|TAAGACA|GCC|T|CC|TCGT|GGC|GGCGCT|GG|ATAACCAA|CCAA|TGTCTTA|	74	1809
|GGCAAC|TT|GTTAACA|GCC|T|TC|TCGC|GGC|GTTGCT|GA|TTTCGA|CTAAT|AGTTAAC|	74	1810
|GATGTC|A|AGAACAA|GCC|T|CC|CCGT|GGC|GACATC|GG|ATAACCAA|CTAA|TTGTTCA|	72	1811
|GAGATGA|GAA|TGACTTG|ACC|T|CC|ACGT|GGT|TCATCTT|GG|GTAATT|CCAAC|AAAGTCA|	71	1812
|GGACGAC|GG|ACTATCA|ACC|T|CC|ACGC|GGT|GTCGTCT|GG|GTAGTG|CAGAT|AGATAGT|	70	1813
|GAGGTAC|ATT|GTTAGAT|ACT|T|CC|ACGT|AGT|GTACCTT|GG|GTTAAAAG|CTAAA|TTCTAAC|	69	1814
|GGACGAC|GG|GCTATCA|ACC|T|CC|ACGC|GGT|GTCGTCT|GG|GTAGTG|CAGAT|AGATAGT|	68	1815
|GAACAGC|GAT|GATTCTC|ACC|T|CC|TCGT|GGT|GCTGTTC|GG|GTAATT|CTAAC|GAGAGTC|	67	1816
|GAGAGTC|G|TTACTAC|ACC|T|CC|ACGC|GGT|GACTCTT|GG|TTAACA|CTAAC|GTAGTAA|	67	1817
|GAGCCAC|AA|AGTTACA|ACC|T|CC|TCGT|GGT|GTGGCTT|GG|ATAACG|CTAA|TGTAACA|	66	1818
|GGCAAC|CT|GTTAACA|GCC|T|TC|TCGC|GGC|GTTGCT|GA|TTTCGA|CTAAT|GGTTAAC|	65	1819
|GGTCAC|A|TGTAACA|GCC|T|CC|CCGT|GGC|GTGACT|GG|TTAAGA|CAGA|TGTTACA|	65	1820
|GGATAGC|ATA|AGTAGAA|ACC|T|CC|ACGT|GGT|GCTATTC|GG|GTAATG|CTAA|TTCTACT|	62	1821
|GGACCC|TC|GGTGACA|GCC|T|CC|TCGT|GGC|GGGTCT|GG|ATTAAAG|CCAAT|GGTCACC|	62	1822
|GAAGTTC|AA|GTAACTA|ACC|T|CC|TCGT|GGT|GAACTTT|GG|GTAATT|CTAAT|TAGTTAC|	62	1823
|GGTAAC|A|AGAGTCA|ACC|T|CC|CCGT|GGT|GTTACT|GG|ATAACCAA|CTAA|TGACTCA|	61	1824
|GACTTC|AA|TGTACTT|ACC|T|CC|TCGT|GGT|GAAGTC|GG|GTAGCT|CTAAA|TAGTACA|	60	1825
|GATTCAC|AA|ATTGAAT|ACC|T|CC|ACGC|GGT|GTGAATC|GG|GTAACT|CTAA|ATTCAAT|	58	1826
|GGCAAC|TT|GTTAACA|GCC|T|TC|TCGT|GGC|GTTGCT|GA|TTTCGA|CTAAT|GGTTAAC|	57	1827
|GAACTC|A|CTGTATA|GCC|T|CC|TCGT|GGC|GAGTTT|GG|ATAACCAA|CTAA|TATACAC|	56	1828
|GGGTAC|TA|TATAGAG|GCC|T|CC|CCGC|GGC|GTACCT|GG|ATTAAAA|CTAAC|ATCTATA|	56	1829
|GGGTAC|TA|TATAGAG|GCC|T|CC|CCGT|GGC|GTACCT|GG|ATTAAAAA|CTAAC|ATCTATA|	56	1830
|GGCATC|TG|GAGAGAA|GCC|T|GC|TCGT|GGC|GATGCT|GC|TTTTA|CTGA|TTCTCTC|	56	1831
|GGTAAC|A|AGGCTTT|ACC|T|CC|CCGT|GGT|GTTACT|GG|ATAACCAA|CTAA|AAAGCCA|	55	1832
|GGGTAC|TA|TATAGAG|GCC|T|CC|CCGC|GGC|GTACCT|GG|ATTTTAA|CCAAC|ATCTATA|	55	1833
|GGTAAC|G|AGAGAAT|ACC|T|CC|ACGC|GGT|GTTACT|GG|ATTAGA|CTAA|ATTCTTT|	55	1834
|GAAGCAC|GT|AGACTTA|ACC|T|CC|TCGT|GGT|GTGCTTC|GG|GTCGCG|CCGA|TAAGTCT|	55	1835
|GGTTCC|GAT|GTATCAC|ACC|T|CC|TCGT|GGT|GGAACT|GG|GTAATT|CTAA|GTGATAC|	54	1836
|GAGAGAA|GTT|ATCATTT|ACC|T|CC|ACGT|GGT|TTCTCTT|GG|GTAATG|CTAAA|TAATGAT|	53	1837
|GAGCACA|AT|GATAGAA|GCC|T|CC|ACGT|GGC|TGTGCTT|GG|GTAATA|CTAAT|ATCTATC|	53	1838
|GGAATC|AA|GCTGAAA|ACC|T|CC|TCGT|GGT|GATTCT|GG|ATTCGA|CTAA|TTTCAGC|	51	1839
|GGCAAC|CT|GTTAACA|GCC|T|TC|TCGT|GGC|GTTGCT|GA|TTTCGA|CTAAT|GGTTAAC|	49	1840
|GGAGAAT|AT|TAACCAA|ACC|T|CC|TCGT|GGT|ATTCTCT|GG|GTAATG|CTAA|TTGGTTA|	49	1841
|GGCATC|A|AGTGAAT|ACC|T|CC|CCGT|GGT|GATGCT|GG|ATAATTAA|CTAA|ATTCACA|	49	1842
|GGAGTTC|GTA|TAACTAA|ACC|T|CC|TCGT|GGT|GAACTCT|GG|GTAATT|CTAA|TTAGTTA|	48	1843
|GGCGACA|GT|TTCAAAA|ACC|T|CC|ACGT|GGT|TGTCGCT|GG|ATAACG|CTAAT|ATTTGAA|	48	1844
|GGTGATA|AA|AGCAAAA|ACC|T|CC|TCGT|GGT|TATCACT|GG|GTAACT|CTAAT|TTTTGCT|	46	1845
|GGCACC|AA|GATAGAC|GCC|T|TC|TCGC|GGC|GGTGCT|GA|TTTCGA|CTAA|GTCTATC|	46	1846
|GGGGTGT|CA|GTAGGCA|GCC|T|CC|ACGT|GGC|ACACCCT|GG|TTAACG|CTAAT|GGCCTAC|	46	1847
|GGAGTCC|AA|GTAGTTA|ACC|T|CC|TCGT|GGT|GGACTCT|GG|GTAATT|CTAAT|AAACTAC|	46	1848
|GAGTCAC|TAT|ACAAACA|ACC|T|TC|TCGT|GGT|GTGACTT|GA|TTTCGA|CTAAT|AGTTTGT|	45	1849
|GGGGAAC|TT|GTTGCTG|ACC|T|CC|TCGT|GGT|GTTCCCT|GG|ATTAAAA|CTAAC|AAGCAAC|	45	1850
|GGCAAC|TT|GTTAACA|GCC|T|TC|TCGT|GGC|GTTGCT|GA|TTTCGA|CTGAT|AGTTAAC|	44	1851
|GACTCGC|ATT|TGTACTT|GCC|T|CC|TCGT|GGC|GCGAGTT|GG|ATAGCT|CTAA|AAGTACA|	44	1852
|GGACTGC|AT|GAACAAA|GCC|T|CC|TCGT|GGC|GCAGTCC|GG|GTAACG|CTGA|TTTGTTC|	44	1853
|GGAAAG|AA|GTAGTAT|ACC|T|CC|ACGT|GGT|CTTTCT|GG|ATATCCAA|CCAA|ATACTAC|	44	1854
|GGGGGAT|GAT|GCAGTCC|ACC|T|CC|ACGC|GGT|ATCCCCT|GG|GTAACG|CAAAG|AGACTGT|	44	1855
|GAAACAC|AAG|ATATTCA|ACC|T|CC|TCGT|GGT|GTGTTTT|GG|GTCGCG|CAAAT|AGAATAT|	43	1856
|GGTATC|AA|GAGATAA|ACC|T|TC|ACGC|GGT|GATACT|GA|TTTCGA|CAGA|TTATCTC|	42	1857
|GGTGATA|AA|AGCAAAA|ACC|T|CC|TCGT|GGT|TATCACT|GG|GTAATT|CTAAT|TTTTGCT|	42	1858
|GGAGTTC|AT|ATAACTA|ACC|T|CC|TCGT|GGT|GAACTCT|GG|GTCATG|CTAAT|AAGTTAT|	41	1859
|GACCAC|AAT|GTGTTTT|ACC|T|CC|TCGT|GGT|GTGGTT|GG|ATAGCT|CTAAA|TAAACAC|	41	1860
|GGGTGC|A|ATGGGAA|GCC|T|CC|GCGT|GGC|GCACCT|GG|ATTTTAA|CCAAT|TTCCCAT|	41	1861
|GAGAACT|GA|AACAGTT|ACC|T|CC|TCGT|GGT|AGTTCTT|GG|TTAATG|CTAAA|AACTGTA|	40	1862
|GGACGAC|GG|ACTATCA|ACC|T|CC|ACGC|GGT|GTCGTCT|GG|GTCATG|CGGAT|AGATAGT|	40	1863
|GGCGCGC|T|TTGACTT|ACC|T|CC|ACGC|GGT|GCGTGCT|GG|ATAACG|CTAAC|AAGTCAG|	39	1864
|GGACCC|TC|GGTGACA|GCC|T|CC|TCGT|GGC|GGGTCT|GG|ATTAAAA|CCAAT|GGTCACC|	38	1865
|GGAATGT|AA|GTTTACA|ACC|T|CC|ACGT|GGT|ACATTCT|GG|GTAATG|CTAA|TGTAAAC|	38	1866
|GGCATCT|TT|CTAAGAA|ACC|T|CC|ACGT|GGT|AGATGCT|GG|GTAACG|CAAA|TTCTTAG|	38	1867
|GAAGTGC|AT|ATAGTCA|ACC|T|CC|ACGT|GGT|GTACTTT|GG|TTAATA|CTAA|TGACTAT|	38	1868
|GGCGTC|A|TAAGACA|GCC|T|CC|TCGT|GGC|GGCGCT|GG|ATAACCAA|CCAA|TGTCTTA|	38	1869
|GGGTAC|TT|TATAGAG|GCC|T|CC|CCGT|GGC|GTACCT|GG|ATTTTAA|CCAAC|ATCTATA|	38	1870
|GGACTC|A|AGAGAAA|ACC|T|CC|ACGT|GGT|GAGTCT|GG|GTAATG|CTAA|TTTCTCA|	37	1871
|GGCACC|AT|GAACAAA|ACC|T|TC|CCGT|GGT|GGTGCT|GA|TTTCGA|CGAA|TTTGTTC|	37	1872
|GGAGTTC|ATA|TAACTAA|ACC|T|CC|TCGT|GGT|GAACTCT|GG|GTAATT|CTAA|TTAGTTA|	37	1873
|GGCAAC|TT|GTTAACA|GCC|T|TC|TCGC|GGC|GTTGCT|GA|TTTCGA|CTGAT|AGTTAAC|	37	1874
|GATGTC|A|AGAACAA|GCC|T|CC|CCGT|GGC|GACATC|GG|ATAATCAA|CCAA|TTGTTCA|	37	1875
|GACTTC|AA|TGTACTT|ACC|T|CC|TCGT|GGT|GAAGTT|GG|GTAGCT|CTAAA|TAGTACA|	37	1876
|GAGATAC|AT|AATACTA|ACC|T|CC|ACGT|GGT|GTATCTT|GG|ATAACG|CTAA|TAGTATT|	37	1877
|GGTTCAC|AA|GTTGAAT|ACC|T|CC|ACGT|GGT|GTGAATC|GG|GTAATT|CTAA|ATTCAAC|	37	1878
|GGCACAC|TT|TATTAGA|GCC|T|CC|ACGC|GGC|GTGTGCC|GG|GTAATG|CAAAG|ACTAATA|	37	1879
|GGCACC|GA|GAACAAA|ACC|T|TC|CCGT|GGT|GGTGCT|GA|TTTCGA|CAGA|TTTGTTC|	36	1880
|GATTTCC|AA|TGTACTT|ACC|T|CC|TCGT|GGT|GGAAATC|GG|GTAGCT|CTAAA|TAGTACA|	36	1881
|GGCACC|A|TGTAAAT|GCC|T|CC|TCGT|GGC|GGTGCT|GG|ATTCGA|CTAA|ATTTACA|	35	1882
|GAGTGCT|AAA|TTATCAT|ACC|T|CC|TCGT|GGT|AGCACTT|GG|GTAACG|CTAA|ATGATAA|	35	1883
|GACTTCT|AT|TTTCTCA|GCC|T|CC|TCGT|GGC|AGAAGTT|GG|GTAACG|CTAA|TGAGAAA|	35	1884
|GGTATT|AA|TAAGGTT|GCC|T|TC|ACGT|GGC|GATACT|GA|TTTCGA|CTAA|AACCTTA|	35	1885
|GGACGAC|GG|GCTATCA|ACC|T|CC|ACGC|GGT|GTCGTCT|GG|GTCATG|CAAAT|AGATAGT|	34	1886
|GAAACAC|AAG|ATATTCA|ACC|T|CC|TCGT|GGT|GTGTTTC|GG|GTCGCG|CTAAT|AGAATAT|	34	1887
|GGGTAC|TA|TATAGAG|GCC|T|CC|CCGT|GGC|GTACCT|GG|ATTTTAA|CCAAC|ATCTATA|	34	1888
|GACCTGG|GA|ATGCTCC|ACC|T|CC|ACGT|GGT|CCAGGTC|GG|GTTACG|CTAAC|GGAGCAC|	34	1889
|GATTTGC|AA|GTACCAT|ACT|T|CC|ACGC|AGT|GCAAATT|GG|GTAATG|CTAAA|ATGGTAT|	33	1890
|GGACAC|AA|AGACCAA|ACT|T|CC|TCGT|AGT|GTGTCT|GG|ATAATCAA|CCAA|TTGGTCA|	33	1891
|GAAGCAT|GA|ATAGTTC|ACC|T|CC|ACGT|GGT|ATGCTTC|GG|GTAATG|CTAAG|AAACTAT|	33	1892
|GACCGC|AT|AGCAGCC|GCC|T|CC|CCGT|GGC|GCGGTC|GG|GTAACG|CCAA|GGCTGCA|	33	1893
|GGCGACA|GTT|TTCAAAA|ACC|T|CC|ACGC|GGT|TGTCGCT|GG|GTAACG|CTAAT|ATTTGAA|	33	1894
|GGGGGGT|GAA|GTCGATC|GCC|T|GC|ACGC|GGT|GCCCCCT|GC|GTAATC|CAAAC|GATCGAC|	33	1895
|GGCCCGC|AC|GGCTGCC|GCC|T|CC|ACGT|GGC|GCGGGCT|GG|ATGACG|CTAA|GACAGCC|	32	1896
|GGCACC|A|CGAAGCA|GCC|T|CC|ACGT|GGC|GGTGCT|GG|ATAACCAA|CCGA|TGCTTCC|	32	1897
|GGGGAGC|TAA|GTCCATG|ACC|T|CC|GCGC|GGT|GCTCCCT|GG|GTAGCG|CCAAA|TGTGGAC|	32	1898
|GATTGG|ATT|TTGTGAT|GCC|T|TC|TCGT|GGT|TTGATC|GG|CTTCCAAA|CTGAA|TTCATGA|	32	1899
|GACTTCT|AA|TTTCTCA|GCC|T|CC|ACGT|GGC|AGAAGTT|GG|GTAACG|CTAA|TGAGAAA|	32	1900
|GGGCAC|TA|TATAGAG|GCC|T|CC|CCGT|GGC|GTGCCT|GG|ATTAAAA|CTAAC|ATCTATA|	32	1901
|GACTTCT|AA|TTTCTCA|GCC|T|CC|ACGC|GGC|AGAAGTT|GG|GTAACG|CTAA|TGAGAAA|	32	1902
|GGTGGC|A|ATCGCAA|GCC|T|CC|CCGT|GGC|GCCACT|GG|ATAACCAA|CTAA|TTGCGGC|	31	1903
|GGCCGC|AA|CTCCTAC|GCC|T|TC|ACGC|GGC|GCGGCT|GG|ATTCAAA|CCAA|GTAGGGA|	31	1904
|GGTCCC|G|AGCTGCC|ACC|T|CC|ACGT|GGT|GGGACC|GG|GTCATG|CTAAC|GGCAGCA|	31	1905
|GAGATAC|AT|GGTGATA|ACC|T|CC|TCGT|GGT|GTATCTT|GG|GTAATG|CTAAT|AATCACC|	31	1906
|GGTAAC|A|AGAGTCA|ACC|T|CC|TCGT|GGT|GTTACT|GG|ATAACCAA|CTAA|TGACTCA|	30	1907
|GATACA|TAG|TGTTAAT|ACC|T|CC|ACGT|GGT|TGTATT|GG|GTAGCT|CTAAA|ATTAACA|	30	1908
|GAAACAC|AGG|ATATTCA|ACC|T|CC|TCGT|GGT|GTGTTTC|GG|GTCGCG|CAGAT|AGAATAT|	30	1909
|GACTTAT|TAT|GATAATT|ACC|T|CC|ACGT|GGT|ATAGGTT|GG|GTAACG|CTAAA|AATTATC|	30	1910
|GAGACGA|GTA|GTTCAGA|ACC|T|CC|ACGT|GGT|TCGTCTC|GG|ATAACG|CTAAT|ACTGAAC|	30	1911
|GAGGACC|A|TAAGCCC|ACC|T|CC|TCGC|GGT|GGTCCTT|GG|GTAATG|CTAAC|GGGCTTA|	29	1912
|GAAGCAC|A|AGCTAAC|ACC|T|CC|ACGT|GGT|GTGCTTC|GG|GTAACG|CTAA|GTTAGCA|	29	1913
|GATTTCC|AA|TGTACTC|ACC|T|CC|TCGT|GGT|GGAAATC|GG|GTAGCT|CAAAG|TAGTACA|	29	1914
|GGTGAC|GA|GGAACTC|ACC|T|CC|ACGC|GGT|GTCACT|GG|ATAATCAA|CTAA|GAGTTCC|	28	1915
|GGTTGG|ATT|TTGTGAT|GCC|T|TC|TCGT|GGT|TTGATC|GG|CTTCCAAA|CTGAA|TTCATGA|	28	1916
|GGTATC|AT|ATAAGAA|GCC|T|CC|ACGT|GGC|GATACT|GG|GTAACT|CTAA|TTCTTAT|	28	1917
|GGTGCC|AT|GAGAGAA|GCC|T|GC|ACGC|GGC|GGCACT|GC|TTTAA|CTGA|TTCTCTC|	28	1918
|GAGATGA|GAA|TGACTTG|ACC|T|CC|GCGC|GGT|TCATCTT|GG|GTAATT|CTAAC|AAAGTCA|	28	1919
|GGTATC|AA|GAGAGAA|GCC|T|GC|TCGT|GGC|GATGCT|GC|TTTTA|CTGA|TTCTCTC|	28	1920
|GGTAAC|G|AGAGAAT|ACC|T|CC|ACGC|GGT|GTTACT|GG|ATTAGA|CTAA|ATTTTTG|	27	1921
|GAAATCC|AAG|TAACTAA|ACC|T|CC|TCGT|GGT|GGATTTT|GG|GTAATT|CTAA|TTAGTTA|	27	1922
|GGTACAC|AAG|ATAGATT|GCC|T|CC|ACGC|GGC|GTGTGCT|GG|GTAACG|CTAA|AATCTAT|	27	1923
|GAATCAC|AA|GTCAATC|ACC|T|CC|TCGT|GGT|GTGATTC|GG|GTAGCT|CTAAC|GATTGAC|	27	1924
|GAAATAC|AA|GCTAGAT|ACT|T|CC|ACGT|AGT|GTATTTT|GG|GTTAAAAG|CAAA|ATCTAGC|	27	1925
|GGGTAC|TT|TATAGAG|GCC|T|CC|CCGT|GGC|GTACCT|GG|ATTAAAA|CTAAC|ATCTATA|	27	1926
|GAAATGC|AT|GATTGAA|ACC|T|CC|ACGT|GGT|GCATTTT|GG|TTAACA|CTAA|TTCAATC|	26	1927
|GATTTCC|AA|TGTACTT|ACC|T|CC|TCGT|GGT|GGAAATC|GG|GTAGCT|CTAA|AAGTACA|	26	1928
|GGCATC|A|AGAACAA|ACC|T|CC|TCGT|GGT|GATGCT|GG|ATAACCAA|CTAA|TTGTTCA|	26	1929
|GATGTC|A|AGAACAA|GCC|T|CC|TCGT|GGC|GACATC|GG|ATAACCAA|CTAA|TTGTTCA|	26	1930
|GGCAAC|CT|ATTAACA|GCC|T|TC|ACGT|GGC|GTTGCT|GA|TTTCGA|CTAAT|GGTTAAT|	26	1931
|GGATTC|TAG|TGTTTAT|ACC|T|CC|TCGT|GGT|GAATCT|GG|GTAATT|CTAAA|ATAGACA|	26	1932
|GGCACA|G|AGAGAAC|ACC|T|CC|ACGT|GGT|TGTGCT|GG|TTTTA|CTGA|GTTCTCA|	26	1933
|GGACAC|A|TGATGTA|GCC|T|CC|TCGT|GGC|GTGTCT|GG|ATATCCAA|CTAA|TACATCA|	25	1934
|GGTACA|TAA|TGTTGAT|ACC|T|CC|TCGT|GGT|TGTACT|GG|GTAGCT|CTAAA|ATCAACA|	25	1935
|GACTTC|AA|TGTACTT|ACC|T|CC|TCGT|GGT|GAAGTC|GG|GTAGCT|CTAAA|AAGTACA|	25	1936
|GAGATAC|GT|AATACTA|ACC|T|CC|ACGT|GGT|GTATCTT|GG|GTAACG|CTAA|TAGTATT|	25	1937
|GGGTAC|AT|GTTGACT|ACC|T|CC|ACGT|GGT|GTACCT|GG|GTAAAG|CTAA|AGTCAAC|	25	1938
|GGGGAGC|CAA|GTCCATG|ACC|T|CC|GCGC|GGT|GCTCCCT|GG|GTAGCG|CCAAA|TGTGGAC|	25	1939
|GGCATC|AG|GAGAGAA|GCC|T|GC|TCGT|GGC|GATGCT|GC|TTTTA|CTGA|TTCTCTA|	24	1940
|GGTGATA|AA|AGCAAAA|ACC|T|CC|TCGT|GGT|TATCACT|GG|GTCACT|CTAAT|TTTTGCT|	24	1941
|GAGGCAC|TAT|ATCAGAT|ACT|T|CC|ACGT|AGT|GTGCCTT|GG|GTTAAAAG|CTAAA|GTCTGAT|	24	1942
|GGAGAC|AA|TGAAAGA|ACC|T|CC|CCGT|GGT|GTCTCT|GG|ATTCGA|CTAA|TCTTTCA|	24	1943
|GGACAC|A|TAGGTTA|GCC|T|CC|TCGT|GGC|GTGTCT|GG|ATAACCAA|CTAA|TAACCTA|	24	1944
|GGCGCC|A|TAAGACA|GCC|T|CC|TCGT|GGC|GGCGCT|GG|ATAACCAA|CCAA|TGTCTTG|	23	1945
|GAAACAC|AAG|ATATTCA|ACC|T|CC|TCGT|GGT|GTGTTTT|GG|GTCGCG|CCAAT|AGAATAT|	23	1946
|GAGAGAA|TAC|GTCATTT|ACC|T|CC|ACGC|GGT|TTCTCTT|GG|GTAATG|CTAA|AAATGAC|	23	1947
|GAGATAC|AT|AATACTA|ACC|T|CC|ACGT|GGT|GTATCTT|GG|GTAATG|CTAA|TAGTATT|	23	1948
|GGCACC|A|TTGACAA|GCC|T|CC|ACGT|GGC|GGTGCT|GG|ATAACCAA|CTAA|TTGTCAA|	23	1949
|GGTGTC|A|AGAACAA|GCC|T|CC|CCGT|GGC|GACATC|GG|ATAATCAA|CCAA|TTGTTCA|	23	1950
|GGTCCC|G|AGAGTGA|ACC|T|CC|GCGT|GGT|GGGACT|GG|GTAACG|CTAA|TCACTCG|	22	1951
|GGTATC|AT|ATAAGAA|ACC|T|CC|ACGT|GGT|GATACT|GG|TTCATG|CTAA|TTCTTAT|	22	1952
|GAATAGC|AAT|AGTAGAA|ACC|T|CC|ACGT|GGT|GCTATTT|GG|GTAACG|CTAA|TTCTACT|	22	1953
|GAGGGA|TT|GTACAGA|GCC|T|CC|ACGT|GGC|TCCCTT|GG|ATAACCAA|CTGAT|ACTGTAC|	22	1954
|GGCTCC|A|TGCACAA|GCC|T|CC|ACGC|GGC|GGAGCT|GG|ATAACCAA|CCGA|TTGTGCG|	22	1955
|GGCAGC|A|TACAGAA|GCC|T|CC|ACGT|GGC|GCTGCT|GG|ATAACCAA|CCAA|TTCTGTG|	22	1956
|GATTCAC|AA|GTGTATA|GCC|T|CC|ACGT|GGC|GTGAATT|GG|GTAAAG|CAAA|TATACAC|	22	1957
|GGTAAC|A|AGAGTCA|ACC|T|CC|CCGT|GGT|GTTACT|GG|ATAACCAA|CTAA|TGACTTA|	22	1958
|GGTGTC|AA|GTTGCTA|ACC|T|CC|ACGC|GGT|GACACT|GG|ATAGACAA|CCGA|TAGCAAC|	22	1959
|GGTGCGC|T|TTGACTT|ACC|T|CC|ACGT|GGT|GCGCGCT|GG|ATAACG|CTAAC|AAGTCAG|	21	1960
|GAGAGTT|G|TTACTAC|ACC|T|CC|ACGC|GGT|GACTCTT|GG|TTAACA|CTAAC|GTAGTAA|	21	1961
|GAGAGAA|TGC|GTCATTT|ACC|T|CC|ACGT|GGT|TTCTCTT|GG|GTAATG|CTAAA|AAATGAC|	21	1962
|GAACTC|A|CGAATCA|GCC|T|CC|CCGT|GGC|GAGTTT|GG|ATAACCAA|CCGA|TGATTCA|	21	1963
|GGGCAC|A|TTGACTA|GCC|T|CC|ACGT|GGC|GTGCCT|GG|ATAATCAA|CCAA|TAGTCTA|	21	1964
|GGAGAAT|AA|TAGCTCT|ACC|T|CC|TCGT|GGT|GTTCTCT|GG|GTGATG|CTAAG|TGAGCTA|	21	1965
|GAGGTGA|GAA|GTTCTAA|ACC|T|CC|ACGC|GGT|TCACCTC|GG|GTAACG|CTAAG|ATAGAAC|	21	1966
|GACCGCA|GA|ATGACAA|ACT|T|CC|ACGC|AGT|TGCGGTT|GG|GTAATG|CTAAT|ATGTCAT|	21	1967
|GGTATC|AT|ATAAGAA|GCC|T|CC|ACGT|GGC|GATACT|GG|GTAATT|CTAA|TTCTTAT|	21	1968
|GGGATCA|GAT|TCATGCC|ACT|T|CC|ACGC|AGT|TGATCCT|GG|ATAACA|CTAAG|TGCATGA|	21	1969
|GGCACC|A|TTGACAA|GCC|T|CC|ACGT|GGC|GGTGCT|GG|ATAACCAA|CTAA|TTGTCAC|	20	1970
|GACTCGC|ATT|TATACTT|GCC|T|CC|ACGT|GGC|GCGAGTT|GG|GTAGCT|CTAAA|TAGTATA|	20	1971
|GGCACCA|ATT|TTTCTCT|ACC|T|CC|ACGC|GGT|TGGTGCT|GG|GTAATG|CTAAA|TGAGAAA|	20	1972
|GAGCAAC|AAA|TCAACCA|ACC|T|CC|ACGT|GGT|GTTGCTT|GG|GTAATT|CTAAT|AGGTTGA|	20	1973
|GACTCGC|AT|TGTACTT|GCC|T|CC|ACGT|GGC|GCGAGTT|GG|ATAGCT|CTAA|AAGTACA|	20	1974
|GACCCGC|AT|AGCTGAC|GCC|T|CC|ACGT|GGC|GCGGGTT|GG|ATTCGA|CCGAG|ATCAGCT|	20	1975
|GGCAAC|A|TAGTTCA|GCC|T|TC|ACGT|GGC|GTTGCT|GA|TTTCGA|CTAA|TGAACTA|	20	1976
|GACACC|A|AGTAGAT|GCC|T|CC|ACGT|GGC|GGTGTT|GG|ATAACCAA|CTAA|ATCTACA|	19	1977
|GAAACAC|ATG|ATATTCA|ACC|T|CC|TCGT|GGT|GTGTTTT|GG|GTCGCG|CCAAT|AGAATAT|	19	1978
|GAGATGA|GAA|TGACTTG|ACC|T|CC|ACGC|GGT|TCATCTT|GG|GTAATT|CTAAC|AAAGTCA|	19	1979
|GGAGAC|AA|TGAAAGA|ACC|T|CC|TCGT|GGT|GTCTCT|GG|ATTCGA|CTAA|TCTTTCA|	19	1980
|GAATCTC|AT|AGTCGAA|ACC|T|CC|ACGT|GGT|GAGATTC|GG|GTAACG|CTAA|TTCGACA|	19	1981
|GGCGCGC|G|TTGACTT|ACC|T|CC|ACGT|GGT|GCGCGCT|GG|ATAACG|CTAAC|AAGTCAG|	19	1982
|GGTGCA|A|CGGTCAA|GCC|T|CC|ACGC|GGC|TGCACT|GG|ATAGCCAA|CCAA|TTGACCA|	19	1983
|GGACGAC|GG|GCTATCA|ACC|T|CC|ACGC|GGT|GTTGTCT|GG|GTCATG|CGAAT|AGATAGT|	19	1984
|GATGTC|A|AGAACAA|GCC|T|CC|TCGT|GGC|GACATC|GG|ATAATCAA|CCAA|TTGTTCA|	19	1985
|GGGAAC|TTT|TCACAAT|ACC|T|TC|ACGC|GGT|GTTCCT|GA|TTTCGA|CAGAA|ATTGTGG|	19	1986
|GACTTCT|GA|TGGGATT|ACC|T|CC|ACGT|GGT|AGAAGTT|GG|ATAACG|CTAAA|AATCCCA|	19	1987
|GAATAGC|AAT|AGTAGAA|ACC|T|CC|ACGT|GGT|GCTATTC|GG|GTAATG|CTAA|TTCTACA|	19	1988
|GGCACC|A|TTGACAA|GCC|T|CC|ACGT|GGC|GGTGCT|GG|ATACCCAA|CCAA|TTGTCAC|	19	1989
|GGCATC|AG|GAGAGAA|GCC|T|GC|TCGT|GGC|GATGCT|GC|TTTTA|CTGA|TTCTCTT|	19	1990
|GGCATC|A|AGAACAA|GCC|T|CC|TCGT|GGC|GATGCT|GG|ATAACCAA|CTAA|TTGTTCG|	18	1991
|GGTGTC|A|AGAACAA|GCC|T|CC|CCGT|GGC|GACATC|GG|ATAACCAA|CCAA|TTGTTCA|	18	1992
|GGCATC|A|AGAACAA|ACC|T|CC|TCGT|GGT|GATGCT|GG|ATAATCAA|CTAA|TTGTTCA|	18	1993
|GGAGTAC|A|TAGACAA|GCC|T|CC|ACGT|GGC|GTACTCT|GG|GTAATT|CTAA|TTGTCTA|	18	1994
|GGGGCAC|GA|TGAGACA|ACC|T|CC|ACGT|GGT|GTGCCCT|GG|GTAACG|CAAA|TGTCTCA|	18	1995
|GAGACGA|GAT|GTTCAGA|ACC|T|CC|ACGT|GGT|TCGTCTC|GG|GTAATG|CTAAT|TCTGAAC|	18	1996
|GGTATC|AT|ATAAGAA|GCC|T|CC|ACGC|GGC|GATACT|GG|GTAACT|CTAA|TTCTTAT|	18	1997
|GAGATAT|TAT|ATTAGAC|ACC|T|CC|ACGT|GGT|ATATCTC|GG|GTAATG|CTAAG|ATCTAAT|	18	1998
|GAGCAAC|AAA|TCAACCA|ACC|T|CC|ACGT|GGT|GTTGCTT|GG|ATAATG|CTAAT|AGGTTGA|	18	1999
|GGCGTT|TAA|TATTAGT|ACC|T|CC|TCGT|GGT|AACGCT|GG|ATAATT|CTAAA|ACTAATA|	18	2000
|GGCTATC|G|TGCAAAA|ACC|T|CC|ACGT|GGT|GATAGCT|GG|TTAATA|CTAA|TTTTGCA|	18	2001
|GGCCCC|A|AGGTGAA|GCC|T|TC|CCGT|GGC|GGGGCT|GG|TTTCA|CTGA|TTTACCG|	18	2002
|GGGGGAT|GAT|GCAGTCC|ACC|T|CC|ACGC|GGT|ATCCCCT|GG|GTAATG|CAAAG|AGACTGT|	18	2003
|GGCACC|A|TGTAAAC|GCC|T|TC|CCGC|GGC|GGTGCT|GA|TTTCGA|CTAA|GTTTACA|	17	2004
|GGGAAGT|TAA|GTGATCC|GCC|T|CC|ACGT|GGC|GCTTCCT|GG|GTAATG|CTAAG|AGATCAT|	17	2005
|GGGGTGT|TA|GTAGGCA|GCC|T|CC|ACGT|GGC|ACACCCT|GG|TTAACG|CTAAT|AGCCTAC|	17	2006
|GGAGTTC|ATA|TAACTAA|ACC|T|CC|TCGT|GGT|GAACTCT|GG|GTCATG|CTAA|TTAGTTA|	17	2007
|GGCATC|AT|GAACAAA|ACC|T|TC|CCGT|GGT|GGTGCT|GA|TTTCGA|CAGA|TTTGTTC|	17	2008
|GAGACAC|AT|CTATATA|GCC|T|CC|ACGT|GGC|GTGTCTT|GG|GTAACG|CTAA|TATATAG|	17	2009
|GAAACAC|GTG|ATATTCA|ACC|T|CC|TCGT|GGT|GTGTTTT|GG|GTCATG|CTGAT|AGAATAT|	17	2010
|GAAACAC|AAG|ATATTCA|ACC|T|CC|ACGT|GGT|GTGTTTT|GG|GTCGCG|CTAAT|AGAATAT|	17	2011
|GGGGCGC|GA|GCCAGCC|ACC|T|CC|GCGT|GGT|GCGCCCT|GG|GTAAAG|CTGAG|AGCTGGC|	17	2012
|GAACAC|AAT|GACAAAA|ACC|T|CC|TCGT|GGT|GTGTTT|GG|GTAACG|CTAA|TTTTGTC|	17	2013
|GGACAC|A|TAGGTTG|GCC|T|CC|TCGT|GGC|GTGTCT|GG|ATAACCAA|CTAA|TAACCTA|	17	2014
|GGACTC|A|TGCTCTA|GCC|T|CC|CCGT|GGC|GAGTCT|GG|ATAACCAA|CCGA|TAGAGCA|	17	2015
|GGCGTC|A|AAGTGCA|ACC|T|TC|TCGT|GGT|GACGCT|GA|TTTCG|CCAA|TGCACTA|	17	2016
|GGACAC|A|CGTGCAA|GCC|T|AC|GCGT|GGC|GTGTCT|GT|ATTCGA|CTAA|TTGCACA|	17	2017
|GGCCCGC|AT|GGCTGCC|GCC|T|CC|ACGT|GGC|GCGGGCT|GG|ATAGCG|CGAA|GGTAGCC|	17	2018
|GGGGTGT|AGC|GTAGACC|GCC|T|CC|TCGT|GGT|GCACCCT|GG|GTTACGC|CAAAT|GGTCTAC|	17	2019
|GAAGTAC|AT|ATAGTCA|ACC|T|CC|ACGT|GGT|GTACTTC|GG|TTAATA|CTAA|TGACTAT|	17	2020
|GGGTTGT|A|GCTTGAT|GCC|T|CC|TCGT|GGC|ACAACCC|GG|TTGGC|CTAA|ATCAAGC|	17	2021
|GGGTAC|A|AAGACTA|GCC|T|CC|CCGT|GGC|GTACCT|GG|ATAACCAA|CCAA|TAGTCTA|	16	2022
|GGAATGT|AA|GTTTACA|ACC|T|CC|ACGT|GGT|ACATTCT|GG|GTAACG|CTAA|TGTAAAC|	16	2023
|GGGTAC|TA|TATAGAG|GCC|T|CC|CCGT|GGC|GTACCT|GG|ATTAAAAA|CTAAC|GTCTATA|	16	2024
|GGCACC|A|AGAGAAC|GCC|T|CC|ACGC|GGC|GGTGCC|GG|ATAACCAA|CCAA|GTTCTCT|	16	2025
|GGTATC|AG|GAGAGAA|GCC|T|GC|TCGT|GGC|GATGCT|GC|TTTTA|CTGA|TTCTCTC|	16	2026
|GGACGAC|GG|GCTATCA|ACC|T|CC|ACGC|GGT|GTCGTCT|GG|GTCATG|CGAAT|AGATAGC|	16	2027
|GGTCGCA|GAT|AGATAGT|ACC|T|CC|CCGT|GGT|TGCGACT|GG|ATTCGA|CTAAA|ACTATCA|	16	2028
|GAAACAC|TTA|TTACTCA|ACC|T|CC|GCGT|GGT|GTGTTTC|GG|GTAATG|CTAAT|GGAGTAA|	16	2029
|GAAACAC|A|ATCAACC|ACC|T|CC|ACGC|GGT|GTGTTTT|GG|ATTATG|CTAAC|GGTTGAA|	16	2030
|GGACCT|CT|GGTGGCA|GCC|T|CC|TCGT|GGC|GGGTCC|GG|ATATAAA|CTGAT|GGCCACC|	16	2031
|GGGATAT|AAA|ATAGTTC|GCC|T|CC|ACGC|GGT|GTATCCT|GG|ATTAAAAC|CAAAT|GAACTAG|	16	2032
|GGGGTGT|CA|GTAGGCA|GCC|T|CC|ACGC|GGC|ACGCCCT|GG|TTAACA|CTAAT|GGCCTAC|	16	2033
|GAAGCAC|GT|AGACTTA|ACC|T|CC|TCGC|GGT|GTGCTTC|GG|GTCGCG|CTAA|TAAGTCA|	16	2034
|GACCCTC|GAA|GTCACTG|ACC|T|GC|ACGC|GGT|GAGGGTT|GC|TTTCGA|CGGAC|AAGTGAC|	16	2035
|GGAGTTC|ATA|TAACTAA|GCC|T|CC|TCGT|GGC|GAATTCT|GG|GTAGCT|CTAA|TTAGTTA|	16	2036
|GAATGCA|AAT|GAATGAT|GCC|T|TC|GCGT|GGC|TGCATTC|GA|TTAATA|CTAAA|ATCATTC|	16	2037
|GGGCACC|G|TGTTATT|ACC|T|CC|GCGT|GGT|GGTGCCT|GG|GTATCT|CTAA|GACAATG|	16	2038
|GACCAC|A|TGGCAAG|GCC|T|CC|TCGT|GGC|GTGGTT|GG|GTTATG|CCAA|TTTGCTA|	16	2039
|GAATAGC|GTA|AGTAGAA|ACC|T|CC|ACGT|GGT|GCTATTC|GG|ATAACG|CTAA|TTCTATA|	16	2040
|GGTTGA|TT|TTGTGAT|GCC|T|TC|TCGT|GGT|TTGATC|GG|CTTCCAAA|CTGAA|TTCATGA|	16	2041
|GAGACAC|ATT|CTAATTA|GCC|T|CC|TCGT|GGC|GTGTCTT|GG|GTAGCT|CGAAT|GAATTAG|	16	2042
|GACTCGC|AA|TGTACTT|GCC|T|CC|ACGT|GGC|GCGAGTT|GG|GTAGCT|CTAA|AAGTACA|	16	2043
|GGACAC|A|TGATGTA|GCC|T|CC|TCGT|GGC|GTGTCT|GG|ATATCCAA|CCAA|TACATCA|	15	2044
|GAGTCGC|AA|CTAAGAA|GCC|T|CC|ACGC|GGC|GCGACTT|GG|GTAATG|CTAA|TTCTTAG|	15	2045
|GGTGGCA|GAT|GATACAA|ACC|T|CC|ACGT|GGT|TGCCGCT|GG|TTAATA|CGAAT|ATGTATC|	15	2046
|GGCTAC|A|TGGATAA|GCC|T|TC|TCGT|GGC|GTAGCT|GA|TTTCGA|CTAA|TTATCCA|	15	2047
|GGTCAC|A|TGGATAA|GCC|T|TC|ACGT|GGC|GTGACT|GA|TTTCGA|CAGA|TTATCCA|	15	2048
|GAGCACA|AT|GATAGAA|GCC|T|CC|ACGT|GGC|TGTGCTT|GG|ATAATG|CTAAT|ATCTATC|	15	2049
|GAGAACT|GA|AACAGTT|ACC|T|CC|TCGT|GGT|AGTTCTT|GG|GTAATG|CTAAA|AACTGTA|	15	2050
|GGCAAC|A|AGAACAT|ACC|T|CC|TCGT|GGT|GTTGCT|GG|ATAATT|CTAA|ATGTTCA|	15	2051
|GAAATGC|AT|GATTGAA|ACC|T|CC|ACGT|GGT|GCATTTT|GG|TTAACA|CTAA|TTCAATT|	15	2052
|GGAGTTC|AAG|TAACTAA|GCC|T|CC|TCGT|GGC|GAACTCT|GG|ATAGCT|CTAA|TTAGTTA|	15	2053
|GGTATC|A|TAACTCA|GCC|T|TC|ACGT|GGC|GATACT|GA|TTTCGA|CTAA|TGAGTTT|	14	2054
|GGCATC|AT|GAGAGAA|GCC|T|GC|TCGC|GGC|GATGCT|GC|TTTTA|CTGA|TTCTCTC|	14	2055
|GGAACAT|AA|AAGTAGA|ACC|T|CC|ACGT|GGT|ATGTTCT|GG|GTAATG|CTAA|TCTACTT|	14	2056
|GGCACC|A|CGAATCA|GCC|T|CC|ACGT|GGC|GGTGCT|GG|ATAACCAA|CCAA|TGATTCC|	14	2057
|GGGGTGT|TA|GTAGGCA|GCC|T|CC|ACGT|GGC|GCACCCT|GG|TTAACA|CTAAT|GGCCTAC|	14	2058
|GGCATC|AT|GAGAGAA|GCC|T|GC|ACGT|GGC|GATGCT|GC|TTTTA|CTGA|TTCTCTC|	14	2059
|GACTTC|AT|TGTACTT|ACC|T|CC|TCGT|GGT|GAAGTC|GG|GTAGCT|CTAAA|TAGTACA|	14	2060
|GAATAGC|GTA|AGTAGAA|ACC|T|CC|ACGT|GGT|GCTATTC|GG|ATAACG|CTAA|TTCTATT|	14	2061
|GGCAAC|TT|GTTAACA|GCC|T|TC|TCGC|GGC|GTTGCT|GA|TTTCGA|CTAAT|GGTTAAC|	14	2062
|GGCACT|A|CGAAGCA|GCC|T|CC|ACGT|GGC|AGTGCT|GG|ATAACCAA|CTGA|TGCTTCT|	14	2063
|GGAGCAT|TAT|ATTCAGT|ACC|T|GC|ACGT|GGT|ATGCTCT|GC|TTTTA|CTAAA|ACTGAAT|	14	2064
|GGCACC|A|CGAAGCA|GCC|T|CC|CCGT|GGC|GGTGCT|GG|ATAACCAA|CGAA|TGCTTCT|	14	2065
|GAAACAC|GTG|ATATTCA|ACC|T|CC|TCGT|GGT|GTGTTTC|GG|GTCGCG|CAAAT|AGAATAT|	14	2066
|GGGTAC|TA|TATAGAG|GCC|T|CC|CCGT|GGC|GTACCT|GG|ATTTTAA|CCGAC|GTCTATA|	14	2067
|GAGGTAC|GTT|GTTAGAT|ACT|T|CC|ACGT|AGT|GTACCTT|GG|GTTAAAAG|CTAAA|TTCTAAC|	14	2068
|GAGGTAC|AA|GTTAGAT|ACT|T|CC|ACGT|AGT|GTACCTT|GG|ATTAAAA|CTAAA|TTCTAAC|	14	2069
|GGACCT|CT|GGTGGCA|GCC|T|CC|TCGT|GGT|GGGTCC|GG|ATTCAAA|CAAAT|GGCCACC|	14	2070
|GGGTAC|A|TAGACTA|GCC|T|CC|ACGT|GGC|GTACCT|GG|ATAACCAA|CCAA|TAGTCAA|	14	2071
|GGTGCT|GAA|GCTATCA|GCC|T|CC|ACGT|GGC|AGCACT|GG|TTAGTA|CTAAT|AGATAGC|	13	2072
|GGGGTGT|AAC|GTAACTC|GCC|T|CC|ACGC|GGT|GCATCCT|GG|GTAACGC|CAAAT|GAGTTAC|	13	2073
|GGCCGC|AA|CTCCTAC|GCC|T|CC|ACGC|GGC|GCGGCT|GG|ATTAA|CTAA|GTAGGGA|	13	2074
|GAATCTC|AT|AGTCGAA|ACC|T|CC|ACGT|GGT|GAGATTC|GG|GTAACG|CTAA|TTCGACG|	13	2075
|GGCACC|GT|GAACAAA|ACC|T|TC|CCGT|GGT|GGTGCT|GA|TTTCGA|CAGA|TTTGTTC|	13	2076
|GGGATCA|GAT|TCATGCC|ACT|T|CC|ACGC|AGT|TGATCCT|GG|ATAACG|CTAAG|TGCATGA|	13	2077
|GGCCAC|AAA|GGACAAG|GCC|T|CC|TCGC|GGT|GTGGCC|GG|GTAACG|CCAAA|CTTGTCA|	13	2078
|GAGATAA|TAA|TGACTTG|ACC|T|CC|ACGT|GGT|TTATCTT|GG|GTAATT|CTAAC|AAAGTCA|	13	2079
|GGTTAC|AA|AACTACT|ACC|T|CC|TCGT|GGT|GTAACT|GG|GTAATG|CTAA|AGTAGAT|	13	2080
|GGCCGC|AA|CTCCTAC|GCC|T|CC|ACGC|GGC|GCGGCT|GG|ATCAA|CCAA|GTAGGGA|	13	2081
|GGTGCTC|AT|CCAAGAA|ACT|T|CC|ACGT|AGT|GAGCACT|GG|GTAACG|CAAA|TTCTTGG|	13	2082
|GGCCCC|A|AGGTGAA|GCC|T|TC|CCGT|GGC|GGGGCT|GG|TTTTA|CTGA|TTCACCG|	13	2083
|GGCGCC|A|TGCAGAA|GCC|T|TC|ACGT|GGC|GGCGCT|GA|TTCAGA|CCAA|TTCTGCA|	13	2084
|GAAACAC|AA|GATTGAA|ACC|T|CC|ACGT|GGT|GTGTTTT|GG|GTAAAG|CTAA|TTCAATA|	13	2085
|GGCCCC|A|AGGTGAA|GCC|T|TC|CCGT|GGC|GGGGCT|GG|TTTCA|CTGA|TTCACCA|	13	2086
|GACTCAC|A|AGTAAGA|ACC|T|CC|ACGT|GGT|GTGAGTT|GG|ATAACA|CTAA|TCTTACT|	13	2087
|GGCACC|GT|GAACAAA|ACC|T|TC|CCGT|GGT|GGTGCT|GA|TTTCGA|CTGA|TTTGTTC|	13	2088
|GGACTC|A|AGAGAAA|GCC|T|CC|ACGT|GGC|GAGTCT|GG|GTAAAG|CTAA|TTTCTCA|	13	2089
|GATTCAC|GA|AGAGATT|GCC|T|GC|ACGT|GGC|GTGAGTT|GC|TTTTA|CTAAA|AATCTCT|	13	2090
|GGTATC|GT|TCTAAGA|ACC|T|CC|TCGT|GGT|GATACT|GG|GTAATT|CTAA|TCTTAGA|	13	2091
|GAAATGC|AT|GATTGAA|ACC|T|CC|ACGT|GGT|GCATTTT|GG|TTAATA|CTAA|TTCAATC|	13	2092
|GAGTAAC|AAC|ATCAACA|ACC|T|CC|ACGC|GGT|GTTGCTT|GG|GTAATG|CTAAT|AGTTGAT|	13	2093
|GAGTTTC|ATG|AAGTAAA|ACC|T|CC|ACGT|GGT|GAAATTT|GG|GTAACG|CTAA|TTTACTT|	13	2094
|GGCACC|GT|GAACAAA|ACC|T|TC|CCGC|GGT|GGTGCT|GA|TTTCGA|CAGA|TTTGTTC|	13	2095
|GGACAC|A|TTATACA|GCC|T|CC|TCGT|GGC|GTGTCT|GG|ATTTCAA|CTAA|TGTATAT|	13	2096
|GGTACT|A|AGCAAAG|ACC|T|CC|CCGT|GGT|AGTACT|GG|TTCACA|CTAA|CTTTGCA|	13	2097
|GAGAAGT|AA|TAGCAAA|ACC|T|CC|ACGT|GGT|ACTTCTT|GG|TTAATA|CTAA|TTTGCTA|	13	2098
|GAGTCGC|AA|CTAAGAA|GCC|T|CC|ACGC|GGC|GCGACTT|GG|GTAACG|CTAA|TTCTTAG|	13	2099
|GGGACAT|GAT|AAGTTCT|ACC|T|CC|ACGT|GGT|ATGTCCT|GG|TTAATA|CGAAA|AGAACTG|	13	2100
|GACACC|AA|GAGAGAA|ACC|T|GC|CCGT|GGT|GGTGTT|GC|TTTCGA|CTAA|TTCTCTC|	12	2101
|GAATAGC|AAA|AGTAGAA|ACC|T|CC|ACGT|GGT|GCTATTT|GG|GTAATG|CTAA|TTCTACT|	12	2102
|GAAACAC|AGG|ATATTCA|ACC|T|CC|TCGT|GGT|GTGTTTT|GG|GTCGCG|CTAAT|AGAATAT|	12	2103
|GAGAAAC|TTG|TCAGCCA|ACC|T|CC|TCGT|GGT|GTTTCTT|GG|GTTATG|CCAAT|AGGCTGG|	12	2104
|GGGGAAC|A|AAAGCCC|ACC|T|CC|ACGC|GGT|GTTCCCT|GG|GTAACG|CTAAC|GGGCTAT|	12	2105
|GGAGCAT|TT|GCTAACT|ACC|T|CC|ACGT|GGT|ATGCTCT|GG|GTAATG|CTGAA|TGTTAGT|	12	2106
|GATTCAC|AT|AGTAAGA|ACC|T|CC|GCGT|GGT|GTGAATT|GG|GTAATG|CTAA|TCTTACT|	12	2107
|GGTGTC|A|AGAACAA|GCC|T|CC|CCGT|GGC|GACATC|GG|ATAACCAA|CTAA|TTGTTCA|	12	2108
|GGACGAC|GG|GCTATCA|ACC|T|CC|ACGT|GGT|GTCGTCT|GG|GTCATG|CGAAT|AGATAGT|	12	2109
|GGCTAGT|A|TGTAAGA|ACC|T|CC|ACGT|GGT|ACTAGCT|GG|GTAACG|CTAA|TCTTACA|	12	2110
|GACTTCT|AA|TGGGATT|ACC|T|CC|ACGT|GGT|AGAAGTT|GG|GTAATG|CTAAA|AATCCCA|	12	2111
|GGAATGC|AAA|GAAGACA|ACC|T|CC|ACGT|GGT|GCATTCT|GG|GTAACG|CAAAT|AGTCTTC|	12	2112
|GGGTAC|TT|TATAGAG|GCC|T|CC|CCGC|GGC|GTACCT|GG|ATTTTAA|CCAAC|ATCTATA|	12	2113
|GGTAGC|C|AGAGATT|ACC|T|CC|CCGT|GGT|GTTACT|GG|ATTCGA|CTAA|AATCTCT|	12	2114
|GAATAGC|AA|ATGAGAA|ACC|T|CC|ACGT|GGT|GCTATTT|GG|GTAACG|CTAA|TTCCTGT|	12	2115
|GGGTAC|TT|TATAGAG|GCC|T|CC|CCGC|GGC|GTACCT|GG|ATTAAAA|CTAAC|ATCTATA|	12	2116
|GAGAGTC|G|TTACTAC|ACC|T|CC|ACGC|GGT|GATTCTT|GG|TTAACA|CTAAC|GTAGTAA|	12	2117
|GGCACC|A|CGAAACA|GCC|T|CC|CCGT|GGC|GGTGCC|GG|ATACCCAA|CCAA|TGTTTCA|	12	2118
|GGAGTTC|ATA|TAACTAA|GCC|T|CC|TCGT|GGC|GAACTCT|GG|GTAATT|CTAA|TTAGTTA|	12	2119
|GGTGCC|AT|GAGAGAA|GCC|T|GC|ACGT|GGC|GGCACT|GC|TTTTA|CTAA|TTCTCTC|	12	2120
|GGGTGC|AG|GCTCCCC|GCC|T|CC|ACGC|GGC|GCACCT|GG|GTAACG|CTAAG|GGGAAGC|	12	2121
|GAATAGC|A|ATGAGAA|ACC|T|CC|ACGT|GGT|GCTATTT|GG|GTAATG|CTAA|TTCTCAT|	11	2122
|GGGTAC|TA|TATAGAG|GCC|T|CC|ACGT|GGC|GTACCT|GG|ATTAAAA|CTAAC|ATCTATA|	11	2123
|GGAACTA|A|GTAGTAA|ACC|T|CC|ACGT|GGT|TAGTTCT|GG|GTAACG|CAAA|TTACTAG|	11	2124
|GGCAAC|AAC|ACTAACT|GCC|T|TC|GCGC|GGC|GTTGCT|GA|TTTCGA|CTAAA|TGTTAGT|	11	2125
|GGCACC|A|TGAGAAC|GCC|T|CC|ACGT|GGC|GGTGCT|GG|ATAACCAA|CAAA|GTTCTTA|	11	2126
|GGGGTGT|TA|GTAGGCA|GCC|T|CC|ACGT|GGC|ACACCCT|GG|TTAACG|CAAAT|GGCCTAC|	11	2127
|GGGCAG|AAA|GACATTC|GCC|T|CC|ACGT|GGT|CTGCCT|GG|ATTCGA|CTGAA|GAATGTC|	11	2128
|GATCGA|TT|TTGTGAT|GCC|T|TC|TCGT|GGT|TTGATC|GG|CTTCCAAA|CTGAA|TTCATGA|	11	2129
|GAGGACC|A|TAAGTTC|ACC|T|CC|TCGC|GGT|GGTCCTT|GG|GTAATG|CTAAC|GGGCTTA|	11	2130
|GGCTTC|AA|GTATTAT|ACC|T|CC|ACGT|GGT|GAAGCT|GG|GTAATT|CTAA|ATAATAC|	11	2131
|GGACTAT|AAT|AATAGCA|GCC|T|CC|ACGT|GGC|ATAGTCT|GG|ATAACG|CTAAT|AGCTATT|	11	2132
|GGGATCA|GAT|TCATGCC|ACT|T|CC|ACGC|AGT|TGATCCT|GG|ATAATA|CTAAG|TGCATGA|	11	2133
|GATCGG|ATT|TTGTGAT|GCC|T|TC|TCGT|GGT|TTGATC|GG|CTTCCAAA|CTGAA|TTCATGA|	11	2134
|GGCATCT|TT|CTAAGAA|ACC|T|CC|ACGT|GGT|AGATGCT|GG|GTAACG|CAAA|TTCTTGG|	11	2135
|GGGTGC|A|AGAACTA|ACC|T|CC|TCGT|GGT|GTACCT|GG|ATAACCAA|CCAA|TAGTTCA|	11	2136
|GACCAC|A|TTGCAAA|GCC|T|CC|TCGT|GGC|GTGGTT|GG|ATTATG|CCAA|TTTGCTA|	11	2137
|GAGGTGT|C|CATCAGC|GCC|T|GC|ACGT|GGC|GCGTCTC|GC|CTTCCTCG|CCGA|ATTGGTG|	11	2138
|GGGCGC|A|TGGCCTA|GCC|T|CC|ACGT|GGC|GCGCCT|GG|GTAATG|CTGA|TAGGCCT|	11	2139
|GAGATAC|AT|AATACTA|ACC|T|CC|GCGT|GGT|GTATCTT|GG|GTAACG|CTAA|TAGTATT|	11	2140
|GAGACAC|TAT|TTTGACA|ACC|T|CC|ACGT|GGT|GTGTCTT|GG|TTAATA|CTAAT|AGTCAAA|	11	2141
|GGTTGC|A|TGTGTTT|ACC|T|CC|TCGT|GGT|GCAGCT|GG|ATTAAGA|CTAA|AAACACA|	11	2142
|GACCGC|AT|AGCAGCC|GCC|T|CC|ACGT|GGC|GCGGTC|GG|GTAACG|CTAA|GGCTGCA|	11	2143
|GGGCAC|A|TAGACTA|GCC|T|CC|CCGT|GGC|GTGCCT|GG|ATAACCAA|CCAA|TAGTCTT|	11	2144
|GAAACAC|AAG|ATATTCA|ACC|T|CC|ACGT|GGT|GTGTTTT|GG|GTCATG|CTAAT|AGAATAT|	11	2145
|GAAACAC|AA|GATTGAA|ACC|T|CC|ACGT|GGT|GTGTTTT|GG|GTAAAG|CTAA|TTCGAAT|	11	2146
|GAATCTC|AT|AGTCGAA|ACC|T|CC|ACGT|GGT|GAGATTC|GG|GTAACG|CTAA|TTCGATT|	11	2147
|GGCGTC|AA|GTATCAC|ACC|T|CC|TCGT|GGT|GACGCT|GG|ATAGCT|CTAA|GTGATAC|	11	2148
|GACCAC|A|TGGCAAT|GCC|T|CC|TCGT|GGC|GTGGTT|GG|GTTATG|CCAA|TTTGCTA|	11	2149
|GGACAC|A|TGAACCT|GCC|T|TC|ACGT|GGC|GTGTCT|GA|TTTCG|CTAA|AGGTTCG|	11	2150
|GGGCAT|ATA|TGGTTAA|GCC|T|CC|ACGT|GGC|ATGCCT|GG|ATAACCAA|CCAA|TTAACCA|	11	2151
|GGACAC|A|TAGCATA|GCC|T|CC|CCGT|GGC|GTGTCT|GG|ATAACCAA|CCAA|TATGCTG|	10	2152
|GAGGCAC|GTT|GTTAGAT|ACT|T|CC|ACGT|AGT|GTGCCTT|GG|GTTAAAAG|CTAAA|TTCTAAC|	10	2153
|GGAACAC|AA|AAGTCTT|ACC|T|CC|TCGT|GGT|GTGTTCT|GG|GTAATG|CGAAA|CAGACTT|	10	2154
|GAATCTC|AT|AGTCGAA|ACC|T|CC|ACGT|GGT|GAGATTC|GG|GTAACG|CTAA|TTCGATA|	10	2155
|GAGTCGC|AA|AGTTACA|ACC|T|CC|TCGT|GGT|GCGACTT|GG|ATAACG|CTAA|TGTAACA|	10	2156
|GACTTGC|AA|GTAGTTT|ACC|T|CC|TCGT|GGT|GCAAGTT|GG|ATAGCT|CTAA|AAACTAC|	10	2157
|GATGTC|A|AGAACAA|GCC|T|CC|CCGT|GGT|GACATC|GG|ATAATCAA|CCAA|TTGTTCA|	10	2158
|GAATCTC|AT|AGTCGAA|ACC|T|CC|ACGT|GGT|GAGATTC|GG|GTAACG|CTAA|TTCGAAT|	10	2159
|GAAATAC|AAG|TTAGATT|ACC|T|CC|ACGT|GGT|GTATTTT|GG|TTAATA|CAAAA|AGTCTAA|	10	2160
|GATTGA|TT|TTGTGAT|GCC|T|TC|TCGT|GGT|TTGATC|GG|CTTCCAAA|CTGAA|TTCATGA|	10	2161
|GAATCTC|AT|AGTCGAA|GCC|T|CC|ACGT|GGT|GAGATTC|GG|GTAACG|CTAA|TTCGACT|	10	2162
|GGATTC|A|TGTTGTT|ACC|T|CC|ACGT|GGT|GAATCT|GG|ATAAAAA|CTAA|AACAACA|	10	2163
|GACTCTA|GA|GCACACC|ACC|T|CC|ACGT|GGT|TAGAGTT|GG|ATATGTAA|CTAAG|AGTGTGC|	10	2164
|GGTCGGG|AA|AAAACCT|ACC|T|CC|ACGT|GGT|CCCGACT|GG|GTAAAG|CCAA|AGGTTTA|	10	2165
|GAGCGAC|AAA|TCAACCA|ACC|T|CC|ACGC|GGT|GTTGCTT|GG|GTAATG|CTAAT|AGGTTGA|	10	2166
|GGTTCAC|TT|ATATCAA|ACC|T|CC|TCGT|GGT|GTGAACT|GG|GTGACG|CTAA|TTGATAT|	10	2167
|GGTCCC|TG|CGTGATG|GCC|T|CC|CCGT|GGC|GGGACC|GG|ATTCGA|CTGAC|GATCACG|	10	2168
|GGCATC|A|CGAAGCA|GCC|T|CC|CCGT|GGC|GATGCT|GG|ATAACCAA|CGAA|TGCTTCA|	10	2169
|GACATCT|AA|AGAGAAT|ACC|T|CC|ACGT|GGT|AGATGTT|GG|GTAATG|CTAA|ATTCTCT|	10	2170
|GAAACAC|GTG|ATATTCA|ACC|T|CC|TCGT|GGT|GTGTTTT|GG|GTCGCG|CTAAT|AGAATAT|	10	2171
|GAGATGA|GAA|TGACTTG|ACC|T|CC|ACGT|GGT|TCATCTT|GG|GTAATT|CTAAC|AAAGTCA|	10	2172
|GACTCGC|AA|TGTACTT|GCC|T|CC|ACGT|GGC|GCGAGTT|GG|GTAGCT|CTAAA|TAGTATA|	10	2173
|GGACTAC|TT|ATTAAAT|ACC|T|CC|ACGT|GGT|GTAGTCT|GG|ATATATAA|CTAAA|ATTTAAT|	10	2174
|GACTCGC|ATT|TGTACTT|GCC|T|CC|ACGT|GGC|GCGAGTT|GG|ATAGCT|CTAAA|TAGTACA|	10	2175
|GGTTAC|AA|AACTACT|ACC|T|CC|TCGT|GGT|GTAACT|GG|GTAATG|CTAA|AGTAGTT|	10	2176
|GAGAAAC|ATA|TAAGTCA|ACC|T|CC|ACGT|GGT|GTTTCTT|GG|GTAACG|CTAAT|CGACTTA|	10	2177
|GGCAAC|AA|GTGATTA|ACC|T|TC|TCGT|GGT|GTTGCT|GA|TTTCGA|CTAA|TAATCAC|	10	2178
|GAAGCAC|A|AGCTAAC|ACC|T|CC|ACGT|GGT|GTGCTTT|GG|GTAACG|CCAAC|GTTAGCA|	10	2179
|GGTAAC|A|AGGCTTT|ACC|T|CC|TCGT|GGT|GTTACT|GG|ATAACCAA|CTAA|AAAGCCA|	10	2180
|GGCACC|GT|GAACAAA|ACC|T|TC|CCGC|GGT|GGTGCT|GA|TTTCGA|CGAA|TTTGTTC|	10	2181
|GGCCGAT|C|GGTGTGA|GCT|T|TC|CCGC|GGC|ATCGGCC|GG|CTGA|CGGA|TTGCACC|	10	2182
|GGGCAC|TA|TATAGAG|GCC|T|CC|CCGT|GGC|GTGCCT|GG|ATTAAAAA|CTAAC|ATCTATA|	10	2183
|GGTCCC|A|CGTGATG|GCC|T|CC|CCGT|GGC|GGGACT|GG|ATTCGA|CCAA|CATCACG|	10	2184
|GGTAAC|A|TGAACAA|GCC|T|TC|ACGC|GGC|GTTACT|GA|TTTCGA|CTAA|TTGTTCA|	10	2185
|GGAACAC|TAA|AAGTCTT|ACC|T|CC|TCGT|GGT|GTGTTCT|GG|GTAATG|CTAAA|AAGACTT|	10	2186
|GAGGGA|TT|GTACAGA|GCC|T|CC|ACGC|GGC|TCCCTT|GG|ATAATCAA|CTGAT|ACTGTAC|	10	2187
|GGCACC|AC|GACGCCC|GCC|T|CC|CCGT|GGC|GGTGCT|GG|CTTCGA|CCGAG|CGGCGTC|	10	2188
|GGGTTC|A|TAGAGAA|ACC|T|CC|ACGT|GGT|GAACCT|GG|ATTTAAA|CTAA|TTCTCTA|	10	2189
|GGGCTGC|AA|GTCCCCG|GCC|T|CC|ACGT|GGC|GCAGTCC|GG|GTGGCG|CTAA|CGGGGAT|	10	2190
|GAACAGT|AAG|GACTCTC|ACC|T|CC|CCGT|GGT|GCTGTTC|GG|GTAATT|CTAAC|GAGAGCC|	10	2191
|GATCAC|A|AGATACA|GCC|T|CC|ACGT|GGC|GTGATT|GG|ATAACCAA|CTGA|TGTATCA|	9	2192
|GGGCAC|A|TAGACTA|GCC|T|CC|TCGT|GGC|GTGCCT|GG|ATAACCAA|CCAA|TAGTCTA|	9	2193
|GACCTAC|AAA|GTGTTTC|ACC|T|CC|TCGT|GGT|GTAGGTT|GG|ATAGCT|CTAAG|TAAACAC|	9	2194
|GGCAAGA|GAG|GACTGCC|ACC|T|CC|TCGT|GGT|TCTTGCT|GG|GTAACG|CCGAG|AGCAGTC|	9	2195
|GGGATAC|AA|GTACAAT|GCC|T|CC|ACGT|GGC|GTATCCT|GG|GTAACG|CTAAA|ATTGTAC|	9	2196
|GGAATGC|TAT|AGAACTT|ACC|T|CC|ACGT|GGT|GCATTCT|GG|ATTAAAA|CTAAA|AAGTTCA|	9	2197
|GGACCC|TC|GGTGACA|GCC|T|CC|TCGT|GGC|GGGTCT|GG|ATTAAAA|CAGAT|GGTCACC|	9	2198
|GGCGCC|A|TAAGACA|GCC|T|CC|TCGC|GGC|GGCGCT|GG|ATAACCAA|CCAA|TGTCTTA|	9	2199
|GGAGAAC|AA|TAGCTCT|ACC|T|CC|TCGT|GGT|GTTCTCT|GG|GTGATG|CTAAG|TGAGCTA|	9	2200
|GGACCT|CT|GGTGGCA|GCC|T|CC|TCGT|GGC|GGGTCC|GG|ATTTAAA|CTGAT|GGCCACC|	9	2201
|GAAGTTC|AA|GTAACTA|ACC|T|CC|TCGT|GGT|GAACTTC|GG|GTAATT|CTAAT|TAGTTAC|	9	2202
|GGAATAC|A|GTGCAAA|GCC|T|CC|ACGT|GGC|GTATTCT|GG|ATTAAAA|CTAA|TTTGCAC|	9	2203
|GGCACC|A|AGAGAAG|ACC|T|CC|CCGT|GGT|GGTGCC|GG|ATACGA|CTAA|CTTCTCA|	9	2204
|GGCAAG|G|TTCTATC|ACC|T|CC|ACGT|GGT|CTTGCT|GG|TTTTG|CAAA|GATAGAG|	9	2205
|GGCATC|GT|GAACAAA|ACC|T|TC|CCGT|GGT|GATGCT|GA|TTTCGA|CTGA|TTTGTTC|	9	2206
|GAGATAC|AT|GGTGATA|ACC|T|CC|TCGT|GGT|GTATCTT|GG|GTAACG|CTAAT|AATCACC|	9	2207
|GGTTCTC|AAT|TCTAACA|GCC|T|CC|ACGT|GGC|GAGAACT|GG|TTAAAA|CTAA|TGTTAGA|	9	2208
|GAGGGA|TT|GTACAGA|GCT|T|CC|ACGC|AGC|TCCCTT|GG|ATAATCAA|CTGAT|ACTGTAC|	9	2209
|GGTATC|A|TGTGAAA|GCC|T|TC|TCGT|GGC|GATACT|GA|TTTAGA|CTAA|TTTCACA|	9	2210
|GAGGGA|TA|ATGCAGA|GCC|T|CC|CCGT|GGC|TCCCTT|GG|ATAACCAA|CAGAT|ACTGCAT|	9	2211
|GACTCGC|AG|TGTGCTT|GCC|T|CC|ACGT|GGC|GCGAGTT|GG|GTAGCT|CTAA|AAGTACA|	9	2212
|GGGAGAC|GAT|TCAGCCA|ACC|T|CC|ACGT|GGT|GTCTCTT|GG|GTGATG|CTAAT|AGGCTGG|	9	2213
|GAGTAGC|GAT|ATCAACA|ACC|T|CC|ACGT|GGT|GCTACTT|GG|GTAATG|CTAAT|AGTTGAT|	9	2214
|GGTCAC|A|TCGCATC|GCC|T|CC|TCGT|GGC|GTGACT|GG|ATAACCAA|CCAA|GATGCAA|	9	2215
|GGGATGT|AAA|ACTTGCG|GCC|T|CC|ACGC|GGC|GCATCCT|GG|TTAATA|CTAA|CGCAAGA|	9	2216
|GGACTAC|GAT|AATAGCA|GCC|T|CC|ACGT|GGC|GTAGTCT|GG|ATAATA|CTAAT|AGCTATT|	9	2217
|GGCATC|A|AGAACAA|GCC|T|CC|TCGT|GGC|GATGCT|GG|ATAACCAA|CTAA|TTGTTCA|	9	2218
|GGGTCC|GAA|GAAGCTC|ACC|T|CC|CCGT|GGT|GGACCT|GG|TTCAGA|CAGAG|AAGCTTC|	9	2219
|GGAGCAA|TAT|GAAGACC|ACC|T|CC|TCGC|GGT|TTGCTCT|GG|GTAACG|CCAAG|AGTCTTC|	9	2220
|GGATAGA|GT|ATAAGAA|ACC|T|CC|ACGT|GGT|TCTATCT|GG|GTAATG|CCAAT|ATCTTAT|	9	2221
|GAGTATA|CAG|ATAGTAT|ACC|T|CC|ACGT|GGT|TATACTC|GG|GTAACG|CTAAA|TTACTAT|	9	2222
|GGTGCT|AA|AAACAAA|ACC|T|CC|TCGC|GGT|AGCACT|GG|GTAATG|CTAA|TTTGTTA|	9	2223
|GAAGTGT|AAG|TTGCAGA|GCC|T|CC|ACGT|GGC|ACACTTT|GG|ATAACCAA|CTGAT|ACTGCAA|	9	2224
|GAGATAT|TAT|ATTAGAT|ACC|T|CC|ACGT|GGT|ATATCTC|GG|GTAATG|CTAAA|ATCTAAT|	9	2225
|GGCATC|AG|GAGAGAA|GCC|T|GC|TCGT|GGC|GATGCT|GC|TTTA|CTGA|TTCTCTC|	9	2226
|GATGTC|A|AGAACAA|GCC|T|CC|CCGT|GGC|GACATC|GG|ATAACCAA|CTAA|TTGTTCC|	9	2227
|GACCCGC|AC|GGCTGAC|GCC|T|CC|ACGT|GGC|GCGGGTT|GG|ATTCGA|CCGAG|ATCAGCT|	9	2228
|GGTATC|A|TTAAGAG|GCC|T|CC|ACGT|GGC|GATACT|GG|TTAACA|CTAA|CTCTTAA|	9	2229
|GGGGAAC|A|AAAGCTC|ACC|T|CC|ACGC|GGT|GTTCCCT|GG|GTAACG|CTAAC|GGGCTTC|	9	2230
|GAATAGC|GTA|AGTAGAA|ACC|T|CC|ACGT|GGT|GCTATTC|GG|ATAACG|CTAA|TTCTACG|	9	2231
|GGTCAT|A|TGGCAAA|GCC|T|CC|ACGT|GGC|GTGACC|GG|GTAACG|CTAA|TTTGCCA|	9	2232
|GAATAGC|AA|ATGAGAA|ACC|T|CC|ACGT|GGT|GCTATTC|GG|ATAACG|CTAA|TTCTCAA|	9	2233
|GAGACAC|AA|AATACTA|ACC|T|CC|ACGT|GGT|GTGTCTT|GG|GTAATG|CTAA|TAGTATT|	9	2234
|GAGATAC|AT|TAATCAA|ACC|T|CC|ACGT|GGT|GTATCTT|GG|GTAATA|CTAA|TTGATTA|	9	2235
|GAGATAC|GT|GTTTCAT|ACC|T|CC|ACGT|GGT|GTATCTT|GG|GTAATG|CTAA|ATGAAAC|	9	2236
|GGCACC|A|TGTAAAT|GCC|T|CC|TCGT|GGC|GGTGCT|GG|ATTCGA|CTAA|ATTTACG|	8	2237
|GACTATC|A|AAAGTAA|GCC|T|CC|ACGT|GGC|GATAGTT|GG|GTAACG|CTAA|TTACTAT|	8	2238
|GGTACT|A|AGCAAAG|ACC|T|CC|CCGT|GGT|AGTACT|GG|ATCAA|CTAA|CTTTGCA|	8	2239
|GAATAGC|GTA|AGTAGAA|ACC|T|CC|ACGT|GGT|GCTATTC|GG|ATAACG|CTAA|TTCTAGT|	8	2240
|GAGATAC|GT|AATACTA|ACC|T|CC|ACGT|GGT|GTATCTT|GG|GTAATG|CTAA|TAGTATT|	8	2241
|GGAGTCC|GT|AAGAACA|ACC|T|CC|ACGT|GGT|GGACTCT|GG|GTAAAG|CTAAT|AGTTCTT|	8	2242
|GGGAGGC|TAT|GCAGTCA|ACC|T|CC|ACGT|GGT|GCCTCCT|GG|GTAACG|CTAAT|AGGCTGC|	8	2243
|GGAACGC|AA|ATAAGCA|ACC|T|CC|ACGT|GGT|GCGTTCT|GG|TTAACA|CTAA|TGCTTGT|	8	2244
|GACCGC|AT|AGCAGCC|GCC|T|CC|CCGT|GGC|GCGGTC|GG|GTAACG|CTAA|GGCTGCA|	8	2245
|GGGGCAC|GT|ATGCAAT|ACC|T|CC|TCGT|GGT|GTGTCCT|GG|GTAACG|CTAAA|ATTGCAT|	8	2246
|GGCGCTT|GT|TCAAGAA|ACC|T|CC|ACGT|GGT|AAGCGCT|GG|TTAAAA|CTAA|TTCTTGA|	8	2247
|GACCATA|TAG|TATAGCA|ACC|T|CC|TCGT|GGT|TATGGTT|GG|GTAATT|CCAAT|AGCTATA|	8	2248
|GACTGC|A|AGTGCAA|GCC|T|CC|TCGT|GGC|GCAGTC|GG|GTCAAG|CGAA|TTGCACA|	8	2249
|GAATAGC|GTA|AGTAGAA|ACC|T|CC|ACGC|GGT|GCTATTC|GG|ATAACG|CTAA|TTCTACT|	8	2250
|GACTGC|A|AGTGCAA|GCC|T|CC|TCGT|GGC|GCAGTC|GG|GTCAAG|CGAA|TTGCACG|	8	2251
|GGCGTT|GT|GAACAAA|ACC|T|TC|CCGC|GGT|GACGCC|GA|CTTCGA|CAGA|TTTGTTC|	8	2252
|GGGGTGT|AAA|TTCTACA|ACC|T|CC|ACGT|GGT|ACATCCT|GG|GTAATG|CTAA|TGTAGAA|	8	2253
|GGACAC|AT|AGTAGCC|ACC|T|CC|ACGT|GGT|GTGTCT|GG|ATATGTAA|CTAAG|AGCTACT|	8	2254
|GGTCTC|A|AGACAAC|GCC|T|CC|ACGC|GGC|GAGACT|GG|GTAAAG|CTAA|GTTGTTA|	8	2255
|GACACC|AA|GATAAAT|GCC|T|CC|ACGT|GGC|GGTGTT|GG|ATAACCAA|CCAA|ATTTATC|	8	2256
|GGCAAC|TT|GTTAACA|GCC|T|TC|TCGT|GGC|GTTGCT|GA|TTTCGA|CCAAT|AGTTAAC|	8	2257
|GGACAC|A|CAAGAAA|GCC|T|CC|ACGT|GGC|GTGTCT|GG|ATTCGA|CTAA|TTTCTTA|	8	2258
|GACCGC|AT|AGCAGCC|GCC|T|CC|CCGC|GGC|GCGGTC|GG|GTAACG|CTAA|GGCTGCA|	8	2259
|GGTAAC|G|AGAGAAT|ACC|T|CC|ACGC|GGT|GTTACT|GG|ATTAGA|CTAA|ATTTTTT|	8	2260
|GGACCT|CT|GGTGGCA|GCC|T|CC|TCGT|GGC|GGGTCC|GG|ATTAAAA|CGAAT|GGCCACC|	8	2261
|GGGGAAC|A|AAAGCCC|ACC|T|CC|ACGC|GGT|GTTCCCT|GG|GTAACG|CTAAC|GGGCTTC|	8	2262
|GGGGTGT|AGC|GTAGACC|GCC|T|CC|TCGT|GGT|GCACTCT|GG|GTTACGC|CAAAT|GGTCTAC|	8	2263
|GACTCAC|TTG|ATAATAG|ACC|T|TC|TCGT|GGT|GTGAGTT|GG|GTAACG|CAAAG|ATATTAT|	8	2264
|GGGTGC|TT|TATAGAG|GCC|T|CC|CCGC|GGC|GCACCT|GG|ATTTTAA|CCAAC|ATCTATA|	8	2265
|GGATCC|A|AGAGAAA|ACC|T|CC|ACGT|GGT|GGATCT|GG|GTAATG|CTAA|TTTCTCA|	8	2266
|GGGACAC|GA|ATAAGCA|ACC|T|TC|TCGT|GGT|GTGTCCT|GA|TTTCGA|CTAAT|AGCTTAT|	8	2267
|GAATAGC|GTA|AGTAGAA|ACC|T|CC|ACGT|GGT|GCTATTC|GG|ATAACG|CTAA|TTCTATC|	8	2268
|GACTCAC|TTG|ATAATAG|ACC|T|CC|TCGT|GGT|GTGAGTT|GG|GTAGTG|CTAAG|ATATTAT|	8	2269
|GGCGTC|A|AAGTGCG|ACC|T|TC|ACGT|GGT|GACGCT|GA|TTTCG|CCAA|TGCACTA|	8	2270
|GATGCAC|AA|GATCTGT|ACT|T|CC|ACGT|AGT|GTGCATT|GG|GTAACG|CTAAA|ACAGATC|	8	2271
|GGCTTC|A|TGTAAGT|GCC|T|CC|TCGT|GGC|GAAGCT|GG|ATTCGA|CTGA|ACTTACA|	8	2272
|GGCATC|A|AGAACAA|GCC|T|CC|CCGC|GGC|GATGCT|GG|ATAATCAA|CTAA|TTGTTCA|	8	2273
|GGTAAC|G|AGAGAAT|ACC|T|CC|ACGC|GGT|GTTACT|GG|ATTAGA|CTAA|ATTCTCA|	8	2274
|GGCGTC|GA|GAACAAA|ACC|T|TC|CCGT|GGT|GACGCT|GA|TTTCGA|CTGA|TTTGTTC|	8	2275
|GGGCGC|A|GAAGTAA|GCC|T|CC|ACGT|GGC|GCGCCT|GG|GTAGCT|CTAA|TTACTTC|	8	2276
|GGTTTC|A|TTGACAA|GCT|T|CC|ACGT|AGC|GAAACT|GG|ATAACCAA|CTAA|TTGTCAA|	8	2277
|GAAATGC|AT|AATTGAA|ACC|T|CC|ACGT|GGT|GCATTTT|GG|TTAACA|CTAA|TTCAATC|	8	2278
|GGAGCAC|ATG|TTGAGCT|ACT|T|CC|ACGT|AGT|GTGCTCT|GG|TTAACA|CGAAA|CGCTCAA|	8	2279
|GGACAC|A|TGAGAAA|GCC|T|CC|ACGT|GGC|GTGTCT|GG|ATTTTAA|CCAA|TTTCTCA|	8	2280
|GACTGC|A|TGTGCAA|GCC|T|CC|TCGT|GGC|GCAGTC|GG|GTGACG|CGAA|TTGCACG|	8	2281
|GATAGTG|TGC|ATAAGTT|ACC|T|CC|ACGC|GGT|CACTATT|GG|ATAATG|CTAAA|AACTTAT|	7	2282
|GGCCTGC|A|TGGGTCC|ACC|T|CC|TCGT|GGT|GCAGGCT|GG|GTAACG|CTAAC|GGACCTA|	7	2283
|GATACC|A|GGTAGAT|GCC|T|CC|ACGT|GGC|GGTATT|GG|ATAACCAA|CCAA|ATCTACA|	7	2284
|GAATAGC|GTG|AGTAGAA|ACC|T|CC|ACGT|GGT|GCTATTC|GG|ATAATG|CTAA|TTCTACT|	7	2285
|GGTTATC|AT|AATAGCA|ACC|T|CC|ACGC|GGT|GATAACT|GG|GTAATG|CTAA|TGCTATT|	7	2286
|GATTTCA|AA|GTGTTGC|ACC|T|CC|TCGT|GGT|TGAAATC|GG|GTAGCT|CTAAG|ACAACAC|	7	2287
|GGACGGT|AA|GCAATCT|GCC|T|CC|GCGT|GGC|ACCGTCC|GG|GTAACG|CTAA|AGATTGC|	7	2288
|GAGATAC|AT|AATACTA|ACC|T|CC|ACGT|GGT|GTGTCTT|GG|GTAATG|CTAA|TAGTATT|	7	2289
|GAGCAAC|AAA|TCAGCCA|ACC|T|CC|ACGC|GGT|GTTGCTT|GG|GTAATG|CTAAT|AGGTTGA|	7	2290
|GGTCAA|ATT|TTGTGAT|GCC|T|TC|TCGT|GGT|TTGATC|GG|CTTCCAAA|CTGAA|TTCATGA|	7	2291
|GAGCTAC|AAC|AATATAA|GCC|T|CC|ACGC|GGC|GTAGCTT|GG|GTAACG|CTAA|TTATATT|	7	2292
|GGGTGC|TT|TATAGAG|GCC|T|CC|CCGC|GGC|GCACCT|GG|ATTTTAA|CCAAC|GTCTATA|	7	2293
|GAATCTC|AT|AGTCGAA|ACC|T|CC|ACGT|GGT|GAGATTC|GG|GTACCG|CTAA|TTCGACT|	7	2294
|GGGGTGC|ATG|GCTCGCC|GCC|T|CC|ACGC|GGC|GCACCCC|GG|GTAACG|CTAA|GGCGAGC|	7	2295
|GGCATC|AA|GATAGGC|ACC|T|TC|TCGT|GGT|GATGCT|GA|TTTCGA|CTAA|GCCTATC|	7	2296
|GGCATC|AA|ATCAAAC|ACC|T|CC|ACGC|GGT|GATGTT|GG|GTAAAG|CTAA|GTTTGAT|	7	2297
|GGTAAC|G|AGAGAAT|ACC|T|CC|ACGC|GGT|GTTACT|GG|ATTAGA|CTAA|ATTCTTC|	7	2298
|GAGAGAA|TAT|GTCATTT|ACC|T|CC|ACGT|GGT|TTCTCTT|GG|ATAACG|CTAAA|TAATGAC|	7	2299
|GGCATC|A|AGAACAA|GCC|T|CC|CCGC|GGC|GATGCT|GG|ATAATCAA|CTAA|TTGTTCC|	7	2300
|GAGAATA|GGC|ACTCGCT|ACC|T|CC|ACGT|GGT|TATTCTT|GG|ATTCGA|CTAAA|CGCGAGT|	7	2301
|GAATAGC|AAT|AGTAGAA|ACC|T|CC|ACGT|GGT|GCTATTC|GG|GTAATG|CTAA|TTCTATT|	7	2302
|GGCATT|AA|GTAAGAA|ACC|T|CC|CCGT|GGT|AATGCT|GG|TTAATA|CGAA|TTCTTAC|	7	2303
|GAATAGC|AAT|AGTAGAA|ACC|T|CC|ACGT|GGT|GCTATTC|GG|GTAATG|CTAA|TTCTACG|	7	2304
|GAGTCGT|AA|TCAACCA|ACC|T|CC|ACGC|GGT|ACGACTT|GG|ATAACG|CCAA|TGGTTGA|	7	2305
|GATACC|A|AGTAGAT|GCC|T|CC|ACGT|GGC|GGTATT|GG|ATAACCAA|CCAA|ATCTACA|	7	2306
|GATTTCC|AT|TGTACCT|ACC|T|CC|TCGT|GGT|GGAAATT|GG|GTAGCT|CTAAA|AGGTACA|	7	2307
|GAAGCAC|GT|AGACTTA|ACC|T|CC|TCGC|GGT|GTGCTTC|GG|GTCGCG|CTAA|TAAGTCT|	7	2308
|GGAACTA|A|GTAGTAA|ACC|T|CC|ACGT|GGT|TAGTTCT|GG|GTAACG|CAAA|TTAATAC|	7	2309
|GGCATCA|AT|TTTCTCT|ACC|T|CC|ACGC|GGT|TGATGCT|GG|GTAATG|CTAAA|TGAGAAA|	7	2310
|GATACC|A|AGAACAA|GCC|T|CC|TCGC|GGC|GGTATC|GG|ATAACCAA|CCAA|TTGTTCC|	7	2311
|GGAGAC|AA|GTAAGTA|ACC|T|CC|TCGT|GGT|GTCTCT|GG|ATTAA|CCAA|TACTTAC|	7	2312
|GACACC|A|AGTAGAT|GCC|T|CC|ACGT|GGC|GGTGTT|GG|ATAATCAA|CTAA|ATCTACA|	7	2313
|GAGCACA|AT|GATAGAA|GCC|T|CC|ACGT|GGC|TGTGCTT|GG|GTAATA|CTAAT|ATCTATT|	7	2314
|GATGTC|A|AGAACAA|ACC|T|CC|CCGT|GGT|GACATC|GG|ATAACCAA|CCAA|TTGTTCC|	7	2315
|GGGACG|AT|TTGTCAG|GCC|T|CC|TCGT|GGC|CGTCCT|GG|ATAACCAA|CCAA|CTGACAA|	7	2316
|GAGGGA|TT|GTACAGA|GCC|T|CC|ACGC|GGC|TCCCTT|GG|ATAATCAA|CTGAT|ACTGTAT|	7	2317
|GGAGATC|AT|GTACTCT|ACC|T|CC|TCGT|GGT|GATCTCT|GG|GTAGCG|CTAAA|TGAGTAC|	7	2318
|GGAACTA|A|GTAGTAA|ACC|T|CC|ACGT|GGT|TAGTTCT|GG|GTAACG|CAAA|TTACCAC|	7	2319
|GAGTAGC|AA|ATGAGAA|ACC|T|CC|ACGT|GGT|GCTATTC|GG|GTAACA|CTAA|TTCTCAT|	7	2320
|GACCTAC|A|GTATCAA|GCC|T|CC|ACGT|GGC|GTAGGTT|GG|ATAACG|CTAA|TTGATAC|	7	2321
|GAATCTC|AT|AGTCGAA|ACC|T|CC|ACGC|GGT|GAGATTC|GG|GTAACG|CTAA|TTCGACT|	7	2322
|GGGACT|A|AGTAAGA|GCC|T|CC|ACGT|GGC|AGTCCT|GG|ATCAA|CTAA|TCTTACG|	7	2323
|GAGTTAC|AC|AGTCAAA|GCC|T|CC|ACGT|GGC|GTAACTT|GG|ATAATG|CTAA|TTTGACT|	7	2324
|GGTATC|A|CAACTCA|GCC|T|TC|ACGT|GGC|GATACT|GA|TTTCGA|CTAA|TGAGTTT|	7	2325
|GGGTAC|TA|TATAGAG|GCC|T|CC|CCGT|GGC|GTACCT|GG|ATTTTAA|CCAAC|GTCTATA|	7	2326
|GGGGTAC|ATG|TAGCTCT|ACC|T|CC|ACGT|GGT|GTACCCT|GG|GTCACG|CTAAA|CGAGCTA|	7	2327
|GACCGC|AT|AGCAGCC|GCC|T|CC|ACGC|GGC|GCGGTC|GG|GTAACG|CCAA|GGCTGCA|	7	2328
|GGACCC|TC|GGTGACA|GCC|T|CC|TCGT|GGC|GGGTCT|GG|ATTCAAA|CCAAT|GGTCACC|	7	2329
|GGTCGC|A|AGGTTCC|GCC|T|CC|ACGC|GGC|GCGACT|GG|GTAAAG|CTAA|GGAACCG|	7	2330
|GAGTATA|AAG|ATAGTAT|ACC|T|CC|ACGC|GGT|TATACTT|GG|ATAATG|CTAAA|TTACTAT|	7	2331
|GGCACC|A|TAGAGCA|GCC|T|CC|ACGC|GGC|GGTGCT|GG|ATATCCAA|CCAA|TGCTCCA|	7	2332
|GGCATC|A|TAAGGTT|GCC|T|TC|ACGT|GGC|GATGCT|GA|TTTCGA|CTGA|AACCTTA|	7	2333
|GGTTAGT|AT|ATAGCAA|GCC|T|CC|ACGT|GGC|ACTAACT|GG|GTAACG|CTAA|TTGCTAT|	7	2334
|GGGCAC|A|GAAGTAA|GCC|T|CC|ACGT|GGC|GTGCCT|GG|GTAGCT|CTAA|TTACTTC|	7	2335
|GGCACC|GT|GAACAAA|ACC|T|TC|CCGT|GGT|GGTGCT|GA|TTTCGA|CAAA|TTTGTTC|	7	2336
|GACACC|A|TGTAGAA|GCC|T|CC|ACGT|GGC|GGTGTT|GG|ATTCGA|CTAA|TTCTACA|	7	2337
|GGTAAC|G|AGAGAAT|ACC|T|CC|ACGC|GGT|GTTACT|GG|ATTAGA|CTAA|ATTCTAT|	7	2338
|GGCCCT|AT|GGTCGCC|GCC|T|CC|ACGC|GGC|GGGGCT|GG|ATACGGAA|CCGAG|TGCGACC|	7	2339
|GGTGCT|GAA|GCTATCA|GCC|T|CC|ACGT|GGC|AGCACT|GG|TTAGTA|CTAAT|AGATAGT|	7	2340
|GATTTAT|GAA|GTGTGAA|ACC|T|CC|ACGT|GGT|GTAAATC|GG|GTAATG|CAAAT|ATCACAC|	7	2341
|GGTTAC|A|AAGAAGA|GCC|T|TC|CCGT|GGC|GTAACT|GA|TTTCGA|CTAA|TCTTCTA|	7	2342
|GGCACC|A|AGAGAAT|GCC|T|TC|ACGT|GGC|GGTGCT|GA|TTTTG|CTAA|ATTCTCA|	7	2343
|GAGGGA|TT|GTACAGA|GCC|T|CC|ACGT|GGC|TCCCTT|GG|ATATCCAA|CTGAT|ACTGTAC|	7	2344
|GGCACC|A|TGAGAAC|GCC|T|CC|ACGT|GGC|GGTGCT|GG|ATAACCAA|CTAA|GTTCTCA|	7	2345
|GGCCCC|A|AGGTGAA|GCC|T|GC|CCGT|GGC|GGGGCT|GT|TTTCA|CTGA|TTCACCG|	7	2346
|GGCACC|A|TTGACAA|GCC|T|CC|ACGT|GGC|GGTGCT|GG|ATAACCAA|CCAA|TTGTTAC|	7	2347
|GACTCAC|TTG|ATAATAG|ACC|T|CC|CCGT|GGT|GTGAGTT|GG|GTAATG|CAAAA|ATATTAT|	7	2348
|GAAACAC|A|AGTAAGC|ACC|T|CC|ACGT|GGT|GTGTTTT|GG|ATAACG|CTAAC|GCTTACA|	7	2349
|GGACAC|AT|AGTAGCC|ACC|T|CC|ACGT|GGT|GTGTCT|GG|ATGTGTAA|CTAAG|AGCTACT|	7	2350
|GGTATC|A|TTAAGAG|GCC|T|CC|ACGT|GGC|GATACT|GG|TTAATA|CTAA|CTCTTAA|	7	2351
|GAGCAAC|AAA|TCAACCA|ACC|T|CC|ACGC|GGT|GTTGCTT|GG|ATAATG|CTAAT|AGGTTGA|	7	2352
|GAGGCCC|TT|AGCAGAT|ACC|T|TC|ACGT|GGT|GGGCCTT|GA|GTAATG|CTGAA|ATCTGTT|	7	2353
|GATTCAC|AA|AGTAAGA|ACC|T|CC|ACGT|GGT|GTGAATT|GG|GTAATG|CTAA|TCTTACT|	7	2354
|GAGAGC|GAT|GTCACTT|ACC|T|CC|TCGT|GGT|GCTCTT|GG|GTTGCG|CTAA|AAGTGAT|	7	2355
|GATTCTC|TT|GTTGAAA|ACC|T|CC|TCGT|GGT|GAGAATC|GG|GTAATG|CTAA|TTTCAAC|	7	2356
|GGATCAC|TAT|TTCAAAT|ACC|T|CC|TCGT|GGT|GTGATCT|GG|GTAATG|CTAAA|ATTTGAA|	7	2357
|GGCCGC|A|AGCTCTT|ACC|T|CC|ACGT|GGT|GCGGCT|GG|ATAACCAA|CCAA|AAGAGCA|	7	2358
|GGAACTA|A|GTAGTAA|ACC|T|CC|ACGT|GGT|TAGTTCT|GG|GTAACG|CAAA|TTACTAA|	6	2359
|GACTAT|AT|GTATCTT|ACC|T|CC|ACGT|GGT|ATAGTT|GG|GTAGCT|CTAAA|TAGATAC|	6	2360
|GAGACGA|GAA|GTTCAGA|ACC|T|CC|ACGT|GGT|TCGTCTC|GG|GTAACG|CCAAT|ACTGAAC|	6	2361
|GAAATGC|AA|GTCAAAT|ACC|T|CC|TCGT|GGT|GCATTTC|GG|GTAACG|CAAAA|GTTTGAC|	6	2362
|GGATGC|G|TGAACTA|ACC|T|CC|TCGT|GGT|GCATCT|GG|ATAACCAA|CTAA|TAGTTCA|	6	2363
|GGCACC|GT|GAACAAA|ACC|T|TC|CCGC|GGT|GGTGCT|GA|TTTCGA|CTGA|TTTGTTC|	6	2364
|GAAATAC|AA|GCTAGAT|ACT|T|CC|ACGT|AGT|GTATTTT|GG|GTTAAAAT|CAAA|ATCTAGC|	6	2365
|GGCGTC|A|AGAGCAA|GCC|T|TC|ACGT|GGC|GACGCT|GA|TTTCGA|CAGA|TTGCTCA|	6	2366
|GAACAC|GAT|AATACAA|ACC|T|CC|TCGT|GGT|GTGTTC|GG|GTAACG|CAAA|TTGTATT|	6	2367
|GACTCAC|AAT|GTAGTTT|ACC|T|CC|TCGT|GGT|GTGAGTT|GG|ATAGCT|CTAAA|TAACTAC|	6	2368
|GGAACTC|ATG|TTAAACT|ACC|T|CC|ACGC|GGT|GAGTTCT|GG|ATTATAA|CTAAA|TGTTTAA|	6	2369
|GACCAC|C|TGGCAAA|GCC|T|CC|CCGT|GGC|GTGGTT|GG|GTTATG|CCAA|TTTGCTA|	6	2370
|GGTTGA|ATT|TTGTGAT|GCC|T|TC|TCGT|GGT|TTGATC|GG|CTTCCAAA|CTGAA|TTCATGA|	6	2371
|GACACT|A|TATAAGT|GCC|T|CC|CCGT|GGC|AGTGTC|GG|GTAACG|CTAA|ACTTATA|	6	2372
|GGATAGC|GTA|AGTAGAA|ACC|T|CC|ACGT|GGT|GCTATTC|GG|GTAATG|CTAA|CTCTACT|	6	2373
|GGCATC|A|AGTGAAT|ACC|T|CC|CCGT|GGT|GATGCT|GG|ATATCCAA|CTGA|ATTCACA|	6	2374
|GGACAC|AT|AGTAGCC|ACC|T|CC|ACGT|GGT|GTGTCT|GG|ATATGTAA|CAGAG|AGCTACT|	6	2375
|GAGCAAC|AAA|TCAACCA|ACC|T|CC|ACGT|GGT|GTTGCTT|GG|ATAATT|CTAAT|AGGTTGA|	6	2376
|GGACATT|AA|CAGTAAC|GCT|T|CC|ACGT|AGC|GATGTCC|GG|GTAACT|CTAAG|ATTACTG|	6	2377
|GGCCCC|GA|CGCCGCC|GCC|T|CC|GCGT|GGT|GGGGCC|GG|ATTCGAC|CGAAC|GGCGGCA|	6	2378
|GAAACAC|GTG|ATATTCA|ACC|T|CC|TCGT|GGT|GTGTTTC|GG|GTCATG|CTGAT|AGAATAT|	6	2379
|GGACTAC|GAT|AATAGCA|GCC|T|CC|ACGT|GGC|GTAGTCT|GG|ATAACG|CAAAT|AGCTATT|	6	2380
|GACCAC|C|TGGCAAA|GCC|T|CC|CCGT|GGC|GTGGTT|GG|GTTATA|CCAA|TTTGCTA|	6	2381
|GAGGCCC|TT|TGCAGAT|ACC|T|TC|ACGT|GGT|GGGCCTT|GA|ATAAGG|CTAAA|ATCTGCT|	6	2382
|GGGCAC|A|TAGACTA|GCC|T|CC|TCGT|GGC|GTGCCT|GG|ATAACCAA|CTAA|TAGTCTA|	6	2383
|GATGTC|A|AGAACAA|GCC|T|CC|CCGT|GGC|GACATC|GG|ATAACCAA|CCAA|TTGTTCG|	6	2384
|GGAATC|A|AGTCAAG|ACC|T|CC|TCGT|GGT|GATTCT|GG|ATTCGA|CTAA|CTTGACA|	6	2385
|GGCACC|AA|GATAGAC|GCC|T|TC|TCGT|GGC|GGTGCT|GA|ATTCGA|CTAA|GTCTATC|	6	2386
|GGTACAC|AAG|ATAGATT|GCC|T|CC|ACGT|GGC|GTGTGCT|GG|GTAATG|CTAA|AATCTAT|	6	2387
|GAGCTAC|AAC|AATATAA|GCC|T|CC|ACGC|GGC|GTAGCTT|GG|GTTATG|CTAA|TTATATT|	6	2388
|GACTCGC|GA|ATCACAT|ACT|T|CC|ACGT|AGT|GCGAGTT|GG|GTAATG|CTAA|ATGTGAT|	6	2389
|GGCCCC|A|AGGTGAA|GCC|T|TC|CCGT|GGC|GGGGCT|GG|TTTTC|CTGA|TTCACCG|	6	2390
|GGCAAC|A|GATACAA|ACC|T|CC|TCGT|GGT|GTTGCT|GG|GTAACT|CTAA|TTGTATC|	6	2391
|GAGGGA|TT|GTACAGA|GCC|T|CC|ACGC|GGC|TCCCTT|GG|ATAACCAA|CTGAT|ACTGTAC|	6	2392
|GGTTGC|A|CGTGTTT|ACC|T|CC|TCGT|GGT|GCAATT|GG|ATTAAGA|CTAA|AAACACA|	6	2393
|GGCACC|AA|GAGAACA|GCC|T|CC|ACGT|GGC|GGTGCT|GG|ATAACCAA|CTGA|TGTTCTC|	6	2394
|GGCGCT|A|TGTAGAA|GCC|T|CC|ACGT|GGC|GGCGCT|GG|ATTTTAA|CCAA|TTCTACA|	6	2395
|GAAGCAA|TAT|ACTTAGA|ACC|T|CC|TCGT|GGT|TTGCTTC|GG|ATGACT|CTGAT|GCTAAGT|	6	2396
|GAATCTC|AT|AGTCGAA|ACC|T|CC|ACGT|GGT|GAGATTC|GG|GTAACA|CTAA|TTCGACT|	6	2397
|GGCAAC|A|TAGGTAA|GCC|T|CC|ACGT|GGC|GTTGCT|GG|ATGATAA|CTAA|TTACCTA|	6	2398
|GGCACC|AA|GATAGAC|ACC|T|TC|TCGC|GGT|GGTGCT|GA|CTTCGA|CTAA|GTCTATC|	6	2399
|GACCCAT|TAT|GATAATT|GCC|T|CC|ACGT|GGC|ATGGGTT|GG|ATAACG|CTAAA|AATTATC|	6	2400
|GAGGCGC|G|TGCTGAC|ACC|T|CC|TCGT|GGT|GCGCCTC|GG|GTAACG|CGAAC|GACAGCG|	6	2401
|GGTGCTC|AT|CCAAGAA|ACT|T|CC|ACGT|AGT|GAGCACT|GG|GTAATG|CAAA|TTCTTGG|	6	2402
|GAATCTC|AT|AGTCGAA|ACC|T|CC|ACGT|GGT|GAGATTC|GG|GTAACG|CTAA|TTCGAGT|	6	2403
|GAATAGC|AT|ATAGGAA|ACC|T|CC|ACGT|GGT|GCTATTT|GG|TTAATA|CTAA|TTCCTAT|	6	2404
|GGGAGAC|CAT|TCAGCCA|ACC|T|CC|TCGT|GGT|GTCTCCT|GG|GTAACG|CTAAT|GGGCTGA|	6	2405
|GGGACAC|GT|ATGCAAT|ACC|T|CC|TCGT|GGT|GTGTCCT|GG|GTAACG|CTAAA|ATTGCAT|	6	2406
|GGTGCT|AA|AACCAAA|ACC|T|CC|TCGT|GGT|AGCACT|GG|GTAATG|CTAA|TTTGTTT|	6	2407
|GGAATGC|AT|ATCTACA|GCC|T|CC|ACGT|GGC|GCATTCT|GG|GTAACT|CTAA|TGTAGAA|	6	2408
|GAGTTGC|AA|TAAACCA|GCC|T|CC|TCGT|GGC|GCAACTT|GG|GTAATG|CTAA|TGGTTTA|	6	2409
|GATTCGC|ATT|TATACTT|GCC|T|CC|ACGT|GGC|GCGAGTT|GG|GTAGCT|CTAAA|TAGTATA|	6	2410
|GACGAGA|GAA|GATCACC|ACC|T|CC|ACGT|GGT|TCTCGTT|GG|GTAACG|CCAAG|AGTGATC|	6	2411
|GGGGGCC|GAC|GCAACCC|ACC|T|CC|TCGT|GGT|GGCCCCT|GG|GTAATG|CTAAG|AGGTTGC|	6	2412
|GGGGCGC|AA|GCAAACT|ACC|T|CC|ACGT|GGT|GCGTCCT|GG|ATAATT|CTAA|AGTTTGC|	6	2413
|GGAACAC|AC|TATACAA|GCC|T|CC|TCGT|GGC|GTGTTCT|GG|GTAATT|CTAA|TTGTATA|	6	2414
|GGAATC|AA|GCTGAAA|GCC|T|CC|ACGT|GGC|GATTCT|GG|ATTCGA|CTAA|TTTCAGC|	6	2415
|GAATTGC|GAA|TATGGAA|ACC|T|CC|TCGT|GGT|GCAATTT|GG|GTAATT|CTAAT|TTCCATA|	6	2416
|GGGATGT|ATG|TTTTACA|GCC|T|CC|ACGT|GGC|ACATCCT|GG|GTAACT|CTAA|TGTAAAA|	6	2417
|GAGCTAC|AT|TTAATCA|GCC|T|CC|TCGC|GGC|GTAGCTT|GG|GTAACG|CTAA|TGATTAA|	6	2418
|GAACAC|AAT|AATACAA|ACC|T|CC|TCGT|GGT|GTGTTC|GG|GTAACG|CAAA|TTGTATT|	6	2419
|GGAACAC|TGT|TCAGAAT|ACC|T|GC|ACGT|GGT|GTGTTCT|GC|TTTAA|CTAAA|ATTCTGA|	6	2420
|GAGACAC|AT|GAAACAA|GCC|T|CC|ACGC|GGC|GTGTCTT|GG|ATAATG|CTAA|TTGTTTC|	6	2421
|GGTTAC|A|TTGCATT|GCC|T|CC|TCGT|GGC|GTAACT|GG|ATATCCAA|CCAA|AATGCAA|	6	2422
|GACACC|CA|TGAATCA|GCC|T|CC|ACGT|GGC|GGTGTT|GG|ATAACCAA|CGAAT|AGATTCA|	6	2423
|GGCCGC|AA|CTCCTAC|GCC|T|CC|CCGT|GGC|GCGGCT|GG|ATCAA|CCAA|GTAGGGG|	6	2424
|GGGGTGT|AGC|GTAGACC|GCC|T|CC|TCGT|GGT|GCACCCC|GG|GTTACGC|CGAAT|GGTCTAC|	6	2425
|GGCAAC|CT|GTTAATA|GCC|T|TC|TCGC|GGC|GTTGCT|GA|TTTCGA|CTAAT|GGTTAAC|	6	2426
|GGCAAC|A|TAGTTCA|GCC|T|TC|ACGT|GGC|GTTGCT|GA|TTTCGA|CTGA|TGAACTA|	6	2427
|GGTCCC|A|CGTGATG|GCC|T|CC|CCGT|GGC|GGGACT|GG|ATTCGA|CGAA|CATCACA|	6	2428
|GGAGCAC|ATG|TTGAGCT|ACT|T|CC|ACGT|AGT|GTGCTCT|GG|ATAACT|CTAAA|TGCTCAA|	6	2429
|GATTCAC|AA|ATTGAAT|ACC|T|CC|GCGC|GGT|GTGAATT|GG|GTAACT|CTAA|ATTCAAT|	6	2430
|GGGAAGT|TTA|GTGATCC|GCC|T|CC|ACGT|GGC|GCTTCCT|GG|GTAACT|CTAAG|AGGTCAC|	6	2431
|GAGGGA|TA|ATGCAGA|GCC|T|CC|CCGT|GGC|TCCCTT|GG|ATAATCAA|CTGAT|ACTGCAT|	6	2432
|GAATCTC|AT|AGTCGAA|ACC|T|CC|ACGT|GGT|GAGATTC|GG|GTAACG|CTAA|TTCGGTT|	6	2433
|GAATAGC|AA|ATGAGAA|ACC|T|CC|ACGT|GGT|GCTATTT|GG|GTAACA|CTAA|TTCTCAA|	6	2434
|GGTCAG|ATT|TTGTGAT|GCC|T|TC|TCGT|GGT|TTGATC|GG|CTTCCAAA|CTGAA|TTCATGA|	6	2435
|GACCAC|A|AGGCAAA|ACC|T|CC|CCGT|GGT|GTGGTC|GG|GTAACG|CTAA|TTTGCTA|	6	2436
|GGAATGC|AT|ATCTACA|GCC|T|CC|ACGT|GGC|GCATTCT|GG|GTAATT|CTAA|TGTAGAA|	6	2437
|GGGGTGT|AGC|GTAGCAG|GCC|T|CC|ACGT|GGT|GCACCCT|GG|GTAATGC|CAAAT|CTGCTAC|	6	2438
|GGTCAG|T|TTGTGAT|GCC|T|TC|TCGT|GGT|TTGATC|GG|CTTCCAAA|CTGAA|TTCATGA|	6	2439
|GGGATAC|AC|GTAAACA|GCC|T|CC|CCGC|GGC|GTATCCT|GG|GTAATA|CGAA|TGTTTAC|	6	2440
|GGGATAC|AT|AGTGACA|ACC|T|CC|TCGT|GGT|GTATCCT|GG|GTAATG|CTAA|TGTCACT|	6	2441
|GGCATC|AG|GAGAGAA|GCC|T|GC|TCGT|GGC|GATGCT|GC|TTTTA|CTGA|TTCTCTG|	6	2442
|GGCATCT|TTT|CTAAGAA|ACC|T|CC|ACGT|GGT|AGATGCT|GG|GTAACG|CAAA|TTCTTAG|	6	2443
|GACCAC|A|TGGCAAA|GCC|T|CC|TCGT|GGC|GTGGTT|GG|GTTATG|CTAA|TTTGCTA|	6	2444
|GGAAAG|TGA|AGCAGTT|ACC|T|CC|TCGT|GGT|CTTTCT|GG|ATAACCAA|CCAAA|AGCTGCT|	6	2445
|GGAGAAT|GT|TAATCAA|ACC|T|CC|TCGT|GGT|ATTCTCT|GG|GTAACG|CTAA|TTGATTA|	6	2446
|GGCATC|GG|GAGAGAA|GCC|T|GC|TCGT|GGC|GATGCT|GC|TTTTA|CTGA|TTCTCTC|	6	2447
|GGCCCC|GA|CGCCGTC|GCC|T|CC|CCGT|GGT|GGGGCT|GG|ATTCGAC|CGAAC|GGCGGCA|	6	2448
|GATTTCC|GG|TGTACTT|ACC|T|CC|TCGT|GGT|GGAAATC|GG|GTAGCT|CAAAA|AAGTACA|	6	2449
|GATGTC|A|AGAACAA|GCC|T|CC|CCGT|GGC|GACATC|GG|ATAATCAA|CTAA|TTGTTCA|	6	2450
|GATTCAC|AT|AGTAAGA|ACC|T|CC|ACGT|GGT|GTGAATT|GG|ATAATG|CTAA|TCTTACA|	6	2451
|GGCAAC|A|TGACTAA|GCC|T|CC|CCGT|GGC|GTTGCT|GG|ATAGCCAA|CCAA|TTAGTCA|	6	2452
|GAAACAC|GTG|ATATTCA|ACC|T|CC|TCGT|GGT|GTGTTTT|GG|GTTATA|CAAAT|AGAATAT|	6	2453
|GACATC|A|CGAATCA|GCC|T|CC|GCGT|GGC|GATGTT|GG|ATAACCAA|CCAA|TGATTCA|	6	2454
|GACCAC|A|AGGCAAA|GCC|T|CC|TCGT|GGC|GTGGTT|GG|GTCATG|CCAAT|TTTGCCA|	6	2455
|GATCTAT|GAT|GATATCA|ACC|T|CC|ACGC|GGT|ATAGATC|GG|GTAACG|CAAAT|AGATATT|	6	2456
|GGAGAT|GTG|GATAGTA|GCC|T|CC|TCGT|GGC|GTCTCT|GG|ATAATCAA|CTAAT|AACTATC|	6	2457
|GATTCCC|AA|GTCTCAA|GCC|T|CC|ACGC|GGC|GGGAATC|GG|GTAACG|CTGA|TTGAGAC|	6	2458
|GGCATC|AG|GATAGAA|GCC|T|GC|TCGT|GGC|GATGCT|GC|TTTTA|CTGA|TTCTCTC|	6	2459
|GAATAGC|AAT|AGTAGAA|GCC|T|CC|ACGT|GGT|GCTATTC|GG|GTAATG|CTAA|TTCTACT|	6	2460
|GGGTTC|AT|TAGAGAA|ACC|T|CC|ACGT|GGT|GAACCT|GG|ATTTAAA|CTAA|TTCTCTA|	6	2461
|GGTCCC|G|AGCTGCC|ACC|T|CC|ACGT|GGT|GGGACT|GG|CTCATG|CTAAC|GGCAGCA|	6	2462
|GATACC|A|AGAACAA|GCC|T|CC|TCGT|GGC|GGTATC|GG|ATAACCAA|CCAA|TTGTTTA|	6	2463
|GACACC|AA|TTAAGAA|GCC|T|CC|ACGT|GGC|GGTGTT|GG|GTAACG|CTAAT|TTCTTAA|	6	2464
|GGGGTGT|TA|GTAGGCA|GCC|T|CC|ACGT|GGC|ACACCCT|GG|TTAACA|CTAAT|GGCCTAC|	6	2465
|GGCATC|AG|GAGAGAA|GCC|T|GC|TCGT|GGC|GATGCT|GC|TTTTA|CTGA|TGCTCTC|	6	2466
|GAAGTGT|GT|GTAAGCA|ACC|T|CC|ACGC|GGT|ACACTTC|GG|GTAACT|CAAAT|AGCTTGC|	5	2467
|GGGGTGT|CA|GTAGGCA|GCC|T|CC|ACGT|GGC|ACGCCCT|GG|TTAACG|CTAAT|GGCCTAC|	5	2468
|GAATAGC|AAT|AGTAGAA|ACC|T|CC|GCGT|GGT|GCTATTC|GG|GTAACG|CTAA|TTCTACT|	5	2469
|GGCCTGC|A|CGGGTCC|ACC|T|CC|TCGT|GGT|GCAGGCT|GG|GTTATG|CTAAC|GGACCTA|	5	2470
|GAAGCAC|A|AGCTAAC|ACC|T|CC|ACGT|GGT|GTGCTTT|GG|GTAACG|CTAA|GTTAGCA|	5	2471
|GGGTAC|A|TGGATTA|GCC|T|CC|CCGT|GGC|GTACCT|GG|ATAGCCAA|CCAA|TAATCCA|	5	2472
|GACCAC|A|CGGCAAA|GCC|T|CC|TCGT|GGC|GTGGTT|GG|GTAATG|CTAA|TTTGCAG|	5	2473
|GGGGTC|AAT|AAGAACT|GCC|T|CC|ACGT|GGC|GACCCT|GG|ATAACCAA|CCAAA|AGTTCTG|	5	2474
|GGCACC|A|TTGACAA|GCC|T|CC|ACGT|GGC|GGTGCT|GG|ATACCAA|CTAA|TTGTCAC|	5	2475
|GGGCAC|A|TAGACTA|GCC|T|CC|CCGT|GGC|GTGCCT|GG|ATAACCAA|CCAA|TAGTCTA|	5	2476
|GAAACAC|AA|GATTGAA|ACC|T|CC|ACGT|GGT|GTGTTTT|GG|GTAACG|CTAA|TTCAATC|	5	2477
|GAATAGT|AA|ATGAGAA|ACC|T|CC|ACGT|GGT|GCTATTT|GG|GTAACG|CTAA|TTCTCAT|	5	2478
|GGTCAC|AT|TCATAAT|GCC|T|CC|ACGC|GGC|GTGACT|GG|ATAACCAA|CTAA|ATTATGA|	5	2479
|GGAGTTC|ATG|TAACTAA|GCC|T|CC|TCGT|GGC|GAACTCT|GG|ATAGCT|CTAA|TTAGTTA|	5	2480
|GGAACAC|TAT|ATGCTAT|ACC|T|CC|ACGT|GGT|GTGTTCT|GG|ATAACG|CTAAA|ATAGCAT|	5	2481
|GGCATC|AG|GAGAGAA|GCC|T|GC|TCGT|GGC|GATGCT|GC|TTTTA|CTGA|GTCTCTC|	5	2482
|GACACTC|TAT|TCTTACA|ACC|T|CC|ACGT|GGT|GAGTGTT|GG|ATAATG|CTAAT|AGTAAGA|	5	2483
|GATTCAC|GTT|TGTATCT|ACC|T|CC|TCGT|GGT|GTGAATT|GG|GTAGCT|CTAAA|AGATACA|	5	2484
|GGTATC|A|TAGAGAA|GCC|T|GC|CCGT|GGC|GATACT|GT|TTTGA|CTAA|TTCTCTA|	5	2485
|GAAACAC|AAG|ATATTCA|ACC|T|CC|ACGT|GGT|GTGTTTT|GG|GTCGCG|CAAAG|AGAATAT|	5	2486
|GGACCT|CT|GGTGGCA|GCC|T|CC|TCGT|GGC|GGGTCC|GG|ATTAAAA|CTGAT|GGCCACC|	5	2487
|GGAGCAT|TAT|GTTCAGT|ACC|T|GC|ACGC|GGT|ATGCTCT|GC|TTTTA|CTAAA|ACTGAAT|	5	2488
|GGTGCTC|AT|ACAAGAA|GCC|T|CC|ACGT|GGC|GAGCACT|GG|ATAACG|CTAA|TTCTTGT|	5	2489
|GAAATGC|GC|GATTGAA|ACC|T|CC|ACGT|GGT|GCATTTT|GG|GTAATT|CTAA|TTCAATC|	5	2490
|GACTGC|A|TGTGCAA|GCC|T|CC|TCGT|GGC|GCAGTC|GG|GTCAAG|CAAA|TTGCACG|	5	2491
|GGGTAC|TA|TATAGAG|GCC|T|CC|CCGT|GGC|GTGCCT|GG|ATTAAAA|CTAAC|ATCTATA|	5	2492
|GGGTAGC|GTA|AGTAGAA|ACC|T|CC|ACGT|GGT|GCTATTC|GG|GTAATG|CTAA|TTCTACT|	5	2493
|GAGGGA|TT|GTACAGA|GCC|T|CC|ACGT|GGC|TCCCTT|GG|ATAACCAA|CCGAT|ACTGTAC|	5	2494
|GGTATC|AA|GTGAAGA|GCC|T|TC|TCGC|GGC|GATACT|GA|TTTCGA|CTAA|TCTTCAC|	5	2495
|GGAGTTC|AA|GTAACTA|ACC|T|CC|TCGT|GGT|GAACTCT|GG|GTAATT|CTAAT|TAGTTAC|	5	2496
|GATGTC|A|AGAACAA|GCC|T|CC|CCGT|GGC|GACATC|GG|ATAACCAA|CTAA|TTGTTCG|	5	2497
|GGACGAT|GG|GCTATCA|ACC|T|CC|ACGC|GGT|GTCGTCT|GG|GTCATG|CGAAT|AGATAGT|	5	2498
|GGGCTC|ATA|TCTTCCC|ACC|T|CC|GCGT|GGT|GAGCCT|GG|GTAATG|CTGAC|GGGAAGA|	5	2499
|GAGACAC|A|GTTAACC|ACC|T|CC|ACGC|GGT|GTGTCTT|GG|ATAACG|CAAAC|GGTTAAA|	5	2500
|GGACTAC|TAA|AATAGCA|GCC|T|CC|TCGT|GGC|GTAGTCT|GG|TTAATA|CTGAT|AGCTATT|	5	2501
|GGCACC|A|TGAGAAC|GCC|T|CC|ACGC|GGC|GGTGCT|GG|ATATGTAA|CCAA|GTTCTCA|	5	2502
|GGTCTC|A|AGACAAC|GCC|T|CC|ACGC|GGC|GAGACT|GG|GTAAAG|CTAA|GTTGTCA|	5	2503
|GGCACC|AC|GACGCCC|GCC|T|CC|CCGC|GGC|GGTGCT|GG|CTTCGA|CCGAG|CGGCGTC|	5	2504
|GAGGGA|TT|GTGCAGA|GCC|T|CC|ACGT|GGC|TCCCTT|GG|ATAACCAA|CCGAT|ACTGTAC|	5	2505
|GAATCTC|AT|AGTCGAA|ACC|T|CC|ACGT|GGT|GAGGTTC|GG|GTAACG|CTAA|TTCGACT|	5	2506
|GATTCAT|AAT|GTAAGAT|ACC|T|CC|ACGC|GGT|ATGAATT|GG|GTAATG|CTAAA|TTCTTAC|	5	2507
|GGAGAGC|GAA|ACCAGTT|ACT|T|CC|TCGC|AGT|GCTCTCT|GG|ATAATG|CTAAA|AACTGGA|	5	2508
|GGCACC|A|TGAGAAC|GCC|T|CC|ACGT|GGC|GGTGCT|GG|ATAACCAA|CTGA|GTTCTCA|	5	2509
|GAGGGA|TT|GTACAGA|GCC|T|CC|ACGC|GGC|TCCCTT|GG|ATATCCAA|CCGAT|ACTGTAC|	5	2510
|GGCATC|GA|GAGATAA|ACC|T|TC|ACGC|GGT|GATGCT|GA|TTTCGA|CAGA|TTATCTC|	5	2511
|GGAATAC|GTG|ATATTCA|ACC|T|CC|TCGT|GGT|GTATTCT|GG|GTAGCT|CTAAT|AGAATAT|	5	2512
|GGTGCT|AA|AAACAAA|ACC|T|CC|TCGT|GGT|AGCACT|GG|GTAATA|CTAA|TTTGTTT|	5	2513
|GGCATC|AG|GAGAGAA|GCC|T|GC|TCGT|GGC|GATGCT|GC|CTTTA|CTGA|TTCTCTC|	5	2514
|GGCTAC|A|TGAGAAC|GCC|T|CC|CCGT|GGC|GTGGCT|GG|ATAGCG|CTAA|GTTCTCA|	5	2515
|GGCGCT|AA|CCCCATA|GCC|T|CC|ACGT|GGC|AGCGCT|GG|ATTAA|CCAAT|CATGGGG|	5	2516
|GGATCTC|AT|AGTCGAA|ACC|T|CC|ACGT|GGT|GAGATTC|GG|GTAACG|CTAA|TTCGACT|	5	2517
|GGAACTA|A|GTAGTAA|ACC|T|CC|ACGT|GGT|TAGTTCT|GG|GTAACG|CAAA|TTAATAT|	5	2518
|GACTCAC|A|AGTAAGA|ACC|T|CC|ACGT|GGT|GTGAGTT|GG|ATAACG|CTAA|TCTTACC|	5	2519
|GAGCGC|A|AGATCAA|GCC|T|CC|ACGT|GGC|GCGCTC|GG|GTAACG|CTAA|TTGATCA|	5	2520
|GGCGAT|TGG|TCACAAT|ACC|T|TC|TCGC|GGT|ATCGCT|GA|TTTTGA|CAGAA|GTTGTGG|	5	2521
|GGACAC|AA|GTTGCAA|ACC|T|CC|GCGT|GGT|GTGTCT|GG|ATTTCAA|CTAA|TTGCAAC|	5	2522
|GGCAAC|TT|GTTAACA|GCC|T|TC|TCGT|GGC|GTTGCT|GA|TTTCGA|CTAAT|AGTTAAT|	5	2523
|GGGATAC|TAT|AAGTTCT|ACC|T|CC|TCGT|GGT|GTATCCT|GG|TTAATA|CTAAA|AGAACTA|	5	2524
|GAGGGA|TA|ATGCAGA|GCC|T|CC|CCGC|GGC|TCCCTT|GG|ATAACCAA|CAGAT|ACTGCAT|	5	2525
|GGCGCAA|GT|AACAACA|ACC|T|CC|TCGT|GGT|TTGCGCT|GG|GTTTGG|CTAAT|AGTTGTT|	5	2526
|GGGATAC|GA|TTAGACA|ACC|T|TC|TCGT|GGT|GTATCCT|GA|GTAATG|CTAAT|AGTCTAA|	5	2527
|GGACGAC|GA|ACTATCA|ACC|T|CC|ACGC|GGT|GTCGTCT|GG|GTAGTG|CAGAT|AGATAGT|	5	2528
|GACCCTT|AA|AAGAACT|GCC|T|CC|ACGT|GGT|AAGGGTT|GG|GTAACG|CTAA|AGTTCTT|	5	2529
|GAATCAC|ATG|ATACTTG|ACC|T|CC|TCGT|GGT|GTGGTTC|GG|GTAATG|CTAA|CAAGTAT|	5	2530
|GGAAGAC|TTC|AGGAAAG|ACC|T|CC|CCGT|GGT|GTCTTCT|GG|ATTAAA|CCGAC|GTTTCCT|	5	2531
|GAATAGC|AA|ATGAGAA|ACC|T|CC|ACGT|GGT|GCTATTC|GG|GTAACG|CTAA|TTCTCAC|	5	2532
|GGTCAC|A|TGAGAAC|GCC|T|CC|TCGT|GGC|GTGGCT|GG|TTTCG|CTAA|GTTCTCA|	5	2533
|GAGACTC|TT|GTAACTA|ACC|T|CC|ACGT|GGT|GAGTCTT|GG|GTAATT|CTAAT|AAGTTAC|	5	2534
|GGCTGC|AAA|CTTGACC|ACC|T|CC|CCGT|GGT|GCAGCT|GG|TTAACG|CTAAG|TGTCAAG|	5	2535
|GGAGCAC|ATG|TTGAGCT|ACT|T|CC|ACGT|AGT|GTGCTCT|GG|GTAATG|CGAAA|TGCTCAA|	5	2536
|GGCGCC|A|AGGTACT|ACC|T|TC|ACGT|GGT|GGCGCT|GA|GTAATG|CTAA|AGTACCA|	5	2537
|GATCAG|ATT|TTGTGAT|GCC|T|TC|TCGT|GGT|TTGATC|GG|CTTCCAAA|CTGAA|TTCATGA|	5	2538
|GGCATC|AG|GAGAGAG|GCC|T|GC|TCGT|GGC|GATGCT|GC|TTTTA|CTGA|TTCTCTC|	5	2539
|GACTCAC|A|AGTAAGA|ACC|T|CC|ACGT|GGT|GTGAGTT|GG|ATAACG|CTAA|TCTTACA|	5	2540
|GAAACAC|GTG|ATATTCA|ACC|T|CC|TCGT|GGT|GTGTTTT|GG|GTCGCG|CAAAT|AGAATAT|	5	2541
|GAATAGC|AAT|AGTAGAA|ACC|T|CC|ACGT|GGT|GCTATTC|GG|GTAATG|CTAA|TTCTATC|	5	2542
|GAGGTGA|GAT|GTTCTAA|ACC|T|CC|ACGC|GGT|TCACCTC|GG|GTAACG|CTAAG|ATAGAAC|	5	2543
|GGTCGC|A|GGGTTCC|GCC|T|CC|ACGC|GGC|GCGACT|GG|GTAAAG|CTAA|GGAACCG|	5	2544
|GGCAAC|TTT|ACAACAT|ACC|T|CC|ACGT|GGT|GTTGCT|GG|GTAATG|CTAAA|GTGTTGT|	5	2545
|GGGAGCA|G|TGTAGAC|ACC|T|CC|ACGT|GGT|TGCTCCT|GG|GTCGCG|CTAA|GTCTACA|	5	2546
|GGCCCC|A|AGGTGAA|GCC|T|TC|CCGT|GGC|GGGGCT|GG|TTTTA|CTGA|TTCACCC|	5	2547
|GACACTC|CAT|TCTTACA|ACC|T|CC|ACGT|GGT|GAGTGTT|GG|GTAATG|CTAAT|AGTAAGA|	5	2548
|GGGGTAC|ACG|TAGCTCT|ACC|T|CC|ACGT|GGT|GTACCCT|GG|GTAACG|CTAAA|TGAGCTA|	5	2549
|GGTCGC|AC|GATCTCC|GCC|T|CC|ACGC|GGC|GCGACT|GG|ATAACCAA|CCGAG|CGAGATC|	5	2550
|GACATC|AA|ATCTCAA|ACC|T|AC|ACGT|GGT|GATGTT|GT|ATATA|CGAA|TTGAGAT|	5	2551
|GGGTAC|A|TGAGTTA|GCC|T|CC|CCGT|GGC|GTACCT|GG|ATAACCAA|CCAA|TAACTCA|	5	2552
|GGTTAC|AA|AACTACT|ACC|T|CC|TCGT|GGT|GTAACT|GG|GTAATG|CTAA|AGTAGCT|	5	2553
|GAGATGA|GAA|TGGCTTG|ACC|T|CC|GCGT|GGT|TCATCTT|GG|GTAATT|CTAAC|AAAGTCA|	5	2554
|GGCATC|GT|GAACAAA|ACC|T|TC|TCGT|GGT|GATGCC|GA|TTTCGA|CGGA|TTTGTTC|	5	2555
|GGCCGC|A|AGTTCTC|ACC|T|CC|TCGT|GGT|GCGGCT|GG|ATAACCAA|CCAAC|GAGAACA|	5	2556
|GGCGTC|A|AAGTGCA|ACC|T|TC|ACGC|GGT|GACGCT|GA|TTTCG|CTAA|TGCACTA|	5	2557
|GAATCTC|AT|AGTCGAG|ACC|T|CC|ACGT|GGT|GAGATTC|GG|GTAACG|CTAA|TTCGACT|	5	2558
|GGCACT|A|TGGAAGA|GCC|T|CC|GCGC|GGC|AGTGCT|GG|ATAGCCAA|CCAA|TCTTCCA|	5	2559
|GACTTAC|AT|AGAAAGA|GCC|T|CC|ACGT|GGT|GTAAGTT|GG|GTAATG|CTAA|TCTTTCT|	5	2560
|GGCACC|A|CGAAGCA|GCC|T|CC|ACGT|GGC|GGTGCT|GG|ATAACCAA|CCGA|TGCTTCA|	5	2561
|GGGCTC|A|AGAGAAA|ACC|T|CC|ACGT|GGT|GAGTCT|GG|GTAATG|CTAA|TTTCTCA|	5	2562
|GGCGTC|GT|GAACAAA|ACC|T|TC|CCGT|GGT|GACGCT|GA|ATTCGA|CTGA|TTTGTTC|	5	2563
|GGGGTGT|CA|GTAGGCA|GCC|T|CC|ACGT|GGC|ACACCCT|GG|TTAACA|CTAAT|GGCCTAC|	5	2564
|GAATCTC|AT|AGTCGAA|ACC|T|CC|ACGT|GGT|GAGATTC|GG|GTAACG|CTAA|CTCGACT|	5	2565
|GGTTTC|AA|GTATCAC|ACC|T|CC|TCGT|GGT|GAAACT|GG|GTAATT|CTAAG|TTGATAC|	5	2566
|GGGTCGC|AA|TCAATCA|ACC|T|CC|ACGT|GGT|GCGACCT|GG|GTAACG|CAAA|TGATTGA|	5	2567
|GGCAAC|A|AGTATAA|GCC|T|CC|TCGT|GGC|GTTGCT|GG|ATAATT|CTAA|TTATACA|	5	2568
|GGAACTA|A|GTAGTAA|ACC|T|CC|ACGT|GGT|TAGTTCT|GG|GTAACG|CAAA|TTACTCC|	5	2569
|GATGTC|A|AGAACAA|GCC|T|CC|TCGT|GGC|GACATC|GG|ATAACCAA|CCAA|TTGTTCG|	5	2570
|GAATAGC|AAT|AGTAGAA|ACC|T|CC|ACGT|GGT|GCTATTC|GG|GTAATG|CTAA|TTCTACC|	5	2571
|GGACCT|CT|GGTGGCA|GCC|T|CC|TCGT|GGC|GGGTCC|GG|ATTCAAA|CAAAT|GGCCACC|	5	2572
|GACCAC|A|TGGCAAA|GCC|T|CC|TCGT|GGC|GTGGTT|GG|GTTATG|CCAA|TTTGCTC|	5	2573
|GGGCCT|A|TGGTGAA|GCC|T|TC|CCGT|GGC|GGGCCT|GG|TTTCA|CTAA|TTCACCG|	5	2574
|GGGTGT|A|GCTTGAT|GCC|T|CC|TCGT|GGC|ACACCC|GG|TTGGCC|CCAA|ATCAAGC|	5	2575
|GGGGTGT|AGC|GTAGCAG|GCC|T|CC|ACGT|GGT|GCACCCT|GG|GTCATGC|CAAAT|CTGCTAC|	5	2576
|GGGCGAC|AA|GCTGGCT|GCT|T|CC|ACGC|AGC|GTCGCCT|GG|GTCACG|CTAAA|CGCCAGC|	5	2577
|GGCATC|AG|GAGAGCA|GCC|T|GC|TCGT|GGC|GATGCT|GC|TTTTA|CTGA|TTCTCTC|	5	2578
|GGGGCT|GA|GTCGAAC|ACC|T|CC|ACGC|GGT|GGCCCT|GG|ATAACCAA|CCGA|GTTCGAC|	5	2579
|GGCATC|A|AGAACAA|ACC|T|CC|TCGT|GGT|GATGCT|GG|ATAACCAA|CTAA|TTGTTCG|	5	2580
|GAATAGC|GTA|AGAAGAA|ACC|T|CC|ACGT|GGT|GCTATTC|GG|ATAACG|CTAA|TTCTACT|	5	2581
|GAAATGC|AT|GATTGAA|ACC|T|CC|ACGT|GGT|GCATTTT|GG|TTAGTA|CTAA|TTCAATC|	5	2582
|GGCGCC|AT|GAACAAA|ACC|T|TC|CCGT|GGT|GGCGCT|GA|TTTAGA|CTGA|TTTGTTC|	5	2583
|GGCATC|GT|GAACAAA|ACC|T|TC|CCGT|GGT|GATGCT|GA|TTTCGA|CGAA|TTTGTTC|	5	2584
|GGGTAC|TA|TATAGAG|GCC|T|CC|CCGC|GGC|GTACCT|GG|ATTTTAA|CCAAC|GTCTATA|	5	2585
|GGCAAC|TT|GTTAATA|GCC|T|TC|TCGT|GGC|GTTGCT|GA|TTTCGA|CTAAT|GGTTAAC|	5	2586
|GACCTAT|AAT|GTAATAT|ACC|T|CC|ACGT|GGT|ATAGGTT|GG|GTAATT|CTAAA|ATATTAC|	5	2587
|GAGTTGA|AAT|GTTAATT|ACC|T|CC|ACGT|GGT|TCAACTC|GG|GTAATG|CTAAA|AATTAAC|	5	2588
|GATGTC|A|AGAACAA|ACC|T|CC|CCGT|GGT|GACATC|GG|ATAACCAA|CCAA|TTGTTCA|	5	2589
|GGGACAT|AAG|ACAAAAT|ACC|T|CC|TCGT|GGT|ATGTCCT|GG|ATAATG|CCAA|ATTTTGT|	5	2590
|GGAATC|G|TGTCAAG|ACC|T|CC|TCGT|GGT|GATTCT|GG|ATTCGA|CTAA|TTTGACG|	5	2591
|GAGGTGT|C|CATCAGC|GCC|T|GC|ACGT|GGC|GCGTCTC|GC|CTTCATCG|CCGA|ATTGGTG|	5	2592
|GGGGCAT|CT|GGACATC|ACC|T|CC|TCGT|GGT|GTGCTCT|GG|GTAAAG|CTAAG|AATGTCC|	5	2593
|GGAGCAC|GAT|GTTAGCA|ACC|T|GC|ACGT|GGT|GTGCTCT|GC|TTTCGA|CTAAG|AGCTAAC|	5	2594
|GGGCGT|TT|GTGTGAA|ACC|T|CC|TCGT|GGT|GCGCCT|GG|GTAAT|CAGA|TTTGTTT|	5	2595
|GAATAGC|AAT|AGTAGAA|ACC|T|CC|ACGT|GGT|GCTATTC|GG|GTAATG|CTAA|TTCTAAT|	5	2596
|GAAGCAC|ATG|ATATTCA|ACC|T|CC|TCGT|GGT|GTGTTTT|GG|GTCGCG|CAGAT|AGAATAT|	5	2597
|GGGCAG|AAA|GACATTC|GCC|T|CC|ACGT|GGT|CTGCCT|GG|ATTTGA|CTGAA|GAATGTC|	5	2598
|GAACAC|A|TGCAATC|GCC|T|CC|TCGT|GGC|GTGTTT|GG|ATAACCAA|CCAA|GATTGCA|	5	2599
|GGCTTC|TT|TGTAGTT|GCC|T|CC|ACGT|GGC|GAAGCT|GG|ATAGCT|CTAAA|TACTACA|	5	2600
|GAATAGC|AA|ATGAGAA|ACC|T|CC|ACGT|GGT|GCTATTT|GG|ATAAAG|CTAA|TTCTCAT|	5	2601
|GGCATC|GT|GAACAAA|ACC|T|TC|CCGT|GGT|GATGCC|GA|CTTCGA|CGAA|TTTGTTC|	5	2602
|GGCTTC|AT|TGTAGTT|GCC|T|CC|ACGT|GGC|GAAGCT|GG|ATAGCT|CTAAA|AACTACA|	5	2603
|GGGAAAC|AAA|GTATCAT|ACC|T|GC|ACGC|GGT|GTTTCCT|GC|TTTTA|CCAAA|ATGATAC|	5	2604
|GGCCAC|AAA|GGACAAG|GCC|T|CC|TCGT|GGT|GTGGTT|GG|GTAACG|CCAAA|CTTGTCA|	5	2605
|GAATAGC|AAT|AGTAGAA|ACC|T|CC|ACGT|GGT|GCTATTC|GG|GTAATG|CTAA|TTCTAGT|	5	2606
|GATGTC|A|AGAACAA|GCC|T|CC|TCGT|GGC|GACATT|GG|ATAACCAA|CCAA|TTGTTCA|	5	2607
|GAGATGA|GAA|TGGCTTG|ACC|T|CC|ACGT|GGT|TCATCTT|GG|GTAATT|CTAAC|AAAGTCA|	5	2608
|GACATCT|AA|AGAGAAT|ACC|T|CC|ACGT|GGT|AGGTGTT|GG|GTAACG|CTAA|ATTCTCT|	5	2609
|GAATAGC|GTA|AGTAGAA|ACC|T|CC|CCGT|GGT|GCTATTC|GG|ATAACG|CTAA|TTCTACT|	5	2610
|GAATAGC|GTA|AGTAGAA|ACC|T|CC|ACGT|GGT|GCTATTC|GG|ATAACG|CTAA|TTATACT|	5	2611
|GAGGGA|TT|GTACAGA|GCC|T|CC|GCGT|GGC|TCCCTT|GG|ATAACCAA|CCAAT|ACTGTAC|	5	2612
|GGGAAGC|TAA|TAACAGT|ACC|T|CC|ACGT|GGT|GCTTCCT|GG|ATAACG|CTAAA|ACTGTTA|	5	2613
|GGCATC|AG|GAGAGAA|GCC|T|GC|TCGT|GGC|GATGCT|GC|TTTTA|CTGA|TTCTTTA|	5	2614
|GGGCAT|A|TTGACTA|GCC|T|CC|ACGT|GGC|GTGCCT|GG|ATAACCAA|CCAA|TAGTCTA|	5	2615
|GGAACTA|A|GTAGTAA|ACC|T|CC|ACGT|GGT|TAGTTCT|GG|GTAACG|CAAA|TTACTTT|	5	2616
|GACACC|A|TTGGGTT|GCC|T|TC|TCGC|GGC|GGTGTT|GA|TTTCGA|CTAA|AACTCAA|	4	2617
|GGTACAC|ATA|AAAGAGA|GCT|T|CC|ACGT|AGC|GTGTACT|GG|ATAACCAA|CTAA|TCTCTTA|	4	2618
|GAAACAC|GAT|TCAATCA|ACC|T|CC|ACGT|GGT|GTGTTTT|GG|GTAATG|CTAA|TGATTGA|	4	2619
|GACCCTT|AA|AAGAACT|ACC|T|CC|ACGT|GGT|AAGGGTT|GG|ATAACG|CTAA|AGTTCTT|	4	2620
|GGCTCTT|AT|AGTCAAT|ACC|T|CC|ACGT|GGT|AAGAGCT|GG|GTAATG|CTAA|ATTGACT|	4	2621
|GGGGACT|TAT|AATCCAT|ACC|T|CC|TCGT|GGT|AGTCCCT|GG|GTAATG|CTAAA|ATGGATT|	4	2622
|GGAGTAC|A|TAGACAA|GCC|T|CC|ACGT|GGC|GTACTCT|GG|GTAACT|CTAA|TTGTCCG|	4	2623
|GACCCTT|GA|AAGAACT|ACC|T|CC|ACGT|GGT|AAGGGTT|GG|GTAATG|CTAA|AGTTCTT|	4	2624
|GGGTAC|TA|TATAGAG|GCC|T|CC|CCGT|GGC|GTACCT|GG|ATTAAAA|CCAAC|ATCTATA|	4	2625
|GGCATC|AG|GAGAGGA|GCC|T|GC|TCGT|GGC|GATGCT|GC|TTTTA|CTGA|TTCTCTC|	4	2626
|GAATAGC|AA|AGTAGAA|ACC|T|TC|ACGT|GGT|GCTATTC|GG|GTAACG|CTAA|TTCTACT|	4	2627
|GACCGAC|AAC|GCACGCC|ACC|T|CC|TCGT|GGT|GTCGGTT|GG|TTTCGA|CTGAG|CGCGTGC|	4	2628
|GGCTCC|A|TGCACAA|GCC|T|CC|ACGT|GGC|GGAGCT|GG|ATTCGA|CTAA|TTGTGCA|	4	2629
|GGGCAC|A|AGAGCTA|ACC|T|CC|CCGT|GGT|GTGCCT|GG|ATAACCAA|CCAA|TAGCTCA|	4	2630
|GGCATC|A|CAAGCAA|GCC|T|CC|CCGT|GGC|GGTGCC|GG|ATAACG|CTAA|TTGCTTA|	4	2631
|GACTGC|A|TGTGCAA|GCC|T|CC|TCGT|GGC|GCAGTC|GG|GTCAAG|CGAA|TTGCACA|	4	2632
|GGGCGC|A|GAAGTAA|GCC|T|CC|ACGT|GGC|GCGCCC|GG|GTAGCT|CTAA|TTACTTC|	4	2633
|GGCAGC|A|TAAGACG|GCC|T|CC|GCGT|GGC|GCTGCT|GG|ATAACCAA|CTAA|TGTCTAA|	4	2634
|GAATCTC|AT|AGTCGCA|ACC|T|CC|ACGT|GGT|GAGATTC|GG|GTAACG|CTAA|TTCGACT|	4	2635
|GAACTGT|GA|TTTAACT|ACC|T|CC|ACGC|GGT|ACAGTTT|GG|GTAATG|CTAAA|AGTTAAA|	4	2636
|GAATAGC|GTA|AGTAGAA|ACC|T|CC|ACGT|GGT|GCTATTC|GG|ATAACG|CTAA|TTCTATG|	4	2637
|GAGGTGC|ATG|ACTCGCC|GCC|T|CC|TCGC|GGC|GCACCTC|GG|ATAACG|CTAA|GGCGAGT|	4	2638
|GACTTCT|AA|TGGGATT|ACC|T|CC|ACGT|GGT|AGAAGTT|GG|ATAATG|CTAAA|AATCCCA|	4	2639
|GGTAAC|G|AGAGAAC|ACC|T|CC|ACGC|GGT|GTTACT|GG|ATTAGA|CTAA|ATTCTTT|	4	2640
|GGGTAT|TA|TATAGAG|GCC|T|CC|CCGT|GGC|GTACCT|GG|ATTAAAA|CTAAC|ATCTATA|	4	2641
|GGCATC|A|AGAACAA|GCC|T|CC|TCGC|GGC|GATGTC|GG|ATAACCAA|CTAA|TTGTTCC|	4	2642
|GAAGCAC|TT|ATTAGAT|ACT|T|CC|ACGT|AGT|GTGCTTT|GG|ATTAAAAA|CTAAA|ATCTAAT|	4	2643
|GGCATC|AA|GAGATAA|ACC|T|TC|ACGC|GGT|GATGCT|GA|TTTTGA|CAGA|TTATCTC|	4	2644
|GGCATC|AG|GCGAGAA|GCC|T|GC|TCGT|GGC|GATGCT|GC|TTTTA|CTGA|TTCTCTC|	4	2645
|GGTCAT|AAA|TCGCAAT|ACC|T|CC|ACGT|GGT|ATGACT|GG|ATAACCAA|CTAAA|TTTGCGA|	4	2646
|GAAACTC|AA|GTAAATT|ACC|T|CC|ACGT|GGT|GAGTTTT|GG|ATAACG|CAAA|AATTTAC|	4	2647
|GGTTAC|AG|AGCAAAA|ACC|T|CC|TCGT|GGT|GTAACT|GG|TTAAAA|CTAA|TTTTGCA|	4	2648
|GGGTAC|TA|TATAGAG|GCC|T|CC|CCGT|GGC|GTGCCT|GG|ATTAAAAA|CTAAC|ATCTATA|	4	2649
|GGCTCGC|TAA|GTTGGCA|GCC|T|CC|ACGT|GGC|GCGAGCC|GG|GTAACG|CCAAT|AGCCAAC|	4	2650
|GGAAGAC|TAA|GTTCAAT|ACC|T|GC|ACGT|GGT|GTCTTCT|GC|TTTTA|CTAAA|ATTGAAC|	4	2651
|GGAACAC|AA|AATATCA|GCC|T|CC|TCGT|GGC|GTGTTCT|GG|GTAATG|CTAA|TGATATT|	4	2652
|GAATCTC|AT|AGTCTAA|ACC|T|CC|ACGT|GGT|GAGATTC|GG|GTAACG|CTAA|TTCGACT|	4	2653
|GGGCAT|A|TAGACTA|GCC|T|CC|CCGT|GGC|GTGCCT|GG|ATAACCAA|CCAA|TAGTCAA|	4	2654
|GGCGTC|AA|GTATCAC|ACC|T|CC|TCGT|GGT|GACGCT|GG|ATAGCT|CTAA|GTGGTAC|	4	2655
|GAGTAGC|AA|ATGAGAA|ACC|T|CC|ACGT|GGT|GCTATTC|GG|GTAACG|CTAA|TTCTCAA|	4	2656
|GAAGCAC|AA|GCTAAAC|ACC|T|CC|TCGT|GGT|GTGCTTT|GG|GTAACG|CCAA|GTTTAGC|	4	2657
|GGGCAC|A|AGTGCAA|GCC|T|AC|ACGT|GGC|GTGTCT|GT|ATTCGA|CTAA|TTGTACA|	4	2658
|GGCAAC|TT|GTTAGCA|GCC|T|TC|TCGT|GGC|GTTGCT|GA|TTTCGA|CTAAT|GGTTAAC|	4	2659
|GAATAGC|GTA|AGTAGAA|ACC|T|CC|ACGT|GGT|GCTATTC|GG|ATAACG|CTAA|TTCTTCT|	4	2660
|GAACAC|A|TGAAGCA|GCC|T|CC|CCGC|GGC|GTGTTC|GG|GTAATT|CTAA|TGCTTTA|	4	2661
|GAACAC|AT|TTAGGCA|ACC|T|CC|CCGT|GGT|GTGTTC|GG|ATTGAAA|CCAA|TGCCTGT|	4	2662
|GAATAGC|AA|ATGAGAA|ACC|T|CC|ACGT|GGT|GCTATTT|GG|GTAATT|CTAA|TTCTCAT|	4	2663
|GGACCT|CT|GGTGGCA|GCC|T|CC|TCGT|GGC|GGGTCC|GG|ATATAAA|CTAAT|GGCCACC|	4	2664
|GAATCTC|AT|AGTCGAA|ACC|T|CC|ACGT|GGT|GAGATTC|GG|GTAATG|CTAA|TTCGACT|	4	2665
|GGGCCT|G|AGTTGCT|ACC|T|CC|TCGT|GGT|GGGCCT|GG|TTTTGA|CCAAC|AGCAACG|	4	2666
|GGCACAC|A|ATGAATC|ACC|T|CC|ACGC|GGT|GTGTGCT|GG|GTTCAAAG|CTAAC|GATTCAA|	4	2667
|GATTTCC|AA|GTCAAAA|GCC|T|CC|TCGT|GGC|GGAAATC|GG|GTAATG|CAAA|TTTTGAC|	4	2668
|GGCCAC|AAC|AGTCGCC|ACC|T|GC|TCGT|GGT|GTGGCT|GC|TTCG|CTGAG|AGCGACT|	4	2669
|GGCTTC|A|AGTAAGT|ACC|T|CC|TCGT|GGT|GAAGCT|GG|ATTCGA|CTAA|ACTTACA|	4	2670
|GATGTC|A|AGAACAA|GCC|T|CC|CCGT|GGC|GACATC|GG|ATAGCCAA|CCAA|TTGTTCA|	4	2671
|GGAATAT|AA|GTCTACA|ACC|T|CC|ACGT|GGT|ATATTCT|GG|GTAACG|CTAA|TGTAGAC|	4	2672
|GGGACAT|AA|TAAGAGC|GCC|T|CC|TCGT|GGT|GTGTCCT|GG|ATTAAAAC|CGAAT|GCTCTTT|	4	2673
|GAAACAC|AGG|ATATTCA|ACC|T|CC|TCGT|GGT|GTGTTTC|GG|GTCGTG|CAGAT|AGAATAT|	4	2674
|GAATAGC|GTA|AGTAGAA|ACC|T|CC|GCGT|GGT|GCTATTC|GG|ATAACG|CTAA|TTCTACT|	4	2675
|GGACCGT|AA|GCAATCT|GCC|T|CC|GCGT|GGC|ACGGTCC|GG|GTAACG|CTAA|AGATTGC|	4	2676
|GGGACCT|AAT|ATAGTTC|GCC|T|CC|TCGT|GGT|GGGTCCT|GG|GTAATGC|CAAAT|GAACTAT|	4	2677
|GGGACAC|TCC|GAGTAGG|ACC|T|CC|ACGT|GGT|GTGTCCT|GG|TTAACA|CCAAC|ACTACTC|	4	2678
|GAGCACC|AA|ATAGATA|ACC|T|CC|ACGT|GGT|GGTGCTT|GG|ATAACG|CTAA|TATCTAT|	4	2679
|GGTCGC|ATG|ATGCAGA|ACC|T|CC|TCGT|GGT|GTGACT|GG|GTAACG|CCAA|TCTGCAT|	4	2680
|GGGGTGT|TA|GTAGGCA|GCC|T|CC|ACGT|GGC|ACACTCT|GG|TTAACG|CTAAT|GGCCTAC|	4	2681
|GATCAA|TT|TTGTGAT|GCC|T|TC|TCGT|GGT|TTGATC|GG|CTTCCAAA|CTGAA|TTCATGA|	4	2682
|GGCATC|AG|GAGAGAA|GCC|T|GC|TCGT|GGC|GATGCT|GC|TTTTA|CTGA|TTCTATC|	4	2683
|GGCATC|A|AGTGAAT|ACC|T|CC|CCGT|GGT|GATGCT|GG|ATAATCAA|CTAA|ATTCACA|	4	2684
|GAATCGC|AG|ATACTTG|ACC|T|CC|ACGT|GGT|GCGATTT|GG|GTAACG|CTAA|CAAGTAT|	4	2685
|GGAACGC|AA|ATAAGCA|ACC|T|CC|ACGT|GGT|GCGTTCT|GG|TTAACA|CTAA|TGCTTAT|	4	2686
|GGCGCC|GT|GAACAAA|ACC|T|TC|CCGT|GGT|GGCGCT|GA|CTTCGA|CGAA|TTTGTTC|	4	2687
|GACTGC|A|AGTGCAA|GCC|T|CC|TCGT|GGC|GCAGTC|GG|GTCAAG|CAAA|TTGCACG|	4	2688
|GAATGTA|CAT|GATAGTA|GCC|T|CC|ACGC|GGT|TACATTT|GG|GTTATG|CTAAT|GACTATC|	4	2689
|GGGGTGT|TA|GTAGGCA|GCT|T|CC|ACGT|GGC|ACACCCT|GG|TTAACG|CTAAT|GGCCTAC|	4	2690
|GGTCAG|TT|TTGTGAT|GCC|T|TC|TCGT|GGT|TTGATC|GG|CTTCCAAA|CTGAA|TTCATGA|	4	2691
|GGGACAT|AAA|ATAGTTC|GCC|T|CC|TCGT|GGT|GTGTCCT|GG|ATTAAAAC|CAAAT|GAACTAT|	4	2692
|GAGATAT|AT|TAATCAA|GCC|T|CC|ACGT|GGC|GTATCTT|GG|GTAATG|CTAA|TTGATTA|	4	2693
|GATGTC|A|AGAACAA|GCC|T|CC|TCGT|GGC|GATATC|GG|ATAACCAA|CCAA|TTGTTCA|	4	2694
|GAGCCGC|TC|GCCTACC|ACC|T|CC|TCGT|GGT|GCGGCTC|GG|GTAACG|CAGAG|CGTAGGC|	4	2695
|GGTAGC|A|AGAGTCA|ACC|T|CC|CCGT|GGT|GCTACT|GG|ATAACCAA|CTAA|TGACTCA|	4	2696
|GGGTGC|A|TAGACTA|GCC|T|CC|CCGT|GGC|GCACCT|GG|ATAACCAA|CCAA|TAGTCTT|	4	2697
|GGCGCC|A|AGAGAAG|ACC|T|CC|CCGT|GGT|GGTGCT|GG|ATACGC|CTAA|CTTCTCA|	4	2698
|GAGCAAC|AAC|ATCAACA|ACC|T|CC|ACGC|GGT|GTTGCTT|GG|GTAATG|CAAAT|AGTTGAT|	4	2699
|GGAGCAT|GT|AGTTATT|ACT|T|CC|ACGT|AGT|ATGCTCT|GG|GTAATG|CCAA|AATAACT|	4	2700
|GGGAGTT|AA|AGTTAAA|ACC|T|CC|ACGT|GGT|AACTCCT|GG|ATAACG|CTAA|TTTAACG|	4	2701
|GGGCGT|TT|GTGTGAA|ACC|T|CC|TCGT|GGT|GCGCCT|GG|GTAAT|CAGA|TTTATTT|	4	2702
|GGCACC|A|CTGACAA|GCC|T|CC|ACGT|GGC|GGTGCT|GG|ATAACCAA|CCAA|TTGTCAA|	4	2703
|GGTCAC|AT|AGTAGAA|ACC|T|CC|ACGT|GGT|GTGACT|GG|ATAACCAA|CCAA|TTCTACA|	4	2704
|GAATCTC|AT|AGTCGAA|ACC|T|CC|ACGT|GGT|GAGATTC|GG|GTAACG|CTAA|TTCGATG|	4	2705
|GGTACC|AC|GAGAGAA|GCC|T|GC|ACGT|GGC|GGTACT|GC|TTTAA|CTGA|TTCTCTC|	4	2706
|GGCGCGC|T|TTGACTT|ACC|T|CC|ACGC|GGT|GCGCGCT|GG|ATAACG|CTAAC|ATGTTAG|	4	2707
|GGCATC|AG|GAGAGAA|GCC|T|GC|TCGT|GGC|GATGCT|GC|TTTTA|CTGA|TTCTCCT|	4	2708
|GGAGCAT|TGT|ATTCAGT|ACC|T|GC|ACGC|GGT|ATGCTCT|GC|TTTTA|CTAAA|ACTGAAT|	4	2709
|GACACC|A|AGTAGAT|GCC|T|CC|ACGC|GGC|GGTGTT|GG|ATAACCAA|CCAA|ATCTACA|	4	2710
|GGACAC|TAT|AATACAA|ACC|T|CC|TCGT|GGT|GTGTTC|GG|ATAACG|CAAA|TTGTATT|	4	2711
|GGCCTAT|AA|GAGAGCC|ACC|T|CC|ACGT|GGT|ATAGGCT|GG|ATATGCAA|CTAAG|AGCTCTC|	4	2712
|GGCATC|AG|GAGAGAA|GCC|T|GC|GCGT|GGC|GATGCT|GC|TTTTA|CTGA|TTCTCTC|	4	2713
|GGAATGC|AT|GTAGGCA|GCC|T|CC|ACGT|GGC|GCATTCT|GG|GTTACG|CAAAT|AGCCTAC|	4	2714
|GGCACC|A|AATGAGA|GCC|T|CC|ACGT|GGC|GGTGCT|GG|ATATCCAA|CCAA|TCTCATA|	4	2715
|GGCATC|A|AGAACAA|GCC|T|CC|ACGT|GGC|GATGCT|GG|ATAACCAA|CCAA|TTGTTCG|	4	2716
|GGGTAC|TA|TATAGAG|GCC|T|CC|CCGC|GGC|GTACCT|GG|ATTAAAAA|CTAAC|ATCTATA|	4	2717
|GAATAGT|ATA|AGTAGAA|ACC|T|CC|ACGT|GGT|GCTATTC|GG|GTAACG|CTAA|TTCTATC|	4	2718
|GAATAGC|GTA|AGTAGAA|ACC|T|CC|ACGT|GGT|GCTATTC|GG|ATAACG|CTAA|TTCTGTC|	4	2719
|GACTCAC|A|AGTAAGA|ACC|T|CC|ACGT|GGT|GTGAGTT|GG|ATAACG|CTAA|TCTTAAT|	4	2720
|GGAACC|GT|ATAGCAA|ACC|T|TC|TCGT|GGT|GGTTCT|GA|TTTCGA|CTAA|TTGCTAT|	4	2721
|GGGTAC|A|TAGACTA|GCC|T|CC|CCGT|GGC|GTACCT|GG|ATAACCAA|CCAA|TAGTCTA|	4	2722
|GAAGCGC|GT|AATACCT|ACC|T|CC|ACGT|GGT|GCGCTTT|GG|GTAATT|CTAAA|AGGTATT|	4	2723
|GGTGCTC|AT|ACAAGAA|GCC|T|CC|ACGT|GGC|GGGCACT|GG|ATAACG|CTAA|TTCTTGT|	4	2724
|GAGCTTC|A|AGTCCTT|ACC|T|CC|ACGT|GGT|GAAGCTT|GG|GTAATG|CGAAC|AAGGACA|	4	2725
|GAATCTC|AT|AGTCGAA|ACC|T|CC|ACGT|GGT|GAGATTC|GG|GTAACG|CTAA|TTCGATC|	4	2726
|GGACGC|A|AGTGCAA|GCC|T|CC|TCGC|GGC|GCGTCT|GG|GTAACG|CTAA|TTGCATG|	4	2727
|GGTCAGT|AT|ATAGCAA|GCC|T|CC|ACGT|GGC|ACTGACT|GG|GTAACG|CTAA|TTGTTAT|	4	2728
|GGCCCC|A|AGGTGAA|GCC|T|TC|CCGT|GGC|GGGGCT|GG|TTTCA|CTGA|TTCACCC|	4	2729
|GAGTTC|GT|TTATACA|ACC|T|CC|GCGT|GGT|GAACTT|GG|TTAGTG|CTAA|TGTATAA|	4	2730
|GGCCCC|AC|GACCACC|GCC|T|TC|TCGT|GGC|GGGGCT|GA|CTTCGA|CTGAG|CGTGGTC|	4	2731
|GGCCAC|AAC|AGTCGCC|ACC|T|GC|CCGT|GGT|GTGGCT|GC|TTCG|CTGAG|AGCGACT|	4	2732
|GGTCCAC|A|TGGAACC|ACC|T|CC|TCGT|GGT|GTGGACT|GG|GTAATG|CTAAC|GGTTCCA|	4	2733
|GAAGTAT|AA|GCAGACA|ACC|T|CC|ACGT|GGT|ATACTTT|GG|GTAATG|CTAAT|AGTCTGC|	4	2734
|GGGACG|A|TTGTCAG|GCC|T|CC|TCGT|GGC|CGTCCT|GG|ATAACCAA|CCAA|CTGACAA|	4	2735
|GAAACAC|GTG|ATATTCA|ACC|T|CC|TCGT|GGT|GTGTTTT|GG|GTCGCG|CAGAT|AGAATAT|	4	2736
|GGTATC|AA|GTGAAGA|GCC|T|TC|TCGT|GGC|GATACT|GA|TTTCGA|CTAA|TCTTCAC|	4	2737
|GGCATC|A|AGTAAGA|GCC|T|CC|TCGT|GGC|GATGCT|GG|GTTCGG|CAAA|TCTTACT|	4	2738
|GGACAC|A|TAAGAAA|GCC|T|CC|TCGT|GGC|GTGTCT|GG|ATTCGA|CTAA|TTTCTTA|	4	2739
|GGGGCC|AAG|TCAACCT|ACC|T|CC|TCGT|GGT|GGCCCT|GG|GTAACG|CCAA|TGGTTGA|	4	2740
|GGGTAC|TA|TATAGAG|GCC|T|CC|CCGC|GGC|GTACCT|GG|ATTAAAAA|CTAAC|GTCTATA|	4	2741
|GGAACTA|A|GTAGTAA|ACC|T|CC|ACGT|GGT|TAGTTCT|GG|GTAACG|CAAA|TTACTGT|	4	2742
|GGCATC|AA|ATCAAAC|ACC|T|CC|ACGC|GGT|GATGCT|GG|GTAAAA|CTAA|GTTTGAT|	4	2743
|GACCGAC|AAC|AACCCTT|ACC|T|CC|TCGT|GGT|GTCGGTT|GG|GTCACG|CTAAA|CAGGGTT|	4	2744
|GACCTGG|GA|ATGCTCC|ACC|T|CC|ACGT|GGT|CCAGGTC|GG|GTTACA|CTAAC|GGAGCAC|	4	2745
|GGCGCT|AA|AATCCCT|GCT|T|CC|ACGT|AGC|GGCGCT|GG|ATAACCAA|CTAA|AGGGATA|	4	2746
|GGTCAC|TAA|AGTAGAT|ACT|T|CC|ACGT|AGT|GTGACT|GG|ATTAAAA|CTAAA|ATCTACG|	4	2747
|GACCAC|A|AGGCAAA|ACC|T|CC|CCGT|GGT|GTGGTC|GG|ATACCG|CTAA|TTTGCCA|	4	2748
|GGCATC|AG|GAGAGAA|GCC|T|GC|TCGT|GGC|GATGCT|GC|TTTTA|CTGA|TTATCTC|	4	2749
|GAAATGC|GT|GATTGAA|ACC|T|CC|ACGT|GGT|GCATTTT|GG|GTAACT|CTAA|TTCAATC|	4	2750
|GAGGGA|TA|ATGCAGA|GCC|T|CC|CCGC|GGC|TCCCTT|GG|ATAACTAA|CAGAT|ACTGCAT|	4	2751
|GAAATGC|AT|AATTGAA|ACC|T|CC|ACGT|GGT|GCATTTT|GG|TTAATA|CTAA|TTCAATC|	4	2752
|GGTATC|G|AGAGCAA|ACC|T|CC|TCGT|GGT|GATACT|GG|TTTAGA|CAAA|TTGCTCA|	4	2753
|GGTATC|A|AAAGGTT|GCC|T|TC|TCGT|GGC|GATACT|GA|TTTCGA|CTAA|AACCTTT|	4	2754
|GGTAAC|G|AGAGAAT|ACC|T|CC|TCGC|GGT|GTTACT|GG|ATTAGA|CTAA|ATTCTTA|	4	2755
|GGCACC|AT|GAGAGAA|ACC|T|TC|ACGT|GGT|GGTGCT|GA|TTTCG|CTAA|TTCTCTC|	4	2756
|GATTTCC|GT|TGTACTT|ACC|T|CC|TCGT|GGT|GGAAATC|GG|GTAGCT|CTAA|AAGTACA|	4	2757
|GGGTCGC|AA|GCCAACC|GCC|T|CC|ACGC|GGC|GCGACCT|GG|GTAACG|CGAA|GGTTGGC|	4	2758
|GGCGCGC|T|TTGACTT|ACC|T|CC|ACGC|GGT|GTGCGCT|GG|ATAACG|CTAAC|AAGTCAG|	4	2759
|GGCATC|AG|GAGAGAA|GCC|T|GC|TCGT|GGC|GATGCT|GC|TTTTA|CTGA|TTCTTCT|	4	2760
|GAAACAC|AT|TTAGTCA|GCC|T|CC|TCGT|GGC|GTGTTTC|GG|GTAATG|CTAA|TGACTAA|	4	2761
|GAGATAC|AT|TAATTAA|GCC|T|CC|TCGT|GGC|GTATCTT|GG|GTAATG|CTAA|TTGATTA|	4	2762
|GGTCCC|G|AGCTGCC|ACC|T|CC|ACGT|GGT|GGGACT|GG|GTCACG|CTAAC|GGCAGCG|	4	2763
|GGCTTC|A|CGTAAGT|GCC|T|CC|CCGT|GGC|GAAGCT|GG|ATTCGA|CTGA|ACTTACA|	4	2764
|GATTCAC|AT|AGTAAGA|ACC|T|CC|ACGT|GGT|GTGAATT|GG|ATAATG|CTAA|TCTTATG|	4	2765
|GGTCTC|A|AGTATAA|ACC|T|CC|ACGT|GGT|GAGACT|GG|ATAACCAA|CCAA|TTATACA|	4	2766
|GAATAGC|AA|AGTAGAA|ACC|T|CC|ACGT|GGT|GCTGTTC|GG|GTAACG|CTAA|TTCTACT|	4	2767
|GGATCAC|AA|ATTACAA|ACC|T|CC|TCGT|GGT|GTGATCT|GG|GTAATG|CTAA|TTGTAAT|	4	2768
|GGCTAC|AT|ATTAGAA|ACC|T|CC|ACGT|GGT|GTAGCT|GG|ATTTAAA|CTAA|TTCTAAG|	4	2769
|GGGATAT|AA|TAAGAGC|GCC|T|CC|TCGC|GGT|GTGTCCT|GG|ATTAAAAC|CGAAT|GCTCTTT|	4	2770
|GGGTGC|AA|CCCTGCC|GCC|T|CC|ACGT|GGC|GCACCT|GG|ATATAGA|CTAAG|AGCAGGG|	4	2771
|GGCAAC|A|CAGTTCA|GCC|T|TC|ACGT|GGC|GTTGCT|GA|CTTCGA|CTAA|TGAACTA|	4	2772
|GGAAGAC|TAT|TAAGCCA|ACC|T|CC|TCGC|GGT|GTCTTCT|GG|GTAACG|CTAAT|AGGCTTA|	4	2773
|GGCCTGC|G|TGGGTCC|ACC|T|CC|TCGT|GGT|GCAGGCT|GG|GTAATG|CTAAC|GGACCTA|	4	2774
|GGGAGGC|TAC|GCAGTCA|ACC|T|CC|ACGT|GGT|GCCTCCT|GG|GTAACG|CTAAT|AGACTGT|	4	2775
|GGGTCGC|AA|TCAATCA|ACC|T|CC|ACGT|GGT|GCGACCT|GG|GTAATG|CTAA|TGATTGA|	4	2776
|GGAGTTC|AAG|TTAAATT|ACC|T|CC|ACGT|GGT|GAACTCT|GG|ATTAGA|CTAAA|TATTTAA|	4	2777
|GGAACTA|A|GTAGTAA|GCC|T|CC|ACGT|GGT|TAGTTCT|GG|GTAACG|CAAA|TTACCAC|	4	2778
|GGTTCAC|TT|ATATCAA|ACC|T|CC|TCGT|GGT|GTGAACT|GG|GTAACG|CTAA|TTGATAC|	4	2779
|GGAACAC|TTA|TTTCTAT|GCC|T|CC|ACGC|GGC|GTGTTCT|GG|GTAATG|CTAA|ATGGAAA|	4	2780
|GAGACGA|GAT|GTTCAGA|ACC|T|CC|ACGT|GGT|TCGTCTC|GG|GTAACG|CTAAT|CCTGAAC|	4	2781
|GAATAGC|AAT|AGTAGAA|ACC|T|CC|ACGT|GGT|GCTATTC|GG|ATAACG|CTAA|TTCTACG|	4	2782
|GGATGAC|GG|GCTATCA|ACC|T|CC|ACGC|GGT|GTCGTCT|GG|GTCATG|CGAAT|AGATAGT|	4	2783
|GGATAAC|AA|ATGAGAA|ACC|T|CC|ACGT|GGT|GTTATCC|GG|ATAATG|CTAA|TTCTCAT|	4	2784
|GGGGTGC|ATG|GCTCGCC|GCC|T|CC|TCGC|GGC|GCACCCT|GG|GTAACG|CTAA|GGCGAGC|	4	2785
|GGGGTC|A|AGAAACA|GCC|T|CC|ACGT|GGC|GACCCT|GG|ATAACCAA|CTAA|TGTTTCG|	4	2786
|GAGAGT|TG|TTTTGTT|GCT|T|CC|GCGC|GGC|ATTCTC|GG|GTACAG|CCAAG|AACAAAA|	4	2787
|GGTTAC|AA|AACTACT|ACC|T|CC|TCGT|GGT|GTAACT|GG|GTAATG|CTAA|AGTAGTG|	4	2788
|GGCATC|AG|GAGAGAA|GCC|T|GC|TCGT|GGC|GATGCT|GC|TTGTA|CTGA|TTCTCTC|	4	2789
|GGCTCA|AAA|ACAATCT|ACC|T|CC|ACGT|GGT|TGAGCT|GG|TTAAAA|CTAAA|TGATTGT|	4	2790
|GAGGGA|TT|GTACAGA|GCC|T|CC|ACGT|GGC|TCCCTT|GG|ATAACCAA|CTGAT|ACTGTGC|	4	2791
|GGATCAC|TT|ATGCAAT|ACC|T|CC|TCGT|GGT|GTGGTCC|GG|ATAACG|CTAAA|ATTGCAT|	4	2792
|GACACC|A|AGTAGAT|GCC|T|CC|ACGT|GGC|GGTGTT|GG|ATAACCAA|CCAA|ATCTATA|	4	2793
|GAATCTC|AT|AGTCGAA|ACC|T|CC|ACGT|GGT|GAGATTC|GG|GTAACG|CTAA|TTCCACT|	4	2794
|GAGGGA|TT|GTGCAGA|GCC|T|CC|ACGC|GGC|TCCCTT|GG|ATAACCAA|CCAAT|ACTGTAC|	4	2795
|GATGTC|A|AGAACAA|GCC|T|TC|CCGT|GGC|GACATC|GG|ATAACCAA|CTAA|TTGTTCA|	4	2796
|GGGGGGT|GGA|GTTGATC|GCC|T|GC|ACGT|GGT|GCCCCCT|GC|GTAATC|CAAAC|GATCAAC|	4	2797
|GACACC|A|AGTAGAT|GCC|T|CC|ACGT|GGC|GGTGTT|GG|ATACTTAA|CTAA|ATCTACA|	4	2798
|GGGACTA|A|GTAGTAA|ACC|T|CC|ACGT|GGT|TAGTTCT|GG|GTAACG|CAAA|TTACTAC|	4	2799
|GATTCAC|AT|AGTAAGA|ACC|T|CC|ACGT|GGT|GTGAATT|GG|GTCATG|CTAA|TCTTACT|	4	2800
|GAGACTC|GT|AGCTAGC|ACC|T|CC|ACGT|GGT|GAGTCTT|GG|GTAACG|CGAA|GCTGGCA|	4	2801
|GGCATC|GT|GAACAAA|ACC|T|TC|CCGT|GGT|GATGCT|GA|CTTCGA|CTGA|TTTGTTC|	4	2802
|GGCATC|AG|GAGAGAT|GCC|T|GC|TCGT|GGC|GATGCT|GC|TTTTA|CTGA|TTCTCTC|	4	2803
|GGGAGAC|AAT|ACAGCCA|ACC|T|CC|ACGT|GGT|GTCTTCT|GG|GTAATT|CTAAT|AGGCTGT|	4	2804
|GGACAT|A|AGAACCT|GCC|T|TC|TCGT|GGC|GTGTCT|GA|TTTCG|CTAA|AGGTTCG|	4	2805
|GAATCTC|AG|AGTCGAA|ACC|T|CC|ACGT|GGT|GAGATTC|GG|GTAACG|CTAA|TTCGACT|	4	2806
|GACATCT|AA|AGAGGAT|ACC|T|CC|ACGT|GGT|AGATGTT|GG|GTAACG|CTAA|ATTCTCT|	4	2807
|GGCACC|A|AGTACAA|GCC|T|CC|ACGT|GGC|GGTGCT|GG|ATTTGAAA|CCAA|TTGTACA|	4	2808
|GACATC|TG|ATAAGTA|ACC|T|CC|TCGT|GGT|GATGTC|GG|GTAACG|CAAA|TACTTAT|	4	2809
|GGCTTC|T|CAGTAAA|ACC|T|CC|CCGT|GGT|GAAGCC|GG|ATACCCAA|CTAA|TTTACTA|	4	2810
|GAGATGC|AA|ATTGCAA|GCC|T|CC|ACGT|GGC|GCATCTT|GG|GTCATG|CTAA|TTGCAAT|	4	2811
|GACTTAC|AA|TGGTAGA|ACC|T|CC|TCGC|GGT|GTAAGTC|GG|GTCATG|CTAA|TTTACCA|	4	2812
|GGAACTA|A|GTAGTAA|ACC|T|CC|ACGT|GGT|TAGTTCT|GG|GTAACG|CAAA|TTACTTC|	4	2813
|GAATAGC|GTA|AGTAGAA|ACC|T|CC|ACGT|GGT|GCTATTC|GG|ATAACT|CTAA|TTCTACT|	4	2814
|GACCAC|A|TGGCAAA|GCC|T|CC|CCGC|GGC|GTGGTC|GG|GTTACG|CCAA|TTTGCCA|	4	2815
|GAATCGC|AA|ATAGTGT|ACC|T|CC|TCGT|GGT|GCGATTT|GG|TTAATA|CTAA|ACACTAT|	4	2816
|GGTTAC|TT|TGGATAA|ACC|T|TC|TCGT|GGT|GTAACT|GG|TTTTA|CTAA|TTATCCA|	4	2817
|GAATCTC|AT|AGTCGAT|ACC|T|CC|ACGT|GGT|GAGATTC|GG|GTAACG|CTAA|TTCGACT|	4	2818
|GGAGAC|AA|AGAAAGA|ACC|T|CC|TCGT|GGT|GTCTCT|GG|ATTCGA|CTAA|TCTTTCT|	4	2819
|GGTTCAC|TT|ATATTAA|ACC|T|CC|TCGT|GGT|GTGAACT|GG|GTAACG|CTAA|TTGATAT|	4	2820
|GGGACTA|AAT|GTTCTCT|ACC|T|CC|GCGC|GGT|TAGTCCT|GG|ATAACG|CTAAA|TGAGAAC|	4	2821
|GGTATC|A|AGTGAGA|ACC|T|TC|CCGT|GGT|GATACT|GA|TTTCG|CAAA|TCTCACT|	4	2822
|GAAACAC|TTG|ATATTCA|ACC|T|CC|TCGT|GGT|GTGTTTC|GG|GTCGCG|CAGAT|AGAATAT|	4	2823
|GGGATGC|GAC|GCCTACC|ACC|T|CC|ACGT|GGT|GCATCCC|GG|ATAGCG|CTAAG|CGTAGGC|	4	2824
|GATGTC|A|AGAACAA|GCC|T|TC|CCGT|GGC|GACATC|GG|ATAACTAA|CTAA|TTGTTCA|	4	2825
|GATTCAC|AT|AGTAAGA|ACC|T|CC|ACGT|GGT|GTGAATT|GG|ATAATG|CTAA|TCTTACG|	4	2826
|GACATC|A|TGTAAGT|GCC|T|CC|TCGT|GGC|GATGTT|GG|GTAAAG|CTAA|ACTTACA|	4	2827
|GGTTCAC|TAA|AATAACT|GCC|T|CC|ACGT|GGC|GTGAACT|GG|ATTAAAAA|CTAAA|AGTTATT|	4	2828
|GAGCAAC|GAC|ATCAACA|ACC|T|CC|ACGC|GGT|GTTGCTT|GG|GTAATG|CGAAT|AGTTGAT|	4	2829
|GATTCCC|AA|GTCTCAA|GCC|T|CC|ACGT|GGC|GGGAATC|GG|GTAACG|CTGA|TTGAGAC|	4	2830
|GGAGCAT|TC|ATTGACT|ACC|T|GC|ACGC|GGT|ATGCTCT|GC|TTATA|CTAAA|AGTCAAT|	4	2831
|GGTCAC|A|GGTGCAA|GCC|T|CC|CCGC|GGC|GTGACT|GG|ATAGGAAA|CCGA|TTGCACA|	4	2832
|GATGTGC|AAA|ATCAGTA|ACC|T|CC|ACGT|GGT|GCACATT|GG|GTAACG|CTAA|TGCTGAC|	4	2833
|GGTCTC|A|AGTATAA|ACC|T|CC|ACGT|GGT|GAGACT|GG|ATAACCAA|CTAA|TTATACA|	4	2834
|GGCATC|AA|ATCAAAC|ACC|T|CC|ACGT|GGT|GATGCT|GG|GTAAAG|CTAA|GTTTGAT|	4	2835
|GAGGCAC|A|AATCCAA|ACC|T|CC|ACGC|GGT|GTGCCTT|GG|ATAATG|CTAAC|TTGGATA|	4	2836
|GACACC|A|AGTAGAT|GCC|T|CC|ACGT|GGC|GGTGTT|GG|ATAACCAA|CCAA|ATCTACG|	4	2837
|GGCATC|AG|GAGAGAA|GCC|T|GC|TCGT|GGC|GATGCT|GC|TTTTA|CTGA|TTCTCGT|	4	2838
|GGCATC|AG|GAGAGAA|GCC|T|GC|TCGT|GGC|GATGCT|GC|TTTTA|CTGA|TTCTATT|	4	2839
|GACCTAA|GT|ATAAACA|ACC|T|CC|ACGT|GGT|TTAGGTC|GG|GTAATG|CCAAT|AGTTTAT|	4	2840
|GGATAAC|AA|GATGCAA|GCC|T|CC|ACGT|GGC|GTTATCT|GG|ATAATT|CTAA|TTGCATC|	4	2841
|GAATCTC|AT|AGTCGAA|ACC|T|CC|ACGT|GGT|GAGATTC|GG|GTAACG|CTAA|TTCGTTT|	4	2842
|GGCACC|A|CTGACAC|GCT|T|CC|ACGT|AGC|GGTGCT|GG|ATAACCAA|CCGA|GTGTCAA|	4	2843
|GAGTCAC|AA|TTAATCA|GCC|T|CC|TCGT|GGC|GTGACTT|GG|GTAATG|CTAA|TGATTAT|	4	2844
|GGTTAC|AA|AACTACT|ACC|T|CC|TCGT|GGT|GTAACT|GG|GTAATG|CTAA|AGTAGTC|	4	2845
|GGCCCC|A|AGGTGAA|GCC|T|TC|CCGT|GGC|GGGGCT|GG|TTTTA|CTGA|TTTACCG|	4	2846
|GAATAGT|ATA|AGTAGAA|ACC|T|CC|ACGT|GGT|GCTATTC|GG|GTAACG|CTAA|TTCTACA|	4	2847
|GGTCCC|AC|GGCTGCC|GCC|T|CC|ACGC|GGC|GGGACT|GG|ATCGCAA|CTAAG|CGCAGCC|	4	2848
|GAATAGC|AA|ATGAGAA|GCC|T|CC|ACGT|GGT|GCTATTT|GG|GTAACG|CTAA|TTCTCAT|	4	2849
|GACAGTC|AT|ATCGCAA|GCC|T|CC|ACGT|GGC|GACTGTT|GG|GTAATG|CGAA|TTGCGAA|	4	2850
|GACATCT|AA|AGAGAAT|ACC|T|CC|ACGT|GGT|AGATGTT|GG|GTAAAG|CTAA|ATTCTCT|	4	2851
|GGCCCC|A|AGGTGAA|GCC|T|TC|CCGT|GGC|GGGGCT|GG|TTTCC|CTGA|TTCACCG|	4	2852
|GGAATAC|A|GTGCAAA|GCC|T|CC|ACGT|GGC|GTATTCT|GG|ATTAAA|CTAA|TTTGCAC|	4	2853
|GGTTCT|AA|GTAACAA|GCC|T|CC|ACGT|GGC|AGAACT|GG|ATAGCT|CTAA|TTGTTAC|	4	2854
|GGCACC|GG|GAACAAA|ACC|T|TC|ACGC|GGT|GGTGCT|GA|TTTCGA|CAGA|TTTGTTC|	4	2855
|GACCGC|A|AGCTCTA|GCC|T|CC|ACGT|GGC|GCGGTT|GG|GTAATT|CTAA|TAGAGCA|	4	2856
|GAGTCTC|AT|AGTCGAA|ACC|T|CC|ACGT|GGT|GAGATTC|GG|GTAACG|CTAA|TTCGACT|	4	2857
|GGCACC|A|GGTAAAC|GCC|T|TC|CCGC|GGC|GGTGCT|GA|TTTCGA|CTAA|GTTTACA|	4	2858
|GGCCCGC|G|TGCTGCC|ACC|T|CC|ACGT|GGT|GCGGGCT|GG|GTAACG|CAGAC|GGCAGCA|	4	2859
|GGTACT|A|AGTAGAA|GCC|T|CC|CCGT|GGC|AGTACT|GG|ATAAA|CTAA|TTCTACG|	4	2860
|GAACAAC|AA|TTTACTT|ACC|T|CC|TCGT|GGT|GTTGTTT|GG|GTAATG|CTAA|AAGTAAA|	4	2861
|GGAGTC|AA|GTTGGAA|ACC|T|CC|TCGT|GGT|GACTCT|GG|ATTCGA|CTAA|TTCCAAC|	3	2862
|GGAACTA|A|GTAGTAA|ACC|T|CC|ACGT|GGT|TAGTTCT|GG|GTAACG|CAAA|TTNCTAC|	3	2863
|GAGAAAC|TTA|CAAGTCA|ACC|T|CC|ACGT|GGT|GTTTCTT|GG|GTAACG|CTAAT|AGACTTG|	3	2864
|GGCACC|AT|GAACAAA|ACC|T|TC|CCGC|GGT|GGTGCT|GA|TTTCGA|CGAA|TTTGTTC|	3	2865
|GAATCAC|ACG|ATACTTG|GCC|T|CC|TCGT|GGC|GTGGTTC|GG|GTAACG|CTAA|CAAATAT|	3	2866
|GGTCTC|A|AGTATAA|ACC|T|CC|ACGT|GGT|GAGACT|GG|ATAATCAA|CTAA|TTATACA|	3	2867
|GACTTTC|AA|GTATCAA|ACC|T|CC|ACGT|GGT|GAAAGTT|GG|ATAACG|CTAA|TTGATAC|	3	2868
|GGGAGAC|TGC|TCAGTCA|ACC|T|CC|TCGT|GGT|GTCTCCT|GG|GTCGCG|CTAAT|AGACTGA|	3	2869
|GGAACAC|GAA|TTTGATT|ACC|T|GC|ACGT|GGT|GTGTTCT|GC|TTTAA|CTAAA|AATCAAA|	3	2870
|GAGAGAA|TAC|GTCATTT|GCC|T|CC|ACGT|GGT|TTCTCTT|GG|GTAATG|CTAAA|TAATGAC|	3	2871
|GGCAGCC|G|ATCCCCC|ACC|T|CC|GCGT|GGT|GGCTGCT|GG|GTAAAG|CGAAC|GGGGGAA|	3	2872
|GGGGGGT|GGA|GTTGATC|GCC|T|GC|ACGT|GGT|GCCCCCT|GC|GTTATC|CAAAC|GATCAAC|	3	2873
|GGCGTC|A|AAGTGCA|ACC|T|TC|ACGT|GGT|GACGCT|GA|TTTCG|CCAA|TGCACTA|	3	2874
|GGCACC|GT|GAACAAA|ACC|T|TC|CCGC|GGT|GGTGCT|GA|TTTCGA|CAAA|TTTGTTC|	3	2875
|GAGCAAC|TAA|TCAACCA|ACC|T|CC|ACGT|GGT|GTTGCTT|GG|ATAATG|CTAAT|AGGTTGA|	3	2876
|GGCATC|AG|GAGAGAA|GCC|T|GC|TCGT|GGC|GATGCT|GC|TTTTA|CTGA|TTCTCAT|	3	2877
|GGAGCAT|GA|TATGCAA|ACC|T|CC|TCGT|GGT|ATGCTCT|GG|GTAACG|CTAA|TTGCATT|	3	2878
|GGGTAC|A|TGATGTA|GCC|T|CC|CCGT|GGC|GTACCT|GG|ATAACCAA|CCAA|TACATCA|	3	2879
|GGCACC|A|TGAGAAC|GCC|T|CC|ACGT|GGC|GGTGCT|GG|ATAACCAA|CCAA|GTTCTCA|	3	2880
|GGCACC|AG|GAACAAA|ACC|T|TC|CCGT|GGT|GGTGCT|GA|TTTCGA|CAAA|TTTGTTC|	3	2881
|GGACAC|A|TGGGTTA|GCC|T|CC|TCGT|GGC|GTGTCT|GG|ATAACCAA|CTAA|TAACCTA|	3	2882
|GGCATC|AG|GAGCGAA|GCC|T|GC|TCGT|GGC|GATGCT|GC|TTTTA|CTGA|TTCTCTC|	3	2883
|GGGGGGT|GAA|GTCGATC|GCC|T|GC|ACGC|GGT|GCCCCCT|GC|GTAATC|CAAAC|GATTGAC|	3	2884
|GGAGAT|GCG|GATAGTA|GCC|T|CC|TCGT|GGC|GTCTCT|GG|ATAAAAA|CTAAT|AACTATC|	3	2885
|GAGATGC|AT|GATTACA|GCC|T|CC|TCGT|GGC|GCATCTT|GG|ATAACG|CTAAT|AGTAATC|	3	2886
|GAGTACA|AA|GTAGAAA|ACC|T|CC|ACGT|GGT|TGTACTT|GG|GTAATG|CTAA|TTTCTAC|	3	2887
|GATGTC|A|AGAACAA|GCC|T|CC|CCGT|GGC|GGCATC|GG|ATAACCAA|CTAA|TTGTTCA|	3	2888
|GGGCGAC|AC|GCTGGCT|GCT|T|CC|ACGC|AGC|GTCGCCT|GG|ATAACG|CTAAA|CGCCAGC|	3	2889
|GATTGCT|AA|AAGTCCG|ACC|T|CC|ACGT|GGT|AGCAATT|GG|ATAGCG|CAAA|TGGACTT|	3	2890
|GGAGCAC|ATG|TTGAGCT|ACT|T|CC|ACGT|AGT|GTGCTCT|GG|TTAATG|CTAAA|TGCTCAA|	3	2891
|GACACC|A|TGTAAGT|GCC|T|CC|CCGT|GGC|GGTGTT|GG|ATTCGA|CTAA|ACTTACA|	3	2892
|GAGTAGC|AAT|ATCAACA|ACC|T|CC|ACGT|GGT|GCTACTT|GG|GTAATG|CTAAT|AGTTGAT|	3	2893
|GGCCCGC|AT|GGCTGCC|GCC|T|CC|ACGT|GGC|GCGGGCT|GG|ATGACG|CTAA|GACAGCC|	3	2894
|GGGCCT|A|TGGTGAA|GCC|T|GC|CCGT|GGC|GGGCCT|GT|TTTCA|CTAA|TTCACCG|	3	2895
|GACCCTT|GT|AAGAACT|ACC|T|CC|ACGT|GGT|AAGGGTT|GG|GTAATG|CAGAA|AGTTCTT|	3	2896
|GATTCAC|AT|AGTAAGA|ACC|T|CC|ACGT|GGT|GTGAATT|GG|ATAATG|CTAA|TCTTAAT|	3	2897
|GACCCTT|AA|AAGAACT|ACC|T|CC|ACGT|GGT|AAGGGTC|GG|GTAACG|CTAA|AGTTCTT|	3	2898
|GGCATC|A|AGAACAA|GCC|T|CC|TCGT|GGC|GATGCT|GG|ATAACCAA|CCAA|TTGTTCA|	3	2899
|GGGGTGT|AGC|GTAGCAG|GCC|T|CC|ACGT|GGT|GCACCCT|GG|GTAATGC|CAAAT|TTGCTAC|	3	2900
|GGAGTAC|GA|TTAGACA|ACC|T|TC|TCGT|GGT|GTACTCT|GA|GTAATG|CCGAT|AGTCTAA|	3	2901
|GACCCGC|AC|GGCTGAC|GCC|T|CC|ACGC|GGC|GCGGGTT|GG|ATTCGA|CTGAG|ATCAGCT|	3	2902
|GACCTT|AA|TGTACTT|ACC|T|CC|TCGT|GGT|AAGGTC|GG|GTAGCT|CTAAA|AAGTACA|	3	2903
|GACTGC|A|TGTGCAA|GCC|T|CC|CCGT|GGC|GCAGTC|GG|TTCATA|CGAA|TTGCACA|	3	2904
|GGGATGC|GAA|GAAAACA|ACC|T|CC|TCGT|GGT|GCATCCT|GG|GTAATG|CCAAT|AGTTTTC|	3	2905
|GAATCTC|AT|AGTCGAA|ACC|T|CC|TCGT|GGT|GAGATTC|GG|GTAACG|CTAA|TTCGACT|	3	2906
|GGTGTTA|AT|GATTCAC|ACC|T|CC|CCGC|GGT|TAGCACT|GG|GTAATG|CTAAG|ATGAATC|	3	2907
|GGACGGT|AAT|ATAAGCA|GCC|T|TC|ACGT|GGT|GCCGTCT|GA|GTAACGC|CAAAT|TGCTTAT|	3	2908
|GGAGTAC|A|TAGACAA|GCC|T|CC|ACGC|GGC|GTACTCT|GG|GTAACT|CTAA|TTGTCTA|	3	2909
|GGGACAC|AA|AGTTACA|ACC|T|CC|ACGT|GGT|GTGTCCT|GG|GTTCGG|CAGA|TGTAACT|	3	2910
|GGGCACA|GAG|TATTATT|ACC|T|TC|TCGT|GGT|TGTGCCT|GA|GTAATG|CTAA|AATAATA|	3	2911
|GGTTGC|A|TGTGTTT|ACC|T|CC|TCGT|GGT|GCAACT|GG|ATTAAGA|CTAA|AAAAATA|	3	2912
|GGACGAC|GG|ACTATCA|ACC|T|CC|ACGC|GGT|GTCGTCT|GG|GTCATG|CAAAT|AGATAGT|	3	2913
|GGGGTGC|ACG|GCTCGCC|GCC|T|CC|ACGT|GGC|GCACCCC|GG|ATAACG|CTAA|GGCGAGC|	3	2914
|GGCCCGC|AA|CGATCCC|GCC|T|CC|ACGC|GGC|GCGGGCT|GG|GTAATG|CCAAG|CGGATCG|	3	2915
|GGACAC|A|TAAAGCA|GCC|T|CC|CCGC|GGC|GTGTTC|GG|GTAATT|CTAA|TGCTTTA|	3	2916
|GGGAAAC|TAA|GTATCAT|ACC|T|AC|ACGT|GGT|GTTTCCT|GT|TTTCG|CTAAA|ATGATAC|	3	2917
|GGCGCC|GT|GAACAAA|ACC|T|TC|CCGT|GGT|GGCGCT|GA|TTTCGA|CAAA|TTTGTTC|	3	2918
|GGCATC|A|TGCAAAA|GCC|T|TC|ACGC|GGC|GATGCT|GA|TTTCGA|CTAA|TTTTGCG|	3	2919
|GGATAGC|AA|ATGAGAA|ACC|T|CC|ACGT|GGT|GCTATCT|GG|GTAATG|CAAA|TTCTCGT|	3	2920
|GAGAAAC|ATA|TAAGTCA|ACC|T|CC|ACGT|GGT|GTTTCTT|GG|GTAATG|CTAAT|CGACTTA|	3	2921
|GATGTAC|T|GTGCAAA|GCC|T|CC|ACGT|GGC|GTACATC|GG|GTAGTG|CTAA|TTTGCAC|	3	2922
|GGCATC|A|AGAAAGA|GCC|T|CC|ACGT|GGC|GATGCT|GG|ATTCGA|CTAA|TCTTTCG|	3	2923
|GGAAGC|A|AGAAAGA|GCC|T|CC|ACGC|GGC|GCTTCT|GG|ATTCGA|CTAA|TCTTTCA|	3	2924
|GGCATC|AG|GAGAGAA|GCC|T|GC|TCGT|GGC|GATGCT|GC|TTTTA|CTGA|TTCCCTC|	3	2925
|GAGACCA|AA|GTTCTCT|ACC|T|TC|ACGC|GGT|TGGTCTT|GA|GTAATG|CTAAA|TGAGAAC|	3	2926
|GGCATC|AA|GAACAAA|ACC|T|TC|CCGT|GGT|GATGCT|GA|TTTCGA|CGAA|TTTGTTC|	3	2927
|GGCATC|A|AGAACAA|GCC|T|CC|TCGT|GGC|GATGCT|GG|ATAATCAA|CCAA|TTGTTCG|	3	2928
|GGACCC|TC|GGTGACA|GCC|T|CC|TCGT|GGC|GGGTCC|GG|ATTCAAA|CCAAT|GGTCACC|	3	2929
|GGAACTA|AA|GTAGTAA|ACC|T|CC|ACGT|GGT|TAGTTCT|GG|GTAACG|CAAA|TTCCTAC|	3	2930
|GAATCAC|ATG|ATACTTG|ACC|T|CC|TCGT|GGT|GTGGTTC|GG|GTAACG|CTAA|CAAGTAT|	3	2931
|GATTCAC|AT|AGTAAGA|ACC|T|CC|ACGT|GGT|GTGAATT|GG|ATAATG|CTAA|TCTTCTT|	3	2932
|GAATAGC|AA|ATGAGAA|ACC|T|CC|ACGT|GGT|GCTATTC|GG|GTAATT|CTAA|TTCTCAT|	3	2933
|GGACAC|A|AGAACCT|GCC|T|TC|TCGT|GGC|GTGTCT|GA|TTTCG|CCAA|AGGTTCG|	3	2934
|GGGTGC|A|TGAGTTA|GCC|T|CC|ACGT|GGC|GCACCT|GG|ATAACCAA|CCAA|TAACTCC|	3	2935
|GGAACTA|AA|GTAGTAA|ACC|T|CC|ACGT|GGT|TAGTTCT|GG|GTAATT|CAAA|TTACTAC|	3	2936
|GGGCAC|TA|TATAGAT|GCC|T|CC|CCGT|GGC|GTGCCT|GG|ATTAAAA|CTAAC|ATCTATA|	3	2937
|GGAGCAT|TGT|ATTCAGT|ACC|T|GC|ACGT|GGT|ATGCTCT|GC|TTTTA|CTAAA|ACTGAAT|	3	2938
|GGACTAC|GAT|AATAGTA|GCC|T|CC|ACGT|GGC|GTAGTCT|GG|ATAACG|CAAAT|AGCTATT|	3	2939
|GACTCGC|A|AGTAAGA|ACC|T|CC|ACGT|GGT|GTGAGTT|NG|ATAACG|CTAA|TCTTACT|	3	2940
|GAATAGC|AAT|AGTAGAA|ACC|T|CC|ACGT|GGT|GCTATTC|GG|GTAATG|CTAA|TTNTACT|	3	2941
|GAGGCAC|TTT|CTAATTA|ACC|T|CC|TCGT|GGT|GTGCCTT|GG|GTAATT|CAAAT|AAATTAG|	3	2942
|GAATCAC|AA|GTCAATC|ACC|T|CC|TCGT|GGT|GTGGTTC|GG|GTAGCT|CTAAC|GATTGAC|	3	2943
|GATTCTC|TT|GTTGAAA|ACC|T|CC|TCGT|GGT|GAGAATC|GG|GTAACG|CTAA|TTTCAAC|	3	2944
|GGTGCTA|AT|GATTCAC|ACC|T|CC|CCGC|GGT|TAGCACT|GG|GTAATG|CTAAG|ATGAATC|	3	2945
|GGGACG|A|ATGTCAG|GCC|T|CC|TCGT|GGC|CGTCCT|GG|ATTAAAA|CCAA|CTGACAA|	3	2946
|GAATAGC|GTA|AGTAGAA|ACC|T|CC|ACGT|GGT|GCTATTC|GG|ATAACA|CTAA|TTCTACT|	3	2947
|GGTACC|A|AGAGAAT|GCC|T|TC|ACGT|GGC|GGTACT|GA|TTTCG|CTAA|ATTCTCA|	3	2948
|GGAACTA|A|GTAGTAA|NCC|T|CC|ACGT|GGT|TAGTTCT|GG|GTAACG|CAAA|TTACTAC|	3	2949
|GAGACAC|AAT|GAATACA|ACC|T|CC|ACGT|GGT|GTGTCTT|GG|TTAATG|CTAAT|AGTATTC|	3	2950
|GGCAAC|CT|GTTAACA|GCC|T|TC|TCGC|GGC|GTTGCT|GA|TTTCGA|CTGAT|AGTTAAC|	3	2951
|GGTCAC|A|TTGCATT|GCC|T|CC|TCGT|GGC|GTGACT|GG|ATATCCAA|CCAA|AATGCAA|	3	2952
|GGCTAC|AT|AATAGAA|ACC|T|CC|ACGT|GGT|GTAGTT|GG|ATAATCAA|CTAA|TTCTATT|	3	2953
|GACTCGT|AT|TATACTT|GCC|T|CC|TCGT|GGC|GCGAGTT|GG|GTAGCT|CTAA|AAGTATA|	3	2954
|GGTCGC|ATG|ATGCAGA|ACC|T|CC|TCGC|GGT|GTGACT|GG|GTAACG|CCAA|TCTGCAT|	3	2955
|GGACAC|A|TGAACCT|GCC|T|TC|CCGT|GGC|GTGTCT|GA|TTTCG|CTAA|AGGTTCG|	3	2956
|GGAGAAT|TT|GATAGCT|ACC|T|CC|TCGT|GGT|GTTCTCT|GG|TTAAAA|CTAAA|GGTTATC|	3	2957
|GAGGGA|TA|ATGCAGA|GCC|T|CC|ACGT|GGC|TCCCTT|GG|ATAACCAA|CAGAT|ACTGCAT|	3	2958
|GATCAC|A|AGATACA|GCC|T|CC|ACGT|GGC|GTGATT|GG|ATAACCAA|CTGA|TGTATCT|	3	2959
|GAGTAC|A|TATAGTG|GCC|T|CC|TCGT|GGC|GTACTC|GG|ATAACCAA|CTAA|CACTATA|	3	2960
|GAATAGC|AAT|AGTAGAA|ACC|T|CC|ACGT|GGT|GCTATTC|GG|GTAATG|CTAA|TTCTATG|	3	2961
|GAAACAC|AAG|ATATTCA|ACC|T|CC|TCGT|GGT|GTGTTTC|GG|GTCGCG|CAAAT|AGAATAT|	3	2962
|GGATAGC|GTA|TGTAGAA|ACC|T|CC|ACGT|GGT|GCTATTC|GG|GTAATG|CTAA|TTCTACT|	3	2963
|GAATAGC|AA|ATGAGAA|ACC|T|CC|ACGT|GGT|GCTATTC|GG|GTAACG|CCAA|TTCTCAT|	3	2964
|GACCTAC|AAA|GTGTTTT|ACC|T|CC|ACGT|GGT|GTAGGTT|GG|ATAGCT|CTAAA|AAAACAC|	3	2965
|GGAATAC|GTG|ATATTCA|ACC|T|CC|TCGT|GGT|GTGTTCT|GG|GTCGCG|CTAAT|AGAATAT|	3	2966
|GAAACAC|AA|GATTGAA|ACC|T|CC|ACGT|GGT|GTGTTTT|GG|GTACAG|CTAA|TTCAATC|	3	2967
|GGTATC|AA|GTGAAGA|GCC|T|TC|TCGT|GGC|GATGCT|GA|TTTCGA|CTAA|TCTTCAC|	3	2968
|GGTAAC|G|AGAGAAT|ACC|T|CC|ACGC|GGT|GTTACT|GG|ATTAGA|CTAA|ATTCTTG|	3	2969
|GGCAAC|TT|GTTAACA|GCC|T|TC|TCGT|GGC|GTTGTT|GA|TTTTGA|CTGAT|AGTTAAC|	3	2970
|GAGGTAC|TAT|GTTAGAT|ACT|T|CC|ACGT|AGT|GTACCTT|GG|ATTAAAA|CTAAA|ATCTAAC|	3	2971
|GACTGGC|AA|GATAAGA|ACC|T|CC|ACGT|GGT|GCTAGTT|GG|ATAATG|CTAA|TCTTATC|	3	2972
|GGGGCAC|GA|ATAAGCA|ACC|T|TC|TCGT|GGT|GTGTCCT|GA|TTTCGA|CTAAT|AGCTTAT|	3	2973
|GGCACC|A|AGAGAAT|GCC|T|TC|ACGT|GGC|GGTGCT|GA|TTTCG|CTAA|ATTCTCA|	3	2974
|GGTTAC|A|AAGAAGA|GCC|T|TC|TCGT|GGC|GTAACT|GA|TTTCGA|CTAA|TCTTCTA|	3	2975
|GGAGCAC|AAT|GTAAACT|ACC|T|CC|ACGC|GGT|GTGCTCT|GG|GTAATG|CTAAA|AGTTTAT|	3	2976
|GAGGGA|TT|GTGCAGA|GCC|T|CC|ACGT|GGC|TCCCTT|GG|ATAATCAA|CTGAT|ACTGTAC|	3	2977
|GGGAGGC|TAT|GCAGTCA|ACC|T|CC|ACGT|GGT|GCCTCCT|GG|GTAACA|CTAAT|AGACTGT|	3	2978
|GAGAGTC|A|ATTACTC|ACC|T|CC|TCGC|GGT|GACTCTT|GG|ATAGCG|CTAAC|GAGTAAA|	3	2979
|GACTGTC|TA|ATAGTAA|ACC|T|CC|ACGC|GGT|GACAGTC|GG|GTAATG|CTAA|TTACTAT|	3	2980
|GGTGTC|TC|TCTCAAA|GCC|T|GC|TCGT|GGC|GACACT|GC|TTTAA|CTAAT|ATTGAGA|	3	2981
|GAGATAC|TAA|TTCAAAA|ACC|T|CC|TCGT|GGT|GTATCTC|GG|GTAACG|CTAAT|ATTTGAA|	3	2982
|GACCCTT|AT|GTTAATT|GCC|T|CC|ACGT|GGC|AAGGGTT|GG|ATTGCG|CTAA|AATTAAC|	3	2983
|GGCGTC|TTC|TCTTAAA|GCC|T|GC|TCGC|GGC|GACGCT|GC|TTTTA|CTAAT|ATTAAGA|	3	2984
|GGCATC|AT|GATAAAT|GCC|T|CC|TCGT|GGC|GATGCC|GG|GTAACG|CTAA|ATTTATC|	3	2985
|GAGACGA|GAA|GTTCAGA|ACC|T|CC|ACGT|GGT|TCGTCTT|GG|GTAACT|CTAAT|ACTGAAC|	3	2986
|GACCAT|A|TGGCAAA|GCC|T|CC|TCGC|GGC|GTGGTT|GG|CTTACA|CTAA|TTTGCTT|	3	2987
|GGCGCC|GT|GAACAGA|ACC|T|TC|CCGT|GGT|GGTGCC|GA|TTTCGA|CTGA|TCTGTTC|	3	2988
|GAGATAT|GTG|GTTGTAT|ACC|T|CC|ACGT|GGT|ATATCTT|GG|GTAATG|CTAAA|ATGCAAC|	3	2989
|GAATCTC|AT|AGTCGAA|ACC|T|CC|ACGT|GGT|GAGATTC|GG|GTAACG|CTAAT|TTCCATT|	3	2990
|GGCTCTT|AT|AGTCAAT|ACC|T|CC|ACGT|GGT|AAGAGTT|GG|GTGATG|CTAA|ATTGACT|	3	2991
|GGCACC|AT|GAACAAA|ACC|T|TC|TCGT|GGT|GGTGCT|GA|TTTCGA|CTAA|TTTGTTC|	3	2992
|GACTTAC|AT|AGAAAGA|ACC|T|CC|ACGT|GGT|GTAAGTT|GG|GTAATG|CTAA|TCTTACT|	3	2993
|GGACTT|A|TTATTTT|GCC|T|CC|ACGT|GGC|GAGTCT|GG|TTAATA|CTAA|AAAATAA|	3	2994
|GGCACC|GG|GAACAAA|ACC|T|TC|ACGC|GGT|GGTGCT|GA|TTTCGA|CAAA|TTTGTTC|	3	2995
|GGCATC|AG|GAGAGAA|GCC|T|GC|TCGT|GGC|GATGCT|GC|TTTGA|CTGA|TTCTCTC|	3	2996
|GGAACAC|TTA|TTTCTAT|GCC|T|CC|ACGC|GGC|GTGTTCT|GG|ATAATG|CTAA|ATAGAAA|	3	2997
|GGAACTA|A|GTAGTAA|ACC|T|CC|GCGT|GGT|TAGTTCT|GG|GTAACG|CAAA|TTACTAC|	3	2998
|GACTTC|TT|GCATTAC|ACC|T|CC|ACGT|GGT|GAAGTC|GG|GTAGCT|CCAA|GTAATGC|	3	2999
|GGACCC|TC|GGTGACA|GCC|T|CC|TCGT|GGT|GGGTCT|GG|ATTAAAA|CCAAT|GGTCACC|	3	3000
|GGAACAC|AA|TATACAA|GCC|T|CC|TCGT|GGC|GTGTTCT|GG|GTAATT|CTAA|TTGTATA|	3	3001
|GGAGTGC|GAT|ATAGACT|ACC|T|GC|ACGC|GGT|GCACTCT|GC|TTTAA|CTAAA|AGTCTAA|	3	3002
|GGTCAC|TAA|AGTAGAT|ACT|T|CC|ACGT|AGT|GTGACT|GG|ATTAAAA|CTAAA|ATCTATT|	3	3003
|GAGATAC|AT|GAATCAA|GCC|T|CC|ACGT|GGC|GTATCTT|GG|GTAATG|CTAA|TTGATTT|	3	3004
|GGCATC|AG|TAGAGAA|GCC|T|GC|TCGT|GGC|GATGCT|GC|TTTTA|CTGA|TTCTCTC|	3	3005
|GAGATAC|A|TAGGTCT|ACC|T|CC|TCGT|GGT|GTATCTT|GG|GTAATT|CTAAC|AGACCTC|	3	3006
|GAATAGC|AA|ATGAGAA|ACC|T|CC|ACGT|GGT|GCTATTC|GG|ATAACG|CTAAT|TACTTAT|	3	3007
|GAGACAC|AAA|TCTCTAT|ACC|T|CC|ACGT|GGT|GTGTCTT|GG|GTAATA|CTAAA|TTAGAGA|	3	3008
|GACTCGC|A|AGTAAGA|ACC|T|CC|GCGT|GGT|GTGAGTT|GG|ATAACG|CTAA|TCTTACT|	3	3009
|GGCATC|AG|GAACAAA|ACC|T|TC|CCGT|GGT|GATGCC|GA|TTTCGA|CAAA|TTTGTTC|	3	3010
|GGAATC|AA|GCTGAAA|ACC|T|CC|TCGT|GGT|GATTCT|GG|ATTCGA|CTAA|TTTTAGC|	3	3011
|GACCCAA|GT|ATAAACA|ACC|T|CC|ACGT|GGT|TTGGGTC|GG|GTAACG|CCAAT|AGTTTAT|	3	3012
|GACACC|AA|GATAGAT|GCC|T|CC|ACGT|GGC|GGTGTT|GG|ATTCGA|CTAA|ATCTATC|	3	3013
|GGGACAT|AAT|ATAGTTC|GCC|T|CC|TCGT|GGT|GTGTCCT|GG|ATTAAAAC|CAAAT|GAACTAA|	3	3014
|GAGAGAC|AT|AGTCAAA|GCC|T|CC|TCGC|GGC|GTCTCTT|GG|ATAACG|CTAA|TTTGACT|	3	3015
|GAGTCAC|AAG|ATACTCG|ACC|T|CC|TCGT|GGT|GTGACTT|GG|GTAACG|CTAA|CAAGTAT|	3	3016
|GAGTACA|AA|GTAGATA|ACT|T|CC|ACGT|GGT|TGTACTT|GG|ATAGCG|CTAAT|AATCTAC|	3	3017
|GGGTGC|AA|GCTCCCC|GCC|T|CC|ACGC|GGC|GCACCT|GG|GTAACG|CTAAG|GGGAAGC|	3	3018
|GAGGTGC|GTT|ATTGGTT|ACC|T|TC|TCGT|GGT|GCACCTC|GA|ATAATA|CAAA|AAATGAT|	3	3019
|GGTTAC|AA|AACTACT|ACC|T|CC|TCGT|GGT|GTAACT|GG|GTAATG|CTAA|AGTAGTA|	3	3020
|GGGGGGT|GGA|GTTGATC|GCC|T|GC|ACGT|GGT|GTCCCCT|GC|GTAATC|CAAAC|GATCAAC|	3	3021
|GGCATC|AG|GAGAGAA|GCC|T|GN|TCGT|GGC|GATGCT|GC|TTTTA|CTGA|TTCTCTC|	3	3022
|GGTAGC|AA|GAACAAA|GCC|T|CC|ACGT|GGC|GCTACT|GG|ATTCGA|CCGAT|TTTGTTC|	3	3023
|GAATCTC|AT|CGTCGAA|ACC|T|CC|ACGT|GGT|GAGATTC|GG|GTAACG|CTAA|TTCGACT|	3	3024
|GGCTTAC|AA|ATTGAAT|ACC|T|CC|ACGT|GGT|GTGAGCT|GG|ATAACG|CTAA|ATTCAAT|	3	3025
|GATCAG|GAT|TTGTGAT|GCC|T|TC|TCGT|GGT|TTGATC|GG|CTTCCAAA|CTGAA|TTCATGA|	3	3026
|GAATTTC|AT|AGTCGAA|ACC|T|CC|ACGT|GGT|GAGATTC|GG|GTAACG|CTAA|TTCGACT|	3	3027
|GAGCGGT|AAT|ATAAGCA|GCC|T|TC|ACGT|GGT|GCCGCTT|GA|GTAATGC|CAAAT|TGCTTAT|	3	3028
|GAATAGT|AA|ATGAGAA|ACC|T|CC|ACGT|GGT|GCTATTC|GG|GTAATG|CTAA|TTCTCAT|	3	3029
|GGTCAC|A|AAGCAAA|GCC|T|CC|CCGT|GGC|GTGGCC|GG|GTAACG|CTAA|TTTGCTA|	3	3030
|GGCGCGC|T|TTGACTT|ACC|T|CC|ACGC|GGT|GCGCGCT|GG|ATAACG|CTAAC|AAGTCCG|	3	3031
|GAGGCGC|T|TGCGACC|ACC|T|CC|GCGT|GGT|GCGCCTT|GG|ATAACG|CTAAC|GGTCGCA|	3	3032
|GACTGC|A|TGAATCA|GCC|T|CC|ACGC|GGC|GCAGTT|GG|ATAACCAA|CCGA|TGATTCA|	3	3033
|GGCATC|AG|GAGAGAA|GCC|T|GC|TCGT|GGC|GGTGCT|GC|TTTTA|CTGA|TTCTCTC|	3	3034
|GGTTAC|AA|AACTACT|ACC|T|CC|TCGT|GGT|GTAACT|GG|GTAATG|CTAA|AGTGGTA|	3	3035
|GGTGCT|AAT|GCTATCA|GCC|T|CC|ACGT|GGC|AGCACT|GG|TTAATA|CTAAT|AGATAGC|	3	3036
|GGTAAC|G|AGAGAAT|ACC|T|CC|ACGC|GGT|GTTACT|GG|TTTAGA|CTAA|ATTCTTA|	3	3037
|GGCCGC|AA|CCCTACC|GCC|T|GC|ACGT|GGC|GCGGCT|GC|TTTCGA|CGGAG|AGTAGGG|	3	3038
|GAGTTTC|AAG|AAGTAAA|ACC|T|CC|ACGT|GGT|GAAACTT|GG|ATAATG|CTAA|TTTACTT|	3	3039
|GGACCC|AC|GGTGACA|GCC|T|CC|TCGT|GGC|GGGTCT|GG|ATTAAAA|CCAAT|GGTCACC|	3	3040
|GGCTAC|AT|AATAGAA|ACC|T|CC|ACGT|GGT|GTAGCT|GG|ATACTCAA|CTAA|TTCTATT|	3	3041
|GAGGGA|TT|GTACAGA|GCC|T|CC|ACGT|GGC|TCCCTT|GG|ATATCCAA|CCGAT|ACTGTAC|	3	3042
|GGCATC|A|CAAGACA|GCC|T|CC|CCGT|GGC|GATGCC|GG|ATAACCAA|CTAA|TGTCTTT|	3	3043
|GACCAC|AGT|GCTCTTC|GCC|T|CC|TCGT|GGC|GTGGTC|GG|GTAATG|CAAA|GAAGAGA|	3	3044
|GAGCACA|AT|GATAGAA|GCC|T|CC|ACGT|GGC|TGTGCTT|GG|GTAATA|CTAA|TACTGTC|	3	3045
|GACCAAC|GTC|TTTAGTA|ACC|T|CC|ACGT|GGT|GTTGGTT|GG|ATAATT|CTAA|TACTAAA|	3	3046
|GGGCAT|A|TGAACTA|GCC|T|CC|TCGT|GGC|ATGTCT|GG|ATAACCAA|CCAA|TAGTTCA|	3	3047
|GGCTAC|AT|AATAGAA|ACC|T|CC|ACGT|GGT|GTAGCT|GG|ATAATCAA|CTAA|GTCTATT|	3	3048
|GAACAC|AAT|AATACAA|ACC|T|CC|TCGT|GGT|GTGTTC|GG|GTAATG|CAAA|TTGTATT|	3	3049
|GAATCGC|AT|GTTGTGT|GCC|T|CC|TCGT|GGC|GCGGTTT|GG|ATAACG|CTAA|ACACAAC|	3	3050
|GGCTCAC|A|ATTGAAT|ACC|T|CC|ACGT|GGT|GTGAGCC|GG|GTAACG|CTAA|ATTCAAT|	3	3051
|GGGATTA|AAT|TCATGCC|ACT|T|CC|ACGC|AGT|TGATCCT|GG|ATAACG|CTAAG|TGCATGA|	3	3052
|GGACCT|CT|GGTGGCA|GCC|T|CC|TCGT|GGC|GGGTCC|GG|ATATAAA|CGAAT|GGCCACC|	3	3053
|GGGGTGC|ATG|GCTCGCC|GCC|T|CC|TCGC|GGC|GCACCCT|GG|ATAACG|CTAA|GGCGAGC|	3	3054
|GAAACAC|AA|GATTGAA|ACC|T|CC|ACGT|GGT|GTGTTTT|GG|GTAAAG|CTAA|TTCAATT|	3	3055
|GATTCAC|AA|GTGTATA|GCC|T|CC|ACGT|GGC|GTGAATT|GG|GTAAAG|CGAA|TATACAT|	3	3056
|GGCACC|G|AGAACAA|ACC|T|CC|CCGT|GGT|GGTGCT|GG|ATCCGA|CCAA|TTGTTCA|	3	3057
|GGAATGT|AAT|TCTTGCA|ACC|T|CC|ACGT|GGT|ACATTCT|GG|TTAATG|CTAA|TGCAAGA|	3	3058
|GGCGCGC|T|TTGACTT|GCC|T|CC|ACGC|GGT|GCGCGCT|GG|ATAACG|CTAAC|AAGTCAG|	3	3059
|GGTATC|A|AGTAAGA|ACC|T|TC|TCGT|GGT|GATACT|GA|ATTCGA|CTAA|TCTTACA|	3	3060
|GGACATC|AA|GCATAAT|GCC|T|CC|ACGT|GGC|GATGTCT|GG|GTAAAG|CGAAA|TTTATGC|	3	3061
|GGACGAC|GG|GCTATCA|ACC|T|CC|ACGC|GGT|GTCGTCT|GG|TTCATG|CGAAT|AGATAGT|	3	3062
|GAATCTC|AT|AGCCGAA|ACC|T|CC|ACGT|GGT|GAGATTC|GG|GTAACG|CTAA|TTCGACT|	3	3063
|GGCACC|A|TGTAAAC|GCC|T|TC|CCGT|GGC|GGTGCT|GA|TTTCGA|CTAA|GTTTACA|	3	3064
|GGCTAC|AT|ATTAGAA|ACC|T|CC|ACGT|GGT|GTAGCT|GG|ATTTAAA|CTAA|TTCTCAT|	3	3065
|GGCACC|GA|GAACAAA|ACC|T|TC|CCGT|GGT|GGTGCT|GA|ATTCGA|CTGA|TTTGTTC|	3	3066
|GACTTAC|AT|AGAAAGA|ACC|T|CC|ACGT|GGT|GTAAGTT|GG|GTAATT|CTAA|TCTTTCT|	3	3067
|GGTGCT|AA|AAACAAA|ACC|T|CC|TCGC|GGT|AGCACT|GG|GTAATG|CCAA|TTTGTTT|	3	3068
|GAGAGAA|TAT|GTCATTT|ACC|T|CC|ACGT|GGT|TTCTCTT|GG|GTAACG|CTAAA|TAATGAC|	3	3069
|GACTCAC|A|AGTAAGA|ACC|T|CC|ACGC|GGT|GTGAGTT|GG|ATAACG|CTAA|TCTTACT|	3	3070
|GGCAAA|GCG|GACTGCC|ACC|T|CC|ACGT|GGT|TTTGCT|GG|GTAACG|CCGAG|AGCAGTC|	3	3071
|GGCACT|GAT|GTAGACT|GCC|T|TC|TCGC|GGC|GGTGCT|GA|TTTCGA|CGGAA|TGTCTAC|	3	3072
|GGTGAC|G|AGAGAAT|ACC|T|CC|ACGC|GGT|GTTACT|GG|ATTAGA|CTAA|ATTCTTA|	3	3073
|GAAACAC|AA|GATTGAA|GCC|T|CC|ACGT|GGT|GTGTTTT|GG|GTAAAG|CTAA|TTCAATC|	3	3074
|GAGAGCC|A|ATTACTC|ACC|T|CC|ACGC|GGT|GGCTCTT|GG|ATGATG|CTAAC|GAGTAAA|	3	3075
|GAGCAAC|AAA|TCAACCA|ACC|T|CC|GCGT|GGT|GTTGCTT|GG|GTAATG|CTAAT|AGGTTGA|	3	3076
|GGCCCGC|AC|GGTTGCC|GCC|T|CC|ACGT|GGC|GCGGGCT|GG|ATTCGA|CAGAG|AGCAACC|	3	3077
|GGCATT|AA|GTAAGAA|ACC|T|CC|CCGT|GGT|AATGCT|GG|TTAATA|CTAA|TTCTTAT|	3	3078
|GACTTAC|AT|AGAAAGA|ACC|T|CC|ACGT|GGT|GTAAGTT|GG|GTAATA|CTAA|TCTTTCT|	3	3079
|GGTACC|G|TAAGCAA|ACC|T|CC|ACGT|GGT|GGTACT|GG|TTTCGA|CAGA|TTGCTTA|	3	3080
|GGGACAT|AAT|ATAGTTC|GCC|T|CC|TCGT|GGT|GTGTCCT|GG|ATTAAAAC|CAAAT|GAACTAC|	3	3081
|GGAGTAC|A|TAGACAA|GCC|T|CC|ACGT|GGC|GTACTCT|GG|GTAACT|CTAA|TTGTCTT|	3	3082
|GGGACAC|GT|ATGCAAT|ACC|T|CC|TCGT|GGT|GTGTCCT|GG|GTAAACG|CTGAA|ATTGCAT|	3	3083
|GGGTAC|TA|TATAGAG|GCC|T|CC|ACGT|GGC|GTACCT|GG|ATTTTAA|CCAAC|ATCTATA|	3	3084
|GACACC|AA|TTAAGAA|GCC|T|CC|ACGT|GGC|GGTGTT|GG|GTAATG|CTAAT|TTCTTAA|	3	3085
|GAATAGC|GTA|AGTAGAA|ACC|T|CC|ACGT|GGT|GCTATTC|GG|ATAACG|CTAA|TTCAGTT|	3	3086
|GGAGAAT|GT|TAATCAA|ACC|T|CC|TCGT|GGT|ATTCTCT|GG|GTAACG|CTAA|TTGGTTA|	3	3087
|GAGGGA|TA|ATGCAGA|GCC|T|CC|CCGT|GGC|TCCCTT|GG|ATAACCAA|CTGAT|ACTGCAT|	3	3088
|GATGTC|A|AGAACAA|GCC|T|CC|CCGT|GGC|GACATC|GG|ATAGCCAA|CTAA|TTGTTCA|	3	3089
|GAATCTC|AT|AGGCGAA|ACC|T|CC|ACGT|GGT|GAGATTC|GG|GTAACG|CTAA|TTCGACT|	3	3090
|GGTGTC|TC|TCTCAAA|GCC|T|GC|TCGT|GGC|GACACT|GC|TTTAA|CTAAT|GTTGAGA|	3	3091
|GGCATC|AA|GTAAGAA|ACC|T|CC|TCGT|GGT|GATGCC|GG|GTTGTG|CTAA|TTCTTAT|	3	3092
|GGTCGA|TT|TTGTGAT|GCC|T|TC|TCGT|GGT|TTGATC|GG|CTTCCAAA|CTGAA|TTCATGA|	3	3093
|GAATCTC|AT|AGTCGAA|ACC|T|CC|ACGT|GGT|GAGATTC|GG|GTAGCG|CTAA|TTCGACT|	3	3094
|GGCTTGC|AAA|TAGAGGA|GCC|T|CC|GCGT|GGC|GCAAGCT|GG|ATAACG|CAAA|TCCTCTT|	3	3095
|GAGCACA|TAT|CAACAAT|ACT|T|CC|ACGT|AGT|TGTGCTT|GG|GTAACG|CTAAA|ATTGTTG|	3	3096
|GGGCAC|TA|TATAGAG|GCC|T|CC|CCGT|GGC|GTGCCT|GG|ATTTTAA|CTAAC|ATCTATA|	3	3097
|GGGCGC|A|AGGAATG|GCC|T|AC|ACGC|GGC|GCGCCT|GT|TTTCG|CCAA|CATTCCA|	3	3098
|GGTCAGT|AT|ATAGCAA|GCC|T|CC|ACGT|GGC|ACTGACT|GG|GTAACG|CTAA|TTGATAT|	3	3099
|GAGATGC|AA|TGACTTA|ACC|T|CC|TCGT|GGT|GCATCTT|GG|GTCGCG|CTAA|TAAGTCA|	3	3100
|GGACCC|A|TGAGAGA|GCC|T|TC|ACGT|GGC|GGGTCT|GA|TTAGTTTG|CTAA|TCTCTTA|	3	3101
|GAGGTGA|GAA|GTTCAGA|ACC|T|CC|ACGT|GGT|TCACCTC|GG|GTAATG|CTGAT|ACTGAAC|	3	3102
|GGAACTA|A|GTATTAA|ACC|T|CC|ACGT|GGT|TAGTTCT|GG|GTAACG|CAAA|TTACTAC|	3	3103
|GGTACTC|AC|ATTGATA|GCC|T|CC|ACGC|GGC|GAGTACT|GG|GTAATG|CTAA|TATCAAT|	3	3104
|GGTTGC|A|TGTGTTT|ACC|T|CC|TCGT|GGT|GCAACT|GG|ATTAAGA|CTAA|AAACAAA|	3	3105
|GAGGGA|TT|GTACAGA|GCC|T|CC|GCGT|GGC|TCCCTT|GG|ATATCCAA|CCGAT|ACTGTAC|	3	3106
|GGGCAC|A|TAGACTA|GCC|T|CC|CCGT|GGC|GTGCCT|GG|ATAACCAA|CCAA|TAGTCAA|	3	3107
|GGAACAC|AT|ATTATCA|ACC|T|CC|TCGT|GGT|GTGTTCT|GG|TTAATA|CTAA|TGATAAT|	3	3108
|GACCGC|A|TGATCTA|GCC|T|CC|ACGT|GGC|GCGGTT|GG|GTAAAG|CTAA|TAGATCG|	3	3109
|GGGTGC|TT|TATAGAG|GCC|T|CC|CCGC|GGC|GCACCT|GG|ATTAAAA|CTAAC|ATCTATA|	3	3110
|GATTCTC|AAA|GCCTTTT|ACC|T|CC|ACGT|GGT|GAGAATT|GG|GTAATG|CTAAA|GAAAGGC|	3	3111
|GATTTGC|AA|ATACCAT|ACT|T|CC|ACGT|AGT|GCAAATT|GG|GTAATG|CTAA|ATGGTAT|	3	3112
|GGCTTGC|AAA|AAGAATA|GCC|T|CC|ACGT|GGC|GCAAGCT|GG|GTAATG|CCAA|TATTCTT|	3	3113
|GATGTC|A|AGAACAA|GCC|T|CC|TCGT|GGC|GACATC|GG|ATAACCAA|CCAA|TTGTTCC|	3	3114
|GAGTCGT|T|GTCTTTC|ACC|T|CC|TCGT|GGT|GCGACTT|GG|GTAATT|CTAAC|GAAAGAC|	3	3115
|GACCAC|A|TGGCAGA|GCC|T|CC|ACGC|GGC|GTGGTT|GG|ATAACG|CAAA|TTTGCCA|	3	3116
|GATGTC|A|AGAACAA|GCC|T|CC|CCGT|GGT|GACATC|GG|ATAACCAA|CTAA|TTGTTCA|	3	3117
|GAATAGC|GA|ATGAGAA|ACC|T|CC|ACGT|GGT|GCTATTC|GG|GTAATG|CTAA|TTCTCAT|	3	3118
|GGCTAC|AA|AAAGACT|ACC|T|CC|CCGT|GGT|GTAGCC|GG|GTAACT|CAAAA|AGTCTTG|	3	3119
|GAGAGAC|A|AGTCAAA|GCC|T|CC|ACGC|GGC|GTCTCTT|GG|ATAACG|CTAA|TTTGACT|	3	3120
|GGTATC|A|CAAGACA|GCC|T|CC|CCGT|GGC|GATACC|GG|ATAACCAA|CGAA|TGTCTTT|	3	3121
|GACCCGC|AT|AGCTGAC|GCC|T|CC|ACGT|GGC|GCGGGTT|GG|ATTCGA|CTGAG|ATCAGCT|	3	3122
|GATGTC|A|AGAACAA|GCC|T|CC|CCGT|GGC|GACATC|GG|ATAATCAA|CCAA|TTGTTCG|	3	3123
|GGCGCGC|T|TTGACTT|ACC|T|CC|ACGC|GGT|GCGCGCT|GG|ATAACG|CTAAC|AAGTCAA|	3	3124
|GAGACAC|AAA|TCTCTAT|ACC|T|CC|ACGT|GGT|GTGTCTT|GG|GTAATA|CTAAA|ATAGAGA|	3	3125
|GAATAGC|GTA|AGTAGAA|ACC|T|CC|ACGT|GGT|GCTATTC|GG|ATAACG|CTAA|TTCGGTT|	3	3126
|GAAACAC|AA|GATTGAA|ACC|T|CC|ACGT|GGT|GTGTTTT|GG|GTAAAG|CTAA|TTCAACC|	3	3127
|GATTCAC|AA|TGTATCT|ACC|T|CC|TCGT|GGT|GTGAATT|GG|GTAGCT|CTAAA|AGATACA|	3	3128
|GAATCTC|AT|AGTCGAA|ACC|T|CC|ACGT|GGT|GAGATTC|GG|GTAACG|CTAA|TTCAACT|	3	3129
|GGCATT|AA|GTAAGAA|ACC|T|CC|CCGT|GGT|AATGCT|GG|TTAATA|CTAA|TTCTTCT|	3	3130
|GGCATC|A|CAAGGTT|GCC|T|TC|ACGT|GGC|GATGCT|GA|TTTCGA|CTGA|AACCTTA|	3	3131
|GGTTAC|AAA|TACAAGT|ACC|T|CC|ACGC|GGT|GTAACT|GG|TTAACA|CTAAA|TCTTGTA|	3	3132
|GGCCACC|AT|TGCTCGC|ACC|T|TC|CCGC|GGT|GGTGGCT|GA|TTACG|CCAA|GCGAGTA|	3	3133
|GAATCTC|AT|AGTCGAA|ACN|T|CC|ACGT|GGT|GAGATTC|GG|GTAACG|CTAA|TTCGACT|	3	3134
|GGCATC|AA|GAGATAA|ACC|T|TC|ACGC|GGT|GATGCT|GA|TTTAGA|CAGA|TTATCTC|	3	3135
|GAGCAAC|GAC|ATCAACA|ACC|T|CC|ACGC|GGT|GTTGCTT|GG|GTAATG|CAAAT|AGTTGAT|	3	3136
|GAATAGC|GTA|AGTAGAA|ACC|T|CC|TCGT|GGT|GCTATTC|GG|ATAACG|CTAA|TTCTACT|	3	3137
|GGTATC|GT|GTAAGAA|ACC|T|CC|TCGT|GGT|GATACT|GG|TTAATA|CTAA|TTCTTAC|	3	3138
|GAGGGA|TT|GTACAGA|GCT|T|CC|ACGC|AGC|TCCCTT|GG|ATAACCAA|CTGAT|ACTGTAC|	3	3139
|GGTGTC|A|AGAACAA|GCC|T|CC|CCGT|GGC|GACATT|GG|ATAATCAA|CCAA|TTGTTCA|	3	3140
|GAATAGC|AAT|AGTAGAA|ACC|T|CC|ACGT|GGT|GCTATTC|GG|ATAATG|CTAA|TTCTACA|	3	3141
|GGATCAC|TAT|TTCAAAT|ACC|T|CC|TCGT|GGT|GTGATCT|GG|ATAACG|CTAAA|ATTTGAA|	3	3142
|GACTTAC|AA|TGGTAAA|GCC|T|CC|GCGT|GGT|GTAAGTT|GG|GTTATG|CTAA|TTTACCA|	3	3143
|GGGAGAC|CTT|TCAGCCA|ACC|T|CC|TCGT|GGT|GTCTCCT|GG|GTAACG|CTAAT|GGGCTGA|	3	3144
|GAATCGC|AT|TCAATCA|ACC|T|CC|ACGT|GGT|GCGATTT|GG|GTAATG|CTAA|TGATTGA|	3	3145
|GAGATAC|AT|AATACTA|ACC|T|CC|ACGC|GGT|GTATCTT|GG|GTAACG|CTAA|TAGTATT|	3	3146
|GGAATTA|CAT|ATAGACA|ACT|T|CC|ACGT|AGT|TAATTCC|GG|GTAATG|CCAAT|GGTCTAT|	3	3147
|GAATAGC|GTA|AGTAGAA|ACC|T|CC|ACGT|GGT|GCTATTT|GG|GTAATT|CTAA|TTCTACT|	3	3148
|GGATGGC|GTA|AGTAGAA|ACC|T|CC|ACGT|GGT|GCTATTC|GG|GTAATG|CTAA|TTCTACT|	3	3149
|GACCTTC|AA|ACTCAAT|GCC|T|CC|ACGC|GGC|GAAGGTT|GG|ATAATG|CTAA|ATTGAGA|	3	3150
|GGAACTA|A|GTAGTAA|ACC|T|CC|ACGT|GGT|TAGTTCT|GG|GTAACG|CAAA|TTATGAT|	3	3151
|GGGAATA|AT|GATAGAA|ACC|T|CC|ACGT|GGT|TATTCTT|GG|GTAATT|CTAAT|ATCTATC|	3	3152
|GGAAAG|AA|GTAGTAT|ACC|T|CC|ACGT|GGT|CTTTTT|GG|ATATCCAA|CCAA|ATACTAC|	3	3153
|GGGGTGT|CT|GTAGGCA|GCC|T|CC|ACGT|GGC|GCACCCT|GG|TTAACG|CTAAT|AGCCTAC|	3	3154
|GGCTCC|GT|GTTCACT|ACC|T|TC|TCGT|GGT|GGAGCT|GA|CTTCGA|CTGAA|TGTGAAC|	3	3155
|GGGAGGC|TGT|GCAGTCA|ACC|T|CC|ACGT|GGT|GCCTCCT|GG|GTAACG|CTAAT|GGACTGC|	3	3156
|GAGATAC|A|TAATACA|ACC|T|CC|ACGT|GGT|GTATCTT|GG|GTAACG|CTAAT|AGTATTA|	3	3157
|GGACCC|TC|GGTGACA|GCC|T|CC|TCGC|GGC|GGGTCT|GG|ATTAAAA|CCAAT|GGTCACC|	3	3158
|GGGGCAT|AA|GTTGCTT|ACC|T|CC|TCGT|GGT|ATGCCCT|GG|GTTACG|CCAA|AAGCAAC|	3	3159
|GGCTAC|AT|AATAGCA|ACC|T|CC|ACGT|GGT|GTAGCT|GG|ATAATCAA|CTAA|TTCTATT|	3	3160
|GAATCTC|AT|AGTCGAA|ACC|T|CC|ACGT|GGT|GAGATTC|GG|GTAACG|CTAA|TTCGTCT|	3	3161
|GGCTGAC|AAT|GATCCCC|ACC|T|CC|ACGT|GGT|GTCAGCC|GG|ATAGCG|CCAAG|CGGGATC|	3	3162
|GAGGGA|TT|GTACAGA|GCC|T|CC|ACGT|GGC|TCCCTT|GG|ATAATCAA|CCAAT|ACTGTAC|	3	3163
|GAATGGC|AAT|AGTAGAA|ACC|T|CC|ACGT|GGT|GCTATTC|GG|ATAACG|CTAA|TTCTACA|	3	3164
|GGTTCAT|TT|ATATCAA|ACC|T|CC|TCGT|GGT|GTGAACT|GG|GTAATG|CTAA|TTGATAT|	3	3165
|GGCACC|A|TTGACAA|GCC|T|CC|ACGT|GGC|GGTGCT|GG|ATAGCCAA|CCAA|TTGTCGC|	3	3166
|GAATAGT|ATA|AGTAGAA|ACC|T|CC|ACGT|GGT|GCTATTC|GG|GTAACG|CTAA|TTCTATA|	3	3167
|GAGCCGC|TC|GCCTACC|ACC|T|CC|ACGT|GGT|GCGGCTC|GG|GTAACG|CAGAG|CGTAGGC|	3	3168
|GGGACG|A|TAATCAG|GCC|T|CC|TCGC|GGC|CGTCCT|GG|ATAACCAA|CCAA|CTGATTA|	3	3169
|GGCACT|CT|CTGTATA|GCC|T|CC|CCGT|GGC|GGTGCT|GG|ATCACT|CTGA|TATACAG|	3	3170
|GAGAGAA|TAC|GTCATTT|ACC|T|CC|ACGC|GGT|TTCTCTT|GG|GTAATG|CTAAA|AAATGAC|	3	3171
|GACCGC|A|TACTCTA|GCC|T|CC|ACGC|GGC|GCGGTT|GG|TTAATG|CTAA|TAGAGTA|	3	3172
|GAGAAGT|A|TAGCAAA|GCC|T|CC|ACGT|GGC|ACTTCTT|GG|TTAACA|CTAA|TTTGCTA|	3	3173
|GGATTTC|A|AGAGTCA|ACC|T|CC|GCGT|GGT|GAAATCT|GG|ATAGCT|CTAAC|TGACTCG|	3	3174
|GGCATC|AT|GAACAAA|ACC|T|TC|CCGT|GGT|GATGCT|GA|TTTCGA|CTGA|TTTGTTC|	3	3175
|GAAACAC|AAG|ATATTCA|ACC|T|CC|TCGT|GGT|GTGTTTT|GG|GTCGCG|CTAAT|AGAATGT|	3	3176
|GGCATC|AG|GAGAGAA|GCC|T|GC|TCGT|GGC|GATGCT|GC|TTTTA|CNGA|TTCTCTA|	3	3177
|GGAGTCC|AA|GTAGTTA|GCC|T|CC|TCGT|GGT|GGACTCT|GG|GTAATT|CTAAT|AAGCTAC|	3	3178
|GGAGCAC|ATG|TTGAGCT|ACT|T|CC|ACGT|AGT|GTGCTCT|GG|TTAATG|CGAAT|TGCTCAA|	3	3179
|GGAACTA|A|GTAGNAA|ACC|T|CC|ACGT|GGT|TAGTTCT|GG|GTAACG|CAAA|TTACTAC|	3	3180
|GAATAGC|AAT|AGTAGAA|ACC|T|CC|ACGT|GGT|GCTATTC|GG|GTAATG|CTAA|TTCTATA|	3	3181
|GGTGCT|AA|AAACAAA|ACC|T|CC|TCGT|GGT|AGCACT|GG|GTAATG|CTAA|TTTGTTC|	3	3182
|GGAACGC|AA|ACAAACT|GCC|T|CC|TCGT|GGC|GCGTTCT|GG|GTAATT|CTAA|AGTTTGT|	3	3183
|GAATAGT|ATA|AGTAGAA|ACC|T|CC|ACGT|GGT|GCTATTC|GG|GTAACG|CTAA|TTCTTCT|	3	3184
|GAATAGC|GTA|AGCAGAA|ACC|T|CC|ACGT|GGT|GCTATTC|GG|ATAACG|CTAA|TTCTACT|	3	3185
|GGTTAC|AA|AACTACT|ACC|T|CC|TCGT|GGT|GTAACT|GG|GTACTA|CTAA|AGTAGTC|	3	3186
|GAATAGC|TTA|AGTAGAA|ACC|T|CC|ACGT|GGT|GCTATTC|GG|ATAACG|CTAA|TTCTACT|	3	3187
|GGTTCAC|TT|ATATCAA|ACC|T|CC|ACGT|GGT|GTGAACT|GG|GTAACG|CTAA|TTGATAT|	3	3188
|GGTTTGC|AA|AAGAGTA|ACC|T|CC|TCGT|GGT|GCAAACT|GG|GTAACG|CTAA|TACTCTT|	3	3189
|GAGATAC|AA|GTGTAAA|GCC|T|CC|ACGC|GGC|GTATCTT|GG|ATTTAAA|CTAA|TTTGCAC|	3	3190
|GAGAATA|GGC|ACTCGCT|ACC|T|CC|ACGT|GGT|TATTCTT|GG|GTTCGG|CTAAA|CGCGAGT|	3	3191
|GAGGACC|A|TAAGCCC|ACC|T|CC|TCGC|GGT|GGTCCTT|GG|ATAACG|CTAAC|GGGCTTT|	3	3192
|GGCGCGC|T|TTGACTT|ACC|T|CC|ACGC|GGT|GCGCGCT|GG|ATAACG|CTAAC|AAGTCTA|	3	3193
|GGCATT|AA|GGAAGAA|ACC|T|CC|CCGT|GGT|AATGCT|GG|TTAATA|CTAA|TTCTTAC|	3	3194
|GGCACC|AA|GTAAGCA|ACC|T|TC|ACGT|GGT|GGTGCT|GA|TTTCGA|CAGA|TGCTTAC|	3	3195
|GAAACAC|AA|GATTGAA|ACC|T|CC|ACGT|GGT|GTGTTTT|GG|GTAAAG|CTAA|TTCAAAT|	3	3196
|GGTACAC|AAG|ATAGAAT|GCC|T|CC|ACGC|GGC|GTGTGCT|GG|GTAACG|CTAA|AATCTAT|	3	3197
|GAGACAC|AA|GTTAGAT|ACT|T|CC|ACGT|AGT|GTGTCTT|GG|GTTAAAAG|CTAAA|TTCTAAC|	3	3198
|GATTCAC|AA|AGTAAGA|ACC|T|CC|ACGT|GGT|GTGAATC|GG|GTAGCG|CTAA|TCTTACT|	3	3199
|GGTATC|AA|GTGAAGA|GCC|T|TC|TCGC|GGC|GATACT|GA|TTTTGA|CTAA|TCTTCAC|	3	3200
|GGTAAC|G|AGAGAAT|ACC|T|CC|CCGC|GGT|GTTACT|GG|ATTAGA|CTAA|ATTCTTA|	3	3201
|GGCATC|AG|GAGAGAA|GCC|T|GC|TCGT|GGC|GATGCT|GC|TTTTA|CCGA|TTCTCTC|	3	3202
|GGGGAAC|AAA|AACTAGC|ACC|T|CC|ACGT|GGT|GTTCCCT|GG|ATAACG|CTAAC|GCTAGTA|	3	3203
|GGCATC|AG|GAGAGAA|GCC|T|GC|TCGT|GGT|GATGCT|GC|TTTTA|CTGA|TTCTCTC|	3	3204
|GGCACC|GA|GAACAAA|ACC|T|TC|CCGT|GGT|GGTGCT|GA|ATTCGA|CTAA|TTTGTTC|	3	3205
|GGGTTGC|AA|TCAATCA|ACC|T|CC|ACGT|GGT|GCGACCT|GG|GTAACG|CTAA|TGATTGA|	3	3206
|GGAGTTC|GTA|TAACTAA|ACC|T|CC|TCGT|GGT|GAACTCT|GG|GTCATG|CTAA|TTAGTTA|	3	3207
|GGAGTTC|ATA|TAACTAA|GCC|T|CC|TCGT|GGC|GAACTCT|GG|GTGGCT|CTAA|TTAGTTA|	3	3208
|GAATAGC|AA|GTGAGAA|ACC|T|CC|ACGT|GGT|GCTATTC|GG|GTAACG|CTAA|TTCTCAT|	3	3209
|GGGACG|AC|CACGCAC|GCT|T|TC|CCGT|GGT|CGTCCC|GG|CTTCTCCG|CCGAG|GCGCGTG|	3	3210
|GGCATC|AG|GAGAGAA|GCC|T|GC|TCGT|GGC|GATGCT|GC|TTTTA|CTGA|TTCGCTC|	3	3211
|GGCACAA|GT|AACAACA|ACC|T|CC|ACGT|GGT|TTGTGCT|GG|GTTCGG|CTAAT|AGTTGTT|	3	3212
|GGTATC|AA|ATCAAAC|ACC|T|CC|ACGC|GGT|GATGCT|GG|GTAAAG|CTAA|GTTTGAT|	3	3213
|GACTCAC|A|AGTAAGA|ACC|T|CC|ACGT|GGT|GTGAGTT|GG|ATAACG|CTAA|TCTCATT|	3	3214
|GGGACAT|CAG|ATAACTA|ACC|T|GC|ACGT|GGT|ATGTCCT|GC|TTTCGA|CTAAT|AAGTTAT|	3	3215
|GGCATC|AG|GGGAGAA|GCC|T|GC|TCGT|GGC|GATGCT|GC|TTTTA|CTGA|TTCTCTC|	3	3216
|GGCATC|A|AGAACAA|GCC|T|CC|CCGC|GGC|GATGTC|GG|ATAACCAA|CTAA|TTGTTCC|	3	3217
|GGACTC|A|AGAGAAA|GCC|T|CC|ACGT|GGT|GAGTCT|GG|GTAATG|CTAA|TTTCTCA|	3	3218
|GGGCAC|TA|TATAGAG|GCC|T|CC|CCGT|GGC|GTGCCT|GG|ATTTTAA|CCAAC|ATCTATA|	3	3219
|GAGTTTC|AAG|AAGTAAA|ACC|T|CC|ACGT|GGT|GAAACTT|GG|GTAACA|CTAA|TTTACTT|	3	3220
|GGTCTTC|AAT|TTTAACA|GCC|T|CC|ACGT|GGC|GAAGACT|GG|TTAACA|CTAAA|AGTTAAA|	3	3221
|GGCTTC|AT|TGTAGTT|GCC|T|CC|ACGT|GGC|GAAGCT|GG|ATAGCT|CTAAA|TACTACA|	3	3222
|GAAACAC|ATG|ATATTCA|ACC|T|CC|TCGT|GGT|GTGTTTT|GG|GTCGCG|CTAAT|AGAATAT|	3	3223
|GGTATC|GT|GTAAGGA|ACC|T|CC|ACGT|GGT|GATACT|GG|TTTATA|CTAA|TTCTTAC|	3	3224
|GAGGGCC|A|TAAGCCC|ACC|T|CC|TCGC|GGT|GGTTCTT|GG|GTAACG|CTAAC|GGGCTTA|	3	3225
|GGCATC|AG|GAGAGAA|GCC|T|GC|TCGT|GGC|GATGCT|GC|TTTTA|CTGA|TTCTCAC|	3	3226
|GGCACC|AT|GAACAAA|ACC|T|TC|CCGT|GGT|GGTGCT|GA|TTTCGA|CTGA|TTTGTTC|	3	3227
|GACACC|A|TGAAACA|GCC|T|CC|CCGT|GGC|GGTGTT|GG|ATAATCAA|CCAA|TGTTTCA|	3	3228
|GAACTAC|AT|GTTGTGT|GCC|T|CC|TCGT|GGC|GTAGTTT|GG|GTAATG|CTAA|ACACAAC|	3	3229
|GAATAGC|AG|ATGAGAA|ACC|T|CC|ACGT|GGT|GCTATTT|GG|GTAACG|CTAA|TTCTCAT|	3	3230
|GGAACTA|A|GTAGTAA|ACC|T|CC|ACGT|GGT|TAGTTCT|GG|GTAACG|CAAAT|TAATTAT|	3	3231
|GGGTAC|A|TAGCAGC|GCC|T|CC|TCGT|GGC|GTACCT|GG|ATAACCAA|CCAA|GCTGCTA|	3	3232
|GGCGCGC|T|TTGACTT|ACC|T|CC|ACGC|GGT|GCGCGCT|GG|ATAACG|CTAAC|GAGTCAG|	3	3233
|GGGACTA|AAT|GTTCTCT|ACC|T|CC|GCGC|GGT|TAGTCCT|GG|GTAACG|CTAAA|TGAGAAC|	3	3234
|GGCATC|AG|GAGAGAA|GCC|T|GC|TCGT|GGC|GATGCT|GC|TTTTTA|CTGA|TTCTCTC|	3	3235
|GGTCAGT|AT|ATAGCAA|GCC|T|CC|ACGT|GGC|ACTGGCT|GG|GTAACG|CTAA|TTGCTAT|	3	3236
|GAGTATA|AGG|ATAGTAT|ACC|T|CC|ACGT|GGT|TATACTT|GG|GTAACG|CTAAA|TTACTAT|	3	3237
|GAGATGC|AAT|GATTACA|GCC|T|CC|TCGT|GGC|GCATCTT|GG|ATAATG|CTAAT|AGTAATC|	3	3238
|GGGGGGT|GAT|GTCAGTC|GCC|T|AC|TCGT|GGT|GCCCCCT|GT|TTTCGC|CAAAC|GACTGAC|	3	3239
|GGGTGC|A|TGAGCTA|GCC|T|CC|CCGT|GGC|GCACCT|GG|ATAACCAA|CCAA|TAGCTCA|	3	3240
|GAGACAC|AT|TTAAGAA|GCC|T|CC|ACGT|GGC|GTGTCTT|GG|GTAACG|CTAA|TTCTTAA|	3	3241
|GGCATC|AG|GAGAGAC|GCC|T|GC|TCGT|GGC|GATGCT|GC|TTTTA|CTGA|TTCTCTC|	3	3242
|GAGAGAC|AAG|ATAACAT|ACC|T|CC|TCGT|GGT|GTCTCTT|GG|GTAATT|CTAA|ATGTTAT|	3	3243
|GAGGTAC|ATT|GTTAGAT|ACT|T|CC|ACGT|AGT|GTACCTT|GG|GTTAAAAG|CTAAA|CTCTAAC|	3	3244
|GACTTAC|AA|GCTTCTT|GCC|T|CC|ACGC|GGC|GTAAGTC|GG|ATAGCCAA|CTAAA|TAGAAGC|	3	3245
|GACTTTC|AA|GTTTTGA|ACC|T|CC|GCGC|GGT|GAGAGTC|GG|GTAATG|CTAA|TCAAAAC|	3	3246
|GGCCCC|A|TAGCATC|GCC|T|CC|CCGC|GGC|GGGGCC|GG|ATAACCAA|CGAA|GATGCAA|	3	3247
|GACTGC|A|TGTGCAA|GCC|T|CC|TCGT|GGC|GCAGTT|GG|GTCAAG|CGAA|TTGCACA|	3	3248
|GGCCGC|A|CGCTCTC|ACC|T|CC|CCGT|GGT|GCGGCT|GG|ATAACCAA|CCAA|GAGAGCA|	3	3249
|GAGCCGC|TG|TTGGTCG|ACC|T|CC|TCGT|GGT|GCGGCTT|GG|GTAATT|CTAA|TGACTAA|	3	3250
|GGTACC|A|CAACTCA|GCC|T|TC|ACGT|GGC|GGTACT|GA|TTTCGA|CTAA|TGAGTTA|	3	3251
|GAATCTC|AT|AGTCGAA|ACC|T|CC|ACGC|GGT|GAGATTC|GG|GTGACG|CTAA|TTCGACT|	3	3252
|GGCTCC|A|TGCACAA|GCC|T|CC|ACGC|GGC|GGAGCT|GG|GTAATG|CTGA|TTGTGCA|	3	3253
|GGCATC|A|ATGGAAC|ACC|T|TC|TCGT|GGT|GATGCT|GA|GTCATG|CTAA|GTTCCAA|	3	3254
|GGCGCT|A|TGTAGAA|GCC|T|CC|TCGT|GGC|AGCGCT|GG|ATAACCAA|CCAA|TTCTACA|	3	3255
|GACAGTC|AT|ATCATAA|GCC|T|CC|ACGT|GGC|GACTGTT|GG|GTAACG|CTAA|TTATGAA|	3	3256
|GGAACT|A|AGTAAGA|GCC|T|CC|ACGT|GGC|AGTTCT|GG|ATAATCAA|CCAA|TCTTACT|	3	3257
|GAATAGC|AAA|ATGAGAA|ACC|T|CC|ACGT|GGT|GCTATTT|GG|ATAACG|CTAA|TTCTCAT|	3	3258
|GGGGTGT|TT|GTAGGCA|GCC|T|CC|TCGT|GGC|GCACCTT|GG|TTAACA|CTGAT|AGCCTAC|	3	3259
|GATTCAC|AT|AGTAAGA|ACC|T|CC|ACGT|GGT|GTGAATT|GG|ATAACG|CTAA|TCTTACG|	3	3260
|GGCACC|A|CTGACAA|GCC|T|CC|ACGT|GGC|GGTGCT|GG|ATAACCAA|CTAA|TTGTTAA|	3	3261
|GAGGGA|TT|GTACAGA|GCC|T|CC|ACGC|GGC|TCCCTT|GG|ATAACCAA|CCAAT|ACTGTAC|	3	3262
|GGGGTC|A|AGAAACA|GCC|T|CC|ACGC|GGC|GACCCT|GG|ATAACCAA|CCAA|TGTTTCT|	3	3263
|GGTAAC|TT|GATAGTA|GCC|T|CC|TCGT|GGC|GTTACT|GG|ATTAAAA|CTAAT|GACTATC|	3	3264
|GAACAGC|GAT|GATTCTC|ACC|T|CC|CCGT|GGT|GCTGTTC|GG|GTAATT|CTAAC|GAGAAGT|	3	3265
|GGGGTC|A|AGGAACA|GCC|T|CC|TCGT|GGC|GACCCT|GG|ATAACCAA|CCAA|TGTTCCG|	3	3266
|GGTGCT|AAA|AAACAAA|ACC|T|CC|TCGC|GGT|AGCACT|GG|GTAATG|CTAA|TTTGTTT|	3	3267
|GAATAGC|AA|ATGAGAA|ACC|T|CC|ACGT|GGT|GCTATTC|GG|GTAATG|CTAA|TTCTCAG|	3	3268
|GGTGTC|A|TGATTCA|GCC|T|TC|CCGT|GGC|GACACT|GA|CTTCGA|CGAA|TGAATCA|	3	3269
|GGGATAT|AAA|ATAGTTC|GCC|T|CC|TCGT|GGT|GTGTCCT|GG|GTAATGC|CAAAT|GAACTAT|	3	3270
|GGCAAC|A|TGGTAGA|GCC|T|TC|TCGT|GGC|GTTGCT|GA|CTCCA|CCAA|TCTACCA|	3	3271
|GGCTCTT|AT|AGTCAAT|ACC|T|CC|ACGT|GGT|AAGAGCT|GG|GTGACG|CTAA|ATTGACT|	3	3272
|GAATAGC|AA|AGTAGGA|ACC|T|CC|ACGT|GGT|GCTATTC|GG|GTAACG|CTAA|TTCTACT|	3	3273
|GGGCAC|A|TAGACTA|GCC|T|CC|TCGT|GGC|GTGCCT|GG|ATAACTAA|CCAA|TAGTCTA|	3	3274
|GATCGC|AAT|TGAGTAT|GCC|T|CC|CCGT|GGC|GCGATC|GG|ATAACCAA|CTAA|ATACTCG|	3	3275
|GGGTTGT|TAT|TTAAACT|ACC|T|CC|ACGT|GGT|ACAACCT|GG|GTTACG|CTAAA|AGTTTAA|	3	3276
|GATTCTC|AAA|GCCTTTT|ACC|T|CC|ACGT|GGT|GAGAATC|GG|GTAATG|CAAA|AAAAGGC|	3	3277
|GAACAC|A|CTGGTCA|GCC|T|CC|CCGT|GGC|GTGTTC|GG|GTAACG|CTAA|TGACCAA|	3	3278
|GAGCACA|AT|GATAGAA|GCC|T|CC|ACGT|GGC|TGTGCTT|GG|GTAATG|CCAAT|ATCTATC|	3	3279
|GGTTCC|GAT|GTATCAC|ACC|T|CC|TCGT|GGT|GGAACT|GG|GTAATT|CTAA|GTGGTAC|	3	3280
|GGTGTC|A|TAAGGAA|GCC|T|TC|ACGT|GGC|GACACT|GA|GTTTG|CTAA|TTCCTTA|	3	3281
|GGTTAC|CAA|ATTGCGT|ACC|T|CC|TCGT|GGT|GTAGCT|GG|GTAACG|CTAAA|GCGCAAT|	3	3282
|GGTCGCA|GAT|AGATAGT|ACC|T|CC|TCGT|GGT|TGCGACT|GG|ATTCGA|CTAAA|ACTATCA|	3	3283
|GAATCTT|AT|AGTCGAA|ACC|T|CC|ACGT|GGT|GAGATTC|GG|GTAACG|CTAA|TTCGACT|	3	3284
|GGTGCT|AA|AAACAAA|ACC|T|CC|TCGC|GGT|AGCACT|GG|GTAATG|CTAA|TTTGTTG|	3	3285
|GGCGACA|GTT|TTCAAAA|ACC|T|CC|ACGT|GGT|TGTCGTT|GG|GTAATG|CTAAT|ATTTGAA|	3	3286
|GGTTGC|A|TGTGTTT|ACC|T|CC|ACGT|GGT|GCAACT|GG|ATTAAGA|CTAA|AAACACC|	3	3287
|GACGCAC|A|CAGACAA|GCC|T|CC|TCGT|GGC|GTGCGTT|GG|GTAACG|CTAA|TTGTCTA|	3	3288
|GGTTAGT|AT|ATAGCAA|GCC|T|CC|ACGT|GGC|ACTGACT|GG|ATAACG|CTAA|TTGCTAT|	3	3289
|GGGATAC|AT|TTGATAA|GCC|T|CC|ACGT|GGC|GTATCCT|GG|GTAGTG|CTAA|TTATCAA|	3	3290
|GATGTC|A|AGAACAA|GCC|T|CC|TCGT|GGC|GACATC|GG|ATAACCAA|CCAA|TTGTTTG|	3	3291
|GAGAACT|GA|AACAGTT|ACC|T|CC|TCGT|GGT|AGTTCTT|GG|TTAATA|CTAAA|AACTGTA|	3	3292
|GAGACAC|AAA|TCTCTAT|ACC|T|CC|ACGT|GGT|GTGTCTT|GG|ATAATG|CTAAA|TTAGAGA|	3	3293
|GAATAGC|AAT|AGTAGAA|ACC|T|CC|ACGT|GGT|GCTATTC|GG|ATATCG|CTAA|TTCTACA|	3	3294
|GGAAAC|AA|TGAAGTA|ACC|T|CC|ACGC|GGT|GTTTCT|GG|ATTTAAA|CTAA|TACTTCA|	3	3295
|GATTTAC|AAA|CTGTAAT|ACC|T|CC|ACGT|GGT|GTAAATC|GG|ATAATG|CTAAA|TTTACAG|	3	3296
|GGGATGC|GAA|GAAAACA|ACC|T|CC|TCGT|GGT|GCATCCT|GG|GTAACG|CCAAA|AGTTTTC|	3	3297
|GGCATC|AA|GAACAAA|ACC|T|TC|CCGT|GGT|GATGCT|GA|TTTCGA|CTGA|TTTGTTC|	3	3298
|GGTAAC|T|AGAGAAT|ACC|T|CC|ACGC|GGT|GTTACT|GG|ATTAGA|CTAA|ATTCTTA|	3	3299
|GACACC|AA|AGTAGAT|GCC|T|CC|TCGT|GGC|GGTGTT|GG|ATTCGA|CTAA|ATCTACA|	3	3300
|GGATCT|G|AGAGAAA|ACC|T|CC|ACGT|GGT|GGATCT|GG|GTAATG|CTAA|TTTCTCA|	3	3301
|GGATAGC|GTA|AGTAGTA|ACC|T|CC|ACGT|GGT|GCTATTC|GG|GTAATG|CTAA|TTCTACT|	2	3302
|GATTGG|CG|TTGTGAT|GCC|T|TC|TCGT|GGT|TTGATC|GG|CTTCCAAA|CTGAA|TTCATGA|	2	3303
|GGTGATA|AA|AGCAAAA|ACC|T|CC|TCGT|GGT|TATCACT|GG|GTAATT|CTAAT|TTCTGCT|	2	3304
|GGGAAGC|AA|GTATCAT|ACC|T|GC|ACGT|GGT|GCTTCCT|GC|TTTAA|CCAAA|GTGATAC|	2	3305
|GAATGTA|CAT|GATAGTA|ACC|T|CC|TCGC|GGT|TACATTT|GG|GTTATG|CTAAT|GACTATC|	2	3306
|GGTAAC|G|AGAGAAT|ACC|T|CC|ACGC|GGT|GTTACT|GG|ATTAGA|CTAA|ATTCTTN|	2	3307
|GGACAC|AA|GTTGTAA|ACC|T|CC|TCGT|GGT|GTGTCT|GG|ATTCCAA|CTAA|TTACAAC|	2	3308
|GAGGGA|TT|GTGCAGA|GCC|T|CC|ACGT|GGC|TCCCTT|GG|ATAACCAA|CTGAG|ACTGTAC|	2	3309
|GACACTC|CGT|TCTTACA|ACC|T|CC|ACGT|GGT|GAGTGTT|GG|GTAATG|CCAAT|AGTAAGA|	2	3310
|GACTTAC|AT|AGAAAGA|ACC|T|CC|ACGT|GGT|GTAAGTT|GG|GTAATG|CTAA|TCTTTTA|	2	3311
|GAATCTC|CT|AGTCGAA|ACC|T|CC|ACGT|GGT|GAGATTC|GG|GTAACG|CTAA|TTCGACT|	2	3312
|GGTGCT|AA|AAACAAA|ACC|T|CC|TCGT|GGT|AGCACT|GG|GTAATG|CTAA|TTTGTTA|	2	3313
|GACCGAC|GAT|ACGCTCC|ACC|T|CC|TCGT|GGT|GTCGGTT|GG|ATTCGA|CCGAG|AGAGCGT|	2	3314
|NAATCTC|AT|AGTCGAA|ACC|T|CC|ACGT|GGT|GAGATTC|GG|GTAACG|CTAA|TTCGACT|	2	3315
|GGGAACA|TAA|TAATACT|ACC|T|TC|ACGT|GGT|TGTTCCT|GA|GTAACG|CTAAA|CGTATTA|	2	3316
|GGGGGA|GAT|GAGAAGT|ACC|T|CC|ACGT|GGT|TCCCCT|GG|GTCGCG|CTAAA|TCTTCTT|	2	3317
|GATCTAC|AT|AAAGAAA|GCC|T|CC|ACGC|GGC|GTAGATT|GG|GTAAAG|CTAA|TTTCTTT|	2	3318
|GAATGTA|CAT|GATAGTA|ACC|T|CC|ACGC|GGT|TACATTT|GG|GTTACG|CTAAT|GACTATC|	2	3319
|GAGCCT|C|TAGACAC|GCC|T|CC|ACGC|GGC|GGGCTT|GG|ATATCCAA|CCAA|GTGTCTA|	2	3320
|GGATGGC|G|AGCGACC|ACC|T|CC|ACGT|GGT|GCCATCT|GG|GTAATG|CTAAC|GGTCGCA|	2	3321
|GGCATC|AG|GAGAGAA|GCC|T|GC|TCGT|GGC|GATGCT|GC|TTTTT|CTGA|TTCTCTC|	2	3322
|GGACGAC|GG|GCTATCA|ACC|T|CC|ACGC|GGT|GTCGTCT|GG|GTCCTG|CGAAT|AGATAGT|	2	3323
|GGTCAT|A|TGGCAAA|GCC|T|CC|TCGC|GGC|GTGGCC|GG|GTAACG|CTAA|TTTGCCA|	2	3324
|GGGGGGT|GAA|GTCGATC|ACC|T|GC|ACGC|GGT|GCCCCCT|GC|GTAATC|CAAAC|GATCGAC|	2	3325
|GGAAGAC|GTA|CAAGCGG|ACC|T|CC|TCGT|GGT|GTCTTCT|GG|GTAACC|CTGAC|TGGTTTG|	2	3326
|GGAGCAC|GA|TTGATAT|ACC|T|CC|TCGC|GGT|GTGCTCT|GG|GTAAAG|CTAAA|ATATCAA|	2	3327
|GAATCTC|AT|AGTCGAA|ACC|T|CC|ACGT|GGT|GAGATTC|GG|GTAACG|CTAA|TTTGATT|	2	3328
|GGCCCC|A|AGGTGAA|GCC|T|TC|CCGT|GGC|GGGGCT|GG|TTCTA|CCGA|TTCACCA|	2	3329
|GGTGATA|AA|AGCAAAA|ACC|T|CC|TCGT|GGT|TATCACT|GG|GTAATT|CTAAT|TTTTGTT|	2	3330
|GATTTGC|AG|TGTAAGA|ACC|T|CC|ACGT|GGT|GTGAGTT|GG|ATAACG|CTAA|TCTTACT|	2	3331
|GAACTAC|G|GTTGTGT|GCC|T|CC|TCGT|GGC|GTAGTTT|GG|GTAATG|CTAA|ACACAAC|	2	3332
|GATTCAT|AT|AGTAAGA|ACC|T|CC|ACGT|GGT|GTGAATT|GG|ATAATG|CTAA|TCTTACT|	2	3333
|GATGGCT|TTC|CTGTTCT|GCT|T|AC|CCGT|AGC|GGCTGTC|GT|ATTGC|CCAA|AGAATCG|	2	3334
|GGAACAC|AT|ATTATCA|ACC|T|CC|TCGC|GGT|GTGTTCT|GG|GTAACT|CTAA|TGATAAT|	2	3335
|GAATAGC|AA|ATGAGAA|ACC|T|CC|ACGT|GGT|GCTATTT|GG|GTAACA|CTAA|TTCTTAA|	2	3336
|GAATAGC|ATA|AGTAGAA|ACC|T|CC|ACGT|GGT|GCTATTT|GG|GTAATT|CTAA|TTCTACT|	2	3337
|GAAACAC|AT|TTAGTCA|GCC|T|CC|ACGT|GGC|GTGTTTC|GG|GTAATG|CTAA|TGACTAA|	2	3338
|GATGCC|TG|AATCCCT|GCC|T|GC|TCGT|GGC|GGCATT|GC|TTCA|CCAAA|TGGGATT|	2	3339
|GGATTTC|A|AGAGTCA|ACC|T|CC|CCGT|GGT|GAAATCT|GG|GTAGCT|CTAAC|TGACTCG|	2	3340
|GGCTTC|A|TGTAAGT|GCC|T|CC|TCGT|GGC|GAAGCC|GG|ATTCGA|CTGA|ACTTACA|	2	3341
|GAGATTC|ATT|TATCACA|GCC|T|CC|TCGT|GGC|GAATCTT|GG|GTAATG|CTAA|TGTGATA|	2	3342
|GGTTGC|A|TGTGTTT|ACC|T|CC|ACGT|GGT|GCAACT|GG|ATTAAGA|CTAA|AAACACG|	2	3343
|GGTATC|A|TTAAGAG|GCC|T|CC|ACGT|GGC|GATACT|GG|GTAATG|CTAA|CTCTTAT|	2	3344
|GGTAAC|G|AGAGAAA|ACC|T|TC|ACGT|GGT|GTTACC|GA|TTTGTA|CTAA|TTGCTCT|	2	3345
|GGGGTGC|ATG|GCTCGCC|GCC|T|CC|ACGC|GGC|GCACCCC|GG|GTAACG|CCAA|GGCGAGC|	2	3346
|GAAACAC|AAT|TCAATCA|ACC|T|CC|ACGC|GGT|GTGTTTC|GG|GTAATG|CTAA|TGATTGA|	2	3347
|GGGATGC|GAA|GAAAACA|ACC|T|CC|TCGT|GGT|GCATCCT|GG|ATAACG|CTAAT|AGTTTTC|	2	3348
|GGCATC|A|AGAACAG|GCC|T|CC|TCGT|GGC|GATGCT|GG|ATAACCAA|CCAA|TTGTTCG|	2	3349
|GACTAC|GA|AAGTTGT|ACC|T|CC|TCGT|GGT|GTAGTT|GG|GTAATT|CTAAA|ACAACTT|	2	3350
|GAGAAGT|AA|TAGCAAA|ACC|T|CC|ACGT|GGT|ACTTCTT|GG|TTGATA|CTAA|TTTGCTA|	2	3351
|GGTCAGT|AT|ATAGTAA|GCC|T|CC|ACGT|GGC|GCTGACT|GG|GTAACG|CTAA|TTGCTAT|	2	3352
|GATACC|A|AGTAGAT|GCC|T|CC|ACGT|GGC|GGTATT|GG|ATAGCCAA|CCAA|ATCTACA|	2	3353
|GGAACAC|AA|AATATCA|ACC|T|CC|TCGT|GGT|GTGTTCT|GG|GTAAAG|CTAA|TGATATT|	2	3354
|GACTGC|A|TGTGCAA|GCC|T|CC|CCGT|GGT|GCAGTC|GG|TTCATG|CGAA|TTGCACA|	2	3355
|GAATAGC|GTA|AGTAGAA|ACC|T|CC|ACGT|GGT|GCTATTC|GG|ATAACG|CTAA|TTNTACT|	2	3356
|GGAGTAT|TAT|ATTCAGT|ACC|T|GC|ACGT|GGT|ATACTCT|GC|TTTTA|CTAAA|ACTGAAT|	2	3357
|GGAGCAC|ATG|TTGAGCT|ACT|T|CC|ACGT|AGT|GTGCTCT|GG|TTAATG|CGAAA|TGCTCAG|	2	3358
|GGTCAC|TAA|AGAAGAT|ACT|T|CC|ACGT|AGT|GTGACT|GG|ATTAAAA|CTAAA|ATCTACT|	2	3359
|GGATAC|A|TGAACTA|GCC|T|CC|ACGT|GGC|GTATCT|GG|ATAACCAA|CCAA|TAGTTCA|	2	3360
|GGTGGA|AA|CCTTGTT|GCT|T|CC|CCGC|AGC|TCTACT|GG|GTCATGT|CCGAC|AGTGAGT|	2	3361
|GAGGTAC|ATT|GTTAGAT|ACT|T|CC|ACGT|AGT|GTATCTT|GG|GTTAAAAG|CTAAA|CTCTAAC|	2	3362
|GACTACA|GAA|GTTCTCT|ACC|T|CC|ACGT|GGT|TGTAGTC|GG|GTAACG|CTAAA|TGAGAAC|	2	3363
|GGACGAC|GG|GCTATCA|ACC|T|CC|ACGC|GGT|GTCGTCT|GG|GTCATG|CGAAT|CGATAGT|	2	3364
|GGTGAC|G|AGGCAGA|ACC|T|TC|CCGT|GGT|GTCACC|GA|ATAGCCAA|CTAA|TCTGCCA|	2	3365
|GAATCTC|AC|AGTCGAA|ACC|T|CC|ACGT|GGT|GAGATTC|GG|GTAACG|CTAA|TTCGACT|	2	3366
|GGGGTGT|TA|GTAGGCA|GCC|T|CC|ACGT|GGC|ACACCCT|GG|TTAACG|CTAAT|TGCTTAC|	2	3367
|GACGTA|C|TCGCTGG|GCT|T|GC|CCGC|GGC|TGTGTC|GC|TTCCGCTA|CTGA|TCGTCGG|	2	3368
|GGCATC|AG|GAAAGAA|GCC|T|GC|TCGT|GGC|GATGCT|GC|TTTTA|CTGA|TTCTCTC|	2	3369
|GGACCT|CT|GGTGGCA|GCC|T|CC|TCGT|GGC|GGGTCC|GG|ATAAAAA|CGAAT|GGCCACC|	2	3370
|GGGAGAC|TAT|CCAGCCA|ACC|T|CC|ACGT|GGT|GTCTCCT|GG|GTAACG|CCAAT|AGGCTGG|	2	3371
|GGCAGC|AC|GTCCGAT|ACC|T|CC|CCGT|GGT|GCTGCT|GG|GTAACG|CCGA|ATCGGAC|	2	3372
|GAAATGC|AC|GATTGAA|ACC|T|CC|ACGT|GGT|GCATTTT|GG|TTAATA|CTAA|TTCAATC|	2	3373
|GACTCGC|AA|TGTGCTT|GCC|T|CC|ACGT|GGC|GCGAGTT|GG|ATAGCT|CTAA|AAGTACA|	2	3374
|GAGACAC|GA|TTCTAAT|ACC|T|CC|ACGT|GGT|GTGTCTT|GG|GTAACG|CTAAA|ATTAGAA|	2	3375
|GGCGCC|AG|ATGCTAA|GCC|T|TC|TCGT|GGC|GGCGCT|GA|TTTAGA|CTAA|TTAGCAT|	2	3376
|GGGGTGT|TA|GTAGGCA|GCC|T|CC|ACGT|GGC|ACACCCT|GG|TTAACT|CTAAT|GGCCTAC|	2	3377
|GGGGTGT|AGC|GTAGACC|GCC|T|CC|TCGT|GGT|GCACCCC|GG|GTTATGC|CGAAT|GGTCTAC|	2	3378
|GGTCGC|AAT|GGTAGCC|ACC|T|CC|CCGT|GGT|GCGACT|GG|ATGAA|CCAAG|TGCTACC|	2	3379
|GGGATCA|GAT|TCATGCC|ACT|T|CC|GCGC|AGT|TGATCCT|GG|ATAACA|CTAAG|TGCATGA|	2	3380
|GGAGCTA|AA|GAACAAC|ACC|T|CC|ACGT|GGT|TAGCTCC|GG|GTAATG|CTAA|GTTGTTC|	2	3381
|GGCTGC|A|TGTGCAA|GCC|T|CC|TCGT|GGC|GCAGTC|GG|GTCAAG|CGAA|TTGCACA|	2	3382
|GGGTTAC|AAC|ATAGCTC|GCC|T|CC|TCGC|GGT|GTAACCT|GG|GTCATGC|CAAAT|GAGCTAT|	2	3383
|GGAACTA|A|GTAGTAA|ACC|T|CC|ACGT|GGT|TAGTTCT|GG|ATAACG|CAAA|TTACTAC|	2	3384
|GGCCGC|G|AGCTTCC|ACC|T|CC|ACGT|GGT|GCGGCT|GG|ATAACCAA|CCAAC|GGAAGCA|	2	3385
|GGCGCGC|T|TTGACTT|ACC|T|CC|ACGC|GGT|GCGCGCT|GG|ATAACG|CTAAC|AAGTCAC|	2	3386
|GATCTAT|GAT|GATATCG|ACC|T|CC|ACGC|GGT|ATAGATC|GG|GTAACG|CAAAT|AGATATC|	2	3387
|GACAGGC|AA|GTATGAC|ACC|T|CC|TCGT|GGT|GCCTGTT|GG|GTAACG|CTAAC|GTAATAC|	2	3388
|GGCGCGC|T|TTGACTT|ACC|T|CC|ACGC|GGT|GCGCGCT|GG|ATAACG|CTAAC|AAGTCAT|	2	3389
|GACTCAC|A|AGTAAGA|ACC|T|TC|ACGT|GGT|GTGAGTT|GG|ATAACG|CTAA|TCTTACT|	2	3390
|GGGCAC|A|AGTGCAA|GCC|T|AC|ACGT|GGC|GTGTCT|GT|ATTCGA|CTAA|TTGCACA|	2	3391
|GAAACAC|AGG|ATATTCA|ACC|T|CC|TCGN|GGT|GTGTTTT|GG|GTCGCG|CTAAT|AGAATAT|	2	3392
|GAATAGC|GTA|AGTAGAA|ACC|T|CC|ACGT|GGT|GCTATTT|GG|GTAACG|CTAA|TTCTAAT|	2	3393
|GGGATCA|AAT|TCATGCC|ACT|T|CC|ACGC|AGT|TGATCCT|GG|ATAACA|CTAAG|TGCATGA|	2	3394
|GAGAGAA|TAC|GTCATTT|ACC|T|CC|ACGT|GGT|TTCTCTT|GG|GTAATG|CCAA|AAATGAC|	2	3395
|GGCTCT|AT|GGAAGAT|GCC|T|TC|TCGT|GGC|GGAGCT|GA|TTTCGA|CTAA|ATTCTTC|	2	3396
|GGCATC|AT|GAGAGAA|GCC|T|GC|TCGT|GGC|GATGCT|GT|TTTTA|CTGA|TTCTCTC|	2	3397
|GGCATC|A|GGAACAA|GCC|T|CC|TCGT|GGC|GATGCT|GG|ATAACCAA|CCAA|TTGTTCA|	2	3398
|GGCTCC|A|TGCACAA|GCC|T|CC|ACGC|GGC|GGAGCT|GG|ATAACCAA|CTAA|TTGTGCA|	2	3399
|GGCGGC|G|GCCCTTG|ACC|T|GC|GCGC|GGT|GTTGCT|GC|ATTGCAGG|CCGAG|CAGGCGC|	2	3400
|GGGAGT|AA|TGTAAAC|GCC|T|TC|TCGT|GGT|GCTCCT|GA|TTTCGAC|CGAAT|GTTTACG|	2	3401
|GAGATAC|TAA|CATACAT|ACC|T|CC|ACGT|GGT|GTATCTT|GG|GTTGTG|CTAAA|ATGTATG|	2	3402
|GGCACC|GA|GAACAAA|ACC|T|TC|CCGT|GGT|GGTGCT|GA|TTTCGA|CTGA|TTTGTTC|	2	3403
|GACTCGC|A|AGTAAGA|ACC|T|CC|ACGT|GGT|GTGAGTT|GG|ATAACG|CTAA|TCTTACA|	2	3404
|GAATAGC|AA|ATGAGAA|ACC|T|CC|ACGT|GGT|GCTATTC|GG|ATAACG|CTAA|TTCTTTT|	2	3405
|GGAACAC|AA|AATATCA|ACC|T|CC|TCGT|GGT|GTGTTCT|GG|ATAACG|CTAA|TGATATT|	2	3406
|GGATAGC|GGA|AGTAGAA|ACC|T|CC|ACGT|GGT|GCTATTC|GG|GTAATG|CTAA|TTCTACT|	2	3407
|GGCAATT|AT|TTTCACA|ACC|T|CC|ACGC|GGT|AATTGCT|GG|GTAACG|CTAAT|AGTGAAA|	2	3408
|GAGTACA|AA|GTAAATA|ACC|T|CC|ACGT|GGT|TGTACTT|GG|GTAATG|CTAA|TATTTAC|	2	3409
|GGTGTC|GA|GAACAAA|ACC|T|TC|CCGT|GGT|GACGCT|GA|TTTCGA|CTGA|TTTGTTC|	2	3410
|GANACAC|AA|GCTTGAA|ACC|T|CC|ACGT|GGT|GTGTTTT|GG|GTAAAG|CTAA|TTCAATC|	2	3411
|GGAACTA|A|GTAGTAC|ACC|T|CC|ACGT|GGT|TAGTTCT|GG|GTAACG|CAAA|TTACTAC|	2	3412
|GGGTAC|AT|GTTGATT|ACC|T|CC|ACGT|GGT|GTACCT|GG|GTAAAG|CTAA|AGTCAAC|	2	3413
|GAGGGA|TA|GTGCAGA|GCC|T|CC|CCGC|GGC|TCCCTT|GG|ATAACCAA|CAGAT|ACTGCAT|	2	3414
|GGAACAC|TAA|AAGTCTT|ACC|T|CC|TCGT|GGT|GTGTTCT|GG|GTAATG|CGAAA|CAGACTT|	2	3415
|GGCACC|AA|GATAGAC|GCC|T|TC|TCGC|GGC|GGTGCT|GA|TTTTGA|CTAA|GTCTATC|	2	3416
|GACTTAC|AT|AGAAAGA|ACC|T|CC|ACGT|GGT|GTAAGTT|GG|GTAACG|CTAA|TCTTTCT|	2	3417
|GAAACAC|AAG|ATATTCA|ACC|T|CC|GCGT|GGT|GTGTTTT|GG|GTCGCG|CTAAT|AGAATAT|	2	3418
|GAACTAC|AA|GTTAATT|ACC|T|CC|ACGT|GGT|GTAGTTT|GG|ATAACG|CAAA|AATTAAC|	2	3419
|GGGGTAT|CAT|AGGAGCT|ACC|T|AC|GCGT|GGT|ATACCCT|GT|TTCCG|CTAAA|GGCTCCC|	2	3420
|GAATAGC|AAT|AGTAGAA|ACC|T|CC|ACGT|GGT|GCTATTC|GG|ATAACG|CTAA|TTCTATA|	2	3421
|GGTGCT|AA|AAACAAA|ACC|T|CC|TCGT|GGT|AGCACT|GG|GTAATG|CTAA|TTTCTTT|	2	3422
|GAGACAC|AAG|ATTATGT|ACT|T|CC|ACGT|AGT|GTGTCTT|GG|GTAATT|CTAAA|ACATAAT|	2	3423
|GGCATC|AA|ATCAAAC|ACC|T|CC|ACGC|GGT|GATGCT|GG|GTAAAG|CTAA|GTTTGGT|	2	3424
|GGCTGC|TCG|TGTGCAA|GCC|T|CC|CCGT|GGC|GCAGCC|GG|ATGTCAA|CCAA|TTGCACC|	2	3425
|GGACCT|TT|GGTGACA|GCC|T|CC|TCGT|GGC|GGGTCC|GG|ATTAAAA|CCGAT|GGTCACC|	2	3426
|GAAATAC|AAG|ATATTCA|ACC|T|CC|TCGT|GGT|GTGTTTT|GG|GTCGCG|CTAAT|AGAATAT|	2	3427
|GGCCTC|AA|TTGGGGA|ACC|T|GC|ACGC|GGT|GAGGCT|GC|ATTATT|CCAA|TCCCCAG|	2	3428
|GGCACT|A|ATCAAAC|GCC|T|CC|ACGT|GGC|AGTGCT|GG|ATACTCAA|CCAA|GTTTGAA|	2	3429
|GGGACAC|TCC|GAGCAGG|ACC|T|CC|ACGT|GGT|GTGTCCT|GG|TTAACA|CCAAC|ACTGCTC|	2	3430
|GAGTAGC|AA|ATGAGAA|ACC|T|CC|ACGT|GGT|GCTACTT|GG|GTAACG|CTAA|TTCTCAT|	2	3431
|GAAACAC|AA|GATTGAA|ACC|T|CC|ACGT|GGT|GTGTTTT|GG|GTAAAG|CTAA|GTCAATC|	2	3432
|GGGTAC|TT|TATAGAG|GCC|T|CC|CCGC|GGC|GTACCT|GG|ATTTTAA|CCAAC|GTCTATA|	2	3433
|GGAATAC|A|GTGCAAA|GCC|T|CC|ACGC|GGC|GTATTCT|GG|ATTAAAAA|CTAA|TTTGCAC|	2	3434
|GAGATAC|AG|TGTATGT|ACC|T|CC|ACGT|GGT|GTATCTC|GG|ATTGTG|CTAA|ACATACA|	2	3435
|GGGGTGC|ATG|GCTCGCC|GCC|T|CC|ACGC|GGC|GCACCCC|GG|GTAATG|CGAA|GGCGAGT|	2	3436
|GGCTTC|A|AATAGAT|ACC|T|CC|TCGT|GGT|GAAGCT|GG|ATTCGA|CTAA|ATCTATA|	2	3437
|GGAATAC|AA|GTTGTTT|GCC|T|CC|TCGT|GGC|GTATTCT|GG|GTAATG|CTAA|AAACAAC|	2	3438
|GAATAGC|AA|ATGAGAA|ACC|T|CC|ACGT|GGT|GCTATTT|GG|GTGATG|CTAA|TTCTCAT|	2	3439
|GGAATGC|GG|AGATACG|ACC|T|TC|ACGT|GGT|GCATTCT|GA|TTTTGA|CTAAC|AGTATCT|	2	3440
|GAATAGT|ATA|AGTAGAA|ACC|T|CC|ACGT|GGT|GCTATTC|GG|GTAACG|CTAA|TTCCACT|	2	3441
|GAAACAC|ATT|TTAGTCA|GCC|T|CC|ACGC|GGC|GTGTTTT|GG|GTAATG|CTAA|TGACTAA|	2	3442
|GATCCGC|AC|GGCTGAC|GCC|T|CC|ACGT|GGC|GCGGGTT|GG|ATTCGA|CCGAG|ATCAGCT|	2	3443
|GATTCAC|AA|ATTGAAG|ACC|T|CC|ACGT|GGT|GTGAGTT|GG|GTAACG|CTAAC|ATTCAAT|	2	3444
|GGCATC|AG|GAGAGAA|GCC|T|GC|TCGT|GGC|GATGCT|GC|TTTTA|CGGA|TTCTCTC|	2	3445
|GAGATAC|AA|GTGCAAA|GCC|T|CC|ACGT|GGC|GTATCTT|GG|ATAAAA|CTAA|TTTGCAC|	2	3446
|GAATGTA|CAT|GATAGTA|ACC|T|CC|ACGC|GGT|TACATTT|GG|GTTATG|CTAAT|AACTATC|	2	3447
|GACTCAC|A|AGTAATA|ACC|T|CC|ACGT|GGT|GTGAGTT|GG|ATAACG|CTAA|TCTTACT|	2	3448
|GGCCAC|AC|GACTATC|GCC|T|CC|ACGT|GGC|GTGGCT|GG|ATAACCAA|CAGAG|TATAGTC|	2	3449
|GAATAGN|AAT|AGTAGAA|ACC|T|CC|ACGT|GGT|GCTATTC|GG|GTAATG|CTAA|TTCTACT|	2	3450
|GGGGCAC|AA|AGCAGCT|ACC|T|CC|GCGT|GGT|GTGCCCC|GG|GTAATG|CTAA|AGCTGCT|	2	3451
|GGGTAC|TA|TATAGAG|GCC|T|CC|CCGT|GGC|GTACCT|GG|ATTTTAA|CTAAC|ATCTATA|	2	3452
|GATTCAC|AT|AGTAAGA|ACC|T|CC|ACGT|GGT|GTGAATT|GG|ATAACG|CTAA|TCTTACA|	2	3453
|GGTACC|A|AGTAAGA|ACC|T|CC|TCGT|GGT|GGTGCT|GG|ATAAACAA|CTAA|TCTTACC|	2	3454
|GGTTCAC|TT|ATATCAA|ACC|T|CC|TCGT|GGT|GTGAACT|GG|GTAACG|CTAA|GTGATAT|	2	3455
|GGACTC|A|TGCAAAA|GCC|T|CC|ACGT|GGC|GAGTCT|GG|ATATCCAA|CTGA|TTTTGCA|	2	3456
|GGGGCAC|AGC|TAGCTCT|ACC|T|CC|ACGT|GGT|GTGCCCT|GG|GTAACG|CTAAA|CGAGCTA|	2	3457
|GACTGAC|TAG|ATGAACT|GCC|T|CC|ACGT|GGC|GTCAGTT|GG|GTAATG|CTAAA|AGTTCAG|	2	3458
|GGACAC|A|TACTCAA|GCC|T|CC|TCGC|GGC|GTGTCT|GG|ATAACCAA|CCGA|TTGAGTC|	2	3459
|GAGTCGA|TAA|GTTCGCC|ACC|T|CC|TCGT|GGT|TCGACTC|GG|ATAACG|CTAA|GGCGAAC|	2	3460
|GAGATAC|TAG|CATACAT|ACC|T|CC|ACGT|GGT|GTATCTT|GG|GTTGTG|CTGAA|ATGTATG|	2	3461
|GAGGGA|TT|GTACAGA|GCC|T|TC|ACGT|GGC|TCCCTT|GG|ATAACCAA|CTGAT|ACTGTAC|	2	3462
|GAGCAAC|AAT|ATCAACA|ACC|T|CC|ACGC|GGT|GTTGCTT|GG|ATAATG|CTAAT|AGTTGAT|	2	3463
|GAGCAAC|GAT|ATCAACA|ACC|T|CC|ACGT|GGT|GTTGCTT|GG|ATAATG|CGAAT|AGTTGAT|	2	3464
|GAATAGC|GTA|AGTAGAA|ACC|T|CC|ACGT|GGT|GCTATTC|GG|GTAACG|CTAA|TTCTACA|	2	3465
|GGTTAC|AA|AACTACT|ACC|T|CC|TCGT|GGT|GTAACT|GG|GTAATG|CTAA|AGTACTT|	2	3466
|GGTACAC|AT|AAAGAGA|GCT|T|CC|ACGT|AGC|GTGTACT|GG|ATAACCAA|CTAA|TCTCTTA|	2	3467
|GACATCT|AA|AGAGAAT|ACC|T|CC|ACGT|GGT|AGATGTT|GG|CTAACG|CTAA|ATTCTCT|	2	3468
|GACTCAC|A|AGTAAGA|ACC|T|CC|ACGT|GGT|GTGAGTT|GG|ATAACG|CTAA|TCTTCCT|	2	3469
|GAGTTGC|AG|TTAGTCA|ACC|T|CC|GCGT|GGT|GCAACTT|GG|ATTAAAA|CTAA|TGACTAA|	2	3470
|GAATAGC|AAT|AGTAGAA|ACC|T|CC|ACGT|GGT|GCTATTC|GG|GTAATG|CTNA|TTCTACT|	2	3471
|GACCAC|A|AAGCAAA|ACC|T|CC|CCGT|GGT|GTGGTC|GG|GTAACG|CTAA|TTTGCTA|	2	3472
|GAGATAC|AGC|CGCCCAT|ACT|T|CC|TCGT|AGT|GTATCTT|GG|GTAACG|CTAAA|ATGGGTA|	2	3473
|GGCTCAC|TG|ATCTTCT|ACC|T|CC|TCGT|GGT|GTGGGCT|GG|GTGACA|CTAAA|GGGAGAC|	2	3474
|GACATCT|AA|AGAAAAT|ACC|T|CC|ACGT|GGT|AGATGTT|GG|GTAACG|CTAA|ATTCTCT|	2	3475
|GGACATC|GT|AATAGAA|ACC|T|CC|TCGT|GGT|GATGTCT|GG|GTAATG|CTAAT|ATCTATT|	2	3476
|GGTGTAC|AAA|GTCAATT|ACC|T|CC|TCGT|GGT|GTACACT|GG|ATTCGA|CTAAA|AATTGAC|	2	3477
|GGCATC|AT|GAGAGGA|GCC|T|GC|TCGT|GGC|GATGCT|GC|TTTTA|CTGA|TTCTCTC|	2	3478
|GAAGTGA|GAA|TAGCATC|ACC|T|GC|ACGT|GGT|TCACTTT|GC|TTTTA|CTGAG|AATGCTA|	2	3479
|GAGATAC|CT|AACCAAA|GCC|T|CC|ACGT|GGC|GTATCTT|GG|ATTTAAA|CTAA|TTTGGTT|	2	3480
|GAGACAC|AA|GATTGAA|ACC|T|CC|ACGT|GGT|GTGTTTT|GG|GTAAAG|CTAA|TTCAATC|	2	3481
|GGACCC|TC|GGTGACA|GCC|T|CC|TCGT|GGC|GGGTCT|GG|ATTGAAG|CCAAT|GGTCACC|	2	3482
|GACCCAT|GA|TCTGACT|ACT|T|CC|ACGT|AGT|ATGGGTT|GG|ATAACG|CTAAA|AGTCAGA|	2	3483
|GAGCTAC|AT|TTAATCA|GCC|T|CC|ACGT|GGC|GTAGCTC|GG|GTAACG|CTAA|TGATTAA|	2	3484
|GGACCC|TT|GGTGACA|GCC|T|CC|TCGT|GGC|GGGTCT|GG|ATTAAAA|CCAAT|AGTCACC|	2	3485
|GGGGTGT|TA|GTAGGCA|GCC|T|CC|ACGT|GGC|ATACCCT|GG|TTAACG|CTAAT|GGCCTAC|	2	3486
|GGTCAGT|AT|AGAGCAA|GCC|T|CC|ACGT|GGC|ACTGACT|GG|GTAACG|CTAA|TTGCTAT|	2	3487
|GACTGC|AA|TTTGACT|ACC|T|CC|TCGT|GGT|GCAGTT|GG|ATAATCAA|CTAAA|TGTCAAA|	2	3488
|GAATAGC|GTA|AGTAGAA|ACC|T|CC|ACGT|GGT|GCTATTC|GG|ATAACG|CTAAT|TTCTATA|	2	3489
|GAGGGA|TT|GTACAGA|GCC|T|CC|ACGC|GGC|TCCCTT|GG|ATATCCAA|CTGAT|ACTGTAC|	2	3490
|GGCACT|GT|GAACAAA|ACC|T|TC|CCGT|GGT|GGTGCT|GA|TTTCGA|CGAA|TTTGTTC|	2	3491
|GGAGAC|AA|GGTCAAT|ACT|T|CC|ACGT|AGT|GTCTCT|GG|GTTACG|CTAAA|CTTGACC|	2	3492
|GGTCAA|GA|TATAGCA|ACC|T|CC|ACGT|GGT|TTGACT|GG|GTAATG|CTAA|TGCTAAA|	2	3493
|GAATAGC|AA|ATGAGAA|ACC|T|CC|ACGT|GGT|GCTATTT|GG|GTAATG|CCAA|TTCTCAT|	2	3494
|GAATAGC|AA|ATGAGAA|ACC|T|CC|ACGT|GGT|GCTATTC|GG|GTAAAG|CTAA|TTCTCAT|	2	3495
|GACCAC|A|TGGCAAG|GCC|T|CC|TCGT|GGC|GTGGTT|GG|GTTTATG|CCAA|TTTGCTA|	2	3496
|GAATGTA|CAT|GATAGTG|ACC|T|CC|ACGC|GGT|TACATTT|GG|GTTATG|CTAAT|GACTATC|	2	3497
|GGCTTC|A|AGTGTTT|GCC|T|TC|ACGT|GGC|GAAGCT|GA|TTTCGA|CTAA|AAACACA|	2	3498
|GAGAGC|AA|AAGTCCA|ACC|T|CC|CCGT|GGT|GCTCTC|GG|GTAACG|CTAA|TGGACTT|	2	3499
|GAGATAC|GT|GACGTAT|ACC|T|CC|TCGT|GGT|GTATCTT|GG|GTAATG|CTAAA|AGACGTC|	2	3500
|GGTAAC|G|AGAGAAT|ACC|T|CC|ACGC|GGT|GTTACT|GG|ATTAGA|CTAA|ATTCCTT|	2	3501
|GAATAGC|AA|ATGAGAA|ACC|T|CC|ACGT|GGT|GCTATTT|GG|ATAACG|CGAA|TTCTCAT|	2	3502
|GGGATAT|A|ATTGTTT|GCC|T|CC|TCGT|GGC|ATATCCT|GG|GTAATG|CTAA|AAACAAT|	2	3503
|GGAACTA|A|GTAGTAA|ACC|T|CC|ACGT|GGT|TAGTTCT|GG|GTACCG|CAAA|TTACTAC|	2	3504
|GACTTC|AA|TGTACTT|ACC|T|CC|TCGT|GGT|GAAGTC|GG|GTAGCT|CTAA|AAGTACA|	2	3505
|GGCCCGC|AC|GGCTGCC|GCC|T|CC|ACGT|GGC|GCGGGCT|GG|ATAGCG|CGAA|GGTAGCC|	2	3506
|GGTAAC|G|AGAGAAT|ACC|T|CC|ACGC|GGT|GTTACT|GG|ATTAGA|CTAA|ATTTCTT|	2	3507
|GAATCTC|NT|AGTCGAA|ACC|T|CC|ACGT|GGT|GAGATTC|GG|GTAACG|CTAA|TTCGACT|	2	3508
|GGAGGAC|AG|CTGAAAC|ACC|T|CC|TCGT|GGT|GTCCTCT|GG|GTAACG|CTAA|GTTTCAA|	2	3509
|GGGACAC|GAA|GTAGACT|ACC|T|CC|GCGT|GGT|GTGTCCT|GG|GTAACG|CTAAA|TGTCTAC|	2	3510
|GAGTAAG|AAT|ATTGTCT|ACT|T|CC|ACGT|AGT|CTTACTT|GG|GTAACG|CTAAA|TGACAAT|	2	3511
|GGCGCC|A|TCTTACA|GCC|T|CC|ACGC|GGC|GGCGCT|GG|GTAATG|CTAA|TGTAAGA|	2	3512
|GATGGT|CGT|TCAATAT|GCC|T|TC|ACGC|GGT|ATCATC|GG|TTTGCGTA|CCAAT|GTACTGA|	2	3513
|GAAGTGT|AAG|TTGCAGA|GCC|T|CC|ACGT|GGC|ACACTTT|GG|ATAACAAA|CTGAT|ACTGCAA|	2	3514
|GAACTGC|A|GTTGTGT|GCC|T|CC|TCGT|GGC|GCAGTTT|GG|GTAACG|CTAA|ACACAAC|	2	3515
|GGGAGAC|AAT|ACAGCCA|ACC|T|CC|ACGT|GGT|GTCTCCT|GG|GTAATT|CTAAT|TGGCTGT|	2	3516
|GGGAGAC|GAT|TCAGTCA|ACC|T|CC|ACGT|GGT|GTCTCTT|GG|GTGATG|CTAAT|AGGCTGG|	2	3517
|GGGAATT|TT|TTTGACC|GCC|T|CC|TCGT|GGC|AATTCCT|GG|GTAACG|CCAAG|AGTCAAA|	2	3518
|GGCACC|AG|GAACAAA|ACC|T|TC|TCGT|GGT|GGTGCT|GA|TTTCGA|CTGA|TTTGTTC|	2	3519
|GAGCTG|AA|AGGCGCC|GCC|T|CC|CCGC|GGC|CAGCTC|GG|ATAACCAA|CCAA|GGCGCCA|	2	3520
|GAATAGT|GTA|AGTAGAA|ACC|T|CC|ACGT|GGT|GCTATTC|GG|ATAACG|CTAA|TTCTACT|	2	3521
|GACTCGC|AA|TGTACTT|GCC|T|CC|ACGT|GGT|GCGAGTT|GG|ATAGCT|CTAA|AAGTACA|	2	3522
|GAATAGC|AA|ATGAGAA|ACC|T|CC|ACGT|GGT|GCTATTC|GG|ATAACG|CTAA|TTCTTGT|	2	3523
|GGATCC|A|AGGGAAA|GCC|T|CC|ACGT|GGC|GGATCT|GG|GTAAAGG|CTAA|TTTCTCA|	2	3524
|GGCACC|G|AGAACAA|ACC|T|CC|TCGT|GGT|GGTGCT|GG|ATCCGA|CCAA|TTGTTCA|	2	3525
|NGCTAC|AT|AATAGAA|ACC|T|CC|ACGT|GGT|GTAGCT|GG|ATAATCAA|CTAA|TTCTATT|	2	3526
|GAGTTTC|AAG|AAGTAAA|ACC|T|CC|ACGT|GGT|GAAACTC|GG|GTAATG|CTAA|TTTACTT|	2	3527
|GGGAGCT|TTA|GGTTAGC|ACC|T|CC|TCGT|GGT|AGCTCCT|GG|GTCATG|CTAAG|ACTAACC|	2	3528
|GACTGC|AA|TTTGACT|ACC|T|CC|ACGT|GGT|GCAGTT|GG|ATAACCAA|CCGAA|TGTCAAA|	2	3529
|GAAACAC|AA|GATTGAA|ACC|T|CC|GCGT|GGT|GTGTTTT|GG|GTAAAG|CTAA|TTCAATC|	2	3530
|GGTCCC|TT|ACTCGCA|GCC|T|CC|ACGT|GGC|GGGACT|GG|ATTCGA|CTGAT|AGCGGGT|	2	3531
|GGTATT|AA|TAAGGTT|GCC|T|TC|ACGT|GGC|GATACT|GA|TTTCGA|CTAA|AACCTTC|	2	3532
|GACCAC|C|CGGCAAA|GCC|T|CC|TCGC|GGC|GTGGTT|GG|GTTATA|CTAA|TTTGCTA|	2	3533
|GGCACC|A|TTGACAA|GCC|T|CC|ACGT|GGC|GGTGCT|GG|ATATCCAA|CTAA|TTGTCAA|	2	3534
|GGAACTA|AA|GTAGTAA|ACC|T|CC|CCGT|GGT|TAGTTCT|GG|GTAACG|CAAA|TTCCTAC|	2	3535
|GAAACAC|GTG|ATATTCA|ACC|T|CC|TCGT|GGT|GTGTTTT|GG|GTCGCG|CCAAT|AGAATAT|	2	3536
|GGCACC|A|ATAAGAA|GCC|T|CC|TCGT|GGC|GGTGCT|GG|ATAAACAA|CTAA|TTCTTAA|	2	3537
|GAACAC|GTT|AATACAA|ACC|T|CC|TCGT|GGT|GTGTTC|GG|GTAATG|CGAA|TTGTATT|	2	3538
|GGGAAGC|GAG|AGTAGCG|GCC|T|CC|TCGT|GGC|GCTTCCT|GG|GTTCAAG|CGAAC|AGCTGCT|	2	3539
|GGACCGC|AA|GCTAGCC|ACC|T|CC|CCGT|GGT|GTGGTCT|GG|GTAACG|CTAA|GGCTAGC|	2	3540
|GAAACAC|AA|GATTGAA|ACC|T|CC|ACGT|GGT|GTGTTTT|GG|GTAAAG|CTAA|TTCACTT|	2	3541
|GGTGATA|AA|AGCAAAA|ACC|T|CC|TCGT|GGT|TATCACT|GG|GTCACT|CTAAT|TTTTGTA|	2	3542
|GAAACAC|AA|GATTGAA|ACC|T|CC|ACGT|GGT|GTGTTTT|GG|GTAAAG|CTAA|TTCATTT|	2	3543
|GACTTCT|AA|TTTCTCA|GCC|T|CC|ACGC|GGC|AGAAGTT|GG|GTAATG|CTAA|TGAGAAA|	2	3544
|GGGATAC|AT|TCTCACC|GCC|T|CC|ACGC|GGC|GTATCCC|GG|ATAGTG|CTAAG|AGTGAGA|	2	3545
|GGCATC|AG|GAGAGAA|GCC|T|GC|TCGT|GGC|GATGCT|GC|TTTTA|CTGA|TCCTCTC|	2	3546
|GATGTC|A|AGAACAA|GCC|T|CC|CCGT|GGC|GACATC|GG|ATAGCCAA|CCAA|TTGTTCG|	2	3547
|GAGACAC|GTT|CTGGTCG|ACC|T|CC|ACGT|GGT|GTGTCTT|GG|GTAACG|CTAAC|TGACCAG|	2	3548
|GACTTC|AA|TGTACTT|ACC|T|CC|TCGT|GGT|GAAGTC|GG|GTAGCT|CTAAA|TGGTACA|	2	3549
|GGTCAC|AT|AGTAGAA|ACC|T|CC|ACGT|GGT|GTGACT|GG|ATAACCAA|CCAA|TTCTTCT|	2	3550
|GGAATGT|AAG|TCTTGCA|ACC|T|CC|ACGT|GGT|ACATTCT|GG|TTAATA|CTAA|TGCAAGA|	2	3551
|GGCAAC|A|ATCGCAA|GCC|T|CC|ACGC|GGC|GTTGCT|GG|ATAACCAA|CTAA|TTGCGAT|	2	3552
|GGCAAC|TAG|CTATAAT|ACC|T|TC|TCGT|GGT|GTTGCT|GA|TTTTGA|CAGAA|ATTATGG|	2	3553
|GAATAGC|GTA|AGTAGAA|ACC|T|CC|ACGT|GGT|GCTATTC|GG|TTAATG|CTAA|TTCTACT|	2	3554
|GGAACTA|A|GTAGTAA|ACC|T|CC|ACGT|GGT|TAGTTCT|GG|GTAACG|CAAA|CTACTAC|	2	3555
|GGCCCC|A|AGGTGAA|GCC|T|TC|CCGT|GGC|GGGGCT|GG|TTTCC|CTGA|TTCACCA|	2	3556
|GGTGCC|AT|GAGAGAA|GCC|T|GC|ACGT|GGC|GGCACT|GC|TTTTA|CTGA|TTCTCTC|	2	3557
|GACCAC|A|AGGCAAA|GCC|T|CC|TCGC|GGC|GTGGTT|GG|ATAACG|CCAA|TTTGCCT|	2	3558
|GATTCTA|GT|GATACAA|ACC|T|CC|ACGT|GGT|TAGAATC|GG|GTAACG|CTAAT|ATGTATC|	2	3559
|GATTCAC|AT|AGTAAGA|ACC|T|CC|ACGT|GGT|GTGAATT|GG|ATAACG|CTAA|TCTTATA|	2	3560
|GGCTTGC|AAA|TAGAGGA|GCC|T|CC|ACGT|GGC|GCAAGCT|GG|ATAGCG|CTAA|TCCTCTT|	2	3561
|GGGTAC|A|AAGACTA|GCC|T|CC|CCGT|GGC|GTACCT|GG|ATAACCAA|CTAA|TAGTCTG|	2	3562
|GAGGTGC|A|TTAGCAA|GCC|T|CC|GCGT|GGC|GCACCTT|GG|GTAATG|CTAA|TTGCTAA|	2	3563
|GAATAGC|GTA|AGTAGAA|ACC|T|CC|ACGT|GGT|GCTATTC|GG|CTAACG|CTAA|TTCTACT|	2	3564
|GGGAGAC|TAG|GCAGTCA|ACC|T|CC|TCGC|GGT|GTCTCCT|GG|GTAACG|CTAAT|AGGCTGC|	2	3565
|GGAAGAC|TAC|AGGAAGG|ACC|T|CC|ACGC|GGT|GTCTTCT|GG|ATGAAA|CCAAC|ATTTCCT|	2	3566
|GACCAC|C|TTGCAAA|GCC|T|CC|CCGT|GGC|GTGGTT|GG|GTTATA|CCAA|TTTGCTA|	2	3567
|GGAGAAC|TAA|ATAGGAA|ACC|T|TC|ACGC|GGT|GTTCTCT|GA|TTAAAA|CTAAT|ATCCTAT|	2	3568
|GACTCGC|A|AGTNAGA|ACC|T|CC|ACGT|GGT|GTGAGTT|GG|ATAACG|CTAA|TCTTACT|	2	3569
|GACACC|A|TTAGGAA|GCC|T|CC|TCGT|GGC|GGTGTC|GG|GTAATG|CTAA|TTCCTAC|	2	3570
|GGAATTC|AA|GTTTGCA|ACC|T|CC|TCGT|GGT|GAATTCT|GG|GTAGTG|CTAAT|AGCAAAC|	2	3571
|GGCTGC|A|TGTGCAA|GCC|T|CC|TCGT|GGC|GCAGTC|GG|GTAACG|CGAA|TTGCACG|	2	3572
|GAAACAC|AA|GATTGAA|ACC|T|CC|ACGT|GGT|GTGTTTT|GG|CTAAAG|CTAA|TTCAATC|	2	3573
|GGCACC|A|AGTAAGA|GCC|T|CC|ACGT|GGC|GGTGCT|GG|ATACCCAA|CCAA|TCTTAAT|	2	3574
|GGAAGAC|AAT|TGAGCCA|ACC|T|CC|TCGC|GGT|GTCTTCT|GG|GTAACG|CTAAT|AGGCTCA|	2	3575
|GGCTCAT|AA|TGTACTT|ACC|T|CC|TCGT|GGT|ATGAGCT|GG|GTAATG|CTAAA|AAGTACA|	2	3576
|GGCATC|AA|GAGATAA|ACC|T|TC|CCGC|GGT|GATGCT|GA|TTTCGA|CAGA|TTATCTC|	2	3577
|GACGGAT|AT|TTAGCAA|GCC|T|CC|ACGT|GGC|ATCCGTT|GG|GTAACG|CTAA|TTGCTAG|	2	3578
|GAGGGA|TT|GTACAGA|GCT|T|CC|ACGC|AGC|TCCCTT|GG|ATATCCAA|CCGAT|ACTGTAC|	2	3579
|GGGTAC|TA|TATAGAG|GCC|T|CC|CCGC|GGC|GTACCT|GG|ATTTTAA|CTAAC|ATCTATA|	2	3580
|GGGGTGT|CT|GTAGGCA|GCC|T|CC|ACGT|GGC|GCACCCT|GG|TTAACG|CTAAT|GGCCTAC|	2	3581
|GGAGTTC|NTA|TTAAACT|ACC|T|CC|ACGT|GGT|GAACTCT|GG|ATTAAAA|CTAAA|TGTTTAA|	2	3582
|GGTGCT|AA|AAACAAA|ACC|T|CC|TCGC|GGT|AGCACT|GG|GTAATG|CTAA|TTTGTNT|	2	3583
|GGAACTA|A|GTAGTAA|ACC|T|CC|ACGT|GGT|TAGTTCT|GG|GTAACG|CAGAT|TTGTGAT|	2	3584
|GGCCCC|A|AGGTGAA|GCC|T|TC|CCGT|GGC|GGGGCC|GG|TTTCA|CTGA|TTCACCG|	2	3585
|GGCAGC|A|TGACTAA|GCC|T|CC|ACGC|GGC|GCTGCT|GG|ATAACCAA|CCAA|TTAGTCA|	2	3586
|GAGCAAT|AA|GTTGATA|GCC|T|CC|ACGT|GGC|GTTGCTT|GG|GTAATG|CTAA|TATCAAC|	2	3587
|GGGCCT|A|TGGTGAA|GCC|T|TC|CCGT|GGC|GGGCCT|GG|TTTCA|CTAA|TTTACCG|	2	3588
|GGTATC|A|TTAGCAA|GCC|T|CC|ACGT|GGC|GATACT|GG|ATTAGAA|CTAA|TTGCTAC|	2	3589
|GGATAAC|AA|ATGAGAA|ACC|T|CC|ACGT|GGT|GTTATTC|GG|GTAATG|CTAA|TTCTCAT|	2	3590
|GGCATC|AG|GAGAGAA|GCC|T|GC|TCGT|GGC|GATGCT|GC|TTTTA|CTGA|CTCTCTC|	2	3591
|GGACTC|A|TGCAAAA|GCC|T|CC|ACGT|GGC|GAGTCT|GG|ATATCCAA|CCGA|TTTTGCA|	2	3592
|GGCGGA|AA|TGAGAAA|ACC|T|TC|ACGT|GGT|TCCGCT|GA|TTTCGA|CTAA|TTTCTCA|	2	3593
|GGCCCC|A|AGGTGAA|GCC|T|TC|CCGT|GGC|GGGGCT|GG|TTTTC|CTGA|TTCACCC|	2	3594
|GATAGT|GAA|TTGATAT|GCC|T|TC|ACGT|GGT|ATTATC|GG|CTTGCGCA|CCAAT|GTATTGA|	2	3595
|GACCAC|A|TGGCAAA|GCC|T|CC|TCGT|GGC|GTGGTT|GG|CTTACA|CTAA|TTTGCCT|	2	3596
|GAAACAC|AA|GATTGAA|ACC|T|CC|ACGT|GGT|GTGTTTT|GG|GTAAAG|CTAA|TTCAGTC|	2	3597
|GGCATCA|AT|TTTCTCT|ACC|T|CC|ACGC|GGT|TGATGCT|GG|GTAATG|CTAAA|TGAGAAG|	2	3598
|GGAGTGC|A|TAGACAA|GCC|T|CC|ACGT|GGC|GTACTCT|GG|GTAACT|CTAA|TTGTCTA|	2	3599
|GGGCAC|A|TATTCAA|GCC|T|CC|ACGT|GGC|GTGTCT|GG|ATAACCAA|CTAA|TTGAATA|	2	3600
|GACTGTC|TA|ATAGTAA|ACC|T|CC|ACGT|GGT|GACAGTC|GG|GTAACG|CTAA|TTACTAT|	2	3601
|GAAACAT|AT|TTAGTCA|GCC|T|CC|TCGT|GGC|GTGTTTC|GG|GTAATG|CTAA|TGACTAA|	2	3602
|GATTCAC|AT|AGTAAGA|ACC|T|CC|ACGT|GGT|GTGAATT|GG|GTTACG|CTAA|TCTTCCT|	2	3603
|GAATAGC|AN|ATGAGAA|ACC|T|CC|ACGT|GGT|GCTATTC|GG|ATAACG|CTAA|TTCTCAT|	2	3604
|GAGAAAC|AAT|TAACCGA|ACC|T|CC|CCGT|GGT|GTTTCTT|GG|GTAATG|CTAA|TCGGTTA|	2	3605
|GAGATGA|GAA|TGACTTG|ACC|T|CC|ACGT|GGT|TTATCTT|GG|GTAATT|CTAAC|AAAGTCA|	2	3606
|GGGCACC|G|TGTTATT|ACC|T|CC|GCGT|GGT|GGTGCCT|GG|GTGCCATG|CGAA|AAGAATA|	2	3607
|GGGATAT|AA|ATTCACA|GCC|T|CC|TCGT|GGC|ATATCCT|GG|GTAACT|CTAA|TGTGAAT|	2	3608
|GGCATC|AG|GAGAGAA|GCC|T|GC|TCGT|GGC|GATGCT|GT|TTTTA|CTGA|TTCTCTC|	2	3609
|GGATAGC|TA|ATGAGAA|ACC|T|CC|ACGT|GGT|GCTATCT|GG|GTAATA|CAAA|TTCTCAT|	2	3610
|GAGGTAC|TAT|GTTAGAT|ACT|T|CC|ACGT|AGT|GTATCTT|GG|ATTAAAA|CTAAA|ATCTAAC|	2	3611
|GGTCCC|AG|CGTGATG|GCC|T|CC|TCGT|GGC|GGGACT|GG|ATTCGA|CAGA|CATCACG|	2	3612
|GGGTTC|TAA|TATACAT|ACC|T|CC|TCGC|GGT|GAATCT|GG|ATTTAAA|CTAAA|GTGTATT|	2	3613
|GAGTAGC|AAT|AGTAGAA|ACC|T|CC|ACGT|GGT|GCTATTC|GG|GTAATG|CTAA|TTCTACT|	2	3614
|GGCCCC|A|AGGTGAA|GCC|T|TC|CCGT|GGC|GGGGCT|GG|TTTGA|CTGA|TTCACCG|	2	3615
|GACATC|A|AGTAAGT|ACC|T|CC|TCGT|GGT|GATGTT|GG|GTAATG|CTAA|ACTTACA|	2	3616
|GAATCTC|AT|AGTCGAA|ACC|T|CC|ACGT|GGT|GAGATTC|GG|GTCACG|CTAA|TTCGACT|	2	3617
|GATTCAC|AT|AGTAAGA|ACC|T|CC|ACGT|GGT|GTGAATT|GG|ATAACG|CTAA|TCTTTCT|	2	3618
|GGATAC|AT|AAACAAA|ACC|T|CC|ACGT|GGT|GTATCT|GG|GTAATG|CTAA|TTTGTTT|	2	3619
|GGCACC|A|TGTAAAT|GCC|T|CC|TCGT|GGC|GGTGCT|GG|ATTTGA|CTAA|ATTTACG|	2	3620
|GGCATC|GC|GAACAAA|ACC|T|TC|CCGT|GGT|GATGCT|GA|TTTCGA|CGAA|TTTGTTC|	2	3621
|GGCATC|AG|GAGAGAA|GCC|T|GC|TCGT|GGC|GATGCT|GC|TTTTA|CTGA|ATCTCTC|	2	3622
|GGCATT|AA|GTAAGAA|ACC|T|CC|CCGT|GGT|AATGCT|GG|GTAATA|CTAA|TTCTTAC|	2	3623
|GGCATC|TG|GAGAGAA|GCC|T|GC|TCGT|GGC|GATGCT|GC|TTTTA|CTGA|TTCTCTA|	2	3624
|GATGTC|A|AGAACAA|GCC|T|CC|TCGT|GGC|GACATC|GG|ATAATCAA|CTAA|TTGTTCA|	2	3625
|GAGAGAA|TAC|GTCATTT|ACC|T|CC|ACGT|GGT|TTCTCTT|GG|GTGATG|CTAAA|TAATGAC|	2	3626
|GGCAAC|CAG|TCATAAT|ACC|T|TC|TCGT|GGT|GTTGCT|GA|TTTTAA|CAGAA|GTTATGG|	2	3627
|GGCATT|AA|GCAAGAA|ACC|T|CC|CCGT|GGT|AATGCT|GG|TTAATA|CTAA|TTCTTGC|	2	3628
|GGACGAC|GG|GCTATCA|ACC|T|CC|ACGC|GGT|GTCGTCT|GG|GTCATG|CGGAT|AGATAGC|	2	3629
|GGTAATC|TT|TGCTACA|ACC|T|CC|ACGC|GGT|GATTACT|GG|GTAAAG|CTAA|TGTAGCA|	2	3630
|GACACC|A|AGTAAGT|GCC|T|CC|ACGT|GGC|GGTGTT|GG|ATTCGA|CTAA|ACTTACA|	2	3631
|GGTCAGT|AT|ATAGCAA|GCC|T|CC|ACGC|GGC|ACTGACT|GG|GTAACG|CTAA|TTGCTAT|	2	3632
|GGGCAC|A|TATTCAA|GCC|T|CC|ACGT|GGC|GTGCCT|GG|ATAACCAA|CTAA|TTGAATG|	2	3633
|GACTCAC|G|AGTAAGA|ACC|T|CC|ACGT|GGT|GTGAGTT|GG|ATAACG|CTAA|TCTTACT|	2	3634
|GGGGTGT|TA|GTAGGCA|GCC|T|CC|ACGT|GGC|ACACCCT|GG|TTAACG|CTAAT|GGTCTAC|	2	3635
|GAGTCGC|TAA|ATAGTGT|ACC|T|CC|TCGT|GGT|GCGACTT|GG|ATTAAAAA|CTAAA|ACACTAA|	2	3636
|GGCTTC|A|TGTAAGT|GCC|T|CC|TCGT|GGC|GAAGCT|GG|ATTCGA|CTAA|ACTTACA|	2	3637
|GGTGCT|AA|AAACAAA|ACC|T|CC|TCGC|GGT|AGCACT|GG|GTAATG|CTAA|TCTGTTT|	2	3638
|GAGTTGC|AG|TTAGTCA|ACC|T|CC|ACGT|GGT|GCAACTT|GG|ATTACAA|CTAA|TGACTAA|	2	3639
|GACTCAC|TTG|ATAATAG|ACC|T|CC|TCGT|GGT|GTGAGTT|GG|GTAACG|CTAAG|ATATTAT|	2	3640
|GAGTATA|AAG|ATAGTAT|ACC|T|CC|ACGT|GGT|TATATTT|GG|ATAACG|CTAAA|TTACTAT|	2	3641
|GGTAAT|A|AAGAATT|ACC|T|CC|ACGT|GGT|ATTACT|GG|ATATAA|CAAA|GAATTTT|	2	3642
|GGGTATA|AAG|ATAGTAT|ACC|T|CC|ACGT|GGT|TATACTT|GG|GTAACG|CTAAA|TTACTAT|	2	3643
|GGATCAT|AA|AATACTT|ACC|T|CC|TCGT|GGT|ATGATCT|GG|ATAACG|CTAA|AAGTATT|	2	3644
|GGAACAC|TAC|ATGCTAT|ACC|T|CC|ACGT|GGT|GTGTTCT|GG|GTAACT|CTAAA|ATAGCAT|	2	3645
|GACTCGT|AT|TATACTT|GCC|T|CC|ACGT|GGC|ACGAGTC|GG|GTAGCT|CTAA|AAGTATA|	2	3646
|GGGTAA|GAT|AATAGCT|ACC|T|CC|TCGT|GGT|TTACCT|GG|TTAATA|CTAAA|TGCTATT|	2	3647
|GGACGAC|GA|ACTATCA|ACC|T|CC|ACGC|GGT|GTCGTCT|GG|GTAGCG|CAGAT|AGATAGT|	2	3648
|GGGGTGT|TA|GTAGGCA|GCC|T|CC|ACGT|GGC|ACACCCT|GG|TTAACG|CCAAT|AGCCTAC|	2	3649
|GGCATC|AG|GAGAGAA|GCC|T|GC|TCGC|GGC|GATGCT|GC|TTTTA|CTGA|TTCTCTG|	2	3650
|GATGTC|A|AGAACAA|GCC|T|CC|TCGT|GGC|GATATC|GG|ATAACCAA|CCAA|TTGTTCG|	2	3651
|GACTTAC|AA|TGGTAAA|ACC|T|CC|GCGC|GGT|GTAAGTC|GG|GTTATG|CTAA|TTTACCA|	2	3652
|GAATCTC|AT|AGTCGGA|ACC|T|CC|ACGT|GGT|GAGATTC|GG|GTAACG|CTAA|TTCGACT|	2	3653
|GAGTATA|AAG|ATAGTAT|ACC|T|CC|ACGT|GGT|TATACTT|GG|GTNACG|CTAAA|TTACTAT|	2	3654
|GAGATAC|AA|CAGGTCG|ACC|T|CC|TCGC|GGT|GTATCTT|GG|GTAACG|CTAAC|TGACCTT|	2	3655
|GACTGC|A|TGTGCAA|GCC|T|CC|GCGT|GGC|GCAGTC|GG|GTGACG|CCAA|TTGCACG|	2	3656
|GAGGGA|TA|ATGCAGA|GCC|T|CC|TCGT|GGC|TCCCTT|GG|ATAACCAA|CAGAT|ACTGCAT|	2	3657
|GAGCAAC|AA|GTGGATA|GCC|T|CC|ACGT|GGC|GTTGCTT|GG|GTAATG|CTAA|TATCAAC|	2	3658
|GAACAC|AAT|GACAAAA|ACC|T|CC|TCGT|GGT|GTGTTT|GG|GTAACG|CTAA|TTTTGTT|	2	3659
|GATAGTG|TGC|ATAAGTT|ACC|T|CC|ACGT|GGT|CACTATT|GG|ATAATG|CTAAA|AACTTAT|	2	3660
|GAAGTGC|AT|TTGAGAA|GCC|T|CC|ACGT|GGC|GCACTTT|GG|GTAATG|CTAA|TTCTCCG|	2	3661
|GGGGTGT|AA|CAGTCCG|GCC|T|CC|ACGT|GGC|GCACCCT|GG|GTAACG|CAAA|CGGACGG|	2	3662
|GAATAGC|GTA|AGTAGAA|ACC|T|CC|ACGT|GGT|GCTATTC|GG|GTAATG|CTAA|CTCTACT|	2	3663
|GGACATC|AA|CAGTAAC|GCC|T|CC|TCGT|GGC|GATGTCT|GG|ATAATG|CTAAG|ATTACTG|	2	3664
|GAAACAC|AA|GATTGAA|ACC|T|CC|ACGT|GGT|GTGTTTT|GG|GTAAAG|CTAA|TTCAAGT|	2	3665
|GGGTCGC|AA|TCAATCA|ACC|T|CC|ACGT|GGT|GCGGCCT|GG|GTAACG|CAAA|TGATTGA|	2	3666
|GGAGCAC|ATG|TTGAGCT|ACT|T|CC|ACGT|AGT|GTGCTCT|GG|TTAATG|CGAAC|TGCTCAA|	2	3667
|GAATCTC|AT|AGTCGAA|ACC|T|CC|ACGT|GGT|GAGATTC|GG|GTAACG|CTAA|TGCGACT|	2	3668
|GAATAGC|GTA|AGTAGAA|ACC|T|CC|ACGT|GGT|GCTATTC|GG|ATAACG|CTAA|TTCGGCT|	2	3669
|GAGACAC|AA|GAGGTCG|ACC|T|CC|TCGT|GGT|GTGTCTC|GG|GTTACG|CTAAC|TGACCTC|	2	3670
|GGAAGAC|TAG|TAAGCCG|ACC|T|CC|TCGT|GGT|GTCTTCT|GG|ATGATG|CTAAC|AGGCTTA|	2	3671
|GGGATAC|GAA|GAAAACA|ACC|T|CC|TCGT|GGT|GTATCCT|GG|GTAATT|CCAAT|AGTTTTC|	2	3672
|GGATCC|A|AGGGAAA|GCC|T|CC|ACGT|GGC|GGATCT|GG|GTAAAG|CTAA|TTTCTCA|	2	3673
|GGCACC|AG|GAACAAA|ACC|T|TC|TCGC|GGT|GGTGCT|GA|TTTCGA|CGAA|TTTGTTC|	2	3674
|GGCACC|GT|GAACAAA|ACC|T|TC|ACGT|GGT|GGTGCT|GA|TTTCGA|CAGA|TTTGTTC|	2	3675
|GATCTAT|GAT|GATATCA|ACC|T|CC|ACGT|GGT|ATAGATC|GG|GTAATG|CAAAT|AGATATT|	2	3676
|GGGGTC|A|TAGAACA|GCC|T|CC|TCGT|GGC|GACTCC|GG|ATAACCAA|CCAA|TGTTCTA|	2	3677
|GAGGCT|AGT|GTACACC|ACC|T|CC|ACGT|GGT|AGCCTT|GG|GTAATG|CCAAG|AGTGTAC|	2	3678
|GAAGTTC|AA|GTAACTA|ACC|T|CC|TCGT|GGT|GAACTTT|GG|GTAATT|CTAAT|TAGTTGA|	2	3679
|GGTATC|A|CTGATGT|GCC|T|GC|CCGT|GGC|GATACT|GC|TTTTA|CTAA|ACATCAC|	2	3680
|GATACC|A|AGAATAA|GCC|T|CC|TCGC|GGC|GGTATC|GG|ATAACCAA|CCAA|TTATTCC|	2	3681
|GGTTAC|AA|AACTACT|ACC|T|CC|TCGT|GGT|GTAACT|GG|GTAATG|CTAA|AGTAATT|	2	3682
|GATTCAC|AT|AGTAAGA|GCC|T|CC|ACGC|GGT|GTGAATC|GG|GTAATG|CTAA|TCTTACT|	2	3683
|GACTCAC|A|AGTAAGA|ACC|T|CC|ACGT|GGT|GTGAGTT|GG|ATAACG|CTAA|TCCTATT|	2	3684
|GGGATGC|TAT|GAAAACA|ACC|T|CC|TCGT|GGT|GCATCCT|GG|GTAACG|CCAAA|AGTTTTC|	2	3685
|GGGCAC|A|GTATCAA|GCC|T|CC|ACGT|GGC|GTGTCT|GG|GTAATT|CTAA|TTGATAC|	2	3686
|GGAACTA|A|GTAGTAA|ACC|T|CC|ACGT|GGT|TAGTTCT|GG|GTAACG|CGAA|TTACTAC|	2	3687
|GGCGGC|AA|AGGGCTT|GCC|T|AC|TCGT|GGC|GCTGCT|GT|TTCAA|CCAA|AAGCCCA|	2	3688
|GAGATAC|AA|CAGGTCG|ACC|T|CC|TCGC|GGT|GTATCTT|GG|GTAACG|CTAAC|TGACCTC|	2	3689
|GGGGGGT|GAA|GTCGATC|GCC|T|GC|ACGC|GGT|GCCCCCT|GC|GTCATC|CAAAC|GATCGAC|	2	3690
|GGCATC|A|AGAACAA|ACC|T|CC|TCGC|GGT|GGTGCT|GG|ATAATCAA|CCAA|TTGTTCG|	2	3691
|GACCAC|A|TGGCAAA|GCC|T|CC|CCGT|GGC|GTGGTT|GG|ATAATG|CCAA|TTTGCCA|	2	3692
|GAGACTC|GT|AGCTAGC|ACC|T|CC|ACGT|GGT|GAGTCTT|GG|GTAACG|CGAA|GCTAGCT|	2	3693
|GAATAGC|AAT|AGTAGAA|ACC|T|CC|ACGT|GGT|GCTGTTC|GG|ATAACG|CTAA|TTCTACA|	2	3694
|GATACT|A|TGTAGAT|GCC|T|CC|ACGT|GGC|AGTATT|GG|ATAACCAA|CTAA|ATCTACA|	2	3695
|GGCATC|AG|GAGAGAA|GCC|T|GC|TCGT|GGC|GATGCT|GC|TTTTA|CTGA|TTCTCCC|	2	3696
|GGCATC|AT|GTAGGAA|GCC|T|TC|TCGT|GGC|GATGCT|GA|TTTCGA|CTAA|TTCCTAT|	2	3697
|GACTTAC|AA|TGGTAAA|ACC|T|CC|GCGT|GGT|GTAAGTT|GG|GTTATG|CTAA|TTTACCT|	2	3698
|GAATAGC|AAT|AGTAGAA|ACC|T|CC|ACGT|GGT|GCTATTC|GG|ATAACG|CTGA|TTCTACA|	2	3699
|GGTGTC|A|TGATTCA|GCC|T|TC|CCGT|GGC|GGCACT|GA|CTTCGA|CGAA|TGAATCA|	2	3700
|GACACC|A|AGTAGAT|GCC|T|CC|ACGT|GGC|GGTGTT|GG|ATACTCAA|CTAA|ATCTACA|	2	3701
|GACCTTC|AA|ACTCAAT|GCC|T|CC|TCGT|GGC|GAAGGTT|GG|ATAATG|CTAA|ATTGAGA|	2	3702
|GGCCCC|A|AGGTGAA|GCC|T|TC|CCGT|GGC|GGGGCT|GG|TTTCC|CTGA|TTCACCC|	2	3703
|GGCATC|AG|GAGAGAA|GCC|T|GC|TCGT|GGC|GATGCT|GC|TTTTA|CTGA|TTCTTGC|	2	3704
|GACTTAC|AA|TGGTAAA|ACC|T|CC|GCGT|GGT|GTAAGTT|GG|GTTATG|CTAA|TTTACCC|	2	3705
|GGCACA|C|CGAACAA|GCC|T|CC|ACGT|GGC|TGTGCT|GG|ATTCAAA|CTAA|TTGTTCA|	2	3706
|GGGAAGC|AT|GATGTCC|ACC|T|CC|CCGT|GGT|GCTTCCT|GG|GTAATG|CCAA|GGCCATC|	2	3707
|GACCTAT|TAA|GTAATAA|ACC|T|CC|ACGT|GGT|ATAGGTC|GG|GTAAAG|CAAAT|ATATTAC|	2	3708
|GGGCATA|GT|GTATTAT|ACC|T|TC|TCGT|GGT|TATGCCT|GA|GTAATG|CTAAA|ATAATAC|	2	3709
|GACTGC|A|TGTGCAA|GCC|T|CC|TCGT|GGC|GCAGTC|GG|GTTACG|CGAA|TTGCACG|	2	3710
|GGAAGAC|TAC|AGGAAAG|ACC|T|CC|ACGT|GGT|GTCTTCT|GG|ATGAAA|CCAAC|ATTTCCT|	2	3711
|GGCCCGC|TCG|AGGAACC|GCC|T|CC|CCGT|GGC|GCGGGCC|GG|GTCCCG|CCAAC|AGTTCCT|	2	3712
|GGCGCT|A|TAAGACA|GCC|T|CC|TCGT|GGC|GGCGCT|GG|ATAACCAA|CCAA|TGTCTTA|	2	3713
|GGGAGAT|TGT|AAGGTTC|ACC|T|CC|GCGC|GGT|GTCTCCT|GG|GTAACG|CCAAG|AAACCTT|	2	3714
|GACTAC|AAA|AGGTTGT|ACC|T|CC|TCGT|GGT|GTAGTT|GG|GTAATT|CTAAA|ACAACTT|	2	3715
|GGCAAC|A|TGGTAGG|GCC|T|TC|TCGT|GGC|GTTGCT|GA|CTCCA|CCAA|TCTGTCC|	2	3716
|GGCATC|AG|GAGAGAA|GCC|T|GC|TCGC|GGC|GATGCT|GC|TTTNA|CTGA|TTCTCTC|	2	3717
|GGGTGC|A|GGGTTTA|GCC|T|CC|TCGC|GGC|GCACCT|GG|GTAACG|CTGA|TAAACCA|	2	3718
|GGCATC|AG|GAGAGAA|GCC|T|GC|TCGT|GGC|GATGCT|GC|TTTTTA|CNGA|TTCTCTA|	2	3719
|GAATAGC|GTA|AGTAGAA|ACC|T|CC|ACGT|GGT|GCTATTC|GG|ATGACG|CTAA|TTCTACT|	2	3720
|GGGAAC|TAT|CCACAAT|ACC|T|TC|ACGC|GGT|GTTCTT|GA|TTTCGA|CTAAA|ATTGTGG|	2	3721
|GACCTAC|AAA|GTGTTTC|ACC|T|CC|TCGT|GGT|GTGGGTT|GG|ATAGCT|CTAAG|TAAACAC|	2	3722
|GGCACT|AA|AAGTAAC|GCC|T|CC|ACGT|GGC|AGTGCT|GG|ATATCCAA|CTAA|GTTACAT|	2	3723
|GGCATC|AG|GAGAGAA|GCC|T|GC|TCGT|GGC|GATGCT|GC|TTTTA|CTGA|TTCTGTC|	2	3724
|GGGAGAC|GAT|TCAGCCA|ACC|T|CC|ACGT|GGT|GTCTCTT|GG|GTGATG|CTAAC|AGGCTGG|	2	3725
|GGGGTGT|AGC|GTAGACC|ACC|T|CC|TCGT|GGT|GCACCCT|GG|GTTACGC|CAAAT|GGTCTAC|	2	3726
|GGTTTGC|AA|AAGAGTA|ACC|T|CC|TCGT|GGT|GCAAACT|GG|ATAACG|CTAA|TACTCTT|	2	3727
|GGGGTC|AAT|GAGAACT|GCC|T|CC|CCGT|GGC|GACCCT|GG|ATTCGA|CTAAA|AGTTCTT|	2	3728
|GACTTAC|AA|TGGTAAA|ACC|T|CC|GCGT|GGT|GTAAGTT|GG|GTTATG|CTAA|TTTAGTA|	2	3729
|GGTCAC|GAA|AGTAGAT|ACT|T|CC|ACGT|AGT|GTGACT|GG|ATTAAAA|CTAAA|ATCTACT|	2	3730
|GGAGAAT|GA|GATTGCA|ACC|T|GC|ACGT|GGT|ATTCTCT|GC|TTTTA|CTGAT|AGCAATC|	2	3731
|GACATAC|AA|TAAGATT|ACC|T|CC|ACGT|GGT|GTATGTT|GG|ATTAAAA|CTAAA|TATCTTA|	2	3732
|GACTCAC|A|AGTAAGA|ACC|T|CC|ACGT|GGT|GTGAGTT|GG|ATAACG|CTAA|TCTTATT|	2	3733
|GGCATCT|AA|AGAGAAT|ACC|T|CC|ACGT|GGT|AGATGTT|GG|GTAACG|CTAA|ATTCTCT|	2	3734
|GGCTAC|A|TGGGTAA|GCC|T|TC|TCGT|GGC|GTAGCT|GA|TTTCGA|CTAA|TTATCCC|	2	3735
|GACTCAC|A|AATAAGA|ACC|T|CC|ACGT|GGT|GTGAGTT|GG|ATAACG|CTAA|TCTTACT|	2	3736
|GGGGGGT|GAA|GTCGATT|GCC|T|GC|ACGC|GGT|GCCCCCT|GC|GTAATC|CAAAC|GATCGAC|	2	3737
|GGGTGC|A|ATACACA|GCC|T|CC|ACGC|GGC|GCACCT|GG|ATAACCAA|CCAA|TGTGTAT|	2	3738
|GGCATAC|AA|ACTAACT|ACC|T|CC|ACGT|GGT|GTATGCT|GG|GTAACG|CTAA|AGTTAGT|	2	3739
|GAGACAC|AT|AATCAAT|ACC|T|CC|ACGT|GGT|GTGTCTT|GG|GTAATG|CTAA|ATTGATT|	2	3740
|GATCTCT|AT|GAAGAAA|ACC|T|CC|ACGT|GGT|AGAGATT|GG|ATAATG|CTAA|TTTCTTC|	2	3741
|GAATAGC|GTA|AGTAGAA|ACC|T|CC|ACGT|GGT|GCTATTT|GG|GTAATA|CTAA|TTCTACT|	2	3742
|GGGATT|TAG|AGAAGCG|GCC|T|CC|ACGT|GGC|GATCCT|GG|ATATCCAA|CCAAC|AGCTTCT|	2	3743
|GGCTTC|GA|GTATTAT|ACC|T|CC|ACGT|GGT|GAAGCT|GG|GTAATT|CTAA|ATAATAC|	2	3744
|GAGATAC|TT|GTGCAAA|GCC|T|CC|ACGT|GGC|GTATCTT|GG|ATTTTAA|CTAA|TTTGCAC|	2	3745
|GACTCGC|C|AGTAAGA|ACC|T|CC|ACGT|GGT|GTGAGTT|GG|ATAACG|CTAA|TCTTCCT|	2	3746
|GAATAGC|AA|ATGACAA|ACC|T|CC|ACGT|GGT|GCTATTT|GG|GTAACG|CTAA|TTCTCAT|	2	3747
|GGGACAT|AAT|AAAGCTC|GCC|T|CC|TCGT|GGT|GTGTCCT|GG|TTAATAC|CAAAT|GAGCTTT|	2	3748
|GGAATAT|G|ATATTCA|ACC|T|CC|TCGT|GGT|GTGTTTT|GG|GTCGCG|CAGAT|AGAATAT|	2	3749
|GGAGCAA|TAT|GAAGACC|ACC|T|CC|TCGC|GGT|TTGCTCT|GG|GTAACG|CAAAG|AGTCTTC|	2	3750
|GAATAGC|GTA|CGTAGAA|ACC|T|CC|ACGT|GGT|GCTATTC|GG|ATAACG|CTAA|TTCTACT|	2	3751
|GGCACAC|CTC|TATCAGA|GCC|T|CC|GCGT|GGC|GTGTGCC|GG|GTAATG|CTAAG|ACTGATA|	2	3752
[truncated: 5,705 more rows]
