# Supplementary material for: Identification of HDV-like theta ribozymes involved in tRNA-based recoding of gut bacteriophages
Source: Nat Commun. 2024 Feb 20;15:1559. doi: 10.1038/s41467-024-45653-w (PMC10879173; doi:10.1038/s41467-024-45653-w)
Supplement: Supplementary file 6 — Supplementary Data File 3 [file 41467_2024_45653_MOESM6_ESM.txt]

SRR961676,SRR2236892,ERR1217323,ERR045661,SRR068600,SRR9300376,ERR294580,SRR061694,SRR7588166,ERR633079,ERR3004171,SRR6184683,ERR249291,ERR2090973,SRR2015132,ERR1106723,ERR338263,SRR7538832,ERR719993,ERR2799336,ERR1272908,SRR2913547,ERR3239970,ERR1422594,ERR119905,ERR2673209,ERR2623881,ERR1504346,ERR1247450,SRR3278982,ERR039495,SRR1974506,ERR752062,SRR1612287,ERR1422438,SRR3944215,ERR656317,ERR126780,ERR158695,SRR7522865,SRR7688419,ERR1231098,ERR2694395,ERR2608341,ERR1481949,SRR3578916,SRR7504904,ERR029277,SRR1973743,SRR6286463,ERR1443317,ERR1317232,ERR449729,SRR015776,SRR541056,SRR7903071,ERR3410869,SRR3214165,SRR394637,ERR2525163,DRR076990,SRR532023,ERR1565250,SRR5220838,ERR3902154,ERR337786,ERR211389,SRR1544153,SRR1645908,ERR2853787,ERR1735213,SRR360462,SRR1566317,SRR6491241,ERR357720,ERR2732489,SRR7468891,SRR924880,SRR5584993,SRR1814790,ERR830542,SRR7186591,ERR1239256,SRR8354183,SRR5264131,ERR160900,SRR642772,ERR2214452,ERR2663682,ERR434336,SRR6046301,ERR2091167,ERR343765,ERR2496513,SRR8192169,ERR1563261,ERR845375,SRR8429768,SRR5983084,ERR2090776,SRR539834,ERR1317097,SRR8653371,ERR042146,SRR1555347,SRR1643103,ERR708305,ERR459869,ERR1481322,ERR3372717,SRR958310,ERR119973,SRR5992831,SRR6412659,SRR7280769,SRR7836297,ERR1250928,ERR1235184,SRR8862086,SRR6045601,ERR971245,ERR1491713,SRR1980493,SRR8267640,ERR2818931,SRR5631654,SRR1028836,SRR1437869,SRR6052903,SRR7451156,SRR5584953,ERR2931010,SRR3190830,SRR6111320,SRR8903200,ERR1729171,ERR1570591,ERR562867,ERR1494263,ERR1735137,SRR7077694,SRR7479617,ERR3560986,ERR2538460,ERR1562946,SRR1968060,SRR1034388,ERR278271,ERR553475,SRR2049217,SRR1437965,ERR2189829,ERR2435551,SRR925358,ERR2891339,ERR418535,SRR7886554,DRR106199,ERR1563701,SRR7967694,SRR7049009,ERR494943,SRR2082060,ERR2364533,SRR7465058,ERR1480699,ERR1317321,ERR976525,DRR002757,SRR6046096,SRR7187847,ERR540490,ERR114837,SRR7351584,ERR708300,SRR5369682,ERR1279856,ERR833583,ERR1482584,ERR1734273,ERR278369,ERR343779,ERR2890980,SRR8071926,ERR321319,ERR1491920,ERR470058,ERR1498605,SRR1968059,ERR190194,ERR046141,ERR633026,SRR3730573,SRR5593151,ERR1481399,SRR1544315,SRR7909781,ERR1565357,ERR1324152,ERR370211,ERR1235229,ERR2363103,SRR7787535,ERR1251744,SRR5193098,SRR10272198,ERR2891444,ERR2663586,ERR425106,ERR1270544,SRR10274377,SRR7417865,ERR1510929,SRR7237468,SRR2194111,ERR331339,ERR2891295,ERR133738,SRR8482134,ERR1286064,SRR3291424,ERR2042890,ERR3141838,SRR7285690,SRR8116993,SRR8086340,ERR1327030,ERR3902707,SRR8078870,SRR3223568,ERR257043,ERR1877901,ERR278971,SRR7842043,ERR1265444,ERR490559,SRR10665684,SRR1655664,SRR6399843,ERR3560528,SRR7550437,ERR1317686,SRR5018259,SRR060159,ERR1564948,ERR1326920,ERR387514,ERR448736,ERR1045644,ERR158698,ERR1504010,SRR6877352,SRR6410789,ERR115107,ERR598997,ERR3029128,ERR1478369,SRR6881019,SRR387635,ERR246961,ERR343030,SRR9178570,SRR221653,SRR7688644,ERR3217843,ERR572891,ERR552249,ERR2528901,SRR7162329,ERR1321353,ERR474422,SRR6000491,ERR1241798,ERR1489319,ERR386713,ERR1422484,ERR1240531,SRR1970030,SRR1804692,SRR1177763,SRR5215680,SRR7471143,ERR1235126,ERR339001,SRR8437278,ERR3576531,ERR1283854,ERR2227730,ERR2363191,ERR3902138,SRR2121499,ERR714135,ERR208398,SRR7850476,SRR7249745,SRR305332,SRR7051075,ERR2213681,ERR2227746,SRR6389914,SRR5936481,SRR532707,SRR7183783,ERR1288813,ERR1658162,ERR1489158,SRR3289623,ERR1509986,SRR6111249,ERR213270,ERR1595511,SRR7408042,SRR7349165,SRR016840,ERR2747720,ERR2738985,ERR1492002,SRR1437748,ERR736943,ERR1713392,ERR633081,ERR3410891,SRR8575661,ERR1247339,ERR349328,SRR3667932,SRR1633160,ERR688618,ERR1241402,SRR8884568,SRR1560582,ERR343076,ERR1513245,ERR2710455,ERR294589,SRR9188446,SRR10417644,SRR2236810,ERR1081514,ERR246873,ERR1241832,ERR3191434,ERR2168916,ERR1429735,ERR2668586,ERR3229780,SRR8634385,ERR1510818,ERR069860,ERR1570953,ERR1305091,ERR600757,SRR6216768,ERR3040313,ERR1477660,SRR7124825,ERR182075,ERR2815347,SRR1724595,ERR676580,SRR7051565,ERR3411464,ERR2602222,ERR011542,SRR6170594,ERR1195823,ERR737316,SRR015602,ERR108311,ERR1281879,ERR1014532,ERR027843,ERR502349,ERR657190,SRR8979023,ERR1481930,ERR023456,ERR1728591,SRR3286701,SRR7631906,SRR9043682,SRR7905345,SRR2243923,SRR10270560,SRR5215789,ERR2818863,SRR6079364,ERR1508951,ERR564212,ERR997646,ERR2603206,SRR7402341,ERR1240319,SRR6170348,ERR406426,ERR2227649,SRR7175820,ERR3411707,SRR11008440,ERR1321633,ERR1571621,ERR2597462,SRR1586272,SRR3943745,SRR5181669,ERR1497046,SRR2819635,SRR7760765,ERR3902678,SRR1655616,SRR953785,ERR069738,ERR1241032,SRR7786732,SRR7787108,ERR1734972,SRR7414623,ERR714431,SRR062407,SRR531495,SRR11013085,ERR1507001,SRR7456983,SRR3728702,ERR272109,ERR2212898,ERR2739252,ERR3576513,ERR209226,ERR1102615,SRR305366,ERR364041,SRR8030055,SRR7989834,ERR3683852,ERR1490412,ERR2710484,SRR6768395,SRR6233882,ERR689510,SRR6908006,SRR1656009,SRR4788125,ERR1282287,ERR2738994,SRR6880086,SRR1772985,ERR751113,ERR1509707,SRR1814739,ERR1555560,SRR8199421,ERR1482951,SRR2569920,SRR7962286,ERR1491137,ERR278423,SRR532772,SRR1491380,SRR1744048,ERR1035872,SRR1783202,ERR490519,ERR302694,SRR6327904,ERR176566,SRR8803503,SRR2193970,ERR1734630,ERR863194,ERR2719174,SRR3322367,ERR1481548,SRR137126,ERR1230527,SRR2081862,ERR743242,ERR2089585,ERR480815,SRR8199169,SRR10912203,ERR1375006,SRR2080115,SRR5864576,ERR1504097,SRR2228211,ERR3680165,ERR1241277,ERR193093,SRR9877774,ERR790284,ERR1494238,SRR7310322,ERR1217140,SRR10869424,ERR2889791,SRR3730772,SRR4069853,ERR3902277,SRR1648165,SRR1814594,SRR8133967,SRR7188254,SRR6949562,ERR2890911,SRR10176914,ERR1100433,ERR2889953,SRR6921370,SRR8531063,ERR928281,ERR2524986,ERR054470,ERR2719796,SRR10971404,ERR2525121,SRR1632794,SRR7244279,ERR2227715,SRR7151579,SRR9302556,ERR540254,ERR1349216,SRR8808047,ERR997500,SRR5006360,ERR460624,ERR2750366,SRR6514700,SRR1515948,ERR1287085,ERR209492,SRR5215479,ERR114812,SRR4256101,ERR1563004,SRR7696822,SRR7620560,ERR2016492,ERR1024605,SRR7687863,SRR6046602,SRR8111058,ERR278956,SRR8086209,ERR2090934,SRR1966847,SRR9988210,SRR5288734,ERR1562959,SRR6052173,SRR8118220,SRR7172593,ERR1240086,SRR7219498,ERR1241544,ERR193234,ERR971226,ERR466844,SRR7230209,ERR2355557,SRR9302754,ERR1422432,SRR7163914,SRR3322729,SRR7443868,SRR2191953,ERR1595556,ERR714762,SRR2029463,ERR1957987,ERR1081175,SRR002614,ERR758834,ERR563733,ERR1496833,ERR971202,ERR2623765,ERR1279464,ERR1497922,ERR1493922,ERR2091189,ERR1492770,ERR190899,SRR5211143,SRR6046251,ERR2868437,SRR9877688,SRR7902999,SRR063581,SRR7551078,SRR5041651,SRR1509632,ERR1285569,SRR10237894,SRR6313683,SRR7151706,ERR425891,ERR330572,SRR1637032,ERR418916,SRR2188677,SRR1980294,SRR4897092,ERR352655,ERR751728,SRR1784215,ERR052098,SRR532779,ERR3209979,ERR2867830,ERR2631828,SRR7170608,ERR1481487,SRR7789736,ERR1240813,ERR439102,ERR1241867,SRR5657885,SRR2191158,ERR1497416,ERR732831,SRR6442931,ERR1450758,SRR948088,SRR7890500,SRR5298399,SRR9860712,ERR750881,SRR010908,ERR1495040,SRR069621,ERR753915,SRR8139707,SRR6918535,ERR3684600,ERR2728817,ERR175874,ERR2728880,ERR2195744,SRR5633330,SRR8518590,ERR2496585,ERR1326771,SRR10992433,ERR055612,SRR1587384,SRR1958058,ERR1045661,ERR2739030,ERR2138188,ERR1482928,SRR1490915,ERR364028,ERR1674796,ERR351193,ERR1240670,ERR2036900,SRR3049126,SRR7190735,SRR1631077,SRR1965687,SRR6922113,SRR6399671,ERR1509415,ERR1453357,ERR1734276,ERR3576566,ERR1578334,ERR2533571,ERR1349159,ERR2819170,SRR6052010,SRR3216062,SRR5434876,SRR5017157,SRR7479806,ERR552317,SRR1797437,SRR9985846,ERR348870,ERR925515,SRR1965289,SRR6236372,ERR182526,SRR8509912,ERR056662,ERR1317412,ERR044964,ERR017665,ERR875963,ERR1489359,ERR2608368,SRR448081,ERR2738439,ERR1280383,ERR2663995,ERR278885,ERR3698977,SRR7992580,ERR2436269,ERR2691156,SRR1047177,SRR6795026,ERR1494010,ERR1734715,ERR1491169,ERR2364434,SRR1569227,ERR1565923,SRR10850547,SRR7637754,SRR6977468,ERR1478029,ERR632953,SRR5328274,SRR541306,SRR8498083,ERR587390,ERR046361,ERR2892371,ERR1065518,SRR7128376,SRR3730750,ERR2738234,SRR8804526,SRR1602156,SRR017881,ERR435269,SRR2249200,ERR1247752,ERR135813,ERR854961,ERR1272489,ERR164741,ERR1491178,ERR026108,SRR7687729,ERR1507156,ERR182496,ERR026772,ERR3684701,ERR1481556,ERR257907,ERR1494366,SRR1958100,SRR3679571,SRR7223314,ERR1477603,ERR780190,SRR6515640,ERR059994,ERR1479053,SRR1816606,SRR7662617,SRR8806547,ERR1281404,SRR8809289,SRR2120926,SRR1491633,SRR057728,SRR1636896,ERR2749058,ERR474404,SRR063900,SRR7183990,SRR3113746,ERR1236883,SRR10271740,ERR276945,ERR2227377,ERR1506883,ERR257261,ERR2889822,ERR223081,SRR5909289,ERR2262019,SRR6488494,SRR7873916,SRR7458654,SRR1968358,ERR2891671,ERR1729402,ERR2434295,SRR1969428,SRR7949746,ERR228614,SRR8809419,ERR1729160,ERR1270418,ERR1566251,SRR1158877,ERR1490785,ERR330644,SRR7121384,SRR8094737,ERR3860253,SRR1816209,ERR370061,ERR924961,SRR8556601,SRR7997046,SRR4734696,SRR8188909,SRR8281276,SRR7193019,SRR7351537,SRR7280958,ERR1795873,SRR067469,SRR2247960,ERR1217358,ERR027013,ERR737297,SRR2051546,SRR7292709,SRR088917,SRR5488047,ERR485495,ERR369015,SRR7164117,ERR600867,ERR715954,SRR2191939,SRR6173104,ERR1733398,SRR1636923,SRR5328381,ERR1488979,SRR6686813,SRR1804161,ERR2000609,SRR7447170,ERR1791531,ERR046258,ERR353158,ERR714911,ERR052632,SRR755346,ERR1280031,ERR1065146,ERR702856,ERR386363,ERR314370,ERR3963482,ERR1728897,SRR3530513,SRR4289046,ERR1734323,ERR065326,SRR2175322,SRR1505405,ERR1322402,ERR1734293,SRR071526,SRR6429796,SRR1034332,SRR1607293,ERR054315,SRR1815529,SRR8090841,SRR1653445,SRR7800400,ERR030307,SRR6951387,SRR1631475,ERR900472,SRR7276880,SRR8087195,ERR1565810,ERR461704,ERR662416,DRR017790,SRR6938314,ERR1242655,SRR1963497,ERR2221124,SRR5405729,SRR8353760,SRR1803330,SRR7686834,SRR8053469,SRR5990025,SRR2565546,SRR6046048,ERR028747,SRR6046046,ERR657403,ERR3330834,ERR719530,ERR175727,ERR420348,ERR675535,ERR1316366,ERR731038,SRR7189824,ERR2434038,ERR1488041,SRR6029864,ERR449259,SRR1565887,SRR7992831,SRR5070844,ERR1853175,ERR552110,ERR175966,ERR1756948,ERR1488901,SRR5361193,ERR3859280,ERR1488620,ERR715987,ERR2091236,SRR7284814,SRR4407854,SRR539703,ERR1200924,SRR3184169,ERR051818,SRR7286711,SRR6170591,ERR1791522,SRR6468533,SRR6111244,SRR1215625,ERR2719610,ERR051796,SRR7349295,ERR3467588,ERR601134,ERR3141744,SRR5387134,ERR844326,ERR209493,ERR1600584,SRR4787872,SRR9674165,SRR7077487,SRR6821045,ERR181841,SRR1437716,ERR350409,SRR5360764,ERR176587,SRR1073804,SRR7164090,SRR7050097,ERR3684185,ERR133836,ERR027921,ERR1571662,ERR2890006,ERR3963533,SRR7652555,ERR124502,ERR2352095,SRR6045661,ERR1480894,ERR1598034,ERR2853755,ERR479135,SRR5017020,SRR3068741,ERR3901261,SRR4345515,SRR7006880,ERR1495565,ERR1195690,SRR2224840,ERR1490901,ERR3901055,SRR5405714,ERR1595365,SRR7257407,SRR1060689,SRR1519455,SRR2250274,SRR9212212,SRR1614820,SRR10482928,SRR6323221,ERR1723923,SRR3706990,SRR5337501,SRR6045017,SRR1993500,SRR6045208,SRR5909608,ERR319211,SRR1963416,SRR784052,SRR3664173,SRR7890504,SRR7992434,SRR1958059,SRR1816305,SRR1503237,SRR10693989,ERR1007728,ERR410060,ERR2933067,ERR1239265,ERR108041,SRR4432557,ERR1482407,SRR400629,SRR10991939,SRR2081461,SRR1593402,SRR015795,ERR1729253,ERR3211504,SRR10883473,SRR7416336,ERR2623619,SRR7416243,ERR347907,SRR7216891,ERR3597841,SRR11104012,SRR8498243,SRR539626,ERR1478290,SRR5312227,ERR1205001,ERR1723992,SRR8189028,SRR3884995,ERR3029125,ERR460145,SRR2191979,ERR1734074,ERR744114,ERR473288,ERR2889926,SRR3115182,SRR5487908,SRR7691174,ERR304871,ERR1511400,ERR1082978,SRR2194923,ERR842670,ERR502419,SRR5892844,ERR925513,ERR1787807,ERR3860229,SRR1010348,SRR6924149,SRR1996151,ERR449323,SRR1805090,SRR7237459,SRR1966652,SRR364110,ERR2623458,ERR374982,ERR480584,ERR164417,ERR388444,ERR435084,ERR1562665,SRR7439140,ERR2168998,SRR089548,SRR769533,SRR3158835,SRR7089363,SRR3678340,ERR1241167,ERR1818167,SRR3465409,ERR900231,SRR5193982,ERR206203,ERR1477845,SRR5312218,ERR375457,SRR2193789,SRR549428,ERR1571823,ERR1214461,SRR1121724,SRR2231367,ERR719436,ERR969471,ERR1242240,ERR2631793,ERR176650,SRR7162385,ERR1100722,ERR769201,ERR1429141,SRR5865277,ERR2435000,ERR1509917,ERR1023416,SRR6474708,SRR3285432,SRR7443872,SRR8074814,ERR1565747,SRR5215700,SRR3284754,ERR1422651,SRR062071,ERR526070,ERR2434997,SRR7587111,SRR7175207,ERR1325234,SRR6190537,SRR7166285,ERR263722,ERR279371,ERR434743,ERR338089,ERR1019156,SRR5500776,SRR2534147,ERR3684007,ERR2364867,SRR1568836,ERR319588,SRR8658179,ERR1489002,ERR2212915,ERR1493376,SRR2815879,ERR264501,ERR2892835,ERR3899973,SRR1816475,SRR8093866,SRR10417691,ERR572749,ERR2262130,ERR1281890,ERR024604,SRR7077800,ERR1480619,SRR1422883,ERR435179,ERR2892257,ERR249282,ERR1566199,SRR6920529,ERR026960,SRR528215,SRR8127619,SRR5405906,SRR8639544,SRR5650112,SRR1967912,ERR736984,ERR181988,ERR2818932,ERR1247384,SRR2243422,SRR024113,SRR5501022,SRR2960145,SRR10341586,ERR1280588,ERR1102202,ERR3061966,ERR2241981,SRR1060515,SRR7077421,ERR1283656,SRR5019501,ERR209703,SRR6029166,ERR2089719,ERR119942,SRR7416295,SRR5116935,ERR1242544,ERR1562835,SRR6412525,SRR3927179,ERR1271437,ERR212237,ERR997650,ERR1235279,SRR7257045,ERR1478142,SRR10746177,ERR158739,SRR3663464,SRR6206390,SRR3729111,SRR10240828,ERR1242605,ERR1272521,SRR1952253,ERR2718780,ERR3669085,ERR2436177,ERR023355,SRR533485,ERR422781,ERR2363362,ERR2891075,SRR7540707,ERR448774,SRR5648755,ERR2524790,ERR759027,SRR6682896,SRR7842642,SRR7349226,SRR9674174,ERR085039,ERR675486,SRR015694,SRR925249,SRR7448319,SRR7183435,SRR5666376,SRR1384783,SRR401022,ERR316176,SRR9961282,SRR918227,SRR1973805,ERR418398,ERR715309,SRR2250258,ERR133681,ERR302663,ERR1234452,SRR7523331,SRR549691,ERR2690299,SRR7759859,SRR1655558,ERR1565987,SRR6333824,ERR715962,ERR302899,SRR1544426,SRR1346240,ERR1570796,SRR014934,SRR8080649,ERR1570831,ERR182030,ERR1658101,SRR8353852,ERR2607569,ERR1499060,ERR1453350,SRR1816152,SRR6257397,ERR209893,SRR5788053,ERR3094285,SRR6898959,ERR1734607,SRR004288,SRR1995522,SRR396519,SRR1437872,ERR969464,ERR066453,ERR1481419,SRR528462,SRR062454,SRR5220563,ERR552639,ERR1493945,SRR1521584,ERR862402,SRR1481655,ERR052484,ERR048458,SRR6793854,ERR748095,ERR414353,SRR9019642,SRR1122683,ERR208423,ERR052253,SRR2005721,ERR2232602,SRR6293276,ERR1595331,SRR8808622,ERR2853614,ERR2892081,SRR1631478,SRR1958601,ERR162666,ERR2760116,ERR1799729,SRR8878857,ERR1554507,SRR1783769,ERR3560906,ERR1284059,ERR1723975,ERR1733339,ERR1564787,ERR1624967,ERR1506584,ERR1506408,SRR1422891,SRR061995,ERR200028,SRR8581350,ERR1957969,ERR2241870,SRR035597,SRR065334,ERR1563155,ERR352804,ERR3209982,ERR525954,SRR7879583,SRR5899002,ERR2232576,ERR2863482,ERR956292,SRR7642009,ERR185193,ERR3322192,SRR533938,ERR1494410,SRR2029520,SRR6780174,ERR2632285,SRR785046,ERR1285391,ERR1574164,SRR6870490,SRR6413686,SRR7888678,ERR1595532,ERR2364921,ERR1511809,SRR3578564,ERR055503,SRR7821518,ERR2397363,SRR5029817,SRR953820,ERR1509394,SRR3100516,ERR1023309,ERR3410630,SRR1258653,ERR1281042,ERR1280387,ERR1504185,SRR5633335,SRR1804698,ERR3306739,ERR708459,ERR539943,SRR1505024,SRR9822306,ERR1877846,SRR1646584,ERR1415756,SRR6195098,ERR563972,SRR6045153,ERR474238,SRR10312368,SRR2191115,ERR2750571,ERR748359,ERR521445,SRR6743581,ERR2221275,SRR3930374,ERR425012,SRR8903290,ERR599383,ERR1326737,ERR2749624,ERR474266,SRR6978938,SRR6185032,SRR7244137,ERR2816261,SRR532934,ERR346570,SRR6900131,SRR7217675,ERR024557,ERR131815,SRR1646001,ERR1230773,ERR349464,SRR2534124,ERR969369,ERR2762181,SRR8793670,SRR2228260,SRR8083473,ERR052419,ERR2893042,ERR3409211,ERR044975,ERR2749643,SRR6052875,SRR1804867,SRR7895403,SRR8058698,ERR552661,ERR719180,SRR10872227,ERR969321,ERR2090678,ERR2650731,ERR3902487,ERR899289,ERR439854,ERR326772,SRR7504422,SRR2015796,ERR176595,ERR1280392,SRR7048895,SRR2081437,ERR1565805,ERR2241816,SRR7166847,SRR8498703,ERR3598109,SRR3340330,SRR7190271,SRR2248240,SRR1565341,ERR3239775,ERR387095,ERR494947,SRR6191400,SRR10007620,DRR077010,ERR926121,ERR085341,ERR2623383,SRR5919592,SRR1655922,ERR1728600,SRR6427409,SRR7077495,ERR2650626,ERR676526,ERR1477531,DRR017651,ERR1271908,SRR7895166,SRR1656400,ERR1281795,ERR2750641,SRR541233,SRR6821789,ERR924855,SRR955211,ERR471362,SRR10272028,ERR775016,ERR1575481,SRR3205885,SRR7523218,ERR1733528,SRR10010923,SRR1185790,ERR1281841,ERR341243,ERR1671772,ERR2738661,ERR018596,SRR7537291,SRR2187580,SRR5832123,ERR1478252,ERR1234277,SRR7707853,ERR885776,SRR4066347,SRR10533279,ERR319372,SRR549599,ERR023906,SRR7645824,SRR8052160,ERR1264994,SRR7290986,SRR4897569,ERR1204833,SRR6824012,SRR5368959,ERR773787,SRR7451135,ERR1497494,SRR7159849,SRR1657772,ERR2668439,SRR8034155,SRR1509601,SRR3439260,SRR7182034,SRR8767390,ERR1322057,SRR10595387,ERR1320616,ERR1492206,ERR2041442,SRR5196042,ERR1564838,SRR445760,ERR2090084,SRR5632895,ERR1292664,ERR2089539,ERR1573470,SRR1614945,ERR985058,SRR2245515,SRR539942,ERR1284136,ERR862261,SRR5992842,SRR2125039,ERR311600,SRR9287775,SRR7060076,SRR2878349,ERR363919,SRR2565555,SRR1805623,ERR719539,ERR1325410,ERR3572366,SRR7418120,ERR302777,SRR1793292,SRR7457876,ERR117480,SRR1576197,SRR7840352,ERR1564533,SRR7501274,ERR1625103,ERR190766,SRR1571074,SRR5017006,ERR1743769,SRR1630942,ERR1292808,SRR10874021,ERR719553,SRR1968300,SRR7190219,ERR375793,SRR5588619,SRR2982229,SRR7106705,SRR2916718,SRR7274853,SRR3663583,SRR1597197,SRR6938521,ERR1473769,SRR6897018,SRR7050053,ERR925578,ERR321235,SRR3049124,ERR067652,SRR3380863,ERR1216890,ERR338068,ERR3061044,SRR3215164,ERR2090640,ERR553097,SRR1840565,ERR1286198,ERR352824,ERR2750428,ERR1504131,SRR10012584,SRR8100825,SRR1801549,ERR3610238,ERR1811623,SRR7223173,ERR382128,SRR1632434,SRR3305282,ERR1733708,ERR2987856,ERR3901966,SRR918268,SRR6170282,SRR036710,ERR1251424,ERR985057,SRR7140642,SRR8803742,ERR064952,ERR2090598,ERR2632279,ERR2890437,ERR1270118,SRR391460,SRR7471110,ERR3684468,SRR6814050,ERR2933019,SRR8995979,ERR246796,SRR5459653,ERR1081223,SRR6460875,ERR1504170,SRR5123294,SRR2534145,ERR2435696,ERR326416,SRR1571194,SRR5989243,SRR5496811,SRR1462618,SRR9902469,ERR161432,ERR357621,ERR573171,ERR2608340,SRR532973,ERR2818829,ERR2623501,ERR1422675,ERR2227404,ERR377102,SRR2194065,ERR352165,SRR7444225,SRR5782057,SRR7544470,ERR2397154,ERR1734149,ERR1500709,SRR5070881,ERR1292861,ERR321432,ERR1453716,ERR1018212,ERR2089834,ERR064520,ERR2694508,ERR975309,SRR7500891,ERR1506535,SRR8808339,ERR249323,SRR1614615,SRR6058059,ERR1324311,ERR1035517,ERR1493900,ERR178792,SRR5193144,SRR2082370,ERR386239,ERR1498744,SRR8804887,SRR7027743,SRR5215716,SRR2125025,ERR1349235,ERR063501,ERR1270820,SRR5815607,SRR7976242,ERR751054,ERR1239363,ERR969256,ERR2738910,ERR751443,ERR1323959,SRR896265,ERR1231025,SRR1917478,SRR6144126,SRR6919349,ERR494641,ERR1565003,ERR3901717,ERR1510934,SRR2226908,ERR1102289,ERR1492730,ERR272224,SRR1966935,SRR7140652,SRR7215968,SRR7304454,ERR670648,ERR278865,ERR573328,SRR6310762,ERR584009,ERR842699,SRR488670,SRR8164861,SRR6507922,ERR3576589,ERR1514997,ERR226308,ERR1325654,ERR1272618,SRR5470017,SRR1804676,ERR137062,SRR8518843,SRR7090656,ERR552014,SRR400622,ERR928277,ERR245516,SRR10202441,SRR6919790,ERR1498841,ERR135761,SRR1655759,ERR1511804,SRR5508430,ERR1281520,ERR045306,ERR1500738,ERR1504202,ERR222673,ERR425495,SRR7608273,SRR7039795,ERR1321531,SRR8127645,SRR7269028,SRR7183725,ERR1234494,SRR6172809,SRR2226493,ERR885848,SRR5399979,ERR589439,SRR10850551,SRR060024,ERR1498913,SRR6014555,SRR6170113,ERR2000847,ERR1575308,ERR1507821,ERR197642,SRR2982187,ERR226151,ERR654253,SRR3029057,SRR1999944,SRR1614890,SRR7458013,SRR7280787,ERR751579,SRR7656635,SRR1185827,SRR7754548,SRR6366432,ERR474431,ERR551846,SRR6412598,SRR539487,ERR349150,ERR3284166,SRR6922564,SRR8808014,ERR900203,ERR1493486,ERR315151,SRR1037876,SRR10207465,SRR1795886,SRR10115856,ERR2436001,SRR1614914,ERR228667,SRR6252971,ERR2138136,SRR1106453,ERR736995,ERR3682299,ERR1493954,ERR1479096,SRR3729133,SRR3228535,ERR3411277,DRR171934,SRR1563159,SRR1761735,SRR2227954,ERR1324391,SRR6479517,ERR2719753,ERR302679,SRR7962293,SRR8482131,SRR7286514,ERR1570960,ERR2019430,SRR2228447,SRR5633142,ERR3684706,SRR3135927,ERR1283890,SRR8498090,ERR027944,ERR311287,ERR1555435,ERR2016091,ERR352784,ERR1317934,SRR7503332,SRR7866914,ERR193097,SRR6412729,ERR3860326,ERR900603,SRR7755715,SRR6286027,SRR6898919,SRR7884713,SRR7014887,ERR2631998,SRR1810533,SRR5018250,SRR1655282,SRR2194855,ERR737229,ERR1358725,SRR015578,ERR1241398,SRR1965862,ERR357501,ERR1570843,SRR3664171,SRR4019597,ERR1282221,SRR512768,SRR2916012,SRR8898155,ERR2694399,SRR8146992,SRR3241854,SRR7251033,SRR8902331,ERR2506368,SRR7474054,ERR064508,SRR7351461,ERR3568913,SRR1593396,ERR771071,SRR7454741,ERR245807,SRR1002816,SRR5720275,DRR003640,ERR1727374,ERR751065,SRR6793852,SRR5006403,SRR7050099,ERR2000660,SRR9699863,ERR063816,ERR1494408,SRR7645868,SRR10835672,SRR8074909,ERR712672,SRR9878257,SRR6046395,SRR1612015,ERR434453,ERR3864802,SRR9911787,SRR1753793,ERR758698,ERR2597327,ERR3901755,ERR046249,SRR7969781,SRR8198917,ERR403519,SRR2228180,ERR1322428,ERR024355,SRR6919155,ERR719016,SRR7166287,SRR8062563,ERR1728639,ERR1481064,ERR552326,ERR331462,ERR193650,ERR347707,SRR8091849,ERR600780,ERR414597,ERR1320868,ERR1728936,ERR2891164,ERR1282811,ERR1111105,ERR091547,ERR600804,SRR5328241,SRR10267364,SRR2237318,ERR226229,SRR1965700,ERR2663688,ERR204056,SRR1371387,ERR1489277,ERR054687,ERR1764208,ERR029436,SRR1814936,SRR1623218,SRR7495511,SRR7168679,SRR3048864,ERR3040380,SRR8086261,ERR046310,SRR10278393,ERR072245,ERR551115,ERR3306745,SRR7276675,ERR3901918,ERR998570,SRR1785784,SRR401027,ERR1503953,SRR8146985,SRR1966309,ERR1321244,ERR2653957,ERR909452,SRR6236384,DRR017869,ERR3395540,SRR1031800,ERR570383,SRR2029496,ERR1494754,ERR1578441,ERR2694119,ERR072235,SRR392077,ERR044811,ERR1734296,ERR714217,SRR6011622,SRR5215890,SRR7889302,SRR360848,SRR7588738,SRR3728576,ERR1604100,ERR1271559,ERR038269,ERR1504470,ERR2833405,ERR752253,SRR6046171,SRR2194533,SRR10326026,SRR6232417,ERR063517,ERR2663646,ERR2853449,ERR1604471,ERR1563879,ERR1480984,SRR9826955,ERR1415636,ERR1247588,ERR980089,SRR1966534,ERR1494419,ERR279576,SRR5875924,SRR10259374,SRR7417962,ERR2397537,SRR2248371,SRR7690677,ERR601129,SRR1968369,SRR1960252,SRR2075287,ERR1728565,ERR2000866,SRR061186,ERR485262,ERR1242482,ERR1506926,ERR1009152,ERR418770,ERR257245,SRR413677,ERR719662,DRR095884,ERR2090955,SRR1038314,ERR3572426,SRR533326,ERR744083,ERR653318,ERR176469,SRR400700,SRR015626,ERR719672,ERR1482864,ERR3191435,ERR600728,SRR5765264,ERR1325369,ERR210330,ERR3683871,SRR7209052,SRR7888620,SRR6122165,SRR6170303,ERR1732879,ERR278247,SRR7755902,ERR2759962,SRR307125,ERR2750757,SRR2990064,ERR2892552,ERR2833116,ERR2597374,ERR1496913,SRR7755657,ERR600991,ERR474352,SRR10872318,SRR8090594,ERR979935,SRR8803463,SRR7060087,ERR1482155,ERR1671838,ERR405206,SRR7828269,ERR1494104,ERR016627,SRR8198876,ERR3003429,ERR1317593,ERR124498,ERR1488362,ERR1240405,ERR137048,ERR1498421,ERR1270429,ERR2832984,SRR1215982,ERR1570560,ERR377399,SRR8093175,ERR844306,ERR770971,ERR026399,ERR2357296,SRR5215801,DRR171877,ERR445402,ERR1728689,SRR9166903,ERR461195,ERR1478355,ERR689480,ERR3395513,ERR161234,SRR6898102,ERR023695,SRR7984934,ERR387107,ERR1241104,SRR069824,ERR257484,ERR377123,SRR2082255,ERR360342,SRR6513660,ERR2093327,SRR7417326,DRR021783,ERR387171,SRR6482127,ERR1242273,ERR1102418,ERR419407,ERR1316872,SRR6309613,ERR052536,SRR1816106,SRR8199112,SRR8071359,SRR6686787,ERR3284334,SRR8524751,SRR10454554,ERR029423,ERR1515356,SRR825218,ERR3859666,ERR1572610,ERR1247282,SRR6424102,ERR3337602,ERR1496713,SRR2236768,SRR7218550,SRR1952897,ERR1280066,SRR7418075,ERR026212,ERR2364212,SRR1816295,SRR896208,SRR1611146,SRR8497975,SRR5451267,ERR1492312,SRR5605997,SRR5876419,SRR6486064,ERR2090051,ERR1506409,SRR1967034,SRR8450738,SRR5219509,ERR1566084,SRR6117480,ERR085235,ERR1324031,ERR1640667,ERR039544,SRR3731488,DRR064130,SRR1561319,SRR5548902,ERR714282,SRR513820,ERR2363661,ERR085029,SRR6922110,ERR1204965,ERR038278,ERR1572656,ERR1563575,ERR985107,SRR1973642,SRR6674821,SRR4070189,ERR1240901,ERR1317048,SRR7688493,SRR065299,ERR928289,ERR791765,ERR1600541,SRR7048931,SRR6847441,SRR018993,ERR419112,ERR245806,ERR1481941,SRR060154,ERR387164,ERR1251799,SRR7167735,SRR2088763,ERR027408,SRR015845,ERR1624881,SRR7179717,SRR5283508,SRR5220738,SRR7535038,SRR6679870,SRR8735011,ERR1493537,ERR600484,ERR658285,ERR1491339,ERR633043,SRR1031764,ERR830587,SRR2029334,ERR418366,SRR7648116,ERR360504,ERR750834,ERR2757423,SRR7949656,SRR7664378,SRR8805064,ERR1283288,SRR6900966,ERR1511587,ERR386638,ERR3410448,ERR702802,ERR1494022,ERR563789,ERR2233331,SRR089418,SRR7506830,ERR1764319,ERR1214356,ERR1672680,SRR5405987,SRR6674876,DRR067214,SRR10380546,ERR2496435,ERR1271044,SRR6111078,SRR7456885,SRR6958871,ERR714405,SRR7176396,ERR192103,ERR046136,SRR6155110,ERR2623748,SRR10917800,SRR1031225,ERR1235379,SRR10337388,ERR3040354,ERR554815,SRR1785947,SRR5382704,SRR5985933,ERR2397443,SRR1816505,SRR1425666,SRR7495513,ERR117617,SRR8498244,SRR1598527,ERR564164,ERR1101751,SRR2001701,SRR6760571,ERR3498903,SRR8634441,SRR7756432,ERR331436,DRR205606,ERR2602126,SRR7190721,ERR1317891,ERR350355,ERR716015,ERR3860524,ERR321312,SRR9610762,ERR636490,ERR1482757,ERR2532555,SRR6747732,SRR5019503,ERR1236644,ERR474306,SRR1968909,ERR363964,ERR1640605,SRR445033,SRR7754656,ERR249387,SRR953885,ERR339002,SRR6051864,ERR264542,SRR4787316,ERR2690805,SRR5814921,SRR2072356,SRR4733504,ERR472991,ERR1236743,ERR1569943,ERR1564678,ERR1195933,SRR7474653,ERR2227580,SRR1395324,ERR1324544,ERR925528,SRR8804189,SRR2193412,SRR532746,SRR8003722,SRR2039097,ERR2364961,ERR212183,SRR1483989,ERR1574340,SRR4787394,SRR569356,SRR6314871,ERR1272699,ERR1574514,SRR8978998,ERR751872,ERR1281099,SRR1598010,ERR2739153,ERR1321540,SRR8695490,SRR062052,ERR1270451,SRR1215657,SRR013672,ERR1498237,ERR237474,SRR1041464,ERR2759935,SRR6329440,ERR3699171,ERR473668,SRR953982,SRR8198943,ERR119955,ERR885743,ERR278269,ERR2396263,ERR119520,SRR8663306,ERR2496415,ERR1324182,SRR1930122,ERR775585,ERR1571705,SRR7755748,ERR052593,ERR2138530,ERR066414,SRR5189003,ERR1795666,SRR1597123,SRR2194982,SRR7244382,SRR7190414,ERR2017796,SRR7466939,ERR3306736,SRR7232597,SRR5193780,ERR1527093,SRR7881770,SRR6821036,ERR1509003,ERR210563,SRR7664251,ERR493474,SRR1974006,SRR8738381,ERR1492006,ERR697241,ERR1035666,ERR3870596,ERR1500727,SRR7166969,ERR517307,SRR2449085,SRR7284275,SRR8384102,SRR1664200,ERR1316314,ERR2891597,SRR2236737,ERR1280766,ERR2623796,SRR10271871,SRR10413697,ERR1324344,ERR477053,SRR5070728,SRR7050940,SRR6879368,ERR3209817,ERR1578376,ERR2650698,SRR7739616,SRR10233295,SRR6768180,ERR1156313,ERR1284790,SRR3574680,ERR036193,ERR208476,ERR047220,ERR1236335,ERR382005,SRR2085737,ERR375238,SRR10429292,ERR209653,ERR2190161,SRR8030142,ERR162688,SRR5482719,ERR1282474,ERR1735286,SRR071465,ERR162623,ERR069892,ERR2540486,SRR6244023,ERR2749428,ERR1284268,ERR1497421,ERR775978,SRR6412693,ERR1240880,ERR209273,ERR125073,SRR1567235,SRR1212169,ERR3341391,SRR7187893,SRR10664370,ERR1273141,ERR2890529,SRR7895085,SRR6820841,SRR314672,ERR321390,ERR744204,ERR1625164,ERR2738974,SRR3285413,ERR2016014,SRR7458537,ERR052515,ERR1241611,SRR10011437,ERR3683904,SRR7280989,ERR2650488,ERR1235803,SRR6249509,SRR4018071,SRR8307177,ERR1950840,SRR918624,SRR6045770,SRR638845,SRR7686991,ERR011627,SRR8032429,ERR2833502,SRR7176590,ERR363430,SRR2107095,SRR1969852,ERR855036,ERR1285398,SRR9973372,ERR418602,SRR8619348,SRR5875988,ERR3654933,ERR448847,ERR180049,SRR7190555,SRR7174797,SRR4176578,ERR675417,SRR6891411,SRR7230248,SRR7523773,ERR1995307,SRR5152114,SRR1970577,SRR3175499,SRR2244606,ERR161161,ERR1734850,SRR1702374,SRR4149769,ERR418667,ERR3524264,ERR2138597,SRR11096921,ERR855203,ERR646531,SRR7540777,SRR2226779,ERR1285563,ERR461878,SRR7191520,SRR7885262,SRR8882058,ERR3394644,ERR063857,SRR015808,ERR1658806,ERR007663,SRR6881694,ERR2704797,SRR10271774,SRR5024177,ERR1510181,ERR1764346,SRR8804847,SRR6172776,ERR3240191,ERR1316720,SRR6918875,SRR067527,ERR066437,SRR061480,ERR257313,ERR906517,SRR1816440,SRR7176347,ERR357689,ERR3886529,ERR1235088,SRR7184385,SRR7077749,SRR2246273,ERR2089040,SRR8370058,ERR2089260,ERR211592,SRR061205,SRR6766906,SRR6879090,SRR800438,SRR7756641,ERR3412123,ERR449845,ERR752132,ERR059415,ERR928295,SRR2033751,SRR2244000,ERR1325073,SRR5342670,ERR343835,ERR3597956,ERR2602149,ERR1507755,SRR528206,SRR9221279,SRR7285742,SRR016625,DRR051023,SRR6074539,ERR1734135,SRR6249538,SRR7536631,ERR1321238,ERR636376,SRR2064108,ERR900625,ERR1515158,ERR1566009,ERR330640,ERR1480470,ERR714275,ERR580433,SRR6300881,ERR2352029,SRR2082361,ERR1494306,ERR2891055,SRR6158344,SRR8121190,SRR015751,SRR959136,SRR1967472,SRR6323480,SRR5962453,ERR3964846,SRR513437,SRR7800525,SRR6784989,ERR228591,ERR2089042,SRR1753766,ERR1575154,SRR10028738,SRR8981341,ERR1489100,SRR7183815,SRR2415863,SRR077321,ERR1562743,SRR6701890,ERR770995,ERR2891314,ERR481155,SRR1197600,ERR3229904,ERR2286482,ERR3211866,SRR7962284,ERR1478134,SRR6170203,SRR5406201,ERR3684627,SRR1655488,ERR1081258,SRR1238782,ERR163296,ERR525820,ERR1280547,SRR4067971,ERR2749446,ERR3623514,ERR448753,ERR657035,ERR2213094,ERR085259,ERR038382,ERR636517,ERR264350,SRR7188519,ERR1515326,SRR8198803,ERR054609,SRR1765612,ERR010498,SRR3405517,SRR1449626,ERR1270816,ERR1279443,SRR2015823,ERR2217771,SRR8131536,ERR1453500,ERR997602,ERR2892646,SRR1622878,ERR039370,ERR1499137,ERR349809,SRR6191070,ERR1573132,SRR7892334,SRR8808195,SRR9083702,ERR2893174,SRR7164139,ERR311304,SRR346699,SRR8793539,SRR10148672,SRR6252246,ERR1018972,ERR264303,ERR1492936,SRR1973699,SRR7873818,SRR6046206,SRR5193088,SRR10664069,SRR6958903,SRR7458045,SRR6920590,ERR2212845,ERR2711000,DRR090527,SRR1603086,ERR343197,SRR1664293,SRR2187419,SRR539896,ERR3576581,SRR7825954,SRR1840735,DRR148322,SRR7266784,ERR1240912,SRR2194550,SRR3341735,ERR485530,SRR10417640,SRR7151688,ERR477111,SRR6177794,ERR2193857,ERR419741,SRR1962403,ERR1478080,ERR473697,SRR2082281,ERR2497140,ERR2789313,ERR1292554,ERR364011,SRR6045200,ERR461474,ERR2538407,SRR7688477,SRR346701,DRR171685,SRR1630988,SRR925344,ERR758744,SRR6366113,SRR2015922,ERR228658,ERR353072,ERR1489047,ERR2090329,SRR5221462,ERR1081632,ERR085059,SRR6747761,ERR564122,SRR2192757,ERR277055,ERR670692,ERR2169017,ERR2017714,ERR1325460,ERR1045645,ERR2729322,ERR1624734,SRR10577678,SRR067491,ERR1106667,ERR1284577,ERR1456768,SRR9878043,ERR2624025,SRR3593760,SRR7504898,SRR8131547,ERR742912,ERR599073,SRR3728415,ERR744097,SRR3492160,ERR473851,ERR1270860,ERR3524476,ERR1727904,ERR702848,ERR1493022,SRR074250,SRR4787066,ERR1202314,SRR5187523,SRR1656336,SRR4345835,SRR1198954,ERR3211511,SRR1198914,ERR1234728,SRR7080749,SRR9280646,ERR161882,ERR2221249,ERR1514904,SRR5720329,ERR3684671,ERR341237,ERR1729131,SRR1169871,SRR8380694,ERR1509289,ERR1065461,ERR1283549,SRR8784756,ERR1514581,ERR2364358,ERR2089341,ERR2719496,ERR375268,SRR3581333,ERR480658,SRR6045073,SRR5031152,SRR7523808,SRR5037716,SRR7351516,ERR1512881,ERR1273331,SRR6309776,SRR1816628,ERR234816,SRR019463,SRR3290674,ERR2496933,SRR7351613,ERR2364404,ERR924978,ERR2089799,ERR1504189,ERR235926,SRR1177185,ERR2603254,ERR971205,SRR061250,ERR2094472,ERR369215,ERR3403085,ERR2663698,ERR052525,ERR349813,ERR037420,ERR1596818,ERR343724,SRR1761747,SRR10598570,SRR1804307,SRR3617061,ERR144497,SRR7059398,SRR7286924,ERR128752,ERR3900947,SRR557813,ERR433260,SRR5337433,SRR5666045,SRR1975113,SRR6045796,ERR163378,ERR1735056,ERR2889655,ERR2650633,SRR7416198,ERR979983,ERR702818,ERR1491853,ERR414346,ERR434525,SRR7223048,ERR3871186,SRR7175746,ERR011222,SRR3284845,SRR2249395,ERR064813,ERR1236920,ERR900340,ERR228613,ERR340777,ERR776037,SRR398938,SRR7974083,SRR5367692,ERR1264203,SRR2223568,ERR126371,ERR1488723,ERR479429,SRR11088753,SRR6919851,ERR460009,SRR7697341,SRR6675977,SRR6900960,ERR1239809,SRR7867140,ERR716094,SRR6448379,ERR480852,ERR2853830,ERR2602504,ERR046053,ERR2451943,ERR449662,SRR7516275,ERR1326968,ERR1283580,ERR1317978,SRR8464215,ERR716013,SRR7176506,SRR7221220,ERR854947,SRR6938501,ERR1715336,SRR640387,ERR1321521,ERR1625000,ERR1014103,ERR045623,SRR3185122,ERR2868495,SRR3322414,SRR6079344,ERR1570005,SRR6051985,SRR1215293,ERR353283,ERR226234,SRR6323560,ERR855032,SRR7236095,DRR089948,SRR5429816,SRR2761506,ERR1571049,ERR1555306,ERR2836341,ERR2718538,ERR718468,ERR1014517,ERR357593,SRR1614465,ERR1727393,SRR1561994,SRR6428549,SRR2102512,SRR6353936,SRR1195635,ERR997473,SRR538126,ERR007660,SRR4191362,SRR1965149,SRR7402023,ERR1732831,ERR1453710,ERR1497393,SRR3742262,SRR7539936,SRR1967597,ERR1318098,ERR1482020,SRR8198165,ERR1478630,SRR062037,SRR4156115,ERR434462,ERR1480692,ERR494913,SRR1034179,ERR3209852,SRR10231460,ERR2726611,SRR8731232,ERR434389,ERR1325983,ERR182010,ERR1456778,ERR039570,SRR1511063,SRR10229923,ERR119453,ERR3598008,SRR2056457,ERR419814,ERR1063882,ERR449680,ERR736743,ERR2352076,ERR3141805,ERR1877812,ERR1492302,SRR3040516,SRR8926665,ERR702727,ERR714185,ERR2138691,ERR323051,ERR2089353,SRR4070168,ERR1732948,ERR017227,SRR7783860,SRR1761758,ERR2891073,ERR054538,ERR1284660,ERR1478887,ERR348776,ERR3609957,ERR2892365,ERR2396269,ERR052623,SRR8733975,SRR7506444,ERR3047683,ERR1349294,SRR5788353,ERR1507378,SRR024176,SRR2081295,DRR054114,SRR6060982,SRR1426697,ERR1569676,SRR7180151,SRR8552938,SRR2222452,ERR1108969,ERR234759,SRR7077848,ERR2750086,SRR8106787,ERR1282569,SRR4345834,SRR1995332,ERR1035629,SRR7739439,SRR1614397,SRR2231792,SRR8382748,ERR2663487,ERR2690161,SRR6748197,ERR1732586,ERR3211649,SRR7656134,SRR10326318,ERR3372430,ERR2747808,ERR600281,SRR7501505,SRR7183926,SRR1597579,ERR1658755,ERR716997,ERR751954,ERR133953,SRR8164869,ERR211648,SRR190859,ERR2608520,ERR208349,ERR158742,SRR10341579,ERR206202,ERR3682385,SRR8074822,SRR7589411,SRR3322717,ERR1658648,ERR338164,SRR1544418,ERR2528891,ERR2788926,ERR2017473,ERR129718,SRR533723,SRR1513464,SRR5666005,ERR1320697,SRR5281829,SRR11005776,SRR7012018,ERR1422665,ERR1281834,ERR2843642,SRR6938640,SRR2565544,SRR6051355,ERR928244,ERR035465,ERR714609,SRR7191730,ERR425620,SRR1183643,ERR1735220,SRR6045313,SRR10049553,ERR1066128,SRR034554,SRR1118612,ERR3053483,ERR2496422,ERR589428,SRR138315,SRR7214055,ERR011040,ERR3336983,SRR7363546,SRR7223026,SRR024246,ERR1625297,SRR7539690,ERR1429747,ERR551959,SRR8199171,ERR221420,ERR720049,ERR1499304,SRR1161287,ERR314541,SRR1491248,SRR8647333,SRR10378107,SRR10350946,SRR9966420,ERR2854172,ERR266122,ERR249240,ERR1271489,SRR4069841,SRR5651449,ERR884761,SRR528458,ERR930277,SRR3284835,ERR1503914,ERR755433,SRR1918985,ERR3899982,ERR377275,ERR1483001,ERR1563552,SRR4345746,ERR2090118,ERR2750454,SRR5070976,ERR298655,SRR4019211,SRR2121568,ERR1496982,ERR2892741,ERR485259,SRR2960524,SRR1816611,ERR3961677,ERR751808,SRR7539971,ERR360683,SRR1225565,ERR3871323,ERR3598076,ERR1239161,ERR1024831,ERR670691,ERR363309,ERR1569636,ERR1326529,SRR1623079,ERR3963867,ERR2597429,SRR7278523,ERR1045640,ERR197177,ERR2728832,ERR3004242,ERR1172553,ERR2274837,ERR748353,SRR6468710,ERR352677,SRR7349364,ERR1247511,SRR6327927,SRR807414,ERR1735439,ERR517382,SRR7442230,SRR1034431,SRR1161301,SRR6816928,SRR537725,ERR572846,SRR9165329,ERR1495259,ERR2649586,ERR675352,SRR8086066,ERR222613,SRR1723398,SRR549422,SRR6353825,ERR473018,SRR1048247,ERR493475,ERR3409355,SRR528217,SRR770091,SRR2251613,ERR1791664,SRR2248206,ERR525933,ERR719491,SRR7358262,ERR119448,SRR2225718,ERR1764228,SRR1562656,SRR1966739,ERR1242027,SRR7179995,SRR1491687,ERR033072,ERR1325707,ERR460047,SRR3658054,ERR1065762,ERR1727425,SRR1170886,SRR6046704,SRR4293168,SRR1501076,SRR1272907,SRR3271884,SRR7620546,ERR1082856,SRR835292,SRR6938539,ERR434574,ERR1272545,SRR651327,ERR027026,SRR7521231,ERR1242278,SRR4052148,SRR5328245,SRR7189970,ERR364167,ERR048515,SRR9722631,ERR1574267,SRR2029101,SRR653168,ERR2891931,SRR7106698,SRR5451269,ERR498031,ERR2663872,SRR2174134,ERR2749849,ERR1483556,ERR1658233,SRR4734693,ERR1230749,SRR1956772,SRR10272414,ERR2602284,ERR1795674,SRR5575415,SRR4181642,ERR1477964,SRR6053531,ERR024688,ERR854686,ERR2777828,SRR8527075,SRR071463,ERR1045276,ERR3901884,ERR714115,ERR052663,SRR5405682,ERR473237,ERR190172,SRR2223600,ERR369216,ERR2932821,ERR1507313,SRR5005426,ERR1566351,SRR7190116,ERR1658724,ERR2739151,SRR540725,ERR2397351,ERR120360,SRR490744,SRR6958811,SRR2823716,SRR7538851,SRR4181641,ERR1729223,SRR7787622,ERR2663710,SRR4149304,SRR6479481,SRR3068708,SRR2075138,ERR473213,SRR532194,SRR1553854,ERR1281504,ERR2799491,SRR539811,SRR1631368,SRR1588411,ERR1481533,ERR1316478,SRR8552936,ERR357691,ERR170668,SRR7184013,SRR6323152,SRR10727906,ERR2623152,SRR5985810,SRR7426952,ERR1191965,ERR2190148,ERR1658612,ERR1235003,SRR8204558,SRR7190425,SRR6079370,SRR3190931,ERR1479020,SRR2249029,ERR1259981,ERR2658140,ERR884759,SRR1593939,SRR8090660,ERR2116977,ERR418734,ERR2691008,SRR7209096,SRR015571,SRR8177322,SRR10417740,SRR6014700,ERR855129,SRR447651,ERR387549,ERR023376,ERR2747991,SRR7885242,ERR2601957,SRR7346133,ERR1234376,ERR1507112,ERR2623118,SRR060786,ERR552583,SRR3216120,ERR1572057,ERR1499309,SRR7688390,SRR2081361,ERR1284483,SRR7469128,SRR10085556,ERR3901057,ERR363935,SRR1726167,ERR374985,SRR6490609,SRR5121065,SRR6747748,ERR314392,ERR2891472,ERR357807,SRR5986542,ERR1324204,ERR1507108,SRR1965137,SRR629778,ERR3062256,SRR1411133,ERR2808656,ERR1489167,SRR6046199,ERR2738551,ERR2749479,SRR4345532,SRR1655243,ERR2365085,ERR1271154,ERR2090346,ERR016713,SRR5342860,ERR1489225,SRR1212358,ERR319339,ERR2889957,ERR374900,ERR1493520,ERR2524363,SRR1055763,ERR718429,SRR3321835,SRR6344703,ERR775684,ERR3860687,SRR549534,SRR8658221,ERR1562750,ERR3560714,SRR346680,ERR1658212,SRR3730537,SRR7170080,SRR6680348,SRR6173163,ERR841810,ERR213274,ERR1481506,SRR5888715,SRR1967234,ERR419963,ERR2213851,SRR8732232,ERR1230510,SRR4038977,ERR2090410,ERR2641558,ERR636491,SRR7417945,ERR473002,ERR1270802,SRR2193440,SRR6185137,SRR6984741,ERR1482371,DRR077018,SRR155596,SRR1511023,SRR7011996,SRR1576237,ERR1230678,ERR976678,ERR257379,ERR1729196,ERR2719705,ERR719361,ERR459871,ERR1240753,SRR5019542,ERR108651,SRR1177183,SRR918298,SRR5216493,ERR773795,ERR1280177,SRR8071154,ERR349808,ERR3901862,ERR1658174,SRR1561362,ERR2190039,ERR1511535,SRR3731830,SRR1031070,DRR148341,SRR10032574,ERR414316,SRR6375614,SRR1564341,SRR6032594,ERR1202481,ERR3928720,ERR589624,SRR2223195,SRR1139518,ERR3576745,SRR3322698,ERR072083,SRR6384997,ERR1729063,ERR1727536,SRR1501657,ERR1235952,ERR019939,ERR054481,SRR960753,ERR1273433,SRR388676,SRR1735628,SRR5278328,ERR1204857,SRR1581503,SRR5665994,SRR6784590,ERR1247195,ERR719613,SRR3510630,SRR8756606,ERR319335,ERR984789,SRR6385051,ERR1069385,SRR7010479,ERR737506,SRR3729354,ERR1236482,ERR841868,ERR2694529,SRR7657837,SRR6670123,SRR5054515,ERR023652,SRR8805032,ERR1494892,SRR5188381,SRR1655765,SRR9671361,SRR5031273,SRR5585350,SRR1561309,SRR10247515,ERR743019,SRR2191922,SRR4184747,ERR350247,SRR4788314,ERR1733268,SRR5851094,SRR6901015,SRR3663449,ERR1493184,SRR2533414,ERR525925,ERR375081,SRR496784,ERR387084,SRR10013474,ERR054059,ERR460537,SRR3574673,ERR550646,SRR3146348,ERR246910,ERR161283,ERR2853419,ERR671913,SRR7077630,ERR473875,ERR025036,SRR533294,SRR399027,ERR3141780,SRR1034173,ERR176737,ERR719765,ERR1490399,SRR918095,SRR9842407,ERR2110710,ERR028681,ERR1324538,ERR855071,SRR5909286,SRR770080,SRR1427097,SRR6743574,ERR048251,SRR6184762,ERR2524343,ERR1094790,SRR8303594,ERR438947,SRR1993479,SRR2249506,ERR1010104,ERR246653,ERR2274810,SRR2192827,ERR478981,SRR7738128,SRR7873814,SRR10728009,SRR2250668,SRR7495493,SRR7343868,ERR1284969,SRR7821063,SRR10053747,SRR071575,SRR5482717,SRR7456782,ERR1493931,SRR5864614,ERR1082969,ERR2732873,SRR1248802,SRR8692188,ERR360716,ERR3886333,SRR6107321,ERR377506,ERR064609,ERR2089194,SRR8449838,ERR1624943,ERR1735432,SRR7058466,SRR10777190,ERR580396,ERR1493682,ERR748168,SRR8084325,ERR1242003,SRR7183639,SRR6467535,ERR1241959,ERR026317,ERR1280678,SRR3330219,ERR279271,ERR222626,SRR7413786,ERR1443231,SRR4069926,SRR6184928,ERR1658546,ERR3330975,ERR2591903,ERR162422,ERR3240197,ERR562928,SRR6342078,ERR775350,ERR2891832,SRR1706151,SRR7172182,ERR1238992,ERR2891479,SRR1491699,SRR10271892,SRR6680346,ERR1578358,ERR1566497,ERR900582,ERR1285632,ERR1728015,ERR1217451,ERR377166,ERR185180,ERR841904,ERR414511,SRR5251080,SRR1963505,SRR918514,ERR026669,ERR1564525,ERR066329,ERR2719189,SRR7165414,SRR6323155,ERR1477897,SRR8353793,SRR7054090,ERR1282179,ERR311149,ERR1511132,ERR1565929,ERR206144,ERR754993,SRR7986285,ERR987400,ERR3598073,SRR036128,SRR7280869,ERR460700,ERR2212850,SRR1426875,SRR3319070,SRR1814917,ERR751553,ERR026926,SRR2244495,SRR5024530,ERR1821205,ERR1239135,SRR1586201,ERR181772,SRR7041751,ERR3684553,ERR388539,SRR5989302,ERR2363662,ERR018908,ERR044804,ERR1285282,SRR8084293,ERR3576607,ERR279120,ERR479136,ERR3684114,ERR2435628,ERR419964,ERR751585,SRR6181320,ERR473304,SRR545609,SRR8510036,ERR298162,SRR8482339,ERR1240538,ERR374782,ERR2622963,SRR2237577,ERR364179,SRR2029241,ERR449744,ERR471315,ERR2738100,SRR1968694,ERR2988698,SRR8786758,SRR8766684,ERR1477500,SRR1491541,SRR6215591,SRR7468850,ERR845939,ERR1494133,SRR6439731,SRR1037810,SRR5008230,SRR7251435,ERR2227948,SRR2032029,ERR3224587,SRR918102,SRR4897753,ERR175488,ERR363838,ERR178721,SRR1139524,SRR000059,SRR7738157,ERR775338,SRR3928727,ERR117679,ERR038375,ERR1234978,ERR3560670,SRR1185783,SRR2477580,ERR473609,SRR533892,ERR2631724,SRR6191673,SRR1958602,ERR257267,ERR1508887,SRR6249496,ERR1198013,ERR2138371,ERR1729154,ERR017102,ERR1563065,SRR533897,SRR6045653,ERR1734468,ERR279249,SRR8804522,SRR6045580,SRR1041892,SRR3578952,SRR1946856,ERR2785448,ERR841794,SRR3729327,ERR1271134,ERR133785,ERR461531,ERR039277,SRR5367689,ERR1498902,ERR3411874,SRR4164027,ERR479423,SRR8126708,ERR1282884,SRR5396355,ERR1563564,SRR3225250,ERR3411246,ERR3402936,ERR266568,ERR1204177,ERR901927,SRR1596704,ERR2602254,ERR1234411,ERR2538425,SRR2913541,ERR1564445,SRR9942597,ERR2436039,ERR193214,ERR1283156,ERR119575,ERR3902468,SRR7195057,SRR2976044,ERR348894,SRR1511524,SRR8113784,ERR2603140,ERR064490,SRR1212281,ERR1326960,SRR5042900,ERR2765149,ERR363982,SRR8731241,ERR1285952,ERR024256,SRR9302546,ERR2623569,ERR2216360,SRR1753821,ERR540000,ERR1453473,SRR6059104,ERR1326754,SRR7506704,SRR6046118,SRR538214,ERR774863,ERR011466,ERR718471,ERR748142,SRR7841387,SRR1491016,ERR2833504,ERR054214,SRR2174084,ERR111116,ERR2280164,SRR8248738,ERR2538512,ERR1283224,SRR6184731,SRR1159232,ERR594370,ERR775046,SRR6046916,SRR533514,ERR1788610,ERR190497,ERR1081439,ERR479219,SRR5318947,SRR2156494,ERR045953,SRR8130972,ERR2663715,SRR7091945,SRR7187899,ERR1734101,ERR1007797,SRR6332162,SRR8176586,SRR6046188,SRR1973702,SRR7183554,SRR7090671,SRR9719431,ERR3062151,SRR8862746,SRR5312219,ERR1270849,ERR1578301,ERR1493142,ERR1600627,SRR8199393,SRR8199071,SRR1785963,SRR1047156,SRR10113081,ERR1563684,SRR1765556,SRR5788377,ERR2747899,SRR2191120,SRR6044827,ERR2090637,ERR2890883,ERR2650735,ERR2757359,SRR10435119,SRR8060827,ERR209135,SRR1967654,ERR716943,SRR896287,SRR5633099,SRR6486876,SRR7163883,ERR1658213,SRR1593386,SRR5194247,SRR1965741,ERR2747960,SRR5890571,ERR418447,SRR10843756,SRR7284869,ERR697223,SRR532672,ERR469665,ERR1569641,ERR1491073,ERR2710410,SRR5626487,ERR1504640,SRR5184664,SRR1967155,SRR057681,ERR1270824,SRR8356639,SRR7106901,SRR7754032,ERR1727621,SRR3731760,SRR8803157,ERR1500807,ERR3682270,SRR7431556,SRR8808034,ERR485715,SRR1159300,SRR4240651,ERR632937,SRR1980366,SRR7286406,ERR158718,SRR7277875,SRR8192960,ERR2729602,ERR424994,SRR6983012,SRR7344639,SRR1765307,SRR1175775,ERR1283843,SRR2251580,ERR264505,ERR715186,ERR2611602,ERR2506268,ERR3961416,ERR702700,ERR2435363,ERR173582,ERR164773,SRR7892262,SRR6287118,SRR6833848,ERR2932922,ERR433311,SRR3510625,SRR892624,ERR1477847,SRR9886065,ERR2532976,SRR5788134,SRR5418778,SRR6485759,SRR7176226,SRR8188952,ERR158600,ERR502933,SRR3742252,ERR419522,SRR3730434,SRR1968778,ERR1279736,ERR2668433,ERR386291,ERR318605,SRR6236427,SRR1162638,ERR2216392,ERR1325846,ERR2299436,ERR264358,SRR3731445,ERR743060,ERR434434,ERR854683,ERR2496570,SRR7825857,ERR2359924,SRR5193097,SRR7911522,ERR222990,ERR067661,ERR1283106,SRR10254695,SRR2081618,ERR1487566,ERR204033,ERR2738897,DRR014151,ERR226283,ERR039284,SRR3944135,SRR2244181,ERR751482,ERR1572890,SRR1922558,ERR1100454,ERR1025583,ERR2594873,SRR7967786,ERR245784,SRR7349321,ERR1217272,ERR3901523,ERR1477659,SRR6046560,SRR3581440,SRR5990261,ERR948822,SRR2559397,SRR8749023,ERR2364157,ERR040054,ERR374577,SRR5820360,ERR570321,SRR7217588,ERR052516,ERR1578484,SRR3391821,SRR6212571,ERR1574375,ERR343784,SRR4787437,SRR5216115,ERR1279373,SRR534575,SRR011109,SRR1566191,SRR5574030,SRR3474002,SRR1462488,ERR067694,SRR6768172,ERR1564259,SRR6052787,ERR1483113,ERR1081550,SRR7106643,SRR7286674,SRR7948069,ERR3524452,SRR8806545,SRR5927218,SRR7458513,SRR059372,ERR1241180,ERR3900910,ERR719760,SRR2237723,SRR2251599,SRR6052867,ERR449779,ERR2603255,ERR023813,ERR3411718,SRR2191107,ERR1764242,SRR5865014,SRR4787074,ERR1566431,ERR1734561,ERR1494301,SRR8354128,SRR8384436,SRR7540114,ERR1247387,ERR027952,SRR1624803,SRR1965760,SRR1637046,SRR6373705,ERR751564,ERR1327082,ERR1499148,ERR473846,ERR1735765,SRR10038930,SRR7662797,ERR1727681,SRR10590742,ERR264243,ERR459451,ERR2932950,ERR066361,ERR720105,SRR1177232,ERR719151,ERR539629,SRR6702130,SRR1969991,ERR134411,ERR2017142,ERR1491212,ERR175920,ERR2738823,SRR7285873,ERR439168,SRR3048695,SRR8506047,SRR3048536,ERR1327093,SRR6927217,SRR7833082,SRR2866058,ERR054291,ERR1415457,SRR7993912,SRR6172963,SRR1614577,SRR3642568,SRR1655988,SRR6172671,ERR2744650,ERR343062,SRR3241861,SRR3224776,ERR1564246,ERR1509181,SRR7091962,SRR9722600,ERR2241916,ERR161962,SRR8100773,SRR10420009,ERR060333,SRR7012942,DRR019499,ERR1242173,ERR1081669,ERR1507196,SRR9878253,SRR7277880,ERR1574433,ERR1488058,ERR204179,ERR1282952,ERR1507793,SRR2198952,ERR1082424,ERR019446,SRR8136860,ERR331418,ERR067807,SRR7909673,SRR6045027,ERR1240472,SRR1958589,ERR1490574,ERR2892307,SRR3156754,SRR1916398,ERR1952508,SRR10593646,ERR3684135,SRR6195137,ERR1727938,SRR1505170,SRR6236370,ERR716992,SRR1561324,ERR459841,ERR1483065,ERR1321728,ERR1509252,ERR1504790,ERR1333967,SRR10810329,ERR263909,ERR752158,ERR984905,SRR8198958,ERR1325261,SRR7535053,SRR3932376,ERR027638,ERR2540502,SRR6389523,SRR6452762,SRR090456,SRR4788164,ERR011767,SRR3344460,ERR3902077,SRR2068078,SRR1041456,ERR855386,ERR067884,ERR2525514,ERR1478163,ERR718372,SRR2250368,ERR278849,ERR2890799,ERR092293,ERR042227,ERR755330,SRR2082117,ERR028936,ERR363386,ERR211416,SRR1803856,SRR7130589,SRR1118634,SRR11140547,ERR1230701,ERR779860,SRR7910070,ERR323035,SRR532682,SRR7475301,SRR1605642,ERR2506082,SRR5951683,SRR1814495,SRR7073030,SRR491271,ERR976453,ERR2138724,ERR403326,SRR6163748,ERR461638,SRR6451760,SRR7645926,ERR2750303,SRR7892326,ERR1481711,SRR4294723,SRR545435,ERR715117,SRR8991892,ERR1728320,SRR6039454,ERR1211707,SRR10350336,SRR5039796,ERR1292555,ERR1235017,SRR1612257,SRR6045408,SRR7346634,ERR2718792,SRR786056,SRR7608259,ERR2089494,SRR2237519,ERR1573214,ERR133963,SRR1767779,ERR2719839,ERR1510656,SRR059339,SRR1186369,ERR434838,SRR1645861,ERR1270643,ERR2090764,ERR1565196,ERR2508891,ERR1288889,ERR2214434,ERR1230633,ERR249232,SRR7456328,SRR6252966,SRR2984723,SRR7267733,ERR134631,SRR488619,SRR5892859,ERR1952412,ERR751140,SRR3371779,SRR7414672,ERR278619,ERR2651187,ERR870434,ERR2738746,SRR6757663,ERR1482634,SRR7087958,ERR204178,ERR599377,SRR7013796,ERR2623259,SRR1970140,SRR1655855,ERR178797,SRR7474376,ERR1242105,ERR117460,SRR527896,ERR211149,ERR1795760,ERR1492623,ERR085203,ERR1514958,ERR117514,SRR7401607,SRR4181489,SRR4235445,SRR7183870,ERR1640678,ERR023888,ERR586930,ERR038277,SRR646439,SRR5936511,SRR7073033,SRR7707773,ERR2008125,SRR6785035,SRR9734403,SRR7539533,ERR134821,ERR1018228,SRR7183899,ERR226439,ERR3597805,SRR1980613,SRR540429,ERR2737949,SRR6676742,ERR460237,SRR6399759,SRR5997367,SRR1633490,SRR6426865,SRR2231829,ERR2737771,ERR3964222,ERR3576411,ERR204012,SRR7767350,ERR1480781,ERR1658848,ERR2089348,ERR1496680,ERR1574300,SRR4345766,ERR176639,ERR356217,SRR5193229,ERR016645,SRR3574798,SRR2724163,SRR1519885,ERR353147,SRR1816716,SRR3391945,SRR2083220,ERR564092,SRR1206007,SRR7049016,ERR045426,SRR2248270,ERR1764291,SRR7826932,SRR5110809,SRR2250571,SRR324752,ERR1045620,ERR3901348,SRR172664,SRR4419668,SRR5220933,ERR1214452,ERR2364549,SRR5063026,ERR1279505,ERR3403152,ERR1282190,ERR1281227,SRR6179432,ERR776628,SRR9018453,ERR3061944,ERR1477649,ERR490703,ERR1494698,ERR228617,ERR2890387,SRR7215432,SRR1804327,SRR545423,ERR066427,SRR360790,ERR912622,SRR6919257,SRR7138649,SRR10337416,ERR737184,ERR314205,SRR1950883,ERR064898,SRR7013881,SRR3663440,SRR7726369,SRR7077635,ERR1045279,SRR6385049,SRR003075,ERR1727909,ERR750888,ERR419126,ERR370195,SRR9965366,SRR6045235,ERR688536,ERR2729289,SRR10412634,SRR8804214,ERR600619,SRR4786429,SRR9093128,ERR845821,ERR360203,SRR7151543,ERR2750211,ERR2138451,ERR1507812,ERR715284,SRR3530636,ERR1283992,SRR9722625,ERR589757,ERR3610009,ERR1564173,ERR2213724,ERR347788,ERR1236128,ERR1284162,SRR2002738,SRR3728650,SRR8142790,SRR5893032,ERR580422,ERR298152,ERR190420,SRR1554508,ERR2892676,SRR8086028,ERR2017676,SRR1769844,SRR1745555,ERR1507304,ERR439638,ERR414445,SRR2237582,SRR918280,ERR719312,SRR6000496,ERR569259,SRR6508096,ERR2138457,SRR8113786,ERR375449,ERR540253,ERR1241447,ERR1195563,ERR984459,SRR7348935,SRR363677,ERR900489,ERR3411076,ERR352730,ERR1272105,SRR8858286,ERR037043,SRR10113225,ERR2506324,ERR2641557,ERR1481310,SRR3944441,SRR1965037,SRR149195,ERR2602215,SRR918103,SRR7641438,SRR7754034,SRR071488,ERR2710466,SRR7738096,ERR1671820,SRR1012300,SRR292262,SRR8808069,SRR8071116,ERR1497383,ERR2683614,ERR1235385,ERR862497,ERR636328,ERR3211639,ERR866401,SRR3217375,SRR8498118,SRR6046863,SRR7830605,ERR1109010,SRR2029084,SRR1915934,SRR549708,SRR6668060,ERR884739,SRR019469,ERR1482542,ERR3901117,SRR353924,ERR1066180,ERR2130830,ERR1510689,ERR144585,ERR3900893,SRR1501492,SRR1555358,ERR2691248,SRR7310567,ERR1230974,ERR2750774,ERR2892862,ERR928300,SRR4787424,SRR7511761,ERR3062263,ERR144816,SRR062074,SRR8083650,SRR7551902,SRR6451726,SRR1537501,SRR8071158,ERR418584,SRR2237609,SRR1959362,SRR1118689,ERR317029,SRR062329,SRR8072924,SRR6486390,SRR6235865,SRR10861709,SRR2237810,DRR171693,ERR540329,ERR985131,SRR3660018,ERR900246,ERR1008765,ERR120176,ERR1492325,ERR1563788,SRR360496,ERR3330978,ERR2280571,SRR8086123,ERR1236433,SRR8400004,SRR2246281,ERR460776,SRR1034161,SRR6482102,SRR8087225,SRR7962334,SRR7350701,SRR7176621,ERR120114,SRR8113897,ERR260223,SRR7866065,ERR1857029,SRR4195745,ERR025885,ERR1235712,ERR744296,ERR1327128,SRR1449818,SRR2157042,ERR3224578,SRR6367622,ERR175617,SRR6865500,ERR2497077,SRR5892879,ERR403354,SRR2550006,ERR2843677,SRR6750674,SRR1160260,ERR2868350,ERR418422,ERR026070,SRR3728500,ERR266554,ERR1743751,SRR2090080,SRR6727483,SRR9877820,SRR1544166,SRR7191528,ERR1658060,SRR1816506,ERR1251482,ERR2785497,ERR1574515,ERR422766,ERR3685571,ERR120467,SRR541348,SRR6046771,ERR1018957,ERR2365034,SRR5023948,ERR1241950,SRR6219286,SRR6170578,SRR137160,ERR340549,SRR2244414,ERR1285675,SRR5023282,ERR032152,SRR7471035,ERR2749845,ERR1600546,ERR2765003,SRR6468557,ERR2760162,ERR3060990,ERR2434490,SRR6111101,SRR801837,ERR697235,SRR10872198,ERR2227602,ERR1727651,ERR1566116,ERR1069234,SRR5412434,ERR501432,ERR352424,ERR279234,SRR7696819,ERR048246,ERR1564024,SRR6045023,ERR017058,SRR7495522,ERR017288,ERR1732673,ERR1018986,ERR2757384,ERR272218,SRR896377,SRR8454533,ERR2622818,ERR049115,ERR1624843,ERR1492296,ERR2089414,SRR3729476,SRR7351388,ERR193667,SRR135611,ERR187476,SRR5583123,SRR6474944,ERR271781,SRR6046017,SRR7457988,ERR060023,SRR4308341,ERR3322043,ERR3682319,ERR1600714,ERR1318212,ERR176666,ERR022907,ERR2225308,ERR3395676,ERR657356,SRR892593,SRR7662638,SRR1815456,SRR7992634,ERR1489013,ERR1422399,ERR2694241,ERR1292716,SRR6178996,SRR5742393,SRR6747994,ERR377191,ERR3902457,SRR1816662,ERR117497,SRR3340424,ERR1562920,SRR6475529,SRR7050023,SRR445083,ERR1504319,ERR752164,SRR958382,SRR413662,ERR338281,SRR5500424,ERR051996,SRR7895066,SRR6938506,SRR2199392,ERR1065850,SRR6045584,SRR5944607,ERR1202406,SRR6808943,SRR6204392,SRR5071083,ERR2213068,SRR6107506,SRR7215519,SRR5016982,SRR7519522,ERR1671825,ERR2189917,ERR204093,SRR1561715,ERR191773,ERR2041259,SRR2047297,ERR461162,ERR1063885,ERR748312,SRR537941,SRR7179889,SRR7551046,ERR316417,SRR6323325,SRR1159540,SRR8524715,SRR8619353,SRR2041965,SRR7687005,ERR1100665,ERR1453740,ERR2891054,ERR2694517,ERR3402809,SRR7439575,SRR7738070,ERR064097,SRR5215478,SRR7417619,ERR349043,ERR540043,ERR1511006,SRR1623205,SRR1958627,SRR1060674,ERR353059,SRR8788789,ERR2650579,ERR419660,SRR5122697,ERR039990,ERR866410,SRR9965253,ERR473333,ERR039890,ERR2799273,ERR1236790,SRR7948047,ERR369232,ERR1172589,ERR382026,ERR164805,ERR374923,ERR1453521,ERR1563463,ERR1489287,ERR1569649,ERR1282394,ERR1496889,DRR099834,ERR587371,SRR8701087,ERR033089,SRR1544218,ERR1239423,ERR1488564,ERR1671720,SRR2237444,SRR2121037,SRR7738143,ERR1482917,ERR067584,ERR1492599,ERR758914,ERR1317043,SRR2189053,ERR1494291,SRR1031263,ERR1541501,SRR1753842,SRR1571296,ERR490876,SRR1968200,SRR1492466,ERR3902529,ERR3871175,SRR10815194,ERR540303,SRR3049069,ERR064137,ERR2738207,SRR3663425,ERR868450,ERR2863477,SRR2062631,ERR775695,SRR2081532,ERR1284742,SRR7417305,SRR7176502,SRR6324216,ERR2739115,SRR3111850,SRR7540306,ERR3901140,ERR011239,SRR1592670,SRR2131375,SRR7189831,SRR1656274,SRR1038226,SRR1813667,SRR952374,ERR573294,ERR2759600,ERR210677,ERR210550,SRR7662928,ERR066337,SRR958510,ERR176569,ERR3685582,SRR8512221,ERR026095,ERR026536,ERR2750243,ERR2799644,ERR1326024,ERR1494208,ERR163433,ERR1764135,ERR1241149,ERR321596,SRR1015720,SRR6202049,ERR3467550,SRR1614729,SRR11026710,ERR2532486,SRR6881666,SRR7886586,ERR525961,SRR8353883,SRR5850029,SRR8443403,SRR5124286,ERR2435617,ERR2434499,ERR553918,ERR2691027,ERR018576,SRR1656195,SRR6983426,ERR3337644,ERR909427,SRR7986296,ERR144560,ERR1324490,ERR1270871,SRR1437955,ERR1672817,ERR1102368,ERR1283113,SRR5006426,ERR731350,ERR3337473,ERR714894,ERR1035692,ERR1242330,ERR2794934,SRR4180641,ERR1507086,ERR1578575,ERR3726355,SRR2244920,SRR7187035,SRR5936525,ERR067708,ERR1509912,SRR6170249,ERR360548,SRR5216514,ERR1281402,SRR537690,SRR650084,ERR1282127,SRR5724812,ERR1230710,ERR101902,SRR7525208,ERR414785,ERR433394,ERR2749973,SRR330071,ERR896030,ERR266589,ERR1247558,ERR1723883,SRR065340,SRR7826946,SRR1046314,ERR461617,ERR2893112,ERR2739021,ERR2601884,ERR2190077,SRR6216812,ERR2891930,ERR1729417,SRR8109491,ERR1491032,SRR8888207,ERR2663513,ERR349025,ERR3409120,ERR063831,SRR7415040,SRR6838392,SRR6727765,ERR349693,SRR748575,SRR10272217,SRR1968571,ERR3682234,ERR1764343,ERR2232606,SRR7176305,SRR6929857,ERR3685600,SRR1491479,SRR8804193,ERR1324555,ERR321404,SRR7191179,SRR3170260,ERR1515205,ERR1318270,SRR8618796,ERR1024678,SRR7270903,ERR1317613,SRR3131214,SRR5788188,SRR6922724,ERR600845,ERR1490528,ERR3239960,ERR1493322,SRR1655814,SRR5405668,ERR341145,SRR2194063,SRR6856519,ERR180837,ERR1575096,SRR1765698,SRR10870994,ERR023751,ERR216977,SRR2236893,SRR7125635,SRR652934,ERR1316444,SRR2135734,SRR7190232,SRR3578807,ERR1489357,ERR1541439,ERR2524794,ERR2611621,SRR2194883,SRR7984948,SRR1501693,SRR7687902,SRR7049204,SRR950712,ERR3902314,SRR3392732,SRR063767,ERR1284710,ERR600852,ERR2091003,ERR374990,ERR1285019,SRR7522949,ERR161888,ERR719013,SRR1031104,SRR1269970,SRR1122615,ERR2641613,SRR6216875,ERR326198,ERR1575112,ERR1234318,ERR108325,ERR439171,SRR8094702,ERR414791,SRR5905564,SRR7190516,ERR1280139,ERR1857033,ERR1595354,SRR7495721,SRR6439871,ERR117457,ERR2890290,SRR7631790,SRR1999968,ERR1730415,SRR7230737,ERR213289,ERR2130564,SRR7064581,ERR1479223,ERR1510415,SRR7892273,ERR600592,ERR751261,SRR7664231,ERR2833158,ERR176448,ERR1317385,SRR8655420,SRR8215987,ERR046273,SRR7106743,ERR3394628,ERR1236847,SRR6412579,ERR1321258,ERR2890777,SRR10325434,SRR3417497,SRR8204562,ERR3479263,ERR1573092,ERR2689910,ERR321387,ERR1510841,SRR7535098,SRR7176622,SRR1141175,SRR7992563,ERR3191301,ERR1247909,ERR025976,SRR2056397,SRR7525218,SRR5280388,ERR1236221,SRR8498266,ERR715359,SRR3731610,ERR1481582,ERR3341399,SRR3322712,SRR7414608,SRR8100803,ERR479103,SRR1196589,ERR481087,ERR158717,SRR5017314,ERR045409,ERR460822,SRR7841572,SRR6107262,ERR162618,SRR1574280,SRR3829559,ERR1281240,ERR1482256,ERR357507,SRR2081466,SRR6116945,SRR4233923,ERR702740,ERR2217925,SRR5920245,SRR5815615,ERR2799470,ERR190449,SRR8637899,SRR5344754,SRR401318,ERR2868500,SRR1597259,SRR539495,SRR6045085,ERR2212838,SRR7544696,SRR6473355,SRR6116980,SRR7280941,ERR311500,SRR3184161,SRR8097916,ERR245730,SRR6949573,ERR1407384,SRR556134,SRR10277362,ERR229927,SRR7873870,ERR375160,SRR2177975,ERR1791635,ERR1239054,SRR8484168,SRR2194119,SRR7501717,ERR375488,SRR5434354,ERR1715459,ERR1563652,ERR1271733,SRR062403,ERR862540,SRR2228008,SRR5221861,ERR277038,SRR1816755,SRR1969538,SRR2481291,SRR1118469,SRR1491473,ERR2889891,ERR925251,SRR071490,SRR3405519,SRR10337415,ERR363568,ERR1240206,ERR636509,ERR1231141,ERR161031,SRR7166115,ERR2893080,ERR1571053,ERR2090280,ERR1510780,SRR8809421,SRR10571009,ERR708454,ERR1324212,SRR1031890,SRR1816032,SRR7346607,SRR2001429,SRR2082580,SRR3574653,ERR854877,SRR7012925,ERR2435083,SRR1519449,SRR5202334,SRR3574292,ERR714288,ERR484798,ERR473776,ERR1272138,ERR1349293,SRR1967892,SRR8198949,ERR737107,SRR2038685,SRR8498301,SRR6921957,SRR6921974,SRR6049564,SRR7030163,ERR298704,SRR7204397,ERR2623112,ERR3211845,ERR987482,SRR1575998,SRR10569434,SRR1795945,SRR7783892,SRR7350632,ERR418350,ERR908630,SRR1041535,ERR360530,SRR533788,SRR3465348,ERR2719632,SRR8804461,ERR1260194,SRR8052864,ERR2091005,SRR6045263,SRR5405626,SRR6191067,SRR7167742,SRR8805061,SRR945099,SRR7645958,SRR7902628,SRR1197703,SRR9877972,ERR2738915,SRR1967802,SRR538245,ERR1235920,SRR10337531,ERR228690,ERR340564,SRR2018074,SRR2134857,SRR6908131,SRR7351331,ERR1430947,ERR1317402,SRR5650138,ERR862304,ERR1231182,SRR2250908,SRR5141969,ERR2690432,SRR1031579,ERR525878,ERR1478769,ERR2718436,SRR9985835,ERR209478,SRR1528872,ERR260236,ERR2622903,ERR1572049,ERR351728,ERR1497589,SRR4195640,ERR1625014,SRR7178189,ERR024766,SRR10097617,SRR3111835,SRR6201869,ERR3412119,ERR197261,ERR1281618,ERR129732,SRR7469859,ERR1574325,ERR1100481,SRR4115690,ERR1727945,SRR636701,ERR1658844,ERR2402805,SRR341698,SRR1596852,SRR6108662,SRR1814794,SRR9335410,SRR5328230,SRR5651433,SRR3178047,ERR067936,SRR8127977,SRR6511966,SRR7884526,ERR2833338,ERR1764150,SRR6216751,ERR3337603,ERR1494647,SRR3438321,SRR640378,SRR7077723,ERR1292580,ERR1235488,ERR370155,SRR521275,ERR1493036,SRR1646566,ERR998589,ERR2749457,ERR1322526,ERR971140,SRR038415,SRR6898818,SRR7077874,SRR408490,SRR1969400,SRR8803426,SRR1816191,ERR1242179,SRR6486060,SRR1509179,ERR1482685,SRR2094849,SRR9877817,ERR181889,DRR089952,ERR1482387,SRR7190706,SRR7187782,ERR1504797,SRR2931634,ERR208566,SRR1582871,ERR3284130,ERR1067794,ERR1242270,ERR419529,ERR719648,SRR10693839,SRR5888401,ERR2738036,ERR1494518,SRR1031568,ERR657324,SRR1804284,ERR357528,ERR042203,SRR6046054,SRR3215168,SRR7183605,SRR10174386,SRR7370239,ERR177154,SRR7499463,SRR2243958,ERR1494913,SRR7443916,ERR1495257,SRR3490116,ERR1625486,ERR1202099,ERR222703,ERR653308,SRR7223103,ERR2789028,SRR5584556,ERR573383,ERR1595465,ERR3240215,ERR1453424,SRR1560586,SRR5024528,ERR1504177,SRR6173001,SRR2228173,ERR1482357,ERR2750365,SRR7540291,ERR449715,ERR527126,ERR1195837,ERR2819103,SRR5034902,SRR068132,SRR6243607,ERR2749161,SRR5957759,SRR6747944,SRR9878247,SRR6045945,SRR1655289,ERR552217,ERR718544,SRR5819415,ERR1322045,ERR2748013,ERR1753436,SRR8661164,ERR028519,ERR662431,SRR8133951,ERR1733099,SRR7417343,SRR539420,SRR099244,ERR425951,SRR011075,SRR922611,ERR3859436,SRR1606365,SRR5585308,SRR6942785,ERR3410515,ERR1289767,ERR351267,SRR1966620,ERR364090,ERR386769,ERR843992,ERR1857028,SRR8003589,ERR109266,SRR1571656,ERR1415703,SRR8116846,SRR1462672,ERR694166,SRR7217707,ERR906516,SRR10438735,SRR949853,ERR752248,SRR2228494,ERR984726,ERR064504,ERR180879,ERR1497938,ERR3467549,SRR7350671,SRR9847670,DRR033845,SRR5168842,SRR2228549,ERR550711,ERR3902245,ERR190394,ERR1320778,ERR206158,ERR461387,ERR1242852,SRR6938453,ERR2728888,ERR018580,ERR1325192,ERR1324016,SRR5041663,SRR1166633,SRR1249086,ERR1500292,ERR026146,ERR1281052,ERR1734409,SRR6374051,ERR833362,SRR7219095,ERR1566050,ERR1499403,SRR8199438,SRR2223075,ERR017282,ERR461601,ERR085062,SRR6185008,SRR2072380,ERR2819088,ERR2721189,SRR1823720,SRR7403904,SRR7417596,ERR027639,ERR1019157,ERR271331,SRR7787887,SRR4787261,ERR1573560,DRR140898,ERR108360,SRR1196633,ERR895998,ERR2497149,SRR494149,ERR718440,ERR3089161,ERR748102,SRR7414855,SRR5193269,ERR657132,SRR8803270,SRR1804612,ERR1286168,ERR026409,ERR1321318,ERR3284206,ERR178710,ERR3680208,SRR408239,SRR7204578,SRR549455,SRR6918571,SRR6913564,SRR6287103,ERR657325,ERR987630,ERR1734925,ERR998813,ERR1067722,ERR564176,SRR5130014,ERR1322051,SRR7539886,ERR2799737,SRR7721109,ERR2892170,ERR066575,ERR2892586,ERR3654744,SRR7538452,SRR1816544,ERR653324,ERR3964774,SRR3439111,DRR017219,ERR1564313,ERR124521,SRR1778061,SRR1970048,SRR8618417,ERR3192339,SRR4419684,ERR2299665,SRR7183907,ERR1565704,ERR1239714,SRR10872252,ERR350362,ERR1283466,DRR121799,SRR5961487,SRR539535,SRR3928445,ERR1510239,SRR7187108,ERR144542,ERR2094494,ERR1108990,SRR2225616,ERR1595389,ERR1283147,ERR1658080,SRR445242,SRR2102491,ERR1479201,SRR6898335,ERR461697,ERR925573,SRR1791290,ERR2739008,ERR551442,ERR2739362,SRR6899373,ERR1565876,ERR1281024,ERR752208,SRR5585179,SRR5360702,ERR054639,SRR7218457,ERR1008730,ERR419093,SRR353384,SRR2188495,ERR060005,SRR9273220,SRR8551097,ERR1585729,SRR1696475,ERR2434814,SRR6060706,SRR6675984,SRR1916102,SRR7244166,ERR1604432,ERR1270901,SRR386802,SRR5486832,SRR1034260,SRR7830565,ERR2738993,ERR2090970,SRR7521258,SRR7165351,SRR7349231,ERR1284521,SRR7656149,ERR1284376,SRR6793861,ERR1604428,ERR2280923,ERR2111644,ERR1510874,ERR321080,ERR1511099,SRR1795937,ERR1241153,SRR7739506,ERR2733190,SRR7470025,ERR018023,SRR1177193,SRR015656,ERR1066170,SRR1106319,SRR6116040,ERR053027,SRR513810,ERR540109,SRR5004317,ERR987328,SRR1586217,SRR545282,ERR1509282,ERR134410,ERR1018299,ERR1271845,SRR2175780,SRR7251032,ERR2728970,SRR6872953,ERR1570287,SRR7733968,SRR8804493,SRR7204197,SRR6951397,SRR1571634,ERR3062241,SRR6870738,ERR1325732,ERR414430,ERR1563209,SRR1816237,ERR326378,SRR1560601,ERR3684583,ERR751568,ERR1280841,ERR900258,ERR1491797,ERR1281262,ERR319338,SRR6795033,ERR3901651,ERR1564498,ERR525655,SRR1802945,ERR2592272,ERR356200,ERR1640711,ERR264410,ERR714836,ERR3598041,SRR6236836,SRR5500469,SRR9985632,ERR987526,SRR541288,SRR8903314,ERR1191842,ERR1195720,SRR7876163,ERR862507,ERR1282479,SRR1946872,SRR7072200,ERR2726586,ERR2528864,SRR7992390,SRR6170444,SRR5832662,ERR670875,ERR439312,SRR6870629,SRR1612009,ERR330984,ERR1488753,SRR7190077,ERR2932843,ERR569113,SRR1041531,ERR1672782,SRR1619603,ERR1493370,SRR1302801,SRR059812,SRR1804868,SRR6128025,SRR7656343,ERR1279666,ERR1477763,ERR1575242,SRR6885388,ERR3524220,SRR1047050,ERR1271359,ERR1280424,ERR210560,ERR559431,ERR3860484,SRR541342,ERR3411652,ERR2227695,SRR540978,ERR221409,ERR067565,SRR2188132,SRR7527849,SRR6238361,ERR161976,ERR1273111,ERR2090676,ERR176741,SRR6045048,ERR351590,SRR10499167,SRR6899309,ERR2016595,ERR3284140,ERR278643,ERR2194202,ERR256904,ERR256970,ERR900510,SRR7551017,SRR6220932,SRR8809399,ERR2089375,ERR540312,ERR1202354,ERR176576,ERR2891216,SRR5337171,SRR3730920,ERR3229928,SRR6922084,ERR715119,SRR3290102,ERR068034,ERR1234751,ERR1564334,SRR3730555,ERR066237,ERR1478776,ERR356083,ERR1735038,ERR369146,SRR528055,SRR5114353,ERR744088,SRR5494791,ERR985532,ERR1236050,SRR7850470,SRR7293289,SRR2960147,SRR6918558,ERR1488421,DRR046414,ERR2623752,SRR6464236,ERR1481749,SRR8078835,ERR2000648,ERR1481128,SRR3049430,ERR769268,ERR1217221,SRR6193018,SRR8509970,SRR4787376,ERR2619734,ERR2729027,ERR3306735,ERR044996,ERR775593,SRR7992379,ERR027331,SRR1967645,SRR7479596,SRR7687931,SRR6686523,ERR1316901,SRR7403883,ERR737050,SRR7662680,ERR1100749,ERR775919,ERR1732632,SRR2244169,SRR5676479,SRR549739,SRR7297926,ERR2737827,ERR140939,ERR1727286,ERR1570867,SRR7367227,SRR7204599,SRR9878177,SRR11096647,SRR11173347,SRR8078903,ERR1241343,SRR1969721,SRR061258,SRR10037512,ERR748291,ERR425167,ERR718289,SRR1491212,ERR2089976,ERR552391,ERR357467,ERR374816,ERR1498235,ERR1241680,SRR1657793,SRR1639646,ERR386430,SRR6474273,ERR2016042,ERR2738856,SRR7163869,ERR418775,ERR039328,ERR1023205,ERR1430861,ERR418760,ERR587248,SRR6451817,ERR750832,ERR369394,ERR759025,SRR10251601,SRR8109489,ERR1735438,ERR045757,ERR3240117,SRR1969800,ERR386272,ERR1108920,ERR485952,SRR5024450,ERR2623801,SRR10993175,ERR1490825,SRR2193446,SRR5460624,ERR2364082,ERR2138545,ERR550730,SRR5168840,ERR449762,SRR6448364,ERR743021,ERR1281126,ERR022527,SRR6399677,ERR2364397,SRR6282744,SRR2227618,SRR540400,SRR1965407,SRR958975,ERR2738146,SRR7184590,SRR041661,ERR2932773,SRR6191318,SRR7251472,DRR171889,SRR5951703,ERR403388,ERR3412042,SRR1437830,SRR6045556,SRR4787849,ERR419373,ERR1272981,ERR969275,ERR855331,SRR7416280,SRR7286499,ERR2434930,SRR2193830,ERR439611,SRR7836306,ERR1239710,ERR481071,SRR3742285,ERR160938,ERR2631706,ERR181809,ERR2225385,SRR3091789,SRR8354092,SRR9647125,ERR726257,ERR176509,ERR2434121,ERR017294,ERR1281251,ERR133729,SRR8443323,ERR2694330,ERR1799761,SRR7298800,SRR6674812,SRR1553806,ERR1570860,ERR1482503,SRR7204388,ERR037404,SRR7106761,SRR10748824,ERR067946,ERR1497613,SRR7277892,ERR2890675,SRR7190101,ERR190955,SRR116795,ERR2538516,ERR2623358,SRR8806947,SRR017690,ERR064169,SRR6185031,SRR1917491,SRR5070733,ERR2890417,ERR589588,ERR1497007,ERR370200,SRR953924,ERR072238,ERR135852,SRR1570075,SRR8804498,ERR752183,SRR1490867,ERR2363215,SRR1657809,SRR8482186,ERR2892569,ERR1487588,SRR7298819,SRR634518,ERR277061,ERR1407420,SRR7456345,SRR2236871,SRR7878673,ERR3524314,SRR10136179,SRR4787867,SRR6194926,SRR5369606,SRR1814539,ERR1236461,ERR3685472,ERR3341330,SRR7439469,ERR1271439,SRR5153125,SRR4191393,ERR347712,ERR863212,SRR1272835,SRR2237434,ERR119501,SRR6686775,ERR572941,ERR193299,SRR2228444,SRR3729464,SRR5119478,SRR6323440,ERR580450,SRR8354204,SRR6424919,ERR1791513,ERR120041,ERR1235868,SRR1118589,ERR1493317,ERR2299466,ERR1583688,ERR1640700,SRR3284748,SRR326184,ERR900409,SRR7351496,ERR3337639,SRR1965840,SRR533870,SRR6768200,SRR1576576,ERR2892531,SRR7761333,SRR3728527,ERR349547,ERR2089783,ERR026077,ERR1288976,SRR359793,SRR1657846,SRR6920459,ERR708325,ERR751088,SRR7348369,ERR2891602,ERR1764090,SRR6389507,SRR2081494,ERR587347,ERR1045280,ERR234743,ERR2363734,SRR3730648,SRR11144525,SRR9335522,SRR7479019,ERR2694176,ERR1239229,SRR8090844,ERR016992,SRR7993556,SRR5018367,SRR7348936,SRR1815734,ERR752224,ERR023573,ERR2631815,SRR6261381,ERR1727584,SRR1655383,ERR226152,SRR8353716,ERR527098,SRR958270,ERR129208,SRR1576600,ERR971287,ERR703032,SRR1566289,ERR3901490,SRR1031420,SRR1966627,SRR7465129,SRR1544223,SRR6003615,ERR278497,SRR1491012,ERR448868,SRR1645268,SRR533702,ERR1504290,SRR7280425,SRR6690142,SRR10533304,SRR892330,SRR2041947,ERR551058,ERR1565240,ERR1480400,SRR8805259,SRR3322209,SRR062507,SRR1814879,ERR160888,ERR1640743,ERR2729363,SRR2193935,SRR549670,ERR356149,SRR10671633,SRR7152982,ERR1284906,SRR1564238,SRR2081781,SRR7949686,SRR059956,ERR341217,ERR064650,SRR6782846,SRR7124736,SRR924983,ERR1321198,ERR311483,SRR3068723,SRR1121726,ERR264279,SRR3286898,ERR1507635,SRR6179434,ERR1285975,ERR1065367,SRR062321,ERR774918,ERR568861,ERR3859610,ERR1490417,SRR1060513,SRR10271884,ERR1285309,ERR1326514,SRR024171,SRR8071213,ERR2694527,ERR2434539,ERR984460,SRR7886568,ERR027622,SRR7091942,ERR1565889,ERR2891275,SRR10991903,SRR10325383,SRR3286680,ERR747997,SRR958197,SRR7867051,SRR11028684,ERR2987899,ERR193206,ERR1504428,SRR2192733,ERR1477955,ERR3239932,SRR6185866,ERR1575405,SRR3322339,ERR699788,SRR2227867,ERR1572005,ERR1235376,SRR2082068,SRR7976143,SRR7285869,SRR4193853,ERR1511050,SRR7285823,SRR1607130,SRR6412658,ERR1429206,SRR7310573,SRR1612065,ERR016837,ERR2366758,SRR7439341,SRR528379,ERR1480767,ERR1492221,ERR1272031,SRR9309885,SRR3180695,ERR1575382,SRR7767266,ERR2759857,ERR924714,SRR4897309,ERR2738750,SRR000673,SRR1980487,SRR7547313,ERR1238972,ERR278920,SRR3371790,SRR1966418,SRR7511853,ERR123864,SRR2244684,SRR1564495,SRR5026251,SRR6921366,SRR2250414,ERR1251698,SRR6919162,SRR7645923,SRR6476694,ERR1272834,ERR2737493,SRR7505763,ERR720014,ERR1514601,ERR022199,SRR6800330,SRR3312276,ERR1725944,SRR7998258,ERR2433611,ERR570427,ERR162612,SRR532791,DRR021338,SRR8189556,ERR552758,ERR419117,ERR1065543,SRR2181871,SRR7257404,ERR1241718,ERR022204,SRR6686717,ERR1321476,SRR7688228,ERR600494,ERR2190093,ERR716286,ERR1024736,SRR7506939,SRR9702960,SRR5216310,ERR3062172,ERR636258,SRR8992759,SRR6191352,SRR7867204,ERR2089082,ERR040088,ERR586356,SRR5723840,SRR1553769,SRR7444156,ERR2650497,SRR7157804,SRR6701445,SRR1804779,ERR833479,ERR1509142,ERR129748,ERR460377,SRR7533341,SRR639513,SRR10272393,ERR1491088,ERR2435191,SRR1957807,ERR1316528,SRR2047318,ERR1316651,SRR7286564,SRR7403886,ERR193282,ERR1756439,SRR948284,SRR1182420,SRR7184104,ERR419381,SRR6748165,DRR171931,ERR2363229,SRR7910112,SRR8550772,SRR062125,SRR1449472,ERR987401,SRR5005418,SRR1969807,ERR314196,ERR2892018,ERR026203,SRR6768296,SRR4070209,SRR6987470,SRR6248959,SRR6897716,SRR6768197,SRR6485918,ERR1156275,SRR1582894,ERR2090497,ERR343842,SRR446818,SRR6468694,ERR055615,ERR1242416,SRR3729238,ERR330907,ERR601009,SRR9067250,SRR7426878,ERR2090777,SRR1636911,SRR5632171,SRR1015728,SRR10821109,ERR1317903,SRR4017912,ERR1515063,SRR545502,ERR176808,SRR5031110,DRR065595,ERR1799759,SRR3926825,SRR324824,ERR1241902,ERR1510741,ERR2093360,ERR2833090,ERR1228399,SRR7474039,ERR562848,ERR2863504,SRR924934,SRR4139939,SRR5328570,ERR490639,ERR502306,ERR434457,ERR1573297,SRR1614921,SRR6922789,SRR7943869,SRR2227862,ERR2090447,SRR7895974,ERR2750680,ERR2212808,ERR3886324,SRR3190842,ERR1495216,ERR1497229,SRR8804057,SRR3049813,ERR343245,SRR7882494,ERR1081715,SRR332541,SRR6950720,ERR1156208,SRR2191458,ERR2089309,ERR1327052,SRR1039482,SRR5787714,SRR1645746,SRR549752,ERR2119702,SRR7638849,SRR7495531,SRR1139529,SRR2082792,ERR1509244,ERR1234191,SRR3657894,SRR6254959,SRR1646949,ERR1242979,SRR5193624,ERR1228370,ERR744190,SRR2228276,ERR1108927,ERR1497966,SRR8090682,SRR7735998,ERR460697,SRR7184338,ERR439912,SRR7443907,SRR8809044,ERR360815,SRR6748070,ERR190390,SRR1266085,SRR5282000,SRR5720231,SRR7826908,SRR6046268,ERR022190,ERR1723998,SRR6282737,SRR6435958,ERR2089047,SRR9597255,SRR8003647,SRR918605,ERR1733907,ERR228263,SRR11121801,ERR719446,SRR3291420,SRR5052585,ERR845374,SRR6187399,SRR7903097,ERR1241938,ERR525832,SRR2081340,SRR8198610,ERR1799726,SRR8903235,ERR1512610,SRR2142209,SRR4454624,SRR7223803,SRR7878687,ERR023934,SRR3371774,SRR3930189,SRR071562,SRR9693434,SRR7787204,ERR439680,ERR748232,SRR6029839,ERR2375172,SRR5115426,ERR900430,ERR2146813,ERR1734843,SRR4897559,ERR589532,ERR2729252,SRR10524160,ERR228169,ERR064949,SRR5875742,ERR751377,SRR6359120,ERR1733690,ERR3341388,SRR7125267,ERR158716,SRR7458678,ERR181978,ERR997612,ERR363877,ERR063977,ERR2090418,ERR925486,ERR1321332,SRR053665,ERR016661,SRR7145671,ERR459784,ERR209405,SRR1969954,ERR1326910,SRR5645209,SRR8353767,SRR7850140,ERR2890413,SRR5723797,ERR211136,ERR2503996,SRR6413641,SRR5220601,SRR8809291,SRR6807869,SRR7351462,ERR2564971,SRR6902777,SRR4192757,ERR2364659,SRR1969402,SRR924785,ERR737305,SRR7767434,SRR5215483,SRR7204418,ERR1234757,SRR7664596,SRR5202365,ERR3209907,SRR7291603,SRR353908,ERR1498691,ERR2360801,SRR8807640,ERR190219,ERR1443318,SRR060153,SRR6173150,SRR2248308,SRR1569401,ERR2580151,ERR775017,SRR2237311,ERR1216893,SRR7456747,SRR4140157,SRR5220876,ERR1272049,ERR461487,ERR2172940,SRR1213213,ERR1495417,ERR3684656,ERR1562776,ERR775954,ERR247169,ERR039275,SRR9917294,ERR3886477,SRR2082254,ERR1008779,ERR830514,ERR1565528,SRR1257285,SRR1196521,ERR572626,SRR8382020,SRR8805253,ERR1482482,ERR3524498,SRR1564224,ERR1500599,ERR587187,SRR9137410,SRR1765472,ERR1477360,ERR1450842,ERR1283455,ERR2932949,ERR1488957,ERR562913,ERR855001,ERR1492761,ERR1283453,SRR2082125,SRR2244008,SRR3474659,SRR3049549,SRR7058424,ERR2363031,ERR1564931,SRR3927308,SRR4195726,SRR965127,SRR1266623,ERR1477888,SRR2081583,ERR599119,SRR532238,ERR2992497,SRR7215395,ERR1271501,SRR2081729,SRR1564199,SRR10798737,ERR1514591,SRR7006909,ERR1271665,ERR108753,SRR514264,SRR1565864,ERR257616,SRR538246,ERR2749049,ERR3409258,ERR1541559,ERR347865,SRR532173,SRR7176160,ERR2738198,ERR3870928,SRR925266,SRR7989873,ERR1480380,ERR3901578,ERR589378,ERR181849,ERR697264,SRR1816160,ERR1325539,ERR653283,ERR326680,SRR1609862,ERR435540,ERR1325171,SRR1197775,ERR352641,SRR6768352,SRR918390,ERR461583,ERR494693,SRR8804226,ERR1728825,ERR1733950,SRR9694934,ERR2232584,ERR984434,SRR5223134,SRR951554,ERR1570753,SRR7523177,ERR2719933,SRR10965833,SRR7286654,ERR1317351,ERR670777,ERR3402776,ERR1732653,ERR975000,ERR3901125,ERR2694344,ERR2624085,SRR999215,SRR3048982,ERR694187,SRR6232434,ERR1320721,ERR1564126,SRR1490976,SRR3214670,ERR3871341,ERR2649652,SRR6051927,ERR759024,ERR737388,ERR2016182,SRR4295093,ERR2607534,SRR1490883,ERR1480564,SRR7013919,ERR2524766,ERR042209,ERR2612076,ERR1482123,ERR1192771,ERR2089673,SRR7540855,ERR1324079,ERR694155,ERR460794,SRR6945385,SRR5264163,ERR480824,ERR1322370,SRR5487914,SRR7538806,ERR1228160,SRR1968500,SRR6001336,ERR885842,SRR7086738,SRR5815602,ERR3467542,ERR587376,ERR1891188,SRR6940200,SRR5985753,ERR1217488,SRR6938573,SRR8271854,SRR4068036,ERR1316384,SRR1656272,ERR744115,ERR552036,ERR2433915,ERR900463,SRR1604901,SRR5865210,SRR10915564,SRR7077293,ERR1242317,ERR2890001,SRR011145,SRR7179918,SRR7051567,ERR1507008,ERR987495,SRR6173118,SRR4234950,SRR6052119,ERR360384,SRR4897788,SRR6474248,SRR7276705,SRR1735324,SRR6451741,ERR2028490,SRR1969243,ERR2719471,ERR479509,SRR1569594,SRR7426541,SRR6001312,ERR271449,ERR1234554,ERR662427,ERR1479035,SRR1965788,SRR6784523,ERR1727361,SRR7304464,ERR1279546,SRR11206912,SRR1599972,SRR7414999,SRR7249445,ERR330475,SRR918046,SRR5986333,ERR1495559,SRR6128408,SRR1765629,ERR369521,ERR675446,SRR1946970,SRR7304292,SRR8353772,ERR2506391,SRR6107914,ERR1240916,ERR3901336,ERR1324119,ERR1325378,ERR2508957,ERR369227,ERR358550,ERR2909511,SRR10010443,ERR1282563,SRR8499124,ERR971290,SRR6918879,ERR434384,ERR885312,SRR5216564,ERR330796,SRR5216415,ERR2000627,ERR2729449,SRR003777,SRR7645967,ERR294400,ERR495113,ERR1490780,ERR702828,ERR123834,ERR3682253,ERR1045692,SRR10880504,SRR1967535,ERR3860512,SRR7183233,SRR1653432,SRR3190863,ERR744316,ERR480854,ERR1735225,SRR1490940,ERR461291,ERR480990,ERR263854,ERR984745,SRR5429464,SRR3731339,ERR1488374,DRR127567,ERR528734,SRR6918853,SRR5024297,ERR119413,SRR2121441,SRR2081844,SRR1269400,ERR587149,ERR257376,ERR1504440,SRR537696,ERR1658674,SRR10085662,SRR7077538,ERR502950,ERR190408,SRR8199289,SRR6253013,ERR1491327,SRR8800849,SRR7755697,ERR1734298,SRR8365113,ERR2719276,ERR1204921,ERR340655,ERR302697,ERR1279929,ERR2892310,SRR7350627,SRR5283173,ERR3860360,SRR6310834,SRR1969823,SRR7867196,SRR5386598,SRR8356167,ERR197183,ERR485577,SRR7905688,ERR1563974,SRR7217498,ERR419468,ERR026984,ERR1487689,ERR1429148,ERR107392,SRR8637309,ERR1239383,SRR8086156,ERR1192055,SRR5215857,SRR7497070,SRR3957005,SRR6399557,SRR1206476,ERR477097,SRR8079376,SRR11067558,ERR246829,SRR7217559,ERR3062043,ERR1282791,SRR537995,SRR9877708,SRR8777569,SRR2567535,SRR1922864,SRR7842680,SRR9875345,SRR537832,ERR175867,SRR1568894,SRR11075153,DRR006263,SRR6687354,ERR1733404,ERR1624836,ERR1640752,SRR2250335,ERR369072,SRR8192187,ERR1216297,ERR551849,SRR1051814,ERR460149,ERR1481270,ERR1563444,SRR3930420,ERR754992,ERR1498599,ERR758947,ERR3900012,SRR8100723,ERR160896,SRR9273090,SRR1003524,ERR370225,ERR525913,SRR8394227,ERR3860387,SRR7124759,SRR8534908,ERR387156,SRR035165,SRR8803945,SRR10608849,SRR8498725,ERR479445,SRR2195887,ERR716360,ERR1541476,ERR296610,SRR4293143,ERR1734452,ERR3321779,SRR2058939,SRR7874494,ERR294600,SRR1462437,ERR1495106,SRR10254342,SRR6249525,SRR2549090,ERR1326919,SRR3289815,ERR971155,ERR1272346,SRR2188006,ERR1511576,ERR2212935,ERR2434635,SRR7787338,ERR176739,ERR2524752,SRR10314901,SRR2228510,SRR7230687,SRR9031852,SRR540780,ERR1233967,SRR7690676,SRR3953999,ERR2748033,ERR2436041,SRR067924,ERR197596,SRR1197636,SRR7733978,ERR3411430,SRR7428113,ERR2538420,ERR2719672,ERR2241920,ERR2891850,SRR1598323,SRR5927281,SRR7184007,ERR3576729,SRR1166624,ERR2603218,SRR6165289,SRR1963271,SRR2251619,SRR1614498,ERR758701,SRR5215896,SRR7286750,SRR6918344,SRR8263254,SRR6786533,ERR2217831,ERR257384,SRR1966590,SRR7427607,SRR6044871,SRR4256209,SRR539989,SRR7958716,ERR997594,SRR6412477,ERR2777823,ERR855342,ERR375458,ERR163357,SRR10820550,ERR2089541,ERR1574583,SRR8086475,ERR3411711,SRR1967372,ERR1515024,ERR133701,ERR1241219,SRR4345810,SRR8514511,SRR7787146,SRR6748011,SRR1631677,ERR3409183,SRR5221533,SRR7292766,SRR1438037,SRR7190326,SRR958304,ERR2016044,ERR1272191,ERR1507341,SRR2243858,SRR2041992,ERR3403201,ERR092271,ERR1729225,SRR7310366,ERR1285363,ERR1240633,ERR3685520,ERR1733566,ERR2891976,ERR1575203,SRR5936516,ERR1279594,SRR8800620,ERR3524350,SRR533392,SRR1632984,ERR925307,SRR1592574,ERR419912,SRR540395,SRR2072286,ERR330976,SRR784245,DRR006256,ERR870456,SRR7190502,ERR1202160,ERR701798,SRR6046691,SRR7895399,SRR8756649,SRR7244094,SRR8898328,SRR5193529,SRR5124263,SRR1657862,ERR084985,ERR234763,ERR189818,SRR6667748,SRR541341,ERR758889,ERR1729430,SRR8591272,SRR5748166,ERR2181646,ERR670778,SRR8374296,SRR7251559,ERR419331,SRR6116899,SRR7189794,SRR10593331,ERR1672773,SRR6046510,ERR352785,SRR7814452,SRR6808969,SRR6668027,SRR305207,ERR449885,ERR3403358,ERR1247549,SRR6768347,SRR5297767,SRR1037867,SRR1614360,ERR2089439,ERR3859437,ERR718414,ERR1541403,ERR1764105,ERR1507010,SRR137215,ERR1242217,SRR6001297,SRR2143499,SRR2244371,SRR7358953,ERR539787,ERR2603196,SRR1917468,ERR2710988,ERR2016002,ERR1563469,ERR017172,ERR2363018,ERR418722,ERR064093,ERR1728875,SRR5023945,ERR111100,ERR066259,ERR1571999,SRR5405740,ERR1284643,ERR976503,SRR6410446,SRR4432567,SRR6389475,ERR3191459,SRR4788219,SRR077216,SRR488611,SRR10211632,ERR277018,ERR844298,ERR2364223,SRR6845431,SRR4094899,SRR5092904,SRR1566216,SRR8091041,SRR6300876,ERR1507287,SRR2188998,SRR1639655,SRR7215441,ERR208539,SRR6818564,SRR9261103,SRR6899406,ERR1271264,SRR7048526,ERR2750480,SRR8353610,ERR2892649,SRR1556992,SRR7477761,ERR054208,SRR7911421,ERR1555039,ERR341281,SRR652940,SRR5400338,ERR870447,ERR751774,ERR064560,SRR306103,ERR422675,SRR7798127,ERR435445,SRR7175787,ERR1563197,SRR7948000,SRR953984,SRR5765285,SRR769526,ERR470052,SRR7547500,SRR6322025,ERR1500654,ERR1279572,ERR1273091,SRR5680489,SRR1745537,ERR1010019,ERR3394610,ERR360484,ERR1279810,ERR1214437,SRR10277348,ERR925163,ERR2181666,ERR3859215,SRR2250304,SRR7184585,ERR374830,ERR117534,SRR10359848,ERR176034,SRR5364983,ERR2683627,ERR2525087,SRR7707815,ERR1240532,ERR1234153,SRR8181956,ERR1791627,ERR2601960,SRR5399597,SRR3049667,SRR10136062,SRR1539631,SRR9722573,SRR1803124,SRR1544341,SRR7191859,SRR7163865,SRR8053480,ERR1234667,ERR353282,SRR6165532,ERR2747766,ERR714389,SRR953932,ERR775001,SRR11075474,ERR3395724,ERR2602245,ERR3402877,ERR1285862,ERR1487547,SRR8932649,SRR6667747,ERR662336,ERR2189884,SRR8353897,ERR1487680,SRR5405686,ERR502418,ERR1515323,ERR1728587,ERR1795653,ERR985120,SRR1631678,ERR1318077,ERR2321480,SRR2481400,ERR1320744,SRR7984983,SRR6399649,ERR038639,ERR023035,SRR8437822,SRR7889068,ERR2738833,ERR1195647,SRR7506981,SRR8575570,ERR3337447,SRR7163543,ERR2091103,ERR559329,SRR7454738,SRR7351452,SRR8204576,ERR386284,ERR1578578,ERR1658789,SRR6213607,SRR2224639,SRR5193490,ERR1510102,ERR256955,ERR1491711,SRR8388953,ERR2299483,SRR494145,SRR7048829,ERR279613,SRR8806374,SRR1159783,SRR6938370,SRR3827000,ERR966709,ERR473360,ERR1564151,SRR6900906,ERR045663,ERR375325,ERR314120,ERR1570550,ERR1280792,SRR9588282,ERR3961190,ERR2078495,SRR549777,SRR5467440,ERR1239515,SRR1655522,ERR1284559,ERR313023,SRR596237,SRR5193440,ERR2262007,ERR178524,ERR980284,SRR5761594,ERR1066135,ERR377509,ERR2909488,SRR7256810,ERR1488755,ERR657018,ERR1491616,SRR958220,SRR3474598,ERR1081173,ERR987441,ERR459804,SRR2251470,ERR311308,SRR1614341,SRR386254,SRR1031237,SRR5382703,SRR2192746,SRR6412734,ERR2533628,SRR4066338,ERR1284712,ERR473125,ERR600500,ERR2090209,ERR2138412,ERR2676682,SRR1815301,SRR7501677,SRR785654,ERR1282452,SRR8804495,ERR1478772,SRR5788264,ERR1325066,SRR3530640,SRR326264,SRR9847695,ERR3306761,SRR7802714,ERR2892041,ERR2280740,ERR485172,ERR550955,SRR3545238,ERR3864282,ERR563732,SRR1272768,ERR347666,SRR7294008,ERR525817,ERR1585753,ERR1506842,ERR2094509,ERR011834,ERR1236877,ERR1235681,ERR1595458,SRR6045003,SRR1976258,DRR003627,ERR232523,ERR1251521,SRR8090582,SRR958249,ERR1453429,SRR7756436,SRR1181550,SRR8871982,ERR069822,ERR1321354,ERR658271,ERR1251755,ERR439841,ERR204022,ERR1283584,ERR1065871,ERR1327057,ERR298199,ERR975152,ERR1727963,ERR636459,ERR387501,SRR6323117,SRR6918865,SRR3391415,SRR4236976,SRR6060691,ERR2337147,ERR129921,SRR8866654,ERR264313,SRR6044784,ERR1480430,ERR2757419,ERR909184,SRR6058796,ERR161146,SRR10619879,ERR2719527,ERR833373,SRR6919923,SRR7077664,ERR1659780,ERR302451,SRR1968799,ERR246681,ERR249235,ERR1756448,ERR448943,ERR2909607,ERR540606,ERR2738952,ERR418440,SRR7529957,SRR3728771,SRR8498853,SRR5223031,SRR1212512,SRR7365464,SRR10758722,ERR2168926,SRR10814665,SRR7787754,ERR2734420,ERR360453,ERR3684158,SRR7468309,ERR119967,ERR1482333,SRR1804560,ERR3901036,ERR278623,SRR2079421,ERR067814,ERR027557,ERR1318159,ERR1573397,ERR586854,SRR7179832,SRR6117486,ERR111117,ERR2138161,ERR1018935,ERR2138225,SRR6235899,SRR7614721,SRR1814990,SRR1141160,ERR1349319,ERR1240951,SRR1968802,ERR2719594,SRR5720265,ERR1325935,SRR7267721,SRR7230223,ERR039320,ERR1510038,ERR998640,SRR5788098,ERR742915,ERR1239384,ERR2190056,ERR719234,ERR2891786,ERR1511636,SRR10693736,SRR065309,ERR636245,ERR1236400,SRR9030344,SRR6919458,SRR064767,ERR217351,SRR1993527,SRR2081785,ERR046137,ERR473800,SRR3997555,ERR011573,ERR737472,SRR7641450,ERR369109,SRR1974126,SRR7165728,ERR2089234,ERR347789,SRR3049103,ERR1271315,ERR527055,SRR528328,ERR1604270,SRR7456553,DRR017688,ERR026177,SRR2246358,SRR3545277,ERR2435934,ERR1239450,ERR1482897,ERR2523123,ERR1017170,ERR2891062,SRR532605,SRR386884,ERR2591880,SRR922563,ERR2893152,ERR1014155,ERR3682349,SRR10404582,SRR7351324,SRR1238783,SRR6053574,SRR7151603,SRR7962257,SRR1970252,ERR461433,SRR6821007,ERR1234055,ERR176640,ERR3961643,SRR6667740,ERR1995294,SRR7691687,SRR8804026,SRR10423919,SRR7465145,SRR6052761,ERR330008,SRR641348,ERR1492835,ERR326570,SRR8511195,ERR1498532,SRR8950429,ERR748051,SRR2029318,ERR1272685,ERR3679923,ERR2890735,ERR3961518,SRR1614973,ERR688596,ERR2815573,ERR1195868,SRR6940180,SRR7190010,SRR488640,ERR1195706,ERR1487446,ERR126805,SRR5870512,ERR277057,SRR6129459,ERR3901149,SRR6327944,SRR10417716,ERR885837,SRR8766754,ERR1512753,ERR2451941,ERR2833341,SRR6919479,ERR2690322,SRR6958789,SRR8074787,ERR211685,SRR1422917,ERR1242153,ERR047132,ERR3871189,SRR1157967,ERR969307,ERR1496670,ERR1251602,ERR1239208,SRR9901915,SRR6918554,SRR6052023,ERR435339,ERR2719266,ERR044840,ERR249317,ERR752168,ERR228154,ERR2739007,SRR7280986,SRR9943088,ERR1035688,ERR1235480,SRR6784576,ERR1788248,ERR1504528,SRR2517592,SRR5633134,SRR1658092,ERR375028,SRR9062659,SRR3730746,ERR023559,SRR7101595,SRR3663434,ERR646523,SRR5129152,ERR1283238,SRR8131543,SRR6170363,ERR2090372,ERR474459,ERR540097,ERR2833151,ERR3902580,SRR646438,ERR1320892,ERR353073,ERR2737670,SRR5496875,SRR1761772,SRR8804572,ERR3140373,SRR7749802,ERR2364713,ERR716959,ERR2122121,ERR1494199,SRR8575918,SRR5336045,SRR6046898,ERR1733082,ERR133709,SRR5584676,ERR2749984,ERR2396380,SRR6045475,ERR2759517,SRR002547,ERR517329,ERR1732678,SRR6234812,ERR2789493,SRR10854826,ERR3726385,ERR2524875,ERR1066298,ERR3284371,ERR257632,ERR086133,SRR7106861,ERR573124,ERR2719751,SRR7992528,ERR449620,SRR5665997,ERR1510781,SRR1636533,ERR485352,SRR5337549,SRR3884992,SRR2134436,SRR1334362,ERR256950,SRR7620598,SRR2533592,SRR2082843,ERR228542,SRR8256235,SRR7172543,SRR2081207,ERR3859476,ERR2601943,SRR1655876,SRR1596880,SRR8121191,SRR4018025,SRR9988865,ERR356124,SRR10535863,SRR2237566,SRR5812790,ERR2731317,ERR2733199,ERR925516,ERR2525092,SRR2194847,SRR3663447,ERR052254,SRR10341601,ERR2538491,ERR2216353,SRR1548398,SRR4139925,SRR4180810,ERR906557,ERR315812,ERR1478042,SRR059420,ERR387652,SRR6072213,SRR4048248,SRR1513364,ERR376780,SRR1769869,ERR1282585,SRR1968487,SRR10541236,ERR2235214,SRR1060510,ERR780250,ERR976528,ERR377246,ERR360492,SRR5031240,SRR1967801,ERR748376,ERR2137914,ERR718533,SRR1963092,SRR7168060,SRR1548409,SRR11142808,SRR7410327,SRR9878052,SRR513803,SRR6165472,SRR640396,ERR1241728,SRR2199621,ERR1498313,SRR5220896,SRR1910300,ERR1422646,ERR3860565,ERR018148,SRR7157800,ERR2363104,SRR060161,ERR024406,ERR1024685,SRR1657683,ERR348924,SRR7755725,ERR025367,SRR8599758,ERR1488079,SRR1968872,ERR1239772,SRR896347,SRR6833842,SRR8298774,SRR532219,ERR1010149,SRR1515959,SRR7124826,ERR1493039,ERR1495585,SRR9903654,SRR2002720,ERR025393,ERR438979,ERR1323834,SRR2244791,SRR10489244,ERR2854199,ERR1488603,ERR422701,ERR3597988,SRR9699420,SRR3418283,ERR2190028,ERR2739133,SRR2194900,SRR8353822,SRR1816717,SRR7631807,SRR7523857,SRR8807646,ERR3576339,ERR587074,SRR6898854,ERR909251,ERR211235,ERR418875,ERR063572,SRR1745535,ERR1509783,ERR2690152,SRR6202043,ERR1288973,SRR545599,ERR1574274,SRR1996157,SRR2243504,ERR885840,SRR6014729,SRR1631515,SRR088763,SRR2245529,ERR925617,ERR1484386,SRR896373,SRR6340091,ERR755603,SRR8090789,ERR1065671,ERR2833434,ERR051992,SRR7756243,ERR1564211,SRR7417187,SRR8820067,ERR1214501,SRR3885029,SRR1783032,ERR979899,ERR114849,ERR172499,SRR7480383,ERR490784,SRR5034922,SRR1614584,ERR2719358,ERR304819,SRR7048467,SRR8805117,SRR7867176,ERR029963,ERR204046,ERR3053352,SRR5936478,SRR8034147,ERR1325775,ERR1024749,ERR2663484,ERR2892838,SRR9971413,SRR2751887,SRR6413632,ERR1477777,SRR1483399,SRR5723870,SRR7402086,ERR1422488,ERR553191,ERR449803,SRR1248943,SRR7994272,SRR2250312,SRR8435110,ERR473522,ERR1273492,ERR572730,ERR1564725,ERR1487915,ERR045594,SRR7304306,SRR7182037,SRR800453,SRR7267705,SRR019030,SRR8903295,ERR1734828,ERR2434573,ERR584094,ERR460072,ERR2221404,ERR1510811,SRR2001707,SRR6310831,SRR6344903,ERR1491690,SRR2155538,SRR6845015,SRR8803352,ERR1732487,ERR321369,SRR10727984,SRR1657805,SRR1034202,SRR7190163,ERR1234344,ERR434962,ERR376888,SRR9877917,SRR1967935,ERR1494046,ERR025242,SRR7278513,ERR011318,SRR015772,ERR347636,SRR1561253,SRR2567904,SRR6367192,SRR7190454,SRR5194061,SRR5067192,ERR1320958,ERR751907,SRR7586624,ERR018963,ERR715432,SRR6900610,ERR1488876,ERR331233,ERR1239502,ERR3576616,SRR7289191,ERR1574365,ERR425745,ERR774851,ERR1067767,ERR3358322,ERR033997,SRR10728049,SRR6204343,SRR9877942,SRR8164866,SRR7165392,SRR8136858,SRR6399506,SRR5220634,ERR363373,ERR670874,ERR980272,ERR3576955,ERR748432,SRR7249742,ERR2506017,ERR2603147,ERR1727844,SRR6178892,ERR1498738,ERR2691122,ERR675650,SRR3322624,ERR011260,SRR10212163,SRR6511946,ERR1292948,ERR1715354,ERR1422330,ERR1791647,SRR7351510,ERR2532961,SRR7277793,SRR9878104,ERR161253,SRR7518650,ERR1239480,SRR6724091,SRR8109832,ERR758963,ERR418537,SRR7124739,SRR5875733,ERR501577,ERR2189898,ERR1430807,SRR5788110,ERR1283204,ERR1510901,ERR190146,ERR1574231,ERR1604232,SRR925041,ERR1326715,SRR11014629,ERR1270493,SRR9985804,SRR6676724,ERR1498985,SRR7230161,ERR2136556,SRR1655962,ERR1625159,ERR2799290,ERR636495,ERR449211,SRR6958742,SRR2194889,SRR8484167,SRR1968372,ERR1564106,SRR7907965,ERR563987,SRR7662651,ERR708424,ERR1729515,ERR1604106,ERR1240618,ERR1036109,ERR1324458,SRR2082149,ERR589418,SRR1031661,SRR7265631,SRR7850017,ERR3431202,ERR2434284,ERR1450800,ERR2434606,SRR5815642,ERR1754757,SRR3205873,ERR2853609,ERR2631808,ERR369069,SRR533533,SRR8114884,ERR573216,SRR5104366,ERR1541239,ERR1192046,ERR1481793,SRR533591,ERR1728525,ERR357511,SRR6505936,ERR2597485,ERR3016053,ERR570117,SRR7179957,ERR2757370,ERR1509113,ERR3337568,ERR1487847,ERR1282618,SRR7091963,ERR1510290,ERR1497811,SRR7469866,ERR845413,SRR8807723,SRR3957018,SRR1969950,ERR1555395,ERR1453524,SRR3729413,ERR337769,SRR1513398,SRR4240644,SRR1047009,ERR1595544,ERR2729492,ERR1572929,SRR2189882,ERR985096,SRR8269105,ERR026287,SRR7125631,ERR1510798,ERR584030,ERR2391706,SRR10533317,SRR9058791,SRR4788340,ERR900418,SRR6689561,SRR2227899,SRR6369198,ERR449485,SRR5071073,ERR1575162,ERR1491012,ERR024489,ERR1732456,ERR134732,SRR2082031,ERR862345,ERR2739001,SRR1655841,ERR1284625,ERR1574451,ERR587281,ERR245796,ERR124451,SRR1544360,SRR6313806,ERR1507555,ERR485877,ERR1217426,ERR1497885,ERR2436168,SRR6015129,SRR5007185,SRR7166944,SRR5216349,SRR1968018,SRR10593629,ERR279509,SRR2168396,ERR3685676,ERR027452,ERR425427,ERR2777825,ERR115019,ERR1235623,ERR2090130,ERR3886626,SRR7344002,SRR6233885,ERR966717,SRR1481638,ERR473117,ERR3040368,SRR6170495,SRR6748001,SRR360861,ERR909228,ERR2008155,SRR7289193,ERR060245,ERR349559,ERR1272733,ERR1282733,SRR10272278,ERR2221107,ERR1505940,ERR689501,SRR514218,ERR323109,SRR7588685,SRR8198806,SRR1656333,SRR324797,ERR1496651,SRR1765572,SRR3210554,ERR039494,ERR2602018,SRR532745,SRR6184713,SRR10417692,SRR7450796,ERR2737845,SRR2243646,SRR6656721,SRR7828320,SRR6675859,SRR5811851,ERR1234085,ERR1565593,ERR135722,ERR1729198,ERR480619,SRR1804740,SRR10417721,SRR6926481,SRR7512954,ERR326692,ERR1082448,ERR769307,SRR958325,ERR1481353,ERR1236168,SRR7620606,SRR062002,SRR539985,SRR5189551,ERR330501,ERR3524212,SRR8199385,SRR4090977,SRR2081695,ERR1235945,ERR1334564,ERR2719088,SRR7701277,SRR1968914,SRR10016042,SRR496508,SRR925107,ERR569209,SRR2223596,ERR1499202,ERR1573357,ERR2436173,SRR6440163,ERR1506400,SRR7276709,SRR1182729,SRR7514663,SRR1160962,SRR10097581,SRR9052115,ERR1259132,SRR541257,SRR7230336,ERR1316736,SRR7480335,SRR7690593,ERR2663659,SRR2189044,ERR481088,SRR8437943,ERR1515169,SRR1509113,ERR1289710,ERR2363829,SRR2042032,SRR2243508,ERR3961186,SRR3944226,ERR900245,SRR8084266,SRR7183620,ERR646610,ERR330541,SRR6895849,ERR985190,SRR1157894,ERR257605,SRR5034521,SRR5043013,SRR1237934,ERR494903,ERR1156218,ERR3682297,SRR6249397,SRR6398605,ERR1493497,ERR419845,ERR064433,ERR855233,SRR6170468,SRR7217480,ERR3003475,ERR3012878,ERR2743744,ERR135814,SRR8191144,SRR6045547,SRR10228565,SRR6172816,ERR352295,SRR1966710,SRR7217503,ERR1570597,SRR7498264,SRR3190935,ERR388311,SRR1815624,ERR1733576,SRR1804317,ERR1228339,ERR719238,ERR1235097,SRR786348,SRR1800531,ERR2611579,ERR234710,ERR019931,ERR2988575,SRR7504350,SRR4044377,SRR6486516,SRR7836298,ERR1658510,ERR2631861,SRR7624231,SRR4240704,SRR2177985,SRR5342698,SRR1646570,SRR6686723,ERR751621,SRR7159872,ERR197221,ERR3409237,SRR7800408,ERR1065168,ERR337551,ERR1239081,SRR3241858,ERR1482074,SRR1958575,ERR1510981,SRR4193396,SRR1655831,SRR6190521,ERR2649600,SRR071527,ERR144489,ERR1282736,SRR5216612,SRR5951662,ERR3412041,SRR10094031,SRR6008941,ERR1240246,ERR1242216,SRR10207197,ERR1504153,SRR10418047,ERR448795,ERR714596,SRR8086321,SRR1107474,SRR6667656,SRR2250339,SRR070367,SRR7175848,ERR1585794,SRR8731293,SRR7620488,SRR6475599,ERR2230705,SRR10063395,SRR918244,SRR6919434,SRR6919423,SRR8199284,ERR1562990,SRR8353816,ERR719129,SRR5024193,ERR2138256,ERR1236696,SRR6985973,ERR1067846,ERR2690339,ERR311528,ERR900516,SRR10103906,SRR6173050,SRR5063818,ERR2089188,ERR2750730,ERR2299578,ERR1498377,ERR249383,SRR4136487,ERR507309,ERR1239486,ERR1322498,SRR7523645,ERR1442928,ERR847232,ERR744268,SRR1765644,ERR419691,SRR1238141,SRR011093,ERR1482127,ERR2017435,ERR1625436,ERR1625363,ERR370045,ERR3684681,ERR1281295,ERR190967,SRR10352160,SRR1656234,SRR074008,ERR750932,ERR1202466,ERR449802,ERR1482828,SRR11221332,ERR2116745,SRR2231345,ERR1106691,SRR7495713,ERR2988797,ERR403401,ERR1570479,SRR1805570,ERR1349175,ERR1156254,ERR3938682,ERR3902645,SRR7178147,SRR7077632,ERR1272043,ERR3403191,ERR662296,SRR6170514,ERR2137984,SRR6748200,ERR375403,SRR1553851,SRR1427193,ERR1764175,ERR2729129,ERR375883,SRR1656096,ERR209769,ERR314129,ERR1563548,ERR1480994,SRR3657892,ERR1488206,ERR495026,ERR187473,ERR260172,ERR1487844,ERR1658148,ERR209258,ERR2853420,SRR6921343,SRR7285915,SRR1622931,SRR7310634,SRR7042378,SRR540982,ERR3902662,ERR1236097,SRR5870496,ERR119932,SRR1815509,ERR2245480,ERR1069418,ERR1321453,SRR1735607,ERR1574531,SRR10728872,SRR1957913,ERR1495416,ERR2728890,ERR1494127,ERR1349279,ERR349529,ERR987602,SRR1969446,SRR1492957,SRR5052613,SRR2194928,ERR1509921,ERR1321392,ERR3684147,SRR9877944,ERR419882,SRR2163745,SRR5548399,ERR387487,ERR2759660,SRR7688916,ERR540555,ERR1713266,SRR8071155,SRR1645859,SRR6940111,ERR2451954,ERR2631704,ERR193034,ERR3901960,SRR039733,SRR6045918,SRR10972182,ERR748518,SRR533929,SRR7077433,ERR570324,ERR425927,ERR990350,SRR1561164,ERR2799288,ERR022532,ERR348797,SRR640539,ERR1600648,SRR7298869,SRR5942541,SRR8003638,ERR1482370,ERR2732919,ERR108372,SRR1816012,SRR7909640,SRR3730498,SRR2053280,ERR2195739,ERR646601,ERR026987,SRR5159103,ERR461329,ERR2506371,ERR192221,SRR1656113,ERR657222,SRR7414832,SRR1211619,ERR2663865,ERR1284063,SRR6385045,ERR422742,ERR1234694,ERR355930,ERR656336,SRR2075137,ERR209801,ERR2560141,SRR10666923,SRR539611,ERR1024861,SRR4733508,ERR924832,SRR6184982,SRR5759611,SRR7187241,ERR866465,SRR386851,SRR5909180,ERR1493983,ERR956169,ERR2016508,ERR1234868,ERR386633,SRR2193338,SRR958262,ERR1484344,ERR1477515,SRR1975181,ERR204084,ERR1453791,SRR6284153,DRR171682,ERR540129,ERR1284407,SRR024120,SRR1384994,ERR2750444,ERR190761,ERR373912,SRR7167041,SRR3146249,SRR324791,SRR6391506,ERR1251550,ERR2262133,ERR748271,ERR2726482,SRR538144,ERR1239167,SRR017970,ERR1585747,SRR6482090,ERR1271274,ERR715171,ERR223660,ERR425742,ERR226371,SRR2001685,SRR061456,SRR9971423,ERR1321929,SRR8182020,SRR7346132,ERR1247250,SRR341607,ERR1487672,SRR527879,ERR1014095,SRR5006054,ERR418861,SRR10418015,ERR675550,ERR2909492,SRR1582869,ERR909137,SRR6332188,ERR1509531,SRR6484768,ERR1317649,SRR6046677,SRR6468718,SRR9283182,ERR1494941,ERR716147,ERR1292632,SRR2175773,SRR2250540,SRR7427738,ERR1734647,SRR7537994,ERR3864321,SRR7275078,ERR1571609,ERR230002,SRR1561211,SRR1815661,ERR1235950,ERR1600702,SRR1804295,ERR294442,SRR1462014,SRR10093207,ERR1575244,ERR2138715,ERR1279562,ERR302445,SRR7500572,ERR3284328,SRR4788218,ERR842593,SRR7165590,SRR6189742,SRR1575952,SRR1803339,ERR2737461,SRR6983171,ERR1473770,ERR2603059,ERR1325370,SRR5585338,SRR7501276,ERR1326267,SRR3530512,ERR551326,ERR2280819,ERR063875,ERR3675865,SRR10693914,ERR1236414,ERR1494886,ERR1507094,SRR7968838,ERR1506996,ERR689515,SRR532512,ERR3680218,SRR7204404,ERR3961309,ERR161405,SRR7969834,ERR1509758,ERR1286194,SRR4897736,ERR600408,ERR2496533,ERR2538523,ERR353327,ERR775559,ERR1574511,ERR422792,SRR10028744,SRR2119806,SRR6921984,SRR2194859,SRR2243459,SRR6486307,SRR6052732,ERR1541166,SRR7905751,ERR369259,SRR6332118,SRR9422739,ERR114415,ERR1497787,SRR6902794,ERR1818221,ERR353060,SRR7535056,SRR7291910,ERR072006,SRR6241998,ERR1572789,SRR7739473,SRR8804137,ERR257541,ERR3029143,SRR3574671,SRR9693355,SRR958830,ERR1271714,SRR6235739,SRR7230377,SRR7164109,SRR6173081,ERR1640757,ERR676538,SRR1643142,SRR9837005,ERR984392,SRR1982208,SRR6749572,SRR6900144,SRR6919480,ERR600342,ERR1324197,SRR7413744,ERR1489172,SRR060080,SRR6938471,ERR1240388,ERR026375,ERR714845,SRR2227381,ERR2217780,SRR8090862,SRR7340327,ERR636219,SRR1597547,ERR134869,SRR1969472,SRR6080571,ERR1672568,ERR2853546,SRR6178848,SRR5194318,ERR1231192,SRR7351543,SRR7403792,ERR562824,SRR7688425,SRR539707,SRR5642623,ERR1488015,ERR636520,SRR024254,SRR2585448,SRR8804319,ERR1723914,ERR2789001,SRR7696866,ERR3209985,SRR8074867,ERR227057,SRR3176147,ERR035422,ERR495063,SRR3086700,ERR1273557,ERR3886470,SRR9722659,ERR1578420,SRR2157012,SRR6165467,ERR246849,ERR178669,SRR6249371,ERR1490722,ERR2891555,ERR369117,SRR2199656,ERR1507030,DRR017819,ERR1515300,ERR1065608,ERR758776,SRR533440,SRR5052623,ERR1498447,SRR541080,ERR3411651,SRR5650064,ERR495056,SRR892446,ERR1570718,SRR1609084,ERR1574434,SRR7716671,ERR1570792,ERR1069276,ERR1236002,SRR8506038,SRR7656119,ERR208583,SRR6900740,ERR2020032,ERR461707,SRR6390677,ERR033855,ERR115092,ERR2728997,SRR1038279,ERR033948,ERR351589,ERR1024836,ERR360351,ERR337564,ERR209871,SRR8382543,SRR10694119,SRR305348,SRR2193961,SRR9877913,SRR7949708,SRR6472924,SRR8291362,ERR563769,ERR1481395,ERR2719382,ERR751021,SRR7739456,SRR5628546,ERR1316389,ERR2363900,ERR2909501,ERR363267,ERR587291,SRR7873845,ERR234783,SRR6202011,SRR346660,ERR350252,SRR10054426,SRR3667926,ERR2261912,SRR7970913,ERR587214,SRR3581358,SRR6490612,SRR6995002,ERR382073,ERR024590,SRR6900752,SRR138222,ERR1756440,ERR346569,ERR434711,SRR7501186,SRR1073802,SRR2241216,ERR161305,SRR7664492,ERR1429750,ERR1453491,ERR1281715,SRR9968518,SRR1958585,ERR434884,SRR2226414,ERR1950852,ERR2891226,ERR2853673,SRR2566036,SRR2249189,ERR1065274,ERR2853574,ERR321469,ERR1795664,ERR1235936,SRR7003740,SRR2044878,SRR1963340,ERR1317205,SRR7479653,SRR6686838,ERR1316959,ERR1488551,ERR2436250,ERR1565249,SRR8199639,ERR2185437,ERR439881,SRR1561299,ERR1506859,ERR278278,ERR1283831,ERR587278,ERR1324064,ERR1569933,ERR460048,ERR439608,SRR1207518,ERR924797,ERR1242394,SRR1038354,SRR5369603,ERR1281667,ERR697255,ERR439137,SRR7638251,ERR732782,SRR1196465,ERR600771,ERR1729076,ERR1957961,ERR2506231,ERR1824252,ERR1497553,ERR1236671,ERR1725989,SRR528008,SRR6129380,ERR1374905,ERR059756,SRR071476,ERR2286316,ERR1094804,ERR479133,SRR7948019,SRR7286876,SRR8145151,SRR6154933,ERR369313,ERR1191956,ERR2892309,SRR10271569,SRR4184830,ERR1415773,ERR1242854,ERR264366,SRR5034988,SRR1968103,ERR025047,SRR7402104,ERR2434671,SRR6116891,SRR002634,ERR485311,ERR363289,ERR1728952,SRR1571100,SRR7166802,SRR2089195,ERR2738263,ERR2611782,ERR702445,ERR1481179,ERR3372467,ERR110060,SRR1975128,SRR785599,SRR7444247,ERR1733972,ERR3684458,SRR8282096,SRR8808677,ERR461605,ERR060030,ERR1478761,ERR209169,SRR1145948,SRR1511090,SRR1915666,ERR1286051,ERR600651,ERR434554,ERR1453404,ERR1283838,SRR9335770,ERR1494911,SRR3933887,SRR1965099,SRR6257426,ERR1495499,ERR717024,SRR6327890,ERR1195718,SRR7989894,SRR447217,ERR2729436,ERR2017441,SRR7133490,SRR1840614,ERR1555345,ERR1488351,ERR750773,SRR061403,ERR855302,SRR7544315,SRR7525222,SRR3049650,SRR10872360,SRR447214,SRR1795933,SRR7480213,ERR1172505,SRR2751240,SRR6170174,ERR1490929,SRR7986315,SRR353922,SRR6768412,ERR211803,SRR3943767,SRR1803826,SRR1840688,ERR1563952,ERR3902209,ERR1228230,ERR1430915,ERR1320960,ERR1443298,SRR1656394,SRR7631902,ERR752281,SRR1505047,ERR3670774,SRR7151586,ERR2598803,SRR7798090,SRR2188478,SRR7277893,ERR1723981,SRR7081642,SRR1577805,ERR323088,SRR5990274,SRR10272346,ERR065352,ERR1566179,ERR714427,SRR3040087,SRR7993206,ERR1563778,ERR1242633,SRR5642670,ERR294558,ERR435238,SRR7261686,ERR1733912,ERR2351957,ERR425737,SRR8090922,SRR7430850,SRR7495546,SRR6045269,ERR3684564,SRR8535009,SRR6158320,SRR2228254,SRR7292890,SRR531574,ERR1235222,SRR8060822,SRR3322693,ERR3402813,ERR1044641,ERR380870,ERR085018,ERR480878,SRR2249440,ERR363405,ERR1496671,ERR085028,ERR209617,SRR849072,ERR170614,ERR1572706,ERR1514582,ERR1270190,ERR1564384,SRR5193465,ERR1230509,ERR1585746,SRR1106332,ERR1324510,ERR1247824,ERR045191,SRR11006095,ERR2933100,ERR114922,ERR1453700,SRR8086389,SRR8660524,ERR1024561,SRR7179898,ERR330892,ERR178604,ERR1325465,ERR374809,ERR1492170,SRR7230384,ERR675309,ERR135815,ERR3210082,SRR3930432,SRR6485959,ERR1821273,ERR1672394,ERR459753,SRR6236400,ERR2738779,SRR10858481,ERR484824,ERR133713,ERR718285,SRR1561692,ERR051853,ERR773789,SRR1815428,SRR6001296,SRR3728746,ERR2719435,SRR1201476,ERR331379,ERR2506346,ERR1281875,ERR1292800,SRR5956126,SRR10272147,ERR586768,SRR6399835,ERR1573290,SRR1769868,ERR2891258,ERR3412115,SRR2075092,SRR285215,ERR2138540,ERR363826,SRR9988242,ERR697216,ERR2364010,ERR490507,ERR987345,ERR1573327,SRR000143,ERR1483477,SRR6949546,SRR2029309,SRR3057084,SRR1371376,SRR7310365,ERR2892326,SRR641349,SRR6178906,ERR159013,ERR434842,ERR211357,SRR8030147,SRR9921240,ERR029986,SRR3341739,SRR6808975,ERR987407,ERR1242349,ERR1317761,SRR6475346,SRR1646927,ERR1487659,ERR636302,SRR1695750,ERR1573177,SRR949871,SRR10202422,ERR1195635,ERR135732,ERR2169044,ERR434415,ERR1671664,SRR5620488,SRR10617654,ERR051865,SRR1031901,ERR352650,SRR1967531,ERR1512859,SRR5193238,ERR264558,ERR1659867,ERR1569725,ERR033083,SRR1633135,ERR1217357,ERR2738385,ERR675425,SRR1963111,SRR3729430,SRR5071060,SRR7444494,ERR1658786,ERR200013,ERR833354,SRR7417296,ERR1081698,ERR552155,SRR10341602,SRR7407885,SRR1501618,SRR9160032,SRR6232462,SRR6179505,SRR3048984,ERR321591,SRR6918647,ERR2719121,ERR1326950,ERR551576,ERR3901611,SRR6474232,ERR387250,SRR2236835,SRR400924,SRR1958228,ERR3333465,SRR7077229,ERR387686,ERR1228190,SRR922561,SRR1656343,SRR1266728,ERR1672564,ERR1288821,ERR1499530,ERR1415338,ERR708268,SRR1614583,SRR6484772,SRR8498479,SRR784241,ERR2089352,SRR2081297,ERR589711,SRR7652576,SRR7544258,ERR985063,ERR1625364,ERR1251796,ERR1273317,SRR8465122,ERR3336997,ERR060300,SRR3715619,ERR719733,ERR296670,SRR4788347,ERR551320,ERR1541185,SRR9646966,ERR2090767,ERR1488785,SRR6927241,ERR1010121,ERR403207,ERR1065605,ERR2436200,ERR3682316,ERR2434370,SRR062473,SRR3745111,SRR1753736,ERR551312,SRR10042386,SRR8053860,SRR7286826,ERR054338,ERR1453288,ERR425053,ERR209898,ERR228266,ERR590365,ERR909488,SRR953946,ERR1574301,SRR6496738,SRR065326,SRR2248257,ERR3411836,ERR748504,SRR925258,SRR1118602,ERR321289,ERR1231157,SRR3286779,ERR1495465,ERR1572766,SRR8803506,SRR6922673,ERR573157,ERR2663798,SRR6481147,SRR6475459,ERR3410689,SRR770109,ERR570362,SRR9021117,ERR2726523,ERR1172573,ERR435112,ERR1480567,ERR3062076,SRR1655920,SRR7688471,SRR5345812,SRR6237052,ERR636301,ERR688526,SRR8078837,ERR054388,ERR217471,SRR6052113,ERR1565211,ERR011134,ERR011659,SRR958284,SRR7251533,SRR7662787,ERR3684065,SRR1968697,SRR7544706,ERR1280162,ERR2747830,SRR1528424,SRR7820890,ERR262948,SRR2081847,SRR7703074,SRR10038936,SRR1038237,ERR1506571,SRR9647958,ERR1733499,ERR2749300,SRR4068017,ERR1349158,SRR8509874,ERR1281362,SRR5382708,SRR7468312,ERR1231031,SRR7077861,ERR2216345,SRR5651441,SRR514199,SRR391476,ERR3610078,ERR2112215,ERR753925,ERR758994,SRR10036539,SRR1481659,ERR298239,SRR7544419,ERR551465,ERR027891,SRR1118437,SRR6918522,SRR7174625,ERR1477776,ERR178719,ERR1504072,ERR2016172,SRR974722,ERR570197,ERR2691218,SRR2072274,ERR775544,SRR1567153,ERR485453,SRR2226422,ERR2738755,SRR8660532,SRR8090616,SRR7183673,SRR1804402,ERR3372541,ERR2738885,SRR6232463,ERR1595431,ERR1316994,SRR4346753,SRR1586278,SRR8534861,ERR3901673,SRR060855,SRR6768351,ERR715030,SRR6114069,SRR5564909,ERR2757361,ERR2435970,ERR351562,SRR532018,ERR1506191,ERR419198,SRR1505460,ERR2227540,ERR1273430,SRR1816523,ERR1478333,ERR1555324,SRR3049487,ERR1541067,SRR8809458,SRR7257477,ERR086128,ERR1573003,SRR955225,SRR5168495,ERR1571851,SRR1553805,ERR084998,ERR1604311,SRR7430541,SRR1765512,SRR1614829,SRR5369571,ERR863221,ERR1487470,SRR2016689,SRR1804146,ERR3902620,SRR6816937,SRR1514984,SRR035270,ERR600782,ERR1422556,SRR2249274,ERR337978,SRR6051754,ERR1570341,SRR7906708,ERR589450,SRR1655205,ERR751281,SRR7190449,ERR209719,SRR6333766,SRR5943518,SRR5405876,ERR037699,SRR8353912,ERR351591,SRR5220337,ERR3523742,ERR052587,SRR1958232,ERR1271945,ERR956941,ERR343391,SRR10674498,SRR6901153,ERR1478671,SRR2224819,ERR657402,ERR2434991,DRR171679,ERR1271753,SRR1561202,ERR589743,ERR956289,ERR109216,ERR1241883,SRR6045172,ERR340537,SRR1031626,ERR1795796,ERR3598007,ERR2676688,SRR1581009,SRR3593448,ERR459899,SRR1655478,SRR3049290,ERR1272249,ERR064910,SRR6881143,ERR052148,ERR862485,SRR7533170,ERR2433691,ERR160974,SRR7769503,SRR6344716,ERR1743709,ERR572713,ERR980176,ERR1251753,SRR2246292,SRR533507,SRR2818919,ERR2719284,SRR2565921,SRR7902716,ERR119899,SRR1635078,SRR6900185,SRR6046905,ERR969491,SRR4140148,SRR8858474,SRR2173999,SRR1959439,ERR587072,SRR3210544,ERR1235466,ERR540091,ERR2601872,SRR6184895,ERR1564949,ERR439770,ERR2221237,ERR1658827,ERR357221,ERR564089,ERR1658204,ERR3901629,SRR8808368,SRR2132384,SRR6029845,ERR109242,SRR7842202,ERR434915,ERR925186,SRR4069383,SRR2585417,ERR054260,SRR10277360,SRR3178055,SRR061332,SRR2561787,ERR2853678,SRR8808199,SRR6908066,SRR5329222,ERR1202363,ERR1284138,ERR956719,SRR6194930,DRR121845,ERR552547,ERR662097,SRR532790,ERR2298604,ERR1066155,ERR1735289,SRR6514407,ERR2162319,ERR1727648,ERR1082850,SRR2037088,SRR1491133,SRR4139924,SRR6668097,SRR190574,ERR1728111,ERR1327006,SRR8732071,SRR8804220,ERR1318073,SRR5470243,SRR1999953,ERR570303,SRR3344803,ERR257343,ERR381990,SRR6289915,SRR5328482,ERR775594,ERR2893011,ERR2195807,SRR1814738,SRR7081629,ERR1349341,SRR6728198,SRR2480640,SRR7049187,SRR2523276,ERR347783,SRR1816204,ERR1322567,ERR870431,SRR9718463,ERR3467344,SRR7992374,ERR109327,SRR10615941,SRR5788401,SRR3572599,ERR257899,SRR533717,SRR1631385,SRR8198916,ERR3928379,ERR1443297,ERR712768,ERR842512,SRR7895078,ERR771083,SRR6870577,SRR1960192,ERR1234373,ERR1172525,ERR2000614,SRR6117829,ERR1325034,ERR338057,ERR374725,ERR1272436,ERR1506878,ERR675593,SRR2224410,ERR2833450,SRR7465068,SRR3663416,ERR011316,SRR1038077,ERR2729376,SRR8353820,ERR406436,SRR000677,ERR144499,ERR1270483,SRR8498308,SRR1185847,ERR377284,ERR1234185,ERR2738440,ERR2890044,SRR6191154,ERR712505,ERR1279699,ERR1490438,SRR1213240,ERR833576,SRR7223047,SRR7523732,ERR1733221,ERR1271732,SRR606806,ERR2190020,ERR3960598,SRR11032777,SRR1371319,ERR1325641,ERR2694191,SRR8091007,SRR8093868,ERR2649548,ERR769334,ERR2089074,SRR5660087,SRR364082,ERR2815575,SRR654661,ERR1036083,SRR2231718,ERR2750058,SRR6668093,SRR6982823,ERR1415332,ERR2891052,ERR1484531,SRR308703,SRR5081562,ERR924965,SRR7874379,SRR1303829,ERR1756543,ERR1234783,ERR1672758,SRR6323421,SRR3049726,SRR1031159,ERR2691266,SRR2194084,SRR1804871,ERR257598,ERR461793,SRR5328545,SRR7890490,SRR4123987,ERR1195576,SRR6399624,SRR8144660,SRR1655627,ERR594287,ERR758856,ERR1035657,ERR085384,ERR1494217,ERR2434665,ERR600767,ERR3337455,DRR140904,ERR1497314,ERR1489195,SRR6870602,SRR6468580,SRR1031107,ERR023598,ERR1283797,SRR3475689,SRR7077240,SRR7624248,ERR1764233,ERR1571039,SRR3773810,SRR6216788,ERR714386,SRR7075056,SRR5806406,ERR1570681,SRR1657864,ERR129101,SRR1571636,SRR1959435,SRR10258577,SRR6793730,SRR3021484,SRR8198814,ERR1242383,ERR3061603,ERR376657,SRR7300513,ERR2631981,ERR3490720,SRR4788202,SRR1916093,ERR1044689,ERR1994270,SRR3742243,ERR1351681,ERR2890908,ERR737349,SRR10069034,SRR6657572,SRR3581371,SRR10202207,SRR067515,ERR069859,SRR7456711,SRR6677660,SRR4240691,ERR117481,ERR1202549,SRR2222390,ERR3685704,ERR1283906,ERR1496815,ERR2351962,ERR1007537,SRR2102991,ERR321622,SRR7231911,ERR348974,SRR1988135,ERR1271480,ERR1494456,ERR2041218,ERR2987908,ERR1325575,ERR1235098,ERR1493377,SRR6173067,ERR774814,SRR1811821,ERR2623556,SRR1824291,ERR1320873,SRR2248431,ERR211795,DRR111605,ERR1230689,SRR2243582,SRR6249352,ERR2363348,ERR3685469,SRR7050101,ERR1728867,ERR1507395,SRR1298745,SRR2187434,SRR2082148,SRR9971434,ERR1326230,SRR9287754,ERR1272488,ERR1672673,ERR1094802,SRR1586317,ERR1487917,SRR7631924,ERR759189,SRR10692904,ERR1487783,ERR584101,ERR439112,SRR9835582,SRR1031785,ERR3871196,SRR2890035,ERR3337667,SRR7969816,SRR1657667,ERR1067820,ERR323053,ERR775933,SRR9989247,SRR3578990,ERR1478070,ERR414601,ERR418641,ERR737183,ERR1102372,ERR2718487,ERR554824,SRR4024795,SRR6025922,SRR532927,ERR2299442,SRR6350024,ERR110820,ERR204253,SRR1767753,SRR4432581,SRR8498182,SRR5588543,ERR3900885,SRR5812179,ERR1541310,ERR374656,ERR1325143,ERR414529,SRR1814583,ERR2891467,ERR2631966,SRR1810560,ERR1320846,ERR2017424,SRR9962005,SRR8807736,ERR1316576,ERR3217897,SRR7521248,SRR640337,SRR7539928,SRR8278090,SRR1958356,SRR6899311,ERR120155,SRR5152081,ERR1007555,ERR172580,ERR375395,ERR2274824,ERR1571788,SRR6451828,ERR494690,ERR2017786,ERR1507509,SRR7469883,SRR2228192,ERR1640608,ERR1487814,SRR6046214,SRR1249084,SRR1816264,ERR1481131,ERR774850,DRR021816,SRR1735696,ERR2435962,ERR064074,SRR3578617,ERR053009,SRR10727990,SRR7106771,ERR037702,ERR349448,SRR6476820,ERR107373,ERR1236259,ERR1318068,SRR8145130,SRR1282400,ERR038102,ERR054248,ERR3871150,SRR1968884,ERR331426,SRR7049089,SRR10135976,SRR6474706,SRR7286616,SRR10135943,ERR343828,ERR1490458,SRR2226826,ERR1285043,SRR3242334,ERR563847,ERR731092,SRR1817415,ERR251851,ERR1512806,SRR6922754,ERR237498,ERR1317302,SRR2143417,ERR3409200,ERR1282173,ERR908595,SRR6039594,SRR1597147,SRR10018508,ERR1236754,SRR3091384,ERR2987471,SRR6046573,ERR1571729,ERR321348,SRR3223172,ERR1483694,ERR1495403,ERR040144,ERR2538508,SRR7418047,SRR2195657,SRR6323365,SRR5583067,SRR6486440,ERR1195977,ERR439783,ERR1573377,ERR029083,SRR7108627,SRR061294,SRR3057226,SRR1801758,SRR7348931,SRR7123541,SRR8086132,ERR570446,ERR1604263,SRR2053305,SRR6789343,ERR1234793,SRR1198933,ERR2016514,SRR7266802,ERR1443250,ERR210047,SRR7183740,ERR2622923,SRR5070915,SRR8806700,ERR3040682,ERR3411306,SRR6111293,ERR375269,SRR1483550,SRR1957955,SRR6475658,ERR956140,SRR7874270,SRR6060981,SRR5788362,ERR023747,ERR2890242,ERR1283567,SRR7498047,ERR349521,SRR8528452,SRR2081351,ERR2893002,SRR6748084,ERR1323918,ERR2799451,ERR351698,SRR513179,SRR926461,ERR1242972,SRR518739,ERR349130,SRR532073,ERR263772,SRR6412542,SRR10997351,ERR1564864,SRR10694197,SRR6468585,SRR7176145,SRR7479034,SRR7217611,ERR1240994,ERR234847,SRR807395,ERR527246,ERR3357573,ERR3974288,SRR7705382,SRR6901180,ERR298713,ERR049150,ERR600714,ERR900325,ERR1488695,ERR279619,SRR1966217,ERR2719859,ERR1791629,SRR5312236,SRR6915115,SRR7174194,ERR1506059,SRR1031112,ERR2602203,ERR1510458,SRR8548911,ERR1563498,ERR351625,SRR4181400,ERR1236272,SRR3574260,SRR5632749,SRR8902206,DRR171937,ERR1503992,SRR7175999,ERR279489,SRR285219,ERR1155953,SRR2236823,SRR3439112,ERR023472,SRR1041517,SRR9877882,SRR7898979,ERR460344,SRR2135738,SRR8548736,SRR5574512,ERR1066240,ERR479092,SRR1215976,ERR1341410,ERR1570060,ERR1564922,ERR2891515,ERR2364161,ERR714364,ERR2146826,SRR5632063,SRR2559299,SRR7304330,SRR1967206,SRR1969997,SRR1578508,SRR7051334,ERR2433981,SRR1910762,ERR1242421,ERR1480681,SRR7176180,ERR3454165,SRR950929,ERR1733351,SRR7230227,SRR307285,SRR8088247,ERR1015305,ERR1477889,ERR2434505,SRR7735988,SRR7539384,SRR7992520,SRR7217871,SRR533105,SRR1564349,ERR1478471,ERR1235032,ERR1473765,SRR8455534,ERR062874,ERR1504118,ERR321381,ERR845748,ERR298087,ERR190155,SRR10123366,ERR418948,SRR1969373,ERR1279879,ERR1565154,SRR9188663,SRR2585490,SRR6881066,ERR1324998,ERR1326355,SRR7350832,ERR1065163,ERR928299,ERR419594,SRR6448484,ERR1284091,SRR4066345,SRR7873958,SRR4787876,SRR7908885,SRR1804562,SRR445036,SRR074208,SRR1753798,SRR3029129,SRR10272288,SRR7191530,ERR1065309,SRR5220150,SRR2177962,ERR1082849,ERR473498,SRR5628645,ERR190416,SRR7986271,SRR8144375,ERR2533802,SRR654552,ERR3061951,ERR501525,SRR7170413,ERR330580,SRR6052835,SRR7426537,ERR854935,SRR5100889,SRR1963348,SRR2099587,ERR1283165,ERR980153,ERR1514942,ERR1250924,ERR117711,ERR752123,SRR7232587,SRR5252306,SRR6045089,ERR1480761,SRR8809424,SRR5812697,SRR7638855,SRR6687343,SRR5023690,ERR2496540,SRR8803826,ERR1499030,ERR1239878,SRR3049096,SRR7164126,ERR1515047,SRR4235394,SRR1765402,ERR419812,SRR10693706,SRR1654952,ERR908622,SRR2081921,ERR1429190,SRR606303,SRR5579118,ERR031077,SRR3943772,SRR2227896,SRR2081492,ERR1510735,ERR084976,SRR5575408,ERR1204957,SRR800424,ERR160879,SRR8204588,ERR311548,SRR8892858,SRR061199,SRR1544357,ERR445297,ERR3902605,ERR1604340,ERR1477314,SRR10693825,SRR2824330,ERR780253,SRR537695,ERR1503830,ERR2987521,SRR7299353,SRR7077716,SRR7688491,SRR1970165,ERR1081225,SRR7442007,ERR052161,SRR7416052,ERR211345,ERR2434419,SRR7291018,SRR7094140,ERR251755,SRR6927250,ERR3870556,ERR449165,ERR1511780,SRR6193044,ERR2016523,SRR6323270,SRR147295,ERR1217169,SRR6898112,SRR6898442,SRR1179042,ERR033820,SRR1171646,SRR1598488,SRR10414533,SRR10417618,ERR129090,SRR7166907,SRR10742340,SRR7369162,SRR6815262,SRR063535,SRR1067656,ERR2402811,SRR024317,SRR6938571,SRR10592015,SRR3929378,SRR5588090,SRR918339,ERR193140,SRR7190551,SRR3322372,SRR8663647,ERR439871,DRR018019,SRR8353782,ERR1479277,SRR1802787,ERR347848,SRR8187085,ERR439214,SRR7275094,SRR7183385,SRR7187239,SRR7850236,SRR6342352,ERR216955,ERR2195676,ERR589643,ERR2364184,SRR10722044,ERR1787705,ERR1292890,ERR026648,SRR6748226,ERR1284056,ERR551490,SRR1564328,SRR7291587,ERR1320983,SRR6871411,ERR338130,SRR7351366,ERR748524,SRR896472,SRR1461954,SRR9203955,SRR1814368,ERR3523751,ERR296680,ERR1327163,ERR019347,SRR6451724,SRR3578584,ERR434449,ERR1585695,ERR1239409,SRR7822054,SRR5905507,ERR2137950,SRR3049265,ERR1595343,SRR5434463,SRR4233906,SRR1106491,SRR7451161,ERR976451,ERR2016008,SRR519772,SRR7176369,SRR5495021,SRR3728737,ERR3902548,ERR1492281,ERR3212037,ERR600710,ERR2017620,SRR5044079,ERR158772,ERR159017,SRR7215417,SRR063925,SRR6046801,SRR1995990,SRR1909671,SRR10340428,SRR1060647,ERR1972231,ERR854753,SRR6847347,SRR4070137,ERR2092779,SRR1812883,ERR3902481,ERR420342,ERR425655,ERR2506121,ERR2138700,ERR2090021,SRR1046198,ERR675615,SRR6486201,ERR1510817,ERR715978,SRR6233889,ERR2623027,ERR2732375,SRR11193984,ERR2987548,SRR8498768,ERR2528861,SRR4345801,ERR702798,ERR1492678,SRR2227335,SRR1656226,ERR1066141,ERR1503963,ERR646511,SRR5854318,SRR2821772,SRR8802624,ERR1498874,ERR2434951,SRR2194990,ERR1671630,ERR135765,SRR1966848,DRR140910,ERR2704377,ERR2890998,SRR7073420,ERR1495161,SRR1967603,ERR1566453,ERR2119606,ERR1271659,SRR8034196,SRR6323439,ERR419710,ERR2719079,ERR1511529,ERR190922,ERR1192124,SRR1182371,SRR651284,SRR10491580,SRR6062429,ERR502382,SRR2251405,ERR1497052,SRR6899418,ERR2190121,ERR025045,SRR10694257,ERR2623212,SRR2243747,SRR5193526,ERR051877,ERR1572954,ERR2818912,ERR2090494,ERR1217172,ERR3337441,SRR6184679,SRR6029828,SRR7458158,ERR1563937,SRR10207191,SRR6339886,ERR023252,ERR1496778,SRR1031425,SRR1107481,ERR2604081,ERR1285298,ERR2351956,SRR6938388,ERR2747826,SRR7803871,ERR1494933,SRR8199017,ERR1035494,ERR1234029,SRR1609718,SRR6237765,SRR7407914,SRR7886600,ERR1270672,DRR008480,ERR2532942,ERR1214338,ERR3062162,ERR909370,SRR8034141,SRR5070837,ERR1482439,SRR5647968,SRR088870,SRR537661,ERR1281045,ERR347618,ERR054255,ERR1279805,SRR7735979,SRR4237025,ERR1247373,ERR1156238,ERR1283526,SRR1785690,SRR10272431,SRR8802962,SRR532358,ERR418964,SRR2236865,ERR246900,ERR2608346,ERR599161,SRR1645734,ERR223603,ERR388295,ERR2623996,ERR1280534,ERR1015492,SRR2559301,ERR234849,SRR4346735,SRR7962750,ERR2337134,SRR6182196,ERR1715479,SRR7050016,ERR997537,ERR1565678,SRR2038446,ERR1236208,SRR1571606,SRR6900553,SRR2089214,ERR3684566,SRR10271636,ERR3560772,ERR572661,ERR1541286,SRR10220749,ERR123824,ERR744141,ERR3682290,ERR759137,SRR7468290,ERR600375,ERR418612,SRR2015667,SRR7359083,ERR028439,SRR5330558,ERR2738901,ERR1734479,ERR067653,ERR418022,SRR6052690,ERR2089890,SRR7866253,ERR976543,ERR1600604,ERR2227490,ERR1571597,ERR527207,ERR2363747,SRR7053317,ERR348787,SRR7806380,SRR5328462,ERR1231027,SRR7665409,SRR5989314,ERR418727,ERR2749802,SRR8632958,SRR7899012,ERR2891562,ERR028400,ERR1729054,ERR758780,ERR895977,ERR2747961,SRR2250334,ERR1732664,SRR1655380,SRR925084,ERR1284557,ERR1795892,ERR2749276,ERR3403283,SRR3289583,ERR049139,ERR3901182,ERR671098,ERR1487537,ERR1481241,SRR7257336,SRR8804825,SRR6367349,ERR069702,SRR2237596,ERR2363710,ERR374823,ERR1266031,SRR10994106,ERR1478673,SRR1565863,SRR192214,ERR2690300,ERR434689,ERR1346061,ERR1574236,ERR3061905,ERR2434743,ERR1574348,SRR7183710,SRR3826939,SRR7178105,ERR439147,ERR1735409,SRR10162494,SRR9283120,ERR752098,SRR7174196,ERR1316986,ERR966665,SRR8360268,ERR909295,ERR583658,ERR1575219,SRR8164857,SRR2082181,SRR1047034,SRR533883,ERR1284985,SRR3286669,ERR774921,SRR8281103,SRR7304333,ERR2789025,SRR2227964,ERR1279378,SRR8199263,SRR3040090,SRR7458043,SRR2246455,ERR589854,SRR2237439,ERR460813,ERR016751,SRR6046645,ERR1493092,ERR1235556,ERR1735460,ERR477044,ERR162670,ERR2138527,ERR3239936,SRR7756077,SRR4346737,ERR2213869,SRR7162374,ERR566216,SRR5220462,SRR7167540,SRR1965505,SRR8706095,SRR1035553,ERR2891279,ERR1283941,ERR485841,ERR2932957,SRR6058015,ERR246823,SRR10302566,ERR972193,SRR1220721,ERR688616,SRR5215531,SRR6191008,ERR3963692,SRR7183970,SRR9184472,SRR6257516,ERR737344,SRR8509895,SRR6353990,SRR7274854,ERR600584,SRR7054084,ERR1282438,SRR6785058,ERR163858,ERR3576523,ERR352600,ERR1010166,ERR351735,ERR1192085,ERR1271692,SRR7408053,SRR1571657,ERR376762,ERR2690416,ERR129112,SRR7878675,ERR1509290,SRR1463413,SRR1655260,ERR294534,SRR8903094,SRR5023878,SRR8650457,ERR2435568,SRR8199272,SRR2223028,SRR7284448,ERR046124,SRR2250488,ERR1578497,SRR1426720,ERR374609,ERR144568,SRR5605995,SRR6399792,ERR134874,ERR1259325,SRR1046294,SRR7250973,SRR7165395,ERR2433133,ERR2508910,ERR375312,ERR590340,SRR1803362,ERR1570133,SRR7888954,SRR1969431,ERR2690036,SRR7349230,ERR1247899,ERR279322,ERR1284852,ERR377389,ERR2760169,ERR2433876,SRR7417782,ERR589520,ERR2299378,SRR1968359,ERR460134,SRR7495706,SRR5852308,SRR9588933,SRR2177731,SRR7223159,SRR4140223,SRR7989884,SRR8585120,ERR2078494,SRR7688386,SRR1569921,SRR8805208,ERR1566164,ERR338008,SRR6713632,ERR675395,ERR473259,SRR061363,ERR107516,ERR3901592,ERR2892967,SRR1966236,ERR072054,ERR1573555,ERR2988540,ERR976614,SRR9137474,ERR1473728,ERR181837,ERR3623165,ERR2363156,ERR998808,ERR2861968,ERR479076,ERR178674,SRR6945190,ERR2299445,ERR1604439,SRR7516498,ERR460608,SRR11075438,SRR7291607,ERR569214,ERR3394850,SRR7183959,SRR3731740,SRR7271432,SRR6172945,ERR1640654,SRR6870775,SRR10693902,ERR3899933,SRR3729002,SRR7282622,SRR7435320,ERR1281726,SRR7716244,ERR572519,SRR8802398,SRR7359020,ERR1325751,ERR1494869,ERR1957977,SRR7800496,SRR5031147,SRR10075381,SRR2081804,ERR2016083,ERR527118,SRR528389,ERR221460,ERR2718990,SRR3086673,ERR3964438,ERR1195991,ERR1317984,SRR892429,SRR7077727,ERR751824,ERR551432,ERR425673,ERR418980,SRR2034640,SRR5023930,ERR1489034,SRR4435864,SRR7265736,SRR7187225,ERR1764124,ERR2434314,SRR7504235,SRR10131512,ERR2649574,SRR7252343,ERR958749,ERR2750354,ERR1491614,ERR1215478,SRR1027788,SRR533071,ERR1286128,ERR1067744,ERR1316357,SRR606300,ERR1506882,SRR1118460,ERR1271542,SRR7479692,SRR7811978,SRR003694,SRR305342,SRR10773381,SRR652317,ERR263966,ERR176600,SRR5865204,SRR1573120,SRR7416297,ERR1285853,SRR6173153,SRR1036446,ERR3859100,SRR6184845,ERR027693,SRR2176194,SRR6310793,SRR5831669,ERR3212044,ERR353086,ERR1488501,SRR1031285,ERR662384,ERR715257,SRR7523622,ERR449782,ERR197176,ERR2623654,ERR1372971,ERR1512721,SRR11051664,SRR7417289,SRR5488514,ERR2890864,SRR10108472,ERR564034,ERR217354,ERR714454,ERR1192787,ERR2892847,ERR1065618,SRR2014854,ERR3902265,SRR5196049,SRR7662667,SRR6760551,ERR211112,SRR10135912,SRR7193715,SRR6399660,ERR2359928,SRR6945227,SRR1034146,SRR10492803,SRR5188014,ERR163856,SRR540624,SRR2188994,SRR003730,SRR8506019,ERR1493263,ERR2352226,SRR396537,SRR528456,SRR6001160,SRR8498568,SRR2193951,SRR1574693,ERR1235598,ERR984773,ERR2435248,ERR1284842,SRR8498830,ERR360919,SRR7077301,ERR038361,SRR8111124,SRR1946951,ERR2239879,SRR6819344,ERR1234713,SRR7842638,ERR473323,SRR2227826,ERR2364052,SRR3531921,ERR870525,SRR1426957,ERR181719,ERR1490958,ERR3901049,ERR330951,ERR1502210,ERR1242326,ERR256964,ERR2689961,SRR1513353,ERR572681,SRR1599675,SRR8091009,ERR1240650,ERR1082942,ERR744228,SRR5058909,SRR1814347,ERR3938684,SRR6045270,SRR9158260,SRR3048715,SRR1804976,ERR751307,SRR8497991,SRR2226404,ERR1734015,SRR5934640,ERR3886527,ERR211383,ERR1565983,ERR563694,SRR3731765,SRR139030,ERR134720,SRR7773293,SRR1908943,SRR1614589,SRR5018352,ERR3598011,ERR1415493,ERR069809,ERR3860654,ERR3685484,ERR3963841,ERR435034,ERR1541092,SRR5788337,SRR9674119,ERR2749515,SRR9699419,ERR1321506,ERR775634,ERR044990,SRR8137414,SRR5195301,SRR8506113,ERR1322295,ERR1510086,ERR490613,SRR5280682,SRR1024100,SRR1561316,SRR2228825,ERR120145,ERR1493751,ERR715107,SRR6310074,ERR2977175,ERR052114,ERR1723860,ERR2538467,ERR375510,SRR7828295,ERR731070,SRR10719556,SRR3728695,SRR1646685,ERR752166,ERR3871141,ERR3411634,SRR918038,ERR1477484,SRR8509948,SRR8291131,ERR1081610,ERR1506639,ERR317033,SRR6439933,ERR570405,ERR374955,ERR2650719,ERR1492353,SRR2246809,SRR1462746,SRR1966992,SRR6037664,ERR1494321,ERR1574139,SRR7094153,ERR2738869,ERR2241892,SRR4128927,ERR2737634,ERR182535,SRR1966928,ERR459902,SRR2228627,SRR7106598,ERR230478,SRR7544730,SRR1491424,SRR5018345,ERR720171,SRR5033710,ERR847173,ERR855201,ERR370038,SRR7662860,SRR7645798,SRR7993571,SRR6809053,ERR211236,SRR3731646,SRR1820183,SRR7458185,SRR5888997,ERR980222,ERR2663603,ERR2363394,ERR790289,ERR984891,ERR1217092,SRR077231,ERR1565395,ERR2138165,SRR10365900,ERR1235373,ERR3860777,SRR1583160,ERR1564716,ERR2731338,SRR1272788,SRR5221928,ERR1240834,SRR1655596,SRR6114319,ERR1283717,ERR1497546,SRR6052734,SRR035272,ERR1230995,SRR5828129,ERR1482358,ERR448942,ERR1305072,ERR182080,ERR2204663,ERR2138510,ERR1240000,DRR017676,SRR1805659,ERR1281476,SRR5412390,SRR1967216,ERR1480455,ERR2397486,SRR8086325,ERR023233,SRR1964472,SRR7540277,ERR2597367,SRR974691,SRR2248241,ERR3901317,SRR7291838,ERR449206,ERR1573188,ERR2091234,ERR2750818,SRR8525632,SRR3210530,ERR1240209,ERR364094,ERR1422505,ERR2732897,SRR8525600,SRR7656199,ERR1510729,SRR5024510,ERR356092,SRR541192,SRR1804625,ERR750969,ERR1563785,ERR1422379,SRR6032583,SRR650047,SRR6902908,SRR7417722,ERR1497160,ERR019537,ERR1235267,ERR1595384,SRR5814207,SRR569352,SRR5247049,SRR7895973,ERR1727554,ERR2089248,SRR6844958,SRR6170117,SRR4066327,SRR2221619,ERR1565228,SRR6901026,ERR425259,SRR7825331,ERR1566214,SRR1659035,SRR2002735,ERR2194175,ERR3410839,ERR1282256,ERR1481659,ERR1013964,SRR10272328,ERR1563099,SRR3135275,SRR5985909,ERR776079,SRR7469829,ERR052486,ERR030035,ERR2893051,SRR1785751,ERR1511583,ERR1280150,ERR2889936,SRR1565856,ERR1509822,SRR1569914,SRR7842073,ERR657371,SRR1046271,SRR7962232,SRR4788227,ERR2719089,SRR2198972,SRR059207,SRR7761331,ERR956916,SRR8071354,SRR7798105,ERR1429175,SRR053018,SRR6059079,SRR10250492,SRR5856797,ERR714799,ERR748039,SRR391860,SRR3305313,SRR6170420,SRR6323285,ERR775142,ERR1325619,ERR321435,SRR7351303,SRR8354005,SRR9985636,SRR2029185,SRR8552844,ERR1658562,ERR2890875,SRR7984933,SRR545235,SRR2199641,SRR8882062,SRR1491640,SRR2244463,ERR1035827,ERR1733333,SRR7349156,ERR2365037,ERR586464,SRR2187446,SRR1908947,SRR5104364,SRR1946967,SRR7828312,SRR6486426,ERR2608619,ERR1065814,ERR909013,SRR5337539,ERR2691007,SRR6235611,SRR513773,ERR1236291,ERR847198,SRR8928022,SRR1995357,SRR896371,SRR1646014,ERR2436160,ERR1271169,SRR7190008,ERR1795697,SRR077221,ERR714689,ERR1573497,SRR3729138,SRR3474006,SRR11143147,ERR064816,SRR5459693,ERR1950854,ERR222572,SRR7885239,SRR7767081,SRR7401694,SRR5461668,ERR3239907,SRR2081610,ERR246863,SRR116813,ERR1283577,ERR2710987,ERR744226,SRR7986230,SRR7497163,SRR089567,SRR2199313,ERR844012,SRR1031777,SRR1034367,SRR1632857,ERR1995253,ERR1624825,SRR7442161,ERR1506576,ERR1482837,ERR1492669,ERR031681,ERR3901643,SRR1177371,ERR2181739,ERR1733170,SRR1643053,ERR552856,ERR1280472,SRR5024248,SRR2193421,SRR7466506,ERR1349145,ERR1241230,SRR8146956,ERR237618,SRR1491104,SRR1060613,SRR3827065,ERR600149,SRR6787383,SRR4067908,SRR7087238,ERR226364,SRR1060494,ERR206061,SRR3728577,SRR3048780,ERR998810,ERR2375200,SRR3957017,SRR1592683,SRR7292668,ERR687884,ERR038062,ERR3685577,ERR3576409,ERR374811,ERR1496941,SRR3731457,ERR1563705,ERR311053,SRR7523326,SRR1646148,ERR841798,SRR918075,ERR589685,ERR1515274,ERR1241245,ERR1483207,SRR8841120,SRR3581381,SRR5005555,ERR2788884,ERR2433634,SRR3158631,ERR278850,ERR419069,ERR1494368,ERR1239546,ERR030353,SRR413472,ERR2137854,ERR2750723,ERR1564624,ERR1234535,SRR1915685,ERR2435097,ERR1507269,SRR8199640,SRR6474241,ERR751142,ERR1573370,SRR1427725,ERR422838,ERR1585689,ERR3337525,ERR067776,SRR519776,ERR343338,SRR6204385,ERR1578430,SRR5892181,ERR485634,ERR1272126,ERR2241965,ERR2623242,ERR2506257,SRR7407875,SRR1804801,SRR6668146,ERR208547,ERR377215,SRR7190178,ERR3467604,SRR7214062,SRR1645756,SRR1995543,SRR7634331,SRR10026671,SRR9929419,ERR1108273,ERR064802,ERR1578566,ERR2891592,ERR330893,SRR2724092,ERR1490835,SRR1034360,SRR7106756,SRR2250545,ERR2818811,SRR1544419,SRR2724140,ERR107538,SRR7190421,SRR1565907,ERR2668448,ERR1272370,SRR7825863,SRR1570025,ERR3510729,SRR2191093,ERR1510571,SRR6045029,ERR2631916,SRR7249331,ERR1488722,SRR1583116,ERR052186,ERR2533659,SRR549694,SRR8816160,SRR8808404,ERR3412125,SRR5405941,SRR1597650,SRR8086070,SRR6690699,SRR8382467,SRR2975910,ERR1317933,ERR2280276,ERR3372470,ERR1015474,ERR971299,ERR2891309,ERR271778,ERR1422453,ERR1573511,SRR4204488,SRR5870539,ERR719495,SRR8981307,SRR7647201,ERR675595,SRR7993561,SRR6039540,SRR4068015,ERR1324247,SRR5990265,SRR7949710,ERR213226,SRR1371313,SRR10276204,SRR8878416,SRR5264136,ERR3410491,ERR338050,SRR3728801,ERR2622845,SRR5194329,SRR1198899,SRR6808915,ERR375075,ERR1578350,SRR2565976,ERR2435595,ERR2623336,SRR2984656,SRR1952615,ERR2738934,SRR7478756,ERR3684080,ERR1018890,SRR918012,SRR7867021,ERR1234595,ERR1325373,SRR6448747,SRR11096643,SRR7217884,ERR161863,ERR1509579,SRR5216328,SRR5369704,SRR6982820,ERR114993,SRR1046200,SRR1623168,SRR1968339,ERR2434210,SRR6234005,ERR551770,SRR4345907,SRR7277691,SRR7522942,SRR2187650,ERR2765163,SRR6995042,ERR1282385,SRR7176130,SRR2193653,SRR4096819,SRR5576553,ERR363487,SRR540985,SRR10466997,ERR257239,ERR1573099,SRR1492019,ERR1509689,ERR1492865,ERR1515212,ERR1571653,ERR479018,SRR6051860,SRR785078,ERR264552,ERR3040693,SRR7285580,ERR294421,ERR2760072,ERR1035836,SRR3146220,ERR599340,ERR1217046,SRR7151533,ERR461918,ERR748184,ERR1045572,SRR1031103,ERR1499356,SRR10691954,SRR5633000,ERR026390,SRR6426158,SRR7828472,SRR10694015,ERR1065659,SRR7993212,ERR594377,SRR7986272,SRR3285284,ERR1102140,ERR317021,ERR1564256,ERR3395520,SRR7368891,ERR026201,SRR6938627,SRR1999992,ERR134873,SRR8575559,ERR1504381,SRR1118693,ERR1498588,SRR7277803,ERR037219,ERR1624872,SRR019007,SRR3100554,ERR190470,ERR1489289,ERR2732545,SRR6179404,SRR6204361,SRR545303,SRR8100703,ERR326687,SRR5335919,ERR1510417,ERR1877688,SRR3049259,ERR2739072,SRR8181997,ERR1497587,SRR5405881,ERR2853429,ERR2506063,SRR6046459,ERR570146,SRR6163747,ERR1320757,ERR486845,SRR7106818,SRR7417767,ERR2889694,ERR3201759,ERR3306684,SRR6750617,SRR1215710,SRR1803888,ERR1280404,ERR3902442,SRR7472815,SRR1598497,SRR6808907,SRR1965420,ERR439226,SRR7183715,ERR1733238,ERR268106,SRR1597376,SRR5628572,ERR1280583,SRR7842633,ERR2090252,ERR2743736,SRR1805004,SRR5193327,SRR7826967,SRR8131570,ERR1787850,ERR435142,SRR6938556,SRR1593392,SRR002632,ERR1081562,SRR6668037,ERR855234,SRR1568939,ERR039335,SRR1909018,SRR7140708,ERR1241894,ERR419851,SRR466445,SRR7814592,ERR1482995,ERR3864304,SRR6898108,SRR7651020,SRR7402030,ERR1734061,ERR1478216,ERR027973,ERR2004809,SRR1482579,SRR1597661,ERR028538,SRR6474798,SRR6046292,ERR2696423,SRR1333873,DRR065615,ERR588953,ERR956104,SRR1656306,SRR7879605,SRR8586226,SRR1037813,ERR2851715,SRR2250660,SRR7417869,ERR594409,ERR1239539,SRR8199637,SRR640344,ERR044989,SRR6511943,SRR2029512,ERR063903,ERR1511541,SRR5194152,SRR3574233,SRR8353596,SRR7283806,ERR1271783,SRR5575426,ERR485374,SRR7731460,SRR8498496,SRR7783912,ERR1066199,ERR017673,SRR2193960,SRR5905298,SRR2089215,ERR1478882,SRR2977536,SRR640505,ERR1505981,SRR7523394,ERR377143,ERR425128,ERR527237,ERR420072,SRR6474761,SRR6847391,ERR984824,ERR1733138,SRR446556,SRR8492472,ERR2090184,ERR719104,ERR553039,ERR636028,ERR208435,ERR1493941,ERR719387,ERR294575,SRR3536775,ERR3928222,ERR539908,ERR1270529,SRR6172824,SRR7803474,SRR1958230,ERR249249,SRR6915169,SRR360881,ERR1506159,SRR8142774,SRR1804442,DRR014158,SRR1614783,SRR7178792,SRR2198975,SRR541266,SRR015608,ERR2739316,ERR374843,SRR6491305,ERR237454,SRR1034119,ERR123810,SRR8182932,ERR210549,SRR8804595,ERR175625,SRR7990001,ERR1821228,ERR315214,SRR7283747,SRR8866546,ERR418505,ERR2138662,ERR2932963,SRR7166762,SRR5459147,SRR7151631,SRR7252361,ERR737626,SRR1215911,ERR1500786,SRR1861846,ERR1284656,SRR8734117,SRR7176173,SRR7759889,ERR1324995,ERR3209917,ERR054365,SRR533743,SRR7588840,ERR1541255,ERR3402632,SRR2237496,SRR5496855,ERR2853856,SRR4014382,SRR6347178,ERR1317965,ERR3901579,ERR1429779,SRR7850591,ERR753919,ERR1563061,ERR388475,SRR2168730,ERR1286093,SRR7217651,ERR1570350,ERR855037,ERR256907,SRR9705409,SRR7538782,SRR5360730,ERR1585716,ERR1204860,ERR2677789,SRR8534989,SRR5759614,SRR2749816,ERR473150,SRR1966686,SRR3728435,ERR1640610,ERR1563866,SRR1814681,ERR2565027,SRR1796746,SRR10570844,ERR2245473,SRR1611943,SRR7456924,SRR8060791,ERR1067749,ERR256882,ERR1734989,SRR7176439,SRR7122165,ERR1497802,ERR2269933,ERR1578391,SRR5034994,SRR5005325,SRR7432638,SRR5333081,ERR3372507,ERR2245470,SRR7221647,ERR2227701,ERR1235912,SRR892134,SRR949368,ERR3383513,ERR387362,ERR3060941,ERR418560,SRR3190967,ERR119879,SRR408492,ERR502370,ERR485382,SRR10512658,SRR1034299,ERR3597864,SRR7124827,SRR6938525,ERR038113,ERR279289,ERR1429754,SRR6650705,ERR1492661,SRR10271617,SRR6045119,ERR2747551,ERR1247276,ERR2747798,ERR1494138,ERR064656,SRR6126859,ERR2434772,ERR1488147,ERR1499028,ERR1729293,ERR1483236,SRR800499,ERR1570257,ERR2433630,SRR926489,ERR2735981,SRR1980225,SRR7257131,SRR539819,ERR1022074,SRR2245458,ERR023693,SRR545598,SRR3178022,SRR5194176,ERR1573264,ERR321158,SRR8127623,ERR719978,ERR3682372,ERR1283976,ERR3410521,SRR496455,SRR6768332,DRR017839,ERR376790,SRR1816382,ERR1766300,SRR6656838,ERR1511737,ERR696934,ERR1283086,SRR7962277,SRR9878179,SRR1106167,ERR1013778,ERR026564,SRR5006348,ERR1493261,ERR042147,ERR249241,SRR7501256,ERR1082535,ERR319313,ERR1555294,ERR1891501,SRR7121166,ERR2016072,ERR425867,SRR641359,SRR10973881,SRR8554084,SRR8069274,SRR2043294,ERR352260,SRR062284,ERR1625286,ERR2241878,SRR9007495,SRR7783823,ERR1572638,ERR2737498,ERR2602088,ERR1733266,ERR1728609,SRR5720264,SRR1656348,SRR3728915,ERR1230589,ERR632901,SRR3530806,SRR6686759,SRR7187071,SRR2134869,ERR2434583,SRR4235413,ERR1562645,SRR5034600,SRR2195806,SRR7077517,ERR134837,SRR7221383,ERR011326,ERR2734423,SRR2227934,ERR1507124,SRR7223078,ERR751333,SRR6399632,ERR1284103,ERR751508,SRR7828448,ERR737585,SRR7544393,SRR6353978,SRR1657748,ERR2739227,SRR3826880,ERR264432,SRR5583165,ERR420058,SRR5369573,ERR200088,SRR2818094,SRR8199521,SRR532419,SRR7609371,SRR088902,SRR2193962,SRR6412611,SRR533554,ERR1541111,SRR2017886,SRR1031278,DRR148279,ERR1735428,SRR5369716,ERR1723926,SRR1601670,SRR7458662,ERR716080,SRR5293295,ERR403367,SRR5435053,ERR1511231,ERR1491092,SRR5666015,ERR226334,SRR5052622,SRR1107844,ERR589846,ERR1374893,SRR1638992,SRR7501684,ERR1324058,SRR077315,ERR2435690,ERR1733443,SRR3540695,ERR1565064,SRR2081954,ERR360487,SRR3289594,ERR1563021,SRR7688616,SRR8803253,ERR1102209,SRR5168502,ERR2497083,ERR1240245,SRR6891426,SRR2565537,ERR988500,SRR6508035,ERR2090178,SRR5584584,SRR7191432,SRR7992811,SRR8498897,ERR2221190,SRR5805593,SRR8086474,SRR1947041,SRR6819339,ERR1283591,ERR1498206,ERR418732,ERR1247906,ERR419998,SRR545324,ERR3479329,ERR1320814,SRR8121229,SRR528405,ERR204069,ERR1415568,SRR7965773,ERR1506527,SRR3929473,ERR338075,SRR7172177,ERR845472,SRR6985730,SRR8704769,ERR3535781,ERR987501,ERR714328,SRR3499239,SRR1233948,SRR6062250,SRR7783705,ERR1347757,ERR386250,ERR028102,SRR1795884,SRR7511749,SRR7084473,ERR1625344,ERR1555370,ERR276966,ERR2221110,SRR5714292,ERR352866,SRR8137388,ERR1065253,SRR7249690,ERR2447255,ERR1564473,SRR1568914,SRR6069455,SRR7190358,ERR632921,SRR5193263,ERR3569448,SRR8299433,ERR2090230,ERR2089901,SRR3215188,ERR3411314,ERR234813,ERR2987867,SRR341691,ERR1734301,ERR3524312,SRR6327905,ERR1498078,SRR6289215,SRR532540,SRR7458140,ERR1247294,ERR2718527,ERR054072,ERR1507467,SRR3826896,SRR5070737,SRR1637067,ERR337871,SRR8804128,ERR775944,SRR1810510,ERR3239893,ERR040040,ERR1733373,ERR063991,SRR5574075,SRR386267,SRR019456,ERR2602524,ERR2090838,ERR2197877,ERR348985,ERR2691167,SRR6117475,SRR3728398,ERR1317959,ERR2138064,SRR1060548,SRR3710112,SRR1779120,ERR1571060,ERR3928254,ERR349064,ERR1450670,ERR1604436,SRR7497677,SRR7505881,SRR1544348,SRR9985857,SRR1521594,ERR1494382,ERR2729617,ERR552660,ERR1527073,ERR257274,SRR7108633,ERR279519,ERR1284150,ERR1106756,ERR085273,SRR7588208,SRR305318,SRR6184989,SRR7469135,ERR1480968,ERR1217472,ERR299571,SRR8071409,ERR2225321,ERR479297,ERR1573142,ERR3662992,ERR1565288,ERR2750701,SRR1814280,SRR1605664,ERR2090805,ERR2728926,ERR2853831,ERR928272,SRR1973982,ERR360663,ERR222979,ERR228282,SRR1995923,ERR369090,SRR036037,SRR6489807,SRR9901246,SRR6052055,SRR2523264,ERR072045,SRR8808073,ERR572700,ERR2932991,SRR6900709,ERR906513,SRR10982660,SRR892348,ERR1506546,SRR8137429,SRR5405893,ERR1374874,SRR7167018,ERR386304,ERR222493,ERR353010,ERR2988771,ERR3576714,SRR6337682,ERR1279370,ERR1495234,SRR6045295,SRR5005503,SRR7665402,SRR5220321,SRR360495,ERR1604168,SRR1631369,SRR1034537,ERR1480881,ERR1497904,ERR1317662,ERR539710,ERR1240295,ERR1492114,DRR061423,ERR1241429,ERR1565829,ERR1573185,ERR1495307,SRR7064945,SRR10770685,ERR321547,ERR2138250,SRR7165035,ERR485395,ERR3576596,SRR2081723,SRR2243978,ERR1479082,SRR8692239,SRR6446760,SRR8802220,SRR1616734,ERR2833507,SRR061524,SRR2249280,ERR1541096,ERR718351,SRR9877722,SRR7184366,SRR8804172,ERR568880,SRR7687916,SRR2060726,ERR2690848,SRR6172990,ERR1242624,DRR171942,ERR1493639,SRR7716508,ERR251764,SRR532889,ERR1270367,ERR2433894,SRR10991907,SRR1816843,SRR1182706,ERR1251393,ERR1138795,SRR1967913,SRR1031335,ERR1007831,SRR7251001,SRR2247052,ERR1729391,ERR3467560,SRR6061012,ERR675427,SRR1814644,ERR439767,SRR2187581,SRR5535870,ERR226467,SRR062042,SRR6257415,SRR8394111,ERR2363275,ERR570443,ERR1728750,SRR2000272,ERR516402,ERR315156,SRR2193561,ERR751820,ERR226414,SRR2072229,SRR1030045,SRR2194519,ERR1727792,ERR1317116,SRR4293149,ERR501542,ERR1202574,SRR2014672,SRR10272358,ERR109218,DRR121824,SRR1988149,SRR4417836,ERR758743,SRR5412357,SRR1633159,SRR3948354,ERR357594,ERR453542,ERR330966,SRR755372,SRR7610126,ERR570335,SRR4897663,ERR485772,SRR7012233,ERR3886277,ERR3191438,SRR1031196,SRR5936515,ERR1283255,SRR6337674,SRR1566324,ERR314322,ERR1284276,ERR2532524,SRR5070792,SRR1283437,ERR190910,ERR353063,SRR1633021,SRR7948004,ERR1271133,ERR1492812,SRR6332121,SRR1145957,ERR135741,ERR1574362,ERR2611811,ERR1279664,SRR5220210,SRR638846,SRR5330544,ERR1241717,ERR1279823,SRR7257122,ERR1240210,SRR7523884,SRR6310841,ERR2623900,SRR088873,ERR559340,ERR360672,SRR3457669,SRR7417331,SRR7346412,ERR841881,ERR845391,SRR6262255,SRR1815313,SRR7276707,SRR1161329,SRR4788331,ERR751598,SRR7244274,SRR7190307,SRR7911475,ERR2738572,ERR2726503,SRR5470235,ERR1195698,ERR208405,ERR1498228,ERR910051,SRR2244006,ERR708431,SRR6323404,ERR2090401,ERR060281,SRR7450780,ERR553967,SRR1197038,ERR3142866,ERR1271910,SRR10851451,SRR640502,ERR1205010,ERR719269,ERR1422460,ERR1488349,ERR1480394,SRR1968011,ERR3411873,ERR473481,SRR2244460,SRR7527783,SRR6917466,ERR1280971,ERR377433,SRR8692195,SRR8645681,ERR719147,ERR2623744,SRR8436138,SRR7285595,ERR2608659,SRR3205685,SRR1153367,SRR10006924,SRR1031838,ERR2138156,SRR7089362,ERR1234492,SRR10375923,ERR1565322,ERR2738569,ERR209170,SRR1269334,SRR541143,ERR2435905,ERR2726409,ERR249255,ERR1155803,ERR161288,SRR7049001,ERR1578257,SRR2029138,ERR204210,SRR7869063,ERR502252,ERR688374,ERR022224,SRR8805225,SRR7989963,ERR2760033,SRR3997560,SRR3380855,ERR3598064,SRR4345738,SRR3944440,ERR1375023,ERR2694198,SRR6919798,SRR5583203,ERR1511697,SRR001670,ERR1595554,SRR2175779,ERR3372746,SRR6869980,SRR6914781,SRR1106501,SRR5369628,ERR448915,ERR1205015,ERR311097,ERR1106783,SRR5650063,ERR1239140,ERR271244,ERR909443,ERR744139,SRR306674,SRR538119,SRR1513348,SRR1784125,SRR7707806,ERR1478993,ERR1236858,SRR5369676,ERR2719658,ERR587369,SRR5378742,SRR1145977,ERR2533705,ERR2632310,ERR066240,ERR1732625,SRR651299,SRR3068660,SRR9722575,SRR8144415,ERR855205,ERR2364932,ERR123838,ERR1271709,ERR2631780,SRR1765467,ERR1482978,SRR545489,SRR8363574,SRR7989836,ERR862446,ERR120401,SRR8675919,ERR163399,SRR7167170,SRR6126852,SRR8071393,SRR1966811,ERR1285950,ERR2364180,SRR3730748,ERR1285597,ERR1604460,ERR314440,SRR3215157,SRR10106395,SRR8145284,ERR997632,ERR1284269,SRR8189616,ERR2855904,SRR3322710,SRR8757243,SRR7842095,ERR064746,ERR3901486,ERR501507,ERR1493035,ERR190874,ERR584061,ERR775566,SRR3579398,ERR2434956,ERR1821258,ERR271289,SRR8733836,SRR3531875,ERR1658074,ERR1228272,SRR6942788,SRR5943586,ERR1242650,SRR1974491,SRR7458547,ERR1240776,ERR2204709,DRR002773,SRR5280290,SRR3658081,SRR5115403,ERR272105,ERR2737926,SRR9616766,SRR7265849,ERR775996,ERR1324078,ERR133919,SRR6399625,ERR3003462,ERR348979,SRR2236707,SRR925147,SRR8809284,ERR473020,ERR1283857,ERR2729494,SRR6128508,ERR246909,SRR2237660,SRR925042,ERR060316,ERR1279749,ERR2533538,ERR703001,SRR5989250,ERR161390,SRR7631869,ERR2000794,ERR069919,SRR3625730,SRR7349318,ERR2728917,ERR526072,SRR1965222,ERR2933058,ERR2506074,ERR504985,ERR063639,SRR5194246,SRR5583172,SRR5585187,ERR600204,ERR1243110,SRR7278064,SRR1967404,SRR5194118,SRR386615,ERR1495076,ERR2089113,SRR1980446,ERR1483230,ERR1734153,SRR1118516,SRR7479730,ERR3860725,SRR1046298,SRR3372211,ERR1511788,ERR460734,SRR1266046,ERR298669,ERR3696570,ERR2853615,SRR004561,ERR1317020,SRR8294485,SRR2223598,SRR7822080,ERR744140,SRR3729176,SRR6329439,ERR1270438,SRR1696645,ERR1541400,ERR3901003,DRR111584,SRR7152984,ERR539753,ERR1564711,ERR2221314,ERR3337396,SRR8803369,ERR3902709,ERR1241797,SRR7892218,SRR1814445,SRR2025276,ERR1563527,ERR502212,SRR5221937,SRR099208,SRR2072381,SRR7039253,ERR1555479,SRR000105,SRR7479026,SRR7975684,SRR3730641,SRR5585295,SRR5405784,SRR6967994,SRR5875750,SRR5891507,ERR790236,SRR5289224,SRR8172848,ERR025764,ERR1235149,ERR1488190,SRR7539704,ERR347627,ERR2227587,ERR2397577,SRR8365078,ERR737018,ERR459834,ERR1640732,SRR1038105,ERR471338,SRR7051245,ERR2138399,ERR587063,SRR7163881,ERR1251430,ERR854998,SRR2081606,SRR4788140,SRR5194172,SRR2224061,SRR8803342,ERR1282768,ERR1422424,SRR8538355,SRR1969232,SRR1597388,SRR8353806,ERR3409239,SRR7958729,ERR222589,ERR377079,ERR3410926,ERR751521,SRR398632,SRR7417953,SRR7641416,ERR540399,SRR1995742,SRR8199194,SRR7521256,ERR211907,ERR636032,ERR477222,ERR418676,SRR6938531,ERR1271385,ERR1672454,ERR1671686,ERR527083,SRR6045985,SRR1031277,ERR998511,ERR1015299,ERR1494615,ERR3928344,SRR513813,ERR337803,SRR7540794,SRR7166325,SRR7402411,SRR3151572,SRR953947,SRR7873975,SRR394605,SRR4115215,ERR1484072,ERR688580,SRR532292,ERR1759865,ERR2750473,ERR494832,ERR419382,ERR2738611,SRR1814653,SRR7842575,ERR1108988,ERR2508893,SRR5584560,SRR2132461,ERR2016173,SRR6687361,ERR2496614,ERR1795783,ERR3901461,SRR6663632,ERR374810,SRR7634293,ERR1323877,ERR1102513,SRR3322697,ERR1272169,ERR2663514,ERR1242392,SRR2094837,ERR448758,ERR2241949,ERR117585,ERR1478911,SRR8354162,SRR6291247,ERR657361,ERR1326043,ERR2364377,ERR064220,SRR6412965,ERR1541117,SRR1166675,ERR2435626,ERR449147,ERR1477922,ERR2747935,ERR2091031,SRR1799702,ERR2496444,ERR419336,ERR1506555,SRR287998,SRR953792,SRR1528304,SRR7495517,SRR7523068,SRR1548438,ERR2759870,ERR600102,ERR855252,ERR1240375,ERR067758,ERR1235890,SRR7278097,ERR064046,ERR2524753,ERR434565,SRR7909808,SRR5457761,ERR1572001,ERR2854320,ERR1236114,ERR1509624,ERR1728271,SRR8482193,ERR1015284,ERR2433976,ERR163314,ERR3828637,ERR3192351,ERR459927,ERR1217416,ERR884939,ERR123887,ERR054393,ERR1491872,ERR1499127,SRR10696330,SRR8145072,ERR025222,SRR6045002,SRR1566304,SRR8809288,ERR632885,SRR8804706,SRR9902983,SRR1067716,ERR1234919,SRR8807504,ERR439886,SRR3170254,ERR388470,ERR2729188,ERR1285826,ERR1102221,SRR7450686,SRR7540774,SRR2194509,SRR6116961,SRR8127592,SRR7651013,SRR896038,ERR490719,ERR1241269,ERR1284846,ERR1508779,ERR2799656,SRR5168377,ERR245827,ERR1272674,ERR022854,SRR1491417,SRR7468907,SRR9071941,ERR1482534,ERR540174,SRR7894871,ERR2174505,ERR257607,ERR1564258,ERR1671613,SRR6293201,ERR2359925,SRR1814423,ERR1230737,ERR374715,ERR3685428,SRR7882134,ERR1283934,DRR111577,SRR7417930,ERR414659,SRR10271627,SRR7787196,ERR126928,SRR2224818,SRR1334379,ERR3179960,ERR988480,ERR2732359,SRR8804355,SRR6919824,SRR7284821,ERR1081425,ERR1596784,SRR8535028,SRR1804200,ERR702778,ERR1578226,ERR2397185,ERR175508,SRR1952439,ERR980104,ERR737164,ERR758917,SRR1022664,ERR414513,SRR3151565,ERR2988573,ERR2089257,ERR251874,SRR8803568,ERR381982,ERR1995279,SRR2124393,SRR7151683,SRR3228459,SRR1182714,SRR1196444,ERR209649,ERR1492415,ERR1510460,SRR6107994,SRR1564243,ERR743107,ERR1493119,ERR1285842,SRR5024505,SRR1965671,SRR7287333,ERR1658052,SRR037122,SRR8498482,ERR2726489,SRR1970181,ERR2225372,ERR2893160,ERR1510004,ERR1231186,SRR1816050,ERR024527,SRR7192197,ERR2892511,ERR330571,SRR7166970,ERR743095,SRR5193336,SRR1955869,SRR500735,ERR2750313,ERR2089516,ERR2690999,SRR7787914,ERR350263,ERR1480604,ERR1481480,SRR6918320,ERR636549,SRR1803892,SRR3452359,ERR600540,ERR419981,SRR3731751,ERR1481175,ERR176486,SRR1046262,ERR720018,ERR461279,SRR7174865,ERR1732499,ERR192174,ERR2364769,ERR064440,SRR7634187,ERR3901472,SRR3322421,ERR460159,ERR833514,SRR8199155,ERR1563755,SRR2223567,ERR2988710,SRR1814865,ERR222595,ERR064749,ERR495148,SRR2147687,ERR2818884,SRR2187665,SRR7468993,ERR1499358,SRR2029296,SRR6046355,ERR459933,ERR1231003,SRR7495424,ERR1430931,SRR6143731,ERR695608,SRR6796584,SRR3663446,ERR1239573,ERR314384,ERR1658803,SRR3213930,ERR1241705,ERR758794,SRR2243547,ERR2016069,ERR3062145,ERR1281218,ERR714289,ERR2788914,ERR490573,SRR7167032,ERR1574323,ERR1507043,SRR4414188,SRR10212169,ERR2016416,SRR8902134,ERR2891044,SRR5041666,SRR6958909,ERR1415534,ERR1197562,ERR298846,ERR2506146,ERR2749126,ERR3871332,ERR016608,SRR8189551,SRR8807751,ERR1271946,SRR5167855,SRR8515754,ERR1507623,SRR7186941,ERR1282782,SRR6045688,SRR7533450,ERR1510052,ERR1317610,ERR419508,ERR1281089,ERR461528,SRR445042,SRR7450762,ERR135703,SRR5249608,SRR1106395,SRR1968924,SRR1816297,SRR7886593,ERR1235436,SRR7970921,ERR719221,SRR10002294,ERR572744,SRR7439471,ERR473300,SRR5262311,SRR1300557,SRR5367913,SRR6249906,ERR163236,ERR657400,SRR7905749,ERR701739,SRR332526,ERR1242152,SRR4235428,SRR1556988,SRR8804650,SRR6426853,SRR8353604,SRR8902236,ERR949038,SRR3728784,ERR842651,ERR1240481,ERR1285836,ERR1235610,SRR2188520,ERR3684704,SRR532286,SRR6919213,ERR340766,ERR3902636,SRR1612068,SRR6954238,SRR7645804,ERR845826,SRR1664195,ERR133767,SRR3113876,ERR1462608,SRR1635082,ERR2089327,ERR158628,SRR5788432,SRR7401966,ERR2890517,SRR10136505,SRR2156573,ERR279275,ERR1494874,ERR2890355,ERR2738592,ERR1487704,ERR461187,ERR3657344,SRR1646002,SRR11005770,ERR264423,ERR067883,ERR2607439,SRR3730487,SRR5637672,ERR552202,SRR7441415,ERR1600640,ERR702993,ERR1496782,SRR513380,ERR2168969,ERR425284,SRR1951840,ERR3860435,ERR044788,SRR1963322,SRR063798,ERR2603258,SRR8144389,ERR2221156,SRR8086341,ERR1478258,SRR1969842,SRR8756666,ERR1479188,SRR8090517,ERR675569,SRR8365073,ERR459864,SRR038253,SRR3228555,SRR6765856,SRR1979043,SRR8675874,SRR1566292,SRR7190534,ERR360835,ERR2434745,SRR1491533,ERR228549,SRR5356864,SRR7403720,ERR702962,SRR7528047,SRR2241410,ERR1480651,ERR1564395,SRR7874013,ERR1732466,SRR7285598,SRR7217778,SRR7822119,ERR126826,ERR2891019,SRR3392137,ERR1480502,SRR539539,ERR3330963,SRR8199408,SRR1657867,SRR2247210,ERR2364478,ERR418648,ERR1247576,SRR5184657,ERR748036,SRR6519470,ERR1857022,SRR534436,ERR1067747,ERR1316619,ERR3901796,SRR6215690,SRR1200752,ERR1481785,ERR434673,ERR1283063,SRR7184554,ERR137003,ERR1505993,SRR1645468,SRR8538921,ERR1482327,ERR1490959,ERR747984,ERR1566524,SRR1969716,ERR2738243,ERR1499250,SRR1602851,SRR6184976,ERR137029,SRR2193436,SRR9087306,ERR884751,SRR10271925,ERR448831,ERR1788700,ERR1014198,ERR3062165,ERR2190105,SRR1982140,ERR2090218,SRR7639369,ERR211138,ERR3864280,ERR1480801,SRR10271553,SRR7892432,SRR6877332,SRR2193564,ERR1732915,SRR8800609,SRR7832330,SRR6206198,SRR2243823,SRR2193777,SRR4235362,ERR1081606,ERR1326677,ERR439610,ERR264471,ERR2732543,SRR3190964,ERR1228237,ERR1512724,SRR10452781,SRR7298404,ERR1508894,ERR2212982,ERR956936,SRR7645911,SRR8192901,SRR6940216,SRR7471085,ERR2091185,ERR842552,ERR107530,SRR7106846,ERR1671659,ERR2607433,SRR8802775,SRR10237898,SRR5584667,SRR9067249,SRR7500890,ERR190886,ERR225961,ERR1671843,ERR854984,SRR7783706,SRR8084867,SRR324799,ERR564198,ERR1498107,SRR139101,DRR021780,SRR8647602,ERR1429219,SRR1814870,ERR1316728,ERR852891,ERR321521,ERR2710456,ERR748472,ERR1349088,ERR2280366,ERR586850,ERR3928367,ERR272213,SRR922587,ERR1247425,SRR6920000,ERR1217270,ERR2221205,SRR7894954,ERR1214549,SRR539742,SRR6847265,SRR4787313,ERR731437,SRR10085654,ERR326447,SRR1731994,ERR1596788,SRR3190928,SRR7656620,ERR1035759,SRR5806455,SRR1753808,SRR7124731,SRR7465115,SRR3987143,ERR1585694,ERR1541320,ERR633018,ERR119433,ERR2653970,SRR1804668,ERR540157,ERR1230559,SRR6354177,ERR2436052,ERR212242,ERR352845,ERR363926,ERR044779,ERR2693381,SRR1033565,SRR3190561,SRR2191162,SRR6427273,SRR7286367,ERR449835,SRR2565942,ERR3410458,SRR3322011,ERR517473,SRR1765484,ERR1492475,ERR1563157,ERR1422635,SRR067485,SRR9861272,SRR1655540,ERR2854190,SRR8034198,ERR1316473,SRR1916055,ERR360641,ERR1204890,SRR5616352,SRR7662690,SRR7186479,SRR532106,SRR7106841,SRR6399853,ERR433297,ERR2749152,SRR7540798,SRR9163840,SRR6323575,SRR1785955,SRR9877822,ERR1214408,SRR6785019,SRR5328148,SRR1968315,SRR2194500,ERR527056,SRR7189853,SRR8809053,SRR533091,SRR7367415,ERR2663937,SRR8427254,ERR1324488,ERR1764119,SRR8298509,ERR1102396,SRR5369687,ERR742880,ERR226349,SRR7454748,SRR7184398,SRR1805655,ERR2747924,DRR148148,SRR5018320,SRR532970,ERR1322114,ERR1280019,SRR7346449,ERR028712,SRR1449713,SRR7077413,ERR062606,ERR1289748,SRR062421,SRR2054608,ERR1272427,ERR2890888,ERR2016504,ERR1604323,ERR1283948,SRR3234203,ERR1555543,SRR2250537,SRR6046276,SRR292332,ERR494676,SRR7108606,ERR3560872,SRR7401840,ERR2631987,SRR6046489,SRR387073,ERR256976,SRR7651022,SRR1708054,SRR7176436,SRR077352,ERR1280471,ERR1284107,ERR419341,SRR3664170,SRR5193540,ERR587094,ERR750804,ERR054411,SRR059237,ERR1023297,ERR1509375,ERR744119,SRR2246094,ERR1488338,SRR071538,ERR1450684,ERR067958,ERR1604465,ERR1818203,SRR7416056,SRR8513686,SRR1593416,ERR246967,SRR2244287,SRR1118483,SRR2086971,SRR6899507,ERR1270479,ERR490576,ERR114893,ERR2137956,ERR1242963,ERR1513227,ERR1492341,SRR2193348,ERR1283844,ERR1515030,ERR1217455,ERR1493937,ERR2691150,SRR10069058,ERR067836,ERR2090480,ERR633050,SRR1969361,SRR7351479,SRR3926853,ERR051925,SRR6922074,ERR1562593,SRR7407980,SRR6410639,ERR245810,SRR641322,ERR915374,SRR7894970,ERR137088,ERR908951,ERR377397,ERR3871122,ERR1496736,SRR2039138,ERR1585823,SRR3720465,SRR3049388,ERR223645,ERR352491,ERR1235352,ERR1325303,ERR775505,ERR1509176,DRR017800,SRR1034155,ERR1192158,SRR5219513,SRR7656223,ERR490587,SRR8804713,ERR1282236,ERR2508912,ERR494655,ERR1343254,SRR6261449,SRR2914053,SRR6973632,ERR251767,SRR7175720,ERR2759570,SRR2075070,SRR10835780,ERR3682267,SRR6116958,ERR337890,SRR4897768,ERR1496957,ERR2363841,ERR178765,SRR6412499,SRR9878105,ERR909026,ERR1318117,ERR439904,ERR2227483,SRR7688739,ERR1566128,SRR1570097,ERR1564732,ERR425871,ERR033835,SRR6046651,SRR5283466,ERR646612,ERR023950,SRR10823736,ERR1316346,ERR1035508,ERR748012,SRR6172882,SRR3731475,SRR1097805,ERR273488,ERR1728844,SRR512081,ERR374610,ERR841849,ERR736715,ERR2603094,ERR1234549,SRR835363,ERR2261904,ERR751785,ERR1234967,ERR2608530,ERR2815591,SRR1166382,ERR2213001,SRR9671363,SRR2194905,ERR2694313,SRR7344622,SRR7344618,SRR305341,SRR5024260,ERR3411321,ERR589512,SRR1568949,ERR364070,ERR209768,SRR8903275,SRR7664997,SRR3933891,SRR6172935,ERR1191994,SRR1966323,ERR128759,ERR039632,SRR1955877,SRR7014277,SRR5496843,SRR8358544,ERR587105,ERR042141,ERR594408,ERR2623606,ERR026057,SRR2999651,SRR6185807,ERR2227472,ERR1320607,SRR9695706,ERR900305,ERR1572799,ERR1447944,ERR2298576,ERR1487807,ERR1202098,ERR1066314,ERR067900,ERR3217793,SRR6938618,ERR1453403,ERR956130,SRR6474255,SRR7850490,SRR1965901,ERR1595574,ERR1204926,ERR1504793,SRR7249772,ERR1325792,ERR1729262,SRR1950899,ERR2891191,SRR1765428,ERR587412,SRR8078873,ERR1495130,SRR1049693,ERR1242534,SRR3574833,ERR924983,ERR352266,ERR2719638,SRR2244680,ERR3403263,ERR719133,SRR5828181,SRR7547525,ERR1234775,SRR6172855,ERR600243,SRR6190986,SRR7015786,SRR1031583,SRR7992534,SRR7479752,ERR363773,ERR3859429,ERR776631,ERR1795626,ERR553913,ERR3372525,SRR2047305,ERR2245477,ERR1327140,ERR600088,SRR4054784,ERR1491145,SRR2163750,SRR6487139,ERR1575445,SRR549654,SRR7507008,ERR038072,SRR4115631,ERR246835,ERR017010,SRR10815908,SRR1968463,ERR2241966,SRR5115427,ERR1490996,SRR5042878,ERR1565212,SRR1461907,ERR2597329,SRR7457129,SRR7417726,ERR587160,ERR3372722,SRR6507276,SRR7226400,ERR1349096,SRR8802953,SRR4068004,SRR7427042,SRR6922514,ERR1023361,ERR1727502,SRR2095948,ERR1734416,SRR7179891,SRR6046745,ERR1279756,SRR7645884,ERR1247180,ERR246568,ERR434435,SRR1060524,SRR9225312,SRR6958807,ERR2649527,SRR6761079,ERR311601,ERR1791541,ERR525641,SRR6236403,SRR1969206,ERR474051,ERR670697,ERR271766,ERR2611584,SRR10593685,ERR2090919,SRR7285429,SRR2819877,SRR8265647,SRR7886599,SRR7523625,ERR842542,ERR1624981,SRR10252195,ERR1318106,SRR5723822,SRR7698171,ERR2799469,ERR1236581,SRR7894974,ERR1251800,ERR1489089,SRR6236793,SRR8660430,SRR7417950,SRR958640,SRR3907846,ERR867552,SRR5153114,ERR3654789,ERR1489156,ERR1484206,ERR120165,SRR6900883,ERR1317305,SRR6014798,ERR1480414,SRR7402426,SRR6919918,ERR1574503,ERR2364302,SRR1657711,ERR2525105,ERR314138,SRR1958052,ERR271339,ERR1672401,SRR6046624,SRR1068323,SRR5936491,SRR5892849,SRR6194935,ERR2004797,SRR7777973,ERR1236749,ERR1234293,ERR600523,ERR1234263,ERR718493,ERR375835,ERR1873684,ERR3828634,ERR490431,ERR2364594,ERR1569710,SRR10082272,SRR6052094,ERR052404,SRR4346305,SRR1968677,SRR1656291,DRR127672,ERR1138800,SRR8535014,SRR7958307,ERR1318143,ERR3040396,SRR8426813,ERR884872,SRR6323408,SRR10859591,ERR976448,ERR279220,SRR8198845,SRR005142,ERR550991,SRR1303804,ERR2694464,ERR1155812,SRR6891448,ERR775074,ERR046130,ERR460898,SRR8199208,ERR479021,ERR1541020,ERR2280036,SRR6491042,ERR1216979,SRR1597193,SRR9985856,ERR1270875,SRR5581652,SRR059332,ERR189774,ERR2749615,ERR062888,ERR1727764,SRR3926869,ERR1727471,SRR784175,SRR8144403,ERR033961,ERR3321958,SRR7286401,ERR2197915,ERR3859300,ERR068026,SRR5216589,SRR2250528,DRR076985,ERR2750171,SRR7523456,ERR1728430,ERR2434500,ERR758952,ERR343344,ERR107374,ERR1492665,SRR891768,SRR1821297,SRR1929485,ERR357485,ERR3061562,ERR034057,ERR2597396,SRR541189,ERR494668,ERR2718443,SRR1491697,ERR1065458,SRR7523155,ERR474395,SRR8401223,ERR1453697,SRR5805590,SRR1909509,SRR8549068,SRR3898575,ERR1753456,SRR5875941,ERR211335,ERR1563480,ERR1236319,SRR5583240,ERR316171,SRR2237537,SRR1761679,SRR8707989,ERR553957,ERR1509844,SRR4096855,SRR8899204,ERR1565806,SRR1566284,SRR413585,ERR1732732,SRR7620471,SRR5328514,ERR158668,SRR1513392,SRR539807,ERR3218133,SRR8575550,ERR1239005,ERR759120,ERR1574436,ERR632909,SRR6898187,ERR419613,ERR948846,ERR716062,SRR3948487,SRR3322076,SRR2227657,SRR6170269,ERR1490862,ERR1563068,SRR540546,SRR5193173,ERR2608478,ERR2749535,SRR1160197,SRR2761499,ERR1507224,SRR8071392,SRR1283349,SRR5583178,ERR1477514,ERR494638,ERR2744677,ERR419485,SRR2246412,ERR719854,ERR460374,SRR3068654,SRR7060080,SRR8071358,ERR714032,SRR541294,ERR2169047,SRR1631389,ERR120374,SRR3934308,SRR5110767,ERR2138291,ERR434985,SRR1524496,SRR057697,ERR1728259,ERR1239774,SRR059330,SRR5921512,SRR3473927,ERR3963907,SRR1966613,SRR5787079,SRR7905339,SRR9655353,SRR7165744,ERR758704,SRR8522987,SRR533198,SRR7985385,SRR7359593,SRR2228264,SRR6232442,ERR774827,SRR4446453,ERR1570057,ERR311481,ERR1241723,ERR845385,ERR1569712,ERR1488039,SRR6252861,ERR1498307,SRR514193,SRR6184684,SRR6181344,SRR6170483,SRR7077678,SRR1655608,SRR3152508,SRR6187431,ERR2090228,SRR2227932,ERR504978,SRR7252347,ERR1494403,ERR1240999,ERR1349250,ERR1374998,ERR1753471,ERR1321742,SRR7496985,ERR743240,ERR2217872,ERR480784,ERR2017456,SRR7230739,ERR3402705,SRR2243955,SRR10126459,SRR3213912,SRR1031346,SRR5023782,SRR10607619,SRR7095398,SRR1648163,ERR331361,SRR1491610,SRR2244620,ERR716125,SRR354020,SRR1016881,SRR8094718,SRR7188516,ERR1320845,ERR775904,SRR8498123,ERR748064,ERR3403330,ERR461281,SRR5788272,SRR7533643,ERR1479213,SRR6920097,ERR017126,ERR438964,SRR1624863,SRR6766929,ERR2016370,SRR1656353,ERR1555267,ERR3040674,ERR480646,ERR1733728,ERR1081241,SRR945187,ERR1279742,SRR8078834,ERR230104,SRR8353860,SRR9137597,ERR178713,ERR211603,SRR7183794,SRR7285774,DRR075733,ERR1242150,SRR2243801,SRR2585439,ERR1566493,ERR1672816,SRR6901118,SRR1967293,ERR2143774,ERR311556,ERR234874,ERR1728318,SRR3048905,SRR1655930,ERR969401,SRR7249849,SRR8498738,SRR7175856,ERR2227344,ERR1494011,ERR479022,ERR1024740,SRR918073,SRR8078881,ERR228158,SRR8086698,SRR924838,ERR387198,SRR1179216,SRR3221668,ERR1787885,SRR7841595,ERR744130,SRR447656,ERR434431,SRR8509967,ERR027009,SRR6490600,ERR1566334,SRR11231058,SRR2191095,SRR5030785,SRR620214,ERR3402572,SRR3285108,SRR5823435,ERR3961374,ERR1488071,ERR1349225,ERR1241410,ERR1082510,ERR2988697,ERR276999,SRR6386672,ERR1422575,ERR349357,ERR1325589,ERR330476,SRR9668585,SRR7269313,ERR480828,ERR052184,ERR1489198,SRR6891422,SRR8648206,ERR319476,SRR10037096,ERR2364461,ERR1217032,SRR6339863,SRR1793267,ERR1247193,SRR6375629,ERR230106,ERR2789328,ERR905454,ERR504976,ERR502558,SRR6014697,ERR1241289,SRR1196509,SRR5306517,SRR2189950,SRR8389310,ERR161422,SRR2237509,ERR987409,SRR1815066,ERR449843,ERR1239323,SRR5058924,ERR1479011,ERR1204870,ERR064492,SRR826446,ERR1284270,SRR1815330,SRR8498171,SRR7479753,SRR1653399,SRR307105,ERR2227828,ERR3860201,ERR755531,ERR349156,SRR2228240,ERR296660,DRR148348,ERR2594885,SRR2222368,SRR1803866,ERR477051,SRR3729427,SRR8815894,ERR347853,SRR770025,ERR2729222,ERR694119,ERR3576749,ERR552382,ERR2739328,SRR2724138,ERR164816,ERR1259413,SRR7759867,ERR1495034,SRR317820,SRR1966774,SRR7646025,ERR264321,ERR338034,ERR1713404,SRR5318345,ERR278926,ERR1316369,SRR2236859,SRR2245589,SRR1034327,ERR386285,ERR3170358,ERR019338,SRR10593661,ERR737004,ERR2017659,SRR1461822,ERR024540,SRR1582877,ERR599152,ERR2603122,ERR046322,ERR158775,SRR2194898,ERR2933048,SRR1106205,ERR658296,SRR634687,ERR1494474,ERR1018287,SRR7369916,SRR7403806,SRR2193796,ERR064447,ERR1156276,ERR376685,ERR1239661,ERR2197903,ERR671919,ERR2892496,ERR126935,SRR6486621,ERR246913,ERR1317908,SRR2228639,SRR1449326,ERR2138440,ERR924963,SRR1051817,SRR4244963,ERR1733813,ERR1498245,SRR1269361,SRR918353,SRR6323290,SRR7086615,ERR636034,SRR1816597,ERR016828,SRR6818544,SRR3205831,ERR2435003,SRR7465226,SRR7879345,ERR885358,ERR1242334,ERR587325,SRR7540821,ERR559425,ERR1230643,ERR2749399,ERR018144,SRR6870005,ERR459856,ERR3191433,ERR3372432,SRR7514505,SRR540989,ERR1730264,SRR5927228,ERR2738684,SRR640342,SRR6994167,ERR2363101,SRR1584538,SRR640370,SRR6185879,SRR1958622,ERR2890832,SRR7077556,ERR714376,SRR1915838,ERR2719877,SRR7285894,ERR758884,DRR095885,ERR1733855,ERR1658876,SRR8136755,ERR067916,SRR8199260,SRR5955307,ERR755390,ERR909209,ERR2225311,SRR7588145,ERR1562869,SRR8434317,SRR1804054,SRR6686742,SRR1031843,ERR3217826,ERR2089404,ERR271225,SRR4156231,SRR6799377,SRR7240591,ERR1231032,SRR7895386,SRR6977426,ERR3510724,SRR527990,ERR370247,SRR1813431,SRR2081235,ERR1484037,SRR925177,ERR346593,ERR2691235,ERR1658218,ERR123891,ERR140925,SRR8658200,SRR918032,SRR1969033,ERR1506365,ERR716057,ERR847161,SRR7943887,ERR375409,ERR026279,SRR2191160,SRR5292159,SRR6918322,ERR158629,SRR1597099,ERR064197,ERR331280,SRR5788286,ERR175546,SRR5974914,ERR1506292,ERR1585783,ERR064639,ERR1234914,SRR10272302,SRR2029161,ERR736977,SRR2227875,SRR770094,SRR5184714,ERR2737424,SRR6898825,ERR2435733,ERR1733744,SRR6940102,SRR5365083,SRR5216156,SRR1967183,ERR2248888,SRR2049192,ERR278251,ERR1494438,SRR1034286,SRR8524443,ERR3140428,ERR1242047,ERR1624890,ERR1489288,ERR2496451,SRR958395,SRR8498947,ERR279475,SRR6872962,SRR069974,ERR2750015,SRR061702,SRR7351473,DRR077056,ERR3322208,SRR1657838,SRR7351382,ERR1320964,ERR3218154,SRR538223,SRR6244075,SRR7172612,ERR276980,ERR1240894,SRR5944896,SRR7417613,ERR1727323,SRR2227346,ERR2729395,ERR1281347,ERR298626,SRR640367,ERR3901968,ERR2752925,ERR1571808,SRR1608931,SRR6172898,SRR7417366,ERR1509617,SRR2121480,ERR216957,SRR8131553,ERR039485,SRR1966228,SRR532912,SRR7176538,SRR7165778,ERR054221,SRR3228475,ERR2138184,SRR6045434,SRR10499913,SRR2250319,ERR1732699,ERR1102236,ERR315194,SRR2481212,SRR345545,SRR8931521,SRR306652,SRR062408,ERR2987513,ERR294226,ERR2631783,SRR7223143,SRR7251433,SRR8884519,SRR10691103,SRR1664307,ERR552009,SRR7822189,SRR1553872,ERR349710,SRR6951408,ERR1727954,SRR7346600,ERR205975,SRR9878017,SRR5482760,ERR1478589,ERR1729385,ERR439198,ERR3871151,SRR3049605,ERR445278,ERR171194,SRR7348466,ERR775890,ERR1489248,ERR540197,ERR1241329,ERR1733377,SRR1518541,SRR1957728,ERR540410,SRR7190248,ERR775327,SRR1106357,ERR1228144,ERR2889540,ERR1672727,ERR1010130,SRR088807,SRR958781,SRR6865445,SRR9988691,ERR2212892,ERR885847,SRR1587642,ERR2750750,SRR3439108,ERR257506,SRR6973849,SRR1449387,SRR343097,SRR4788230,ERR833440,SRR1965447,SRR532946,SRR445045,ERR2931022,ERR1510812,ERR1571950,SRR8884560,SRR10424287,SRR10693692,ERR925333,ERR246762,SRR7905040,SRR1592676,SRR6324136,ERR2352206,SRR1523276,ERR1672744,SRR2142192,SRR3113851,ERR350257,ERR375334,SRR2083213,SRR1034164,SRR10272418,SRR1814461,SRR3730767,SRR2952657,SRR527949,ERR1346089,ERR2298568,ERR769233,SRR1909572,SRR7544324,ERR2000731,SRR8117667,SRR7506863,ERR2602490,ERR1334887,SRR4417831,ERR712670,ERR124470,ERR2689907,SRR7702529,ERR1204171,ERR1624937,ERR1422597,ERR637299,SRR1161249,SRR1952604,ERR439908,SRR6179335,ERR2017781,ERR256921,ERR1499441,SRR1973746,SRR6032579,ERR2138461,ERR2000605,ERR924703,SRR2133326,ERR1024645,ERR053045,SRR549737,ERR460272,SRR3742279,ERR1658731,SRR1960166,ERR1285521,SRR1630952,SRR6380905,SRR6448758,SRR7274800,SRR6010296,SRR6409465,ERR1727991,SRR7800526,SRR6920544,ERR1477861,SRR2244491,ERR1495118,ERR277263,ERR347760,ERR748119,ERR480869,ERR1507601,SRR786330,ERR2891024,SRR8866567,ERR2622938,ERR1492125,ERR900496,SRR10693907,SRR1597941,SRR6919386,ERR2524952,SRR1645834,ERR023298,SRR5369665,SRR3199290,ERR2747695,SRR8808021,ERR1192018,SRR1970272,ERR2738619,ERR1483110,ERR1494303,ERR279518,ERR1321702,SRR2417046,ERR863171,SRR6236441,SRR924725,SRR7186951,SRR5899017,SRR9001935,SRR6044912,ERR1239652,SRR5313588,SRR1915626,ERR751755,SRR8106794,ERR714581,SRR5500912,ERR1322291,ERR1284340,ERR029000,SRR7497124,SRR138371,DRR013902,SRR5824104,SRR7525220,ERR1495597,SRR10135924,SRR957589,ERR1273037,ERR414423,SRR6819460,SRR1871117,ERR990535,ERR1753403,SRR5209019,ERR190920,ERR1214643,SRR5805876,ERR1453607,ERR016965,ERR1733116,ERR1081280,SRR2102651,SRR7094203,SRR7822124,ERR1235513,SRR6380951,SRR8921840,ERR034325,SRR2082280,ERR363445,ERR1285483,SRR2517600,SRR4139948,SRR6726145,SRR8902268,ERR114871,SRR7190485,SRR5583837,SRR7118952,SRR7010920,ERR1234471,ERR357804,ERR751722,ERR737124,SRR3885030,ERR747992,SRR653151,ERR1565091,SRR6046229,ERR223003,SRR6074709,ERR208579,ERR3479732,ERR1102414,SRR7547507,ERR1493663,ERR587441,SRR013431,ERR2532487,SRR5452289,ERR369177,SRR8003430,SRR7402433,ERR671159,SRR3926331,ERR1069371,ERR368979,ERR1510680,ERR279281,ERR2213834,SRR3943996,SRR7165611,SRR5216222,ERR1214396,ERR1272024,ERR1217030,ERR901909,ERR1280475,SRR8884571,SRR5982994,SRR6129335,ERR2663477,SRR7285528,SRR5342665,SRR6185006,SRR3730653,ERR054563,SRR7656135,SRR8397146,SRR7633985,ERR2690862,SRR8899112,ERR419209,ERR124530,ERR1065711,ERR1239685,ERR1480872,ERR1270371,ERR1285413,SRR9878343,SRR8530990,ERR1320842,ERR751862,SRR10595448,ERR3306710,SRR7822134,SRR1816659,ERR1506495,SRR6399635,ERR190198,ERR419090,ERR256913,SRR3944252,SRR6236344,SRR1031142,SRR6900998,SRR1655657,ERR1272677,SRR3113770,ERR1321242,ERR2435540,ERR3372516,ERR223637,SRR061429,ERR1283065,SRR1969630,SRR10693784,ERR125335,SRR2226804,ERR1572776,ERR1493770,ERR716280,ERR2230603,ERR1504283,ERR419422,ERR586757,ERR2434599,SRR1198949,ERR1478232,ERR1507383,ERR2496878,ERR842502,SRR1511157,SRR6448248,SRR5070674,ERR375280,ERR1496661,ERR425055,SRR7175799,ERR490459,ERR311536,ERR2738067,SRR7217641,ERR2435530,ERR589820,SRR7656229,SRR10211655,SRR7286891,SRR7151696,ERR657006,ERR479075,ERR332272,ERR2729287,ERR023908,SRR2005908,SRR10190449,ERR1284166,ERR1156217,SRR1804561,SRR1656146,ERR1995225,SRR1031300,SRR2222402,SRR7183277,SRR7648049,ERR1482919,SRR1615096,SRR6172674,ERR160883,ERR352717,SRR3536647,ERR022533,ERR1106718,ERR900332,SRR10037854,ERR039908,SRR8170097,SRR6014551,SRR8804118,ERR1236464,SRR2231756,ERR1578296,ERR246749,SRR1655619,ERR2091027,ERR1231165,SRR6881257,ERR072041,SRR1034169,SRR5864432,ERR030034,SRR8068128,ERR349087,SRR955267,ERR2363703,ERR731028,SRR2082289,ERR2435284,SRR5513545,ERR1346074,ERR246885,SRR540690,ERR1322364,ERR257020,SRR1814407,SRR5583860,SRR1645161,ERR2690074,SRR5787710,SRR5898940,SRR5219440,ERR190384,ERR2663651,ERR3403276,ERR714750,ERR135796,SRR8090740,SRR6184983,ERR067891,SRR6668079,ERR2691176,ERR587237,ERR298685,SRR514209,SRR6045759,SRR5944140,ERR3479723,ERR182368,SRR1449462,ERR1025548,ERR2089503,SRR6900986,SRR3605740,SRR3540710,SRR5366326,ERR830530,SRR10438216,ERR3403230,ERR216959,ERR348896,ERR1507344,ERR2854279,SRR8126709,ERR2623253,ERR256947,SRR357371,ERR1506920,SRR1631353,SRR8903194,SRR9653879,ERR234755,ERR1325713,SRR7497005,SRR4017886,ERR439331,SRR2481126,SRR10918650,SRR1044032,SRR7944817,ERR1236863,SRR7299130,SRR8498320,SRR7204636,SRR6237088,SRR8054066,ERR1065480,SRR7903045,ERR2016164,ERR054700,SRR8083558,SRR7521183,ERR2435181,SRR7536722,SRR4297647,ERR1512822,SRR1655381,SRR3745460,ERR1240659,ERR474088,ERR2090001,SRR1802336,ERR034018,SRR7800509,SRR360486,ERR737033,SRR1031279,SRR6249575,SRR139230,SRR1049689,ERR1243051,ERR1236029,ERR1240503,ERR042764,ERR2764885,SRR6799240,SRR7696818,SRR7290920,SRR7591205,ERR3211667,SRR7175896,SRR1910609,DRR003197,SRR1125039,ERR1239925,SRR2199151,ERR2832947,ERR1504238,SRR1980347,SRR6442962,SRR7107011,ERR2232732,ERR460765,ERR2436300,SRR6921365,ERR1479285,ERR3576665,SRR6324857,SRR6865518,ERR1727622,SRR7534307,ERR569253,SRR1968953,SRR1051781,SRR7286679,SRR10235698,SRR1571089,ERR2435029,SRR7048446,ERR1494929,SRR7479020,SRR3151456,ERR1282579,SRR6236395,ERR234720,ERR1273348,ERR019528,ERR1728895,SRR1614767,ERR1321221,SRR7890239,ERR2744671,ERR1283362,ERR2227555,SRR7701187,SRR640455,SRR7688027,SRR2191152,ERR2506019,SRR7989947,ERR2203415,SRR10272166,ERR3410675,ERR369271,ERR1325568,SRR7638256,SRR7291449,SRR5631121,SRR8137417,SRR5193582,ERR349038,SRR3530453,SRR10272409,ERR2506397,ERR1242379,SRR5467457,ERR1565343,ERR3859114,SRR7756655,SRR8956840,ERR311561,ERR140937,ERR1270782,ERR210610,SRR7286376,ERR2352107,ERR1280568,ERR1571068,SRR10593357,ERR1478383,SRR2251141,SRR064270,SRR003776,ERR971170,ERR1481709,ERR011186,SRR532525,ERR550767,ERR159015,ERR3209760,ERR213272,SRR8136910,SRR640431,SRR7506814,ERR2227595,ERR3409254,ERR588941,SRR2228375,ERR2363080,ERR069878,ERR2690001,SRR6202000,ERR517431,ERR1800714,ERR2364990,ERR2833347,ERR1241594,ERR1566155,SRR1118619,SRR5153107,SRR540777,ERR750968,SRR11039002,SRR8802932,SRR4787407,ERR045407,SRR10665531,SRR10272026,SRR7800481,ERR439209,SRR7054087,ERR694141,SRR5142204,ERR2759768,SRR6014986,ERR474374,ERR719265,SRR7285787,SRR1803288,ERR1506522,ERR2090657,SRR1815453,SRR953858,ERR2833157,ERR1510388,ERR1247181,SRR6323279,SRR528517,SRR6898890,SRR10590731,ERR2435921,SRR7469032,ERR3410701,SRR1588414,SRR6900919,ERR1217240,ERR1234652,ERR3901412,ERR351182,SRR532985,ERR1318177,ERR2816271,ERR386342,ERR1509586,SRR7190210,ERR1488906,ERR3902149,SRR6797240,SRR039553,ERR998485,SRR036290,SRR7184592,ERR1507759,ERR1024866,ERR2217814,SRR011175,SRR7217859,ERR054508,ERR033033,ERR387108,ERR1509107,SRR7634237,SRR1425900,ERR1023351,SRR7183250,ERR1575355,ERR1239288,SRR3137124,SRR3223557,SRR8505296,SRR1582183,SRR6172734,ERR1727650,ERR1572867,ERR525988,SRR1556975,ERR204039,ERR1479106,ERR1565341,ERR1488216,ERR737295,SRR6236423,ERR1325687,ERR702975,SRR6185825,ERR272124,ERR1286065,ERR3211488,SRR9904064,SRR8188983,SRR6918594,ERR2506087,ERR2496497,SRR2156520,ERR1566427,ERR1239643,SRR7077634,SRR2081579,SRR5158584,ERR1324007,SRR1214933,SRR10125249,ERR1234676,SRR8556250,ERR2853778,ERR1499221,ERR2245610,ERR657263,ERR2750764,ERR1600704,SRR1505488,SRR7821226,SRR7015787,ERR360209,ERR1732620,SRR6313654,ERR026966,SRR6486057,ERR1507628,SRR3159159,ERR1578352,SRR364996,ERR256956,ERR1565203,SRR6413012,ERR1498771,SRR1753771,SRR7458621,ERR1321689,ERR2540508,ERR3860650,SRR7124830,ERR025421,ERR769287,ERR3901371,ERR419082,SRR5364997,SRR896267,SRR1609069,SRR1166440,SRR5720274,DRR041786,SRR2243447,SRR5951651,ERR343795,SRR3170247,SRR9964871,ERR2433787,ERR540597,ERR418830,SRR6366586,SRR6787369,ERR2710939,ERR1240157,SRR786335,ERR161056,SRR5583084,SRR8181966,SRR7444201,ERR1480509,ERR2094586,ERR449839,ERR209600,ERR1282336,ERR737427,ERR2091048,SRR8866812,SRR6218673,ERR017250,SRR8807136,ERR1155817,SRR305304,SRR9674106,SRR1657703,ERR2093258,ERR2760156,SRR138336,SRR2245636,SRR8132906,ERR1281554,ERR3211641,SRR10272112,ERR022123,SRR9971409,SRR7407961,SRR10271870,ERR1480546,SRR4128929,SRR1570062,SRR1283433,ERR1270925,SRR7074951,SRR1645396,ERR374920,SRR6891461,ERR1555575,ERR586806,ERR460712,ERR1566363,SRR8804645,ERR715806,ERR2601761,SRR2245299,ERR1494852,ERR637404,SRR1212381,SRR9640427,SRR4454597,SRR7081655,ERR1266062,SRR7190095,SRR10133162,SRR5081439,SRR6046531,SRR5457762,SRR7299076,SRR6943130,SRR6163706,ERR059779,SRR6385007,SRR6079209,ERR2359915,SRR7122393,ERR751428,ERR2201749,SRR8090687,ERR069867,SRR2243642,SRR1569257,SRR9050544,SRR7443940,ERR600934,ERR2750261,SRR6172749,ERR1453684,SRR6881127,SRR171683,SRR8804434,ERR3210042,ERR1492652,ERR205880,SRR7648097,SRR7706377,SRR2029126,SRR5584830,ERR1259143,ERR1317626,ERR459788,ERR1247528,SRR1060553,ERR1510745,ERR485183,SRR8100789,ERR191768,SRR8715602,ERR1510251,SRR10038637,SRR11260551,SRR7758509,ERR601106,SRR059203,ERR135788,SRR6479486,ERR1734164,ERR1570517,ERR321479,SRR360834,SRR1034587,ERR830563,ERR2889639,SRR6919391,ERR271269,ERR1023350,ERR278974,ERR1316893,SRR6468556,SRR1974002,ERR3886707,ERR1284342,ERR1279654,ERR1450678,ERR2890281,SRR7645827,ERR182486,ERR1239052,SRR8804741,SRR1038295,ERR984863,ERR1280363,SRR5168382,SRR6451557,SRR638830,SRR1765555,SRR10571638,ERR3192406,ERR1284524,ERR2632324,ERR539990,ERR419755,SRR1965333,SRR1969914,ERR1241841,SRR2878405,SRR7190243,SRR527921,ERR479442,ERR016621,ERR434426,SRR1326929,SRR1967719,ERR350347,ERR1733553,SRR8260224,ERR2352210,SRR531517,ERR714571,ERR2261963,SRR5018276,SRR7184005,SRR2081294,ERR1727411,ERR1272826,ERR1230998,SRR7027860,SRR2221439,ERR715272,ERR1282869,ERR1285719,SRR6796391,ERR775373,SRR9723043,SRR2971601,ERR2195845,ERR027814,SRR1181525,ERR434275,SRR10991850,SRR5312160,SRR10258969,ERR302672,ERR3515842,SRR7428132,ERR1155857,ERR1571757,SRR7477724,ERR257659,ERR2890429,ERR026747,ERR2496519,ERR1197201,SRR5034580,SRR6228667,SRR1031840,SRR8189424,ERR3479316,SRR8244551,ERR562878,SRR5828131,ERR117677,ERR3928337,SRR549629,ERR1791621,SRR7106844,ERR776611,SRR6448553,SRR8650371,SRR10744244,SRR1645427,SRR7415134,SRR953938,ERR1503918,ERR1272944,ERR870489,ERR1563159,ERR2090199,SRR7417846,ERR230063,ERR1239797,ERR024622,ERR369022,ERR1480535,SRR7993927,ERR037779,ERR540673,SRR6474585,ERR023949,SRR541061,SRR8554672,SRR8981270,SRR549529,SRR7688495,SRR6900189,SRR1213214,SRR1967604,ERR2122112,ERR315107,SRR1966017,SRR8084429,ERR449256,ERR2795009,SRR10321118,SRR1544339,SRR7358942,ERR1283618,SRR10595382,SRR7993199,SRR5719917,SRR5042868,SRR7277794,ERR2090582,SRR10045992,ERR387103,ERR209212,ERR2853654,ERR425933,ERR2181634,ERR1018244,SRR7262018,ERR181843,SRR1292325,SRR1462500,SRR8804431,ERR1481378,ERR862341,SRR4788326,SRR1813430,SRR9652080,SRR5328584,ERR2227351,ERR1242806,SRR7073179,SRR1785958,ERR600499,ERR1498143,SRR5434967,ERR440990,SRR8802714,ERR1732627,SRR2250665,ERR2435201,ERR2747868,SRR2237644,ERR1489354,ERR1494603,SRR1609081,SRR2250544,ERR3402706,ERR1734653,SRR2081565,ERR650987,SRR545333,ERR1283608,ERR1035832,ERR377052,ERR2016483,SRR332074,ERR714470,ERR559394,ERR2892711,SRR7051054,ERR469631,ERR1282002,ERR1570539,ERR3860646,SRR6049574,ERR357444,ERR553936,ERR1672407,SRR3294057,ERR025213,SRR1731947,SRR7631854,ERR1069047,SRR2517362,SRR7176544,ERR1283715,ERR1242925,SRR1462102,ERR177178,SRR1596686,SRR1034103,ERR2652820,SRR7284294,SRR6870007,ERR1320877,SRR6045314,ERR1488927,SRR6919491,SRR5115422,SRR6323367,ERR551395,SRR2244721,ERR969375,SRR541319,SRR001668,ERR3870523,SRR8090566,SRR2244005,SRR7688721,SRR5017275,SRR2081551,SRR2102443,ERR425586,ERR1192130,ERR1231195,SRR6080578,SRR7408016,SRR8443682,ERR1321619,ERR1018298,SRR6748179,SRR7892206,ERR414484,ERR636461,ERR1289746,ERR1555280,ERR3410852,SRR7029745,SRR6046647,SRR1576208,ERR257310,ERR1726017,ERR193165,ERR2225332,ERR525728,SRR8543700,ERR2750609,SRR5645217,ERR1573037,SRR1958596,ERR1430472,ERR2672660,ERR662442,SRR9051196,ERR1282712,ERR2363376,SRR1995136,ERR1478554,ERR2704897,SRR7183410,SRR3360193,SRR6985689,ERR1202405,SRR801831,ERR2641567,SRR3321732,SRR1623056,SRR7540102,SRR7118996,ERR1321976,ERR600589,ERR1066364,ERR716958,ERR025329,SRR6476698,SRR585729,SRR5937382,SRR6014621,SRR1636892,SRR1505063,ERR086060,ERR2719938,SRR5216580,ERR2337145,SRR1965931,SRR7620683,ERR657265,SRR1636908,ERR343035,ERR3409171,SRR1958392,SRR6764100,ERR3337478,ERR1241956,SRR7648065,SRR5328518,ERR1506153,SRR11116106,SRR7077384,ERR2435972,SRR7183692,SRR10821159,SRR1031282,ERR1195564,SRR1968944,SRR5420293,ERR3902040,ERR662342,SRR8805026,ERR1322185,SRR3730895,SRR10272159,ERR3402655,SRR6014490,ERR1565130,ERR027025,ERR2814863,SRR6748109,ERR1236702,ERR045367,ERR2690835,ERR485209,SRR6185135,SRR2571696,ERR539904,ERR1564902,SRR1031852,SRR3574301,ERR2016180,SRR6326968,ERR2719884,SRR537950,ERR662115,ERR1565707,SRR7151668,ERR350311,SRR6366517,ERR552791,SRR7480125,ERR1569709,SRR3531441,ERR1766925,ERR211083,ERR109285,SRR7825917,ERR1197206,SRR1970193,ERR025687,SRR7236723,ERR420054,SRR7656128,SRR1958406,ERR587294,ERR1492429,SRR9273935,ERR833415,SRR5604248,ERR2090057,ERR434658,SRR9967782,SRR8090914,ERR2506295,ERR1727720,SRR7214213,ERR1509754,ERR449646,SRR3930566,SRR1655555,ERR054522,ERR1065960,ERR1272956,SRR7011995,ERR3240193,SRR8804934,SRR7501299,ERR2691091,SRR065619,SRR606316,ERR1493507,SRR2058968,SRR6481115,SRR9292484,SRR925102,ERR363936,ERR2612060,ERR249290,ERR326598,DRR033866,ERR1243093,SRR9853144,SRR1765203,DRR075717,SRR6898391,ERR360263,SRR2075063,SRR9040818,SRR6959057,ERR337828,SRR1744059,SRR6154924,SRR2199671,ERR748381,SRR6390596,ERR743042,SRR1158056,SRR6958751,SRR1765526,ERR2261978,ERR1326329,SRR1951854,SRR8032831,SRR532005,ERR2397290,SRR7752820,SRR5280696,SRR1952484,ERR1235819,ERR900424,ERR1490526,SRR7417271,SRR7523160,ERR748077,ERR060256,ERR719590,ERR1239793,ERR1102357,SRR6231315,SRR3048548,ERR369395,ERR1065466,ERR2868415,SRR6188925,SRR7082098,ERR375781,ERR204191,ERR2631748,ERR1562896,SRR8902325,ERR3012893,ERR363832,SRR2222795,SRR7170103,SRR2081369,SRR138298,SRR6922717,SRR3729046,ERR1326410,ERR3224583,ERR374717,SRR7186482,SRR1922820,SRR958357,ERR1195968,SRR4136193,ERR1285887,ERR1995298,ERR2654270,SRR7495561,ERR059768,ERR425294,ERR2181703,ERR2744580,SRR1632438,ERR060350,SRR8866708,SRR6045512,SRR10803560,ERR2738858,SRR7783907,ERR264429,SRR9118554,SRR7523631,ERR1283673,ERR2533647,ERR3402584,ERR2732956,SRR10267794,SRR1509670,ERR3192324,ERR321611,SRR8354178,SRR7652906,SRR5120987,SRR6045581,ERR419317,SRR1965608,SRR7247277,SRR6129397,SRR5985816,ERR386387,ERR1108321,SRR8080668,ERR1015386,SRR7501228,SRR001598,ERR206038,ERR173581,SRR7842559,SRR6955972,ERR039972,SRR1816074,ERR2612067,ERR1234444,SRR6113912,SRR10211811,ERR387479,SRR8809438,ERR2217917,SRR2193344,SRR7175960,ERR352710,ERR2434609,ERR2853512,ERR1081478,ERR1251408,SRR6051863,SRR6184855,ERR213264,SRR7997192,ERR1477924,ERR3576655,SRR1395303,SRR10727921,SRR1816252,ERR410122,ERR2496617,ERR1228288,ERR2737818,ERR540640,ERR1497992,SRR8506033,ERR369312,SRR7466945,ERR2213853,ERR984984,SRR1106428,SRR532309,ERR209136,ERR1317644,SRR4787323,ERR477172,ERR3859305,SRR7190153,SRR8199468,SRR2243411,SRR2245604,ERR1787694,SRR3574664,SRR6308366,ERR1734065,ERR054064,ERR403275,ERR1743666,SRR8806537,SRR9625949,SRR1655416,SRR918014,SRR6879239,ERR190228,SRR1597887,SRR1220769,ERR2016107,SRR1106464,SRR1571658,ERR2533773,ERR1284224,SRR6480852,ERR1600737,SRR7703365,SRR7469085,ERR1324061,ERR719474,ERR586835,ERR3411496,SRR8803258,ERR633093,ERR3684109,ERR775042,SRR1805645,ERR1498706,SRR2251140,SRR6046887,ERR1282208,ERR1327265,ERR1280616,ERR375351,SRR6686834,SRR7836284,ERR2524778,SRR7469896,SRR8095270,ERR1102187,ERR2225274,ERR318696,SRR7299207,SRR3730846,ERR1495363,ERR843961,ERR277039,ERR052310,ERR2815533,SRR3731882,SRR2250325,SRR533572,SRR7052452,ERR315115,ERR1322033,SRR2638367,SRR4369511,ERR2623797,SRR292170,ERR352283,ERR2608493,ERR1491955,ERR2729327,ERR1316618,ERR1325813,ERR230042,SRR5548728,ERR1322081,ERR064643,SRR1067651,ERR474387,SRR2227823,ERR351559,SRR5329259,ERR210709,ERR2750579,SRR7286459,SRR8278088,SRR7539434,ERR1492686,ERR2217850,SRR4429046,ERR731117,ERR2016498,ERR1284676,ERR2540501,ERR263973,ERR461111,SRR7299114,SRR6014992,SRR7479591,SRR2189921,ERR1487535,SRR8191263,SRR533199,ERR2016050,ERR2818777,ERR161142,ERR573195,SRR6321931,SRR6796267,SRR3929697,SRR5296535,SRR259464,SRR3728799,ERR2759743,ERR2197930,SRR6768178,ERR712529,ERR1234520,SRR8199436,SRR1106397,SRR4345786,ERR343781,SRR1511057,ERR774987,ERR1259268,ERR144588,SRR1561261,SRR7475478,ERR885019,ERR1496783,SRR7702758,SRR1753764,ERR1743662,ERR3657353,ERR1270505,SRR8128007,SRR4228126,SRR2001660,ERR3322172,SRR6058778,ERR1570463,SRR1955596,ERR2090083,ERR376787,SRR058921,ERR1564481,SRR8443668,SRR7842527,SRR7163920,ERR025189,ERR1490579,ERR161162,ERR2435185,ERR039927,ERR1202323,ERR1280119,ERR175589,ERR908582,SRR7204244,ERR466799,ERR1318200,SRR6050871,SRR10570851,ERR264445,SRR1816312,ERR570250,SRR1645329,SRR533497,ERR386498,SRR1791661,SRR8782263,ERR490879,ERR459455,ERR1565673,SRR2227550,ERR751860,ERR2138245,ERR326629,ERR1500732,ERR2435342,ERR713919,ERR1251399,SRR500750,ERR908522,SRR7077350,ERR1510839,ERR1569780,ERR1321965,SRR1840606,ERR435154,ERR987589,ERR1106790,SRR5215516,SRR2237625,ERR2719818,ERR2365070,SRR4094956,ERR039912,SRR9067264,ERR3683955,ERR1728280,SRR7124620,ERR263728,SRR6984315,SRR1300552,ERR2749618,SRR9652066,ERR1236216,SRR1258567,ERR2261895,SRR7911391,ERR1247903,ERR1563458,ERR915371,ERR3870910,SRR2246255,ERR234549,SRR5651459,ERR2788919,ERR969255,ERR980109,SRR7688718,ERR1757104,ERR3901410,ERR1735403,ERR1563352,SRR2081518,ERR751925,SRR11235826,ERR2538437,ERR719887,ERR2690898,ERR197403,ERR1488219,SRR6045758,ERR1477487,ERR3901518,ERR3479728,SRR8354143,SRR3879441,ERR1322111,ERR1023396,SRR7551177,SRR2221724,ERR1334880,SRR7688698,ERR1235752,ERR1321107,ERR3210073,SRR7511772,ERR909325,SRR1655741,SRR1573181,SRR3217328,ERR237430,ERR986061,ERR027837,SRR4156138,SRR6045444,ERR1217345,SRR6927257,ERR209573,SRR1966699,SRR017381,ERR2213819,ERR719302,ERR833585,ERR2632268,SRR7645793,ERR501499,ERR1450838,ERR1491328,SRR10920827,ERR969485,ERR2889597,SRR528153,ERR1603990,ERR2753101,ERR2623701,ERR298667,ERR063795,ERR176591,ERR172055,ERR2497090,SRR1747022,SRR1631038,SRR7549133,ERR1217053,ERR525936,SRR088948,SRR7183384,ERR042228,ERR1573153,ERR473558,ERR1251512,SRR10593273,SRR8091040,ERR2892087,ERR024468,ERR2195740,ERR2602492,SRR6051729,SRR8081644,SRR6984364,SRR7106606,ERR670759,ERR2137962,ERR1756858,ERR1195786,SRR10258283,SRR4113541,SRR6185012,SRR7417593,SRR533101,SRR2051560,SRR539532,ERR587119,ERR2524912,SRR8756259,ERR321227,SRR3730742,ERR2777826,ERR045634,SRR2228410,ERR1013772,ERR563751,ERR1251488,SRR1623080,SRR7187910,SRR7883707,SRR2104613,ERR1743744,ERR054684,ERR2435110,SRR10693679,SRR5650087,SRR7230708,ERR971314,SRR1968539,ERR1292696,ERR2091069,ERR2668515,ERR2749674,ERR103472,ERR2623905,ERR039294,SRR5908444,ERR2892727,SRR069601,ERR294588,SRR7180152,ERR2729437,ERR1234196,SRR8903331,ERR1573542,SRR8091032,ERR2794927,ERR845423,ERR1578322,ERR1108283,ERR011603,ERR1541263,ERR263935,ERR3524164,ERR347843,ERR2434815,ERR226339,ERR460875,SRR5909149,ERR1283870,SRR6958743,SRR8802978,SRR7178159,ERR1672814,ERR439887,ERR1270513,ERR3576839,ERR525613,SRR6046191,SRR1106499,ERR3394792,SRR6847277,SRR7967784,SRR8498254,ERR1195778,SRR7706389,SRR1968910,SRR5812732,ERR600652,SRR8144408,ERR315141,ERR1481060,ERR2130777,SRR5216064,ERR449533,SRR024283,SRR1461839,SRR2081897,ERR1326890,SRR7687074,ERR755596,ERR972060,SRR7648078,SRR6919469,ERR170605,ERR209717,ERR1480866,SRR8898367,ERR2651156,SRR3091344,ERR1499256,ERR1241735,ERR884736,SRR1118571,SRR6898045,SRR1611590,SRR3982153,SRR7544286,ERR2738539,ERR2538476,SRR034320,SRR8437697,ERR1282470,ERR023927,SRR7439277,SRR7285559,SRR6845427,ERR540683,ERR1493091,SRR4787441,SRR7458170,SRR7416366,ERR2759717,SRR6310752,SRR925057,ERR866609,ERR551592,ERR1506853,SRR10499967,ERR473280,ERR758798,ERR1236667,SRR7767090,ERR2532537,ERR1242924,SRR8086277,ERR347753,SRR1249095,ERR1795704,ERR403292,SRR6046434,SRR9223000,ERR718446,ERR3029114,SRR1534820,ERR1493826,SRR2071971,SRR5951619,ERR1242309,ERR190883,SRR1996160,SRR7012245,ERR2090700,SRR7286936,ERR377048,ERR1284797,SRR2248247,ERR751313,SRR5806451,ERR2138101,SRR7050035,ERR1429112,SRR147302,SRR8807135,SRR6046890,ERR1510866,ERR2738447,ERR2794984,ERR1273507,SRR8086266,ERR3610232,ERR1325089,SRR6748443,ERR563939,ERR1243098,ERR2892856,SRR407535,SRR10533320,SRR8199619,ERR1280607,SRR6185089,SRR6927012,ERR110067,SRR1449787,ERR343334,ERR925510,SRR10121279,ERR1324131,SRR6768251,ERR1566073,ERR775357,ERR1240786,ERR737176,ERR1239863,ERR1570518,SRR1139527,SRR1915665,SRR1656354,SRR1197712,ERR599353,ERR349113,ERR1008756,ERR2016303,ERR743213,SRR8805090,ERR2608327,ERR1272532,SRR1773838,SRR7416147,ERR2435916,ERR2434680,SRR7277741,SRR5787954,ERR2909545,SRR6870191,ERR601057,ERR1510405,ERR2749292,ERR540510,ERR1487487,SRR7297982,ERR019871,ERR376953,ERR2434320,ERR1506019,ERR321400,SRR7661186,ERR349211,ERR1283630,ERR1498798,SRR7346130,SRR8498255,SRR5328261,ERR2718987,ERR1480636,ERR1492183,ERR2435241,ERR1317666,ERR387129,SRR7841541,SRR4069938,SRR2133448,ERR984974,ERR3961964,ERR1787720,ERR1489053,ERR439022,SRR7594164,ERR386459,ERR3902014,ERR2227514,SRR5572387,SRR10841529,ERR414733,SRR6898398,ERR024541,ERR751189,SRR8145335,ERR2747951,ERR702402,SRR308722,ERR1574285,ERR2506480,ERR2889670,SRR7363545,ERR3597839,ERR1317111,SRR6046371,SRR2231786,ERR1625371,SRR5984045,ERR011201,SRR1645882,SRR4345874,ERR2028492,ERR670672,SRR1779142,SRR3664167,ERR3860328,ERR572742,ERR744071,ERR527248,ERR369098,ERR1065777,SRR8803677,ERR3412093,SRR5132324,SRR925213,SRR2081378,ERR3597987,ERR1235400,SRR7172412,ERR494955,SRR5918225,SRR7180054,SRR6958769,ERR3964647,SRR7350807,SRR2085734,ERR1511200,ERR2041436,SRR2250373,ERR1494743,ERR1564320,SRR6193048,SRR6373479,SRR10271854,SRR2047520,SRR6052826,ERR1509655,SRR533512,ERR776055,SRR1463414,ERR1735173,ERR1422358,ERR586998,ERR1236243,ERR2732932,ERR158618,SRR089451,ERR204034,SRR5650170,SRR5193222,ERR1728645,ERR737338,ERR779719,ERR718241,ERR1270765,SRR1966731,SRR7155574,SRR6919484,ERR2690038,ERR1234875,ERR341226,SRR1813443,SRR5516020,SRR1623190,ERR2892190,ERR632925,ERR751405,SRR3049737,ERR330649,ERR054378,ERR1483179,SRR7641464,SRR918574,SRR10771163,SRR2119803,SRR3928088,ERR758775,SRR6486368,ERR460942,SRR6484517,ERR900271,SRR7168454,ERR587362,ERR249301,ERR1563819,ERR323104,ERR257021,SRR8746521,ERR178529,SRR9063771,ERR445252,ERR675404,ERR2363922,SRR2249437,ERR1672753,SRR3578455,SRR1728721,SRR640380,ERR769321,ERR670870,ERR1507053,ERR024532,ERR2366748,SRR951595,SRR5252308,ERR586935,ERR1305087,ERR1492584,SRR6148779,ERR211096,ERR1320942,ERR2363273,ERR1321848,SRR7592236,SRR8731364,ERR736740,ERR3240217,ERR3623172,SRR5651444,ERR563876,ERR376972,ERR360609,ERR2747717,ERR1318070,SRR1067614,ERR525900,SRR6451978,ERR1821275,ERR1514563,ERR1511793,ERR1492693,ERR1498739,SRR2195626,ERR2090958,SRR1212344,ERR909420,ERR3685583,ERR751404,SRR328982,SRR10272032,ERR1102458,ERR108391,SRR1215550,SRR137125,ERR2765089,SRR6412994,ERR2624035,ERR1231209,ERR1285308,SRR10770713,SRR7094164,ERR2623493,SRR1968375,ERR2719729,ERR349555,ERR1498565,SRR3531885,ERR1239531,SRR925277,SRR4897771,ERR2525211,ERR1733026,ERR528725,ERR2892547,SRR8069250,SRR4240649,ERR2891877,SRR7275021,ERR552428,SRR5935658,ERR1065888,SRR5195121,ERR2036902,SRR4788141,SRR8804779,SRR057673,SRR3214475,SRR2135688,SRR1735408,ERR1495423,SRR4280290,SRR9678404,ERR2091267,ERR3321816,SRR1171179,SRR7516267,ERR714246,ERR298780,SRR063544,ERR350342,ERR737604,ERR1570765,ERR209889,ERR1574206,SRR7431561,ERR1566385,SRR8803257,ERR027842,ERR1272204,SRR7178115,SRR6047903,SRR541372,SRR1501644,ERR909196,ERR845816,SRR5184717,SRR6032563,ERR737284,ERR1292786,ERR758716,SRR015866,SRR7190230,ERR2433900,ERR2867844,ERR900354,DRR171970,ERR363883,ERR331347,ERR2649506,ERR539979,ERR855336,ERR2193641,SRR8210436,SRR652927,ERR1489278,SRR1753669,ERR3597852,ERR1732826,ERR600302,SRR8804202,ERR029958,SRR1773630,ERR085332,ERR1280878,ERR997521,ERR2891143,SRR8498626,ERR1600605,ERR178743,ERR422712,ERR1491921,ERR1195629,SRR035264,SRR8144453,SRR7094384,ERR2364667,SRR4450055,ERR1102353,ERR908604,ERR1672720,ERR3902452,SRR5906907,ERR2739314,SRR6808921,ERR975292,SRR6131213,ERR1082793,SRR1482494,ERR1009120,ERR161449,SRR1822292,SRR7686850,ERR2624015,ERR473586,SRR7121168,ERR2650572,ERR845773,ERR1271402,ERR473674,ERR2749195,SRR541114,SRR1214760,ERR461841,ERR2221252,SRR7387505,SRR2089225,SRR7691740,ERR1241500,ERR1217328,ERR847228,SRR5221540,ERR1482021,ERR387137,SRR7457151,SRR062481,SRR7249748,SRR3321730,ERR1732694,SRR2533397,SRR1816725,SRR5482772,SRR500500,ERR144619,SRR10694072,SRR7417837,SRR1624793,ERR2506089,ERR714751,ERR3901256,SRR2231383,ERR540203,ERR2089031,ERR1497733,ERR563739,SRR537971,SRR1044017,SRR2192745,SRR8184879,ERR1481369,ERR129148,ERR3479271,ERR3409431,ERR349513,ERR3684716,ERR1243032,ERR1320935,ERR862317,SRR1612286,SRR892175,SRR7828438,ERR1574495,SRR1952305,ERR1282913,ERR085361,ERR044954,SRR10245408,ERR3683949,SRR10991971,ERR134200,ERR3013839,ERR1562991,ERR326224,SRR10417998,ERR2764959,ERR2623346,ERR925120,SRR769057,SRR1975122,ERR2496470,ERR052283,ERR1242036,SRR067484,ERR340651,SRR8803609,SRR5412401,SRR6185891,ERR278855,SRR7882080,ERR039866,SRR6747740,ERR321590,ERR107510,ERR052653,ERR1273230,ERR3239938,ERR1270204,SRR6847350,SRR6145072,ERR885352,SRR7873832,SRR7825913,ERR1271103,SRR9985813,ERR2932896,ERR1317740,ERR171264,ERR2533520,ERR755350,SRR1631109,SRR9137537,SRR532547,ERR060318,SRR3323010,SRR8763155,ERR3410911,ERR885807,SRR7176367,ERR246893,SRR6926983,ERR744085,SRR1653382,SRR10593275,ERR1271528,ERR3402711,ERR1264609,SRR063546,ERR107444,SRR9985774,SRR528435,ERR2363882,SRR6345514,DRR003623,ERR971239,SRR6468508,SRR3884885,ERR1795652,ERR3870515,SRR5421989,SRR1958196,SRR341725,SRR6412668,ERR419526,SRR6373675,ERR2889951,ERR1952437,SRR2232088,ERR1764266,SRR6768150,ERR049171,ERR1453578,ERR1282541,ERR1321162,SRR8071177,SRR6847281,ERR3576823,SRR7474877,SRR7471043,ERR1008674,ERR162463,SRR7187904,SRR6668040,SRR6900899,SRR7892242,SRR445280,ERR1512698,ERR027021,ERR419576,ERR027969,ERR425754,SRR1958163,SRR7909766,ERR2892220,SRR7850087,ERR3410704,SRR8526179,SRR800544,ERR902019,ERR264414,SRR1798186,SRR1046172,SRR1803347,SRR6045844,ERR319435,SRR4788213,ERR572609,ERR066310,SRR1602407,ERR1481677,ERR885330,SRR6052776,SRR6045943,ERR1480949,ERR1346092,SRR8353932,SRR1118467,ERR319201,ERR600972,SRR3729343,SRR2237755,SRR5023719,ERR1504673,SRR1461904,ERR1214478,ERR1514588,SRR5898910,ERR1493734,SRR6340098,ERR662300,ERR120445,ERR027706,ERR2436070,ERR833564,SRR7638325,ERR1511682,ERR066425,ERR1788190,ERR1509382,SRR540752,ERR2640685,SRR1564356,SRR7989913,SRR6474283,ERR1299103,ERR1509848,ERR1488125,ERR601042,ERR1018192,SRR7077590,ERR2194130,SRR5328265,ERR1285609,ERR1283808,ERR1240320,SRR532918,SRR7351595,ERR2434759,ERR1271323,ERR2843667,SRR2223318,SRR7639393,SRR6429791,DRR095889,ERR064810,ERR1753485,SRR1614734,SRR10872389,ERR969262,ERR2631732,ERR1728362,SRR8472997,ERR023945,SRR3929467,SRR7828490,ERR1671816,SRR3157082,ERR1272768,SRR5440576,ERR011530,SRR8353777,ERR979879,SRR8316931,ERR2668446,ERR2799327,ERR2506278,SRR5583124,ERR2225286,ERR2739279,SRR640551,ERR1065148,ERR034223,SRR8090750,SRR7641506,ERR1477686,SRR5898970,SRR5220628,ERR3901016,ERR1326204,ERR414283,SRR5632303,ERR997492,SRR7184373,SRR6359181,SRR5644422,ERR732840,ERR479387,ERR1506805,ERR2603195,ERR351722,ERR3886854,SRR5024272,ERR027691,ERR3218164,ERR2718558,SRR8806418,ERR1480390,ERR1728734,ERR1321739,ERR377338,SRR8082588,SRR4159280,SRR6898407,ERR2652824,SRR7547598,SRR918655,SRR3131166,SRR10713820,SRR1491399,ERR776095,ERR1487937,ERR137065,SRR918315,ERR1324047,ERR272158,SRR8034167,ERR1566481,SRR7993195,SRR3933630,SRR892386,ERR1325207,SRR1631290,ERR3402899,ERR1285418,SRR1031806,SRR6517597,ERR2619744,SRR4897362,ERR223011,SRR1511067,SRR6029179,ERR414715,ERR1604249,ERR2364450,SRR5006098,ERR1565386,SRR4181540,ERR3860704,ERR039915,ERR1065640,SRR6690691,ERR1624743,SRR8353757,ERR1082897,ERR495170,SRR1544380,ERR1727341,ERR1326271,SRR307093,SRR1031697,ERR1481866,SRR10232053,SRR5875913,SRR4897813,SRR6046030,ERR1023424,ERR1554567,ERR774983,SRR1501479,ERR1102354,SRR1973915,ERR2017478,ERR2891294,SRR1791633,SRR1106580,ERR714698,ERR1723831,SRR7641392,ERR1320762,ERR551322,ERR720056,ERR1283991,SRR7026291,ERR1496669,ERR038165,SRR1815253,ERR3142861,ERR1478930,SRR6795034,SRR5193662,SRR3944181,ERR540568,SRR2082107,ERR2759961,SRR6845465,SRR5601737,ERR479231,SRR528214,SRR3360226,SRR540520,SRR10271763,ERR2738933,SRR7997094,SRR1963278,ERR2843669,SRR037155,ERR419632,ERR564208,ERR1270532,SRR7469877,ERR434418,ERR273496,SRR949487,SRR945791,SRR6468589,ERR341248,DRR171683,SRR7480420,SRR6958812,ERR688400,SRR7140636,SRR7183835,SRR7540076,ERR3684492,SRR3663432,SRR6900701,ERR1499033,SRR1968857,ERR2814993,ERR1575290,ERR018942,SRR7278104,ERR1241253,SRR5070713,SRR4065705,SRR901744,ERR1324392,ERR377438,ERR1279876,ERR862414,ERR1658684,SRR9611007,ERR502923,SRR8498691,ERR474021,ERR990532,ERR028256,SRR4065703,SRR3289524,ERR1500754,SRR540941,SRR8087238,SRR3055296,ERR377157,ERR1728777,SRR8199327,SRR8756356,SRR1969507,SRR7151643,ERR1326434,ERR3663014,SRR6170163,ERR998649,SRR4897609,SRR10108486,SRR3278448,ERR1570682,SRR1735636,ERR1477610,SRR7190715,SRR6257441,ERR759186,SRR7304230,ERR125330,ERR460918,SRR10046459,ERR1239493,ERR3411437,ERR1515254,SRR7348237,SRR8498564,SRR1118545,ERR525686,ERR1543779,ERR2434125,SRR1646133,ERR216992,SRR532713,ERR3860257,ERR1483165,SRR3579378,ERR1282764,ERR527130,SRR5369674,ERR1575309,SRR1814745,ERR338306,ERR2189828,ERR110021,ERR190176,SRR071475,ERR2435527,ERR158663,ERR875960,ERR016868,ERR589404,ERR025761,ERR085339,ERR222968,ERR349300,ERR2611662,ERR2750334,ERR1494405,SRR8085981,SRR7151647,ERR375164,ERR2434482,SRR5220924,ERR900462,SRR2228712,SRR908272,SRR10152453,SRR6716021,SRR061323,SRR5893174,ERR066353,ERR3337592,ERR1108984,SRR7077345,SRR5676428,ERR2891529,ERR584090,SRR3049495,ERR1512582,SRR413597,SRR7186893,ERR909302,ERR2833208,SRR7787639,SRR4346747,SRR6485948,ERR1324345,ERR2508941,ERR040115,ERR748103,ERR2789006,ERR2363277,ERR2602021,SRR5470244,ERR1483583,SRR3394927,ERR386278,ERR1727841,ERR1818163,SRR3658066,SRR1798199,SRR5249640,ERR1506640,SRR549461,ERR2891747,SRR1179217,ERR1320836,ERR119667,SRR1635074,SRR3180692,SRR7124499,ERR360365,SRR7166886,ERR1541383,ERR1478489,ERR425897,SRR6982797,ERR2533575,SRR3180922,SRR7151721,ERR2396252,SRR2237506,ERR908519,ERR419619,SRR532754,SRR1959238,ERR211880,ERR386627,ERR343728,SRR2082362,ERR472734,SRR3827066,SRR7184203,ERR1477987,ERR1317797,SRR10665556,ERR2750177,SRR10272228,ERR1492082,SRR5405858,ERR2244541,ERR2718480,SRR6184843,SRR6173083,ERR1570938,ERR2759761,SRR528355,ERR388363,ERR671157,SRR958323,ERR3372477,ERR1728319,ERR1566043,SRR1300595,SRR7886585,SRR10694247,ERR525804,SRR7466958,SRR5262383,ERR755475,ERR3901624,ERR1671602,ERR521438,ERR1541547,SRR2051550,ERR1192145,SRR7204496,ERR210075,ERR025285,SRR3322419,ERR600920,SRR8182195,ERR1281223,ERR1066013,ERR2540489,SRR6675966,SRR6663469,ERR2190118,SRR2019243,ERR2244561,ERR1575322,ERR1272782,ERR1507065,SRR4787870,SRR1491007,SRR3943985,SRR032602,ERR3337410,ERR026563,SRR7190057,ERR3284348,SRR6485724,ERR712554,SRR5115404,ERR1492722,ERR2434394,SRR7480279,ERR040109,SRR7286601,ERR1512855,ERR1214469,ERR211923,SRR1596873,ERR1478254,ERR1624799,ERR1507667,SRR6045522,ERR1604212,ERR2738474,SRR9594308,ERR298859,SRR7888724,SRR7686990,ERR182433,SRR2240575,ERR1541369,ERR1236779,SRR089423,ERR2597466,SRR7176220,ERR3598018,SRR2243444,ERR2853500,SRR5485309,SRR1491134,SRR500655,ERR876019,SRR1030844,ERR551660,ERR1511803,ERR1497051,ERR480689,SRR5852311,SRR1967430,ERR2719824,ERR211974,ERR1574498,ERR1214641,SRR7967465,ERR600255,ERR1509811,SRR6890634,ERR349342,ERR1494775,ERR375362,ERR2363020,ERR517398,ERR3860563,SRR7292949,ERR2747782,SRR8199475,ERR382050,ERR209261,SRR7401852,ERR2434189,ERR1482176,ERR209397,SRR9188438,ERR3928716,ERR222563,SRR3049273,SRR1814533,SRR1158914,SRR6485740,ERR1234813,ERR956733,SRR7138354,SRR2052434,SRR2189907,SRR1765424,ERR1787851,ERR1672736,ERR1788282,SRR10212176,SRR1556066,SRR1203810,ERR461175,ERR1035686,SRR9328625,ERR209368,SRR7639363,SRR7183381,ERR2750129,ERR924870,ERR569162,ERR845402,SRR6180890,ERR2036919,ERR120147,SRR3943763,ERR1217168,ERR209216,SRR7350776,SRR961671,SRR634982,SRR1805070,ERR1271221,ERR171222,SRR7439305,SRR8054084,ERR2436235,ERR987582,SRR3231807,ERR2598799,SRR10154302,ERR702435,ERR1283795,SRR7064963,SRR7694209,SRR9203121,SRR9719752,SRR308708,SRR7140174,SRR4297071,ERR1100441,ERR343368,ERR1235080,SRR8090753,SRR549683,SRR7187979,SRR7292673,ERR1604017,SRR8805289,ERR2623822,ERR046084,ERR210299,SRR8360549,SRR6399636,ERR1726032,ERR1877763,SRR6399530,ERR570354,SRR2198950,ERR2089529,SRR6117794,SRR10126737,ERR1732905,SRR022549,SRR10245420,ERR1509397,SRR7439467,SRR2817813,ERR1511106,SRR540764,SRR1785898,SRR7401717,SRR5467303,SRR1501476,ERR1564660,ERR419563,SRR7179854,SRR5460100,ERR1510976,ERR208512,SRR7501669,SRR6938519,ERR3901705,ERR190912,ERR434454,SRR6216444,SRR2976042,ERR573323,ERR1241759,ERR109283,SRR6958757,SRR8098428,ERR474536,ERR193255,SRR8094773,ERR1734483,SRR1980469,SRR1947003,SRR138305,ERR330463,SRR7300455,SRR9674155,ERR163256,SRR7662829,ERR2227600,SRR5006380,SRR5216094,ERR480982,SRR1567157,SRR6474702,SRR1491401,SRR6743548,SRR7124722,SRR8498428,ERR845849,ERR2016567,ERR3901879,SRR8384584,SRR1965114,ERR1247465,ERR3409316,SRR1060583,ERR3411265,ERR1952408,SRR6484311,SRR4788075,ERR3680220,ERR330939,SRR059962,ERR695600,ERR2533509,SRR7189788,SRR6145082,SRR6193011,ERR027561,ERR657408,SRR6877393,SRR3210529,ERR1491108,ERR1453598,SRR389066,ERR377158,ERR414397,ERR2298598,ERR600136,SRR7535065,ERR473667,ERR3684165,ERR2435162,ERR052308,ERR901887,ERR2523097,ERR1430926,SRR10313671,ERR1478633,SRR7638850,SRR7911414,ERR1100457,SRR629754,SRR7183823,ERR108702,ERR1487655,SRR1993543,ERR1155828,ERR1271632,ERR3860734,ERR175731,SRR1505084,ERR906915,ERR2435815,ERR1488001,ERR1102121,ERR2631995,ERR3061636,ERR474025,SRR5781561,ERR1284670,ERR164747,SRR8181954,SRR7797547,SRR1563156,SRR1655481,SRR6207518,SRR5070983,SRR6918561,SRR1025188,ERR3524192,SRR7895053,SRR4786753,ERR2719224,SRR7013884,SRR7249491,SRR10247141,ERR1415612,ERR2089604,SRR6955964,ERR039615,SRR6172693,SRR540782,ERR1795861,SRR10593381,ERR1480928,SRR7450834,ERR1343438,ERR527287,ERR330634,SRR1528474,SRR002653,ERR1499382,SRR6046159,SRR4345816,SRR8808963,SRR2247118,ERR885817,SRR7528116,SRR10524200,ERR129108,SRR6877292,SRR6249640,SRR7501644,SRR2032001,SRR1565879,ERR3902405,ERR2710465,SRR7179701,SRR7081643,ERR516703,SRR7215292,SRR1958692,SRR5488965,ERR485142,ERR1479162,SRR5412368,ERR3330848,SRR9603251,SRR8137442,SRR5386603,ERR2738576,ERR1283109,ERR1284403,SRR1067664,SRR6468534,SRR064263,ERR1239541,ERR357505,ERR119876,ERR752134,ERR490435,ERR1604186,SRR1997832,SRR6818561,ERR1242459,SRR3996070,ERR1279965,ERR1284151,ERR559432,ERR2351955,SRR1969951,SRR063486,ERR162704,ERR1509835,ERR1495528,SRR8445024,ERR3061898,SRR541125,ERR349632,ERR885771,SRR1973971,SRR10310246,SRR2087273,ERR449574,ERR272206,ERR011783,SRR7656624,ERR2853547,ERR990210,SRR8482198,SRR7825876,ERR719663,SRR1631500,SRR5814942,SRR8535032,ERR011855,ERR1430801,ERR210723,SRR7367533,SRR5943189,SRR5337555,SRR634690,ERR449818,SRR6412647,ERR1272936,SRR7590077,SRR8086441,ERR137060,SRR5193060,SRR7588687,ERR1281196,SRR7993915,SRR3574800,ERR485269,ERR1478288,ERR1818185,SRR1118608,SRR1571203,ERR222998,SRR036204,SRR5548747,SRR4897478,SRR1568966,SRR2248273,SRR8535050,ERR2089915,ERR3523747,ERR1491988,SRR1958686,SRR6052117,ERR2597448,SRR6491207,SRR7359577,ERR1541377,ERR126900,SRR1031887,ERR2352238,SRR8139167,ERR1236723,SRR7825336,SRR1031283,ERR844067,ERR1480607,SRR1791637,ERR1727447,SRR7077493,ERR1035745,ERR3961887,ERR3928340,SRR7495916,SRR8805028,ERR715077,ERR046344,ERR208500,SRR10996895,SRR11142774,SRR1300734,ERR016959,ERR1503999,ERR045744,SRR7215927,ERR1572046,SRR6046488,SRR8188350,SRR4156217,ERR257669,ERR1511596,SRR5633332,ERR2799682,SRR6920129,ERR011209,ERR2987877,ERR1081270,SRR6236413,SRR7756448,ERR068037,ERR1733707,SRR1997822,SRR896442,SRR016776,ERR776111,SRR3730596,SRR3927018,ERR1564957,SRR7480357,SRR1963088,SRR7077780,SRR2058941,ERR1566361,SRR7281054,SRR9273550,SRR7992319,ERR3679805,SRR7942420,SRR7629277,SRR7992526,ERR403266,ERR2868456,ERR2710812,ERR1563369,ERR2726597,ERR2799272,ERR558496,ERR1415751,ERR2739131,SRR7214026,SRR7217578,ERR460646,ERR3062189,SRR7984987,ERR863203,ERR2227812,ERR1496692,ERR414465,ERR3372650,ERR034321,SRR5585317,SRR3731795,SRR8807099,ERR662095,SRR1655791,SRR8800576,ERR382135,SRR7417813,ERR473298,SRR1655787,SRR7298405,SRR1974128,DRR075700,ERR1500784,ERR1453756,ERR2719772,ERR2090980,ERR1349369,ERR2455475,ERR1024784,ERR449191,SRR1958399,ERR3191315,SRR6044952,SRR5057281,ERR1266173,ERR2863490,ERR1497520,ERR3683987,ERR2690950,SRR1970262,SRR1805579,ERR1316499,SRR1031920,SRR3713625,SRR2227916,SRR6216838,SRR7822129,SRR10271512,SRR785756,SRR1411138,SRR7230695,SRR1980227,ERR997676,SRR5328138,ERR374991,SRR1438020,ERR569167,SRR6329430,SRR7842663,ERR1494448,ERR024010,ERR1495067,SRR5765340,SRR1161225,SRR2193518,ERR1270609,SRR6172675,ERR2189897,ERR1292858,ERR906529,SRR1801168,ERR975086,ERR2365023,SRR7089336,ERR2891211,ERR2217938,ERR1481529,SRR610371,ERR559322,ERR315164,SRR2133191,SRR8804854,SRR1597549,ERR758972,ERR1280166,SRR1970035,SRR1816177,SRR3978323,SRR8071362,SRR7176668,SRR7155207,ERR1480304,SRR6814847,ERR414246,ERR1730446,SRR7688722,ERR1506839,SRR569348,ERR714847,SRR6172805,SRR1031397,ERR120037,SRR5369706,SRR8441380,SRR6399552,SRR5651432,SRR6133545,ERR2497114,SRR1511510,ERR1324456,SRR035599,SRR2243835,SRR067544,SRR7119506,ERR589461,SRR6128059,SRR10438317,ERR2743738,ERR589525,SRR1031689,ERR2619737,SRR7124655,SRR394615,ERR563819,ERR2696812,SRR6110999,SRR1713644,ERR3682268,ERR2703885,SRR3933883,ERR3902600,ERR551188,ERR1729443,ERR1480581,SRR3994007,SRR7081645,SRR7284711,ERR1488748,ERR2988780,ERR1441923,SRR1735712,ERR473945,SRR1995156,SRR2247081,ERR1729394,ERR1734119,SRR8994413,ERR1282619,SRR4066342,ERR479318,ERR2759627,SRR3934165,SRR6216880,SRR539582,SRR7523354,ERR339056,ERR278347,ERR501541,ERR1317828,SRR7286362,SRR7783871,ERR1510185,ERR1415600,ERR1271933,SRR5909282,SRR5278270,ERR3679963,ERR572532,ERR1272610,SRR7257043,SRR8097416,ERR712567,SRR10054219,ERR632971,ERR223036,SRR1707981,SRR061976,SRR2223980,ERR263761,SRR6216722,SRR061470,ERR1251622,SRR2227635,SRR6052122,ERR2889903,ERR474351,SRR3729179,SRR1073854,SRR7416219,ERR2623850,SRR8802707,SRR5584735,ERR1506645,SRR3658713,ERR1272291,SRR6200754,SRR1161355,SRR7948063,ERR1273089,SRR6033282,SRR9203982,ERR016994,SRR8903120,SRR8353647,SRR10272249,ERR1284333,ERR1497835,SRR540856,ERR586245,ERR633038,ERR1728008,SRR5119505,ERR3964140,SRR3943482,SRR7277899,ERR841847,ERR1764197,SRR6046275,SRR1537716,ERR1493399,SRR6257494,SRR6764124,SRR785625,ERR987513,SRR7890432,ERR1422586,SRR5944232,SRR7746988,ERR1658772,SRR7285906,ERR1240695,ERR225612,SRR5184617,ERR2867859,ERR2710979,ERR1322493,SRR7456843,ERR349614,SRR1770493,SRR7968374,ERR1565643,ERR370218,SRR1568972,SRR7645802,SRR3667858,ERR1241697,SRR5264130,SRR7439597,ERR2833262,SRR1139522,ERR2364976,ERR2733012,ERR2138087,SRR8809461,ERR2611582,SRR155587,ERR1284893,ERR1283523,SRR2081514,SRR1814285,SRR7949780,ERR1496722,ERR1573535,ERR3901482,SRR8353643,ERR1503930,ERR586232,SRR2223580,ERR1271921,SRR532213,SRR1038014,SRR8271844,ERR1283949,SRR6919483,ERR264442,SRR1023855,SRR7284437,SRR11142763,ERR2525100,SRR7176257,ERR2364923,ERR263972,ERR1732654,SRR7183716,ERR055466,SRR6486095,SRR7193042,SRR7087984,ERR2623735,SRR8532422,SRR6809123,SRR1182399,SRR3180508,SRR2244336,ERR842663,ERR885844,SRR7839366,ERR349289,ERR1482739,ERR2893120,ERR1483250,ERR969494,SRR8086161,SRR1963464,ERR2641606,SRR2226250,ERR563759,SRR7106854,SRR5193864,SRR784915,ERR2709739,ERR190894,SRR1761674,SRR7183363,ERR1497721,SRR3540712,ERR1066260,ERR1045292,ERR271454,SRR533160,SRR10874872,SRR7124761,SRR2193856,ERR023748,ERR1320810,SRR6371723,SRR061219,ERR1563262,ERR1285090,SRR1586282,SRR7511897,SRR6919306,ERR1658704,ERR200025,SRR6748166,ERR3798908,SRR5077033,SRR7094063,ERR1239483,SRR7826962,ERR632966,SRR2076020,SRR1037853,ERR1247884,ERR2434446,ERR2718760,ERR2719494,SRR1021896,SRR5676438,SRR1122524,ERR1247655,ERR1571828,SRR951885,SRR9877842,ERR1495550,ERR1035819,ERR2279749,SRR5496824,ERR060230,ERR1242818,SRR7142032,ERR326381,ERR3901829,SRR8950395,SRR6724063,SRR7755662,SRR1804116,ERR3610072,ERR956855,ERR1283213,SRR1711800,SRR8514533,SRR1015723,SRR2164196,ERR1035486,SRR7297966,ERR1007491,SRR6216408,SRR5451755,ERR1316828,SRR7175788,SRR7499464,ERR1325937,SRR8708042,ERR1081546,SRR9878103,SRR8804324,ERR552351,ERR1571782,SRR6122238,ERR1494083,ERR2737741,SRR7472816,ERR386491,ERR1511038,ERR970591,ERR924969,SRR1970141,ERR349450,ERR316128,ERR979936,ERR2833366,ERR1555513,ERR979957,ERR1214454,SRR360478,ERR1102243,SRR059410,SRR7124856,ERR2650471,ERR2227583,ERR209378,SRR7989997,SRR5584831,ERR600156,ERR028435,SRR3151566,SRR532088,ERR2090715,ERR2891885,ERR026727,SRR10909790,SRR5216030,ERR2093275,ERR1575470,ERR026730,SRR7013925,ERR718196,SRR1212190,SRR8884572,ERR3217801,SRR6219674,SRR8128000,SRR10272314,SRR5194117,SRR1031683,ERR525895,SRR5216460,SRR1957770,ERR2221259,SRR2243501,SRR7367361,ERR2227685,ERR279648,SRR8087134,ERR2091237,SRR3322399,ERR1270936,ERR480743,ERR124218,SRR8090776,SRR445458,ERR434353,ERR1733729,ERR1284659,SRR10885197,SRR7842053,DRR017904,SRR6399963,SRR1288372,ERR425158,SRR6690736,SRR3392734,ERR2891026,ERR2932905,SRR7842140,SRR7787851,SRR6323090,SRR9971925,SRR8208065,ERR718504,ERR868437,ERR182051,ERR326395,SRR6045060,SRR7754190,SRR6844969,ERR3670775,SRR1655369,SRR4454604,SRR1815871,SRR1656342,ERR719202,ERR2190108,SRR3290687,SRR2000274,SRR2194530,ERR517381,SRR8071418,SRR1765525,SRR7506455,ERR024562,ERR025757,ERR1578445,SRR7376429,ERR1270448,ERR223041,SRR1034257,ERR3597953,SRR2029198,ERR1496700,SRR5369648,ERR572715,ERR206205,ERR3410847,ERR2760031,ERR1217296,SRR7447218,ERR1234940,DRR003616,ERR2890479,ERR1014050,ERR743219,SRR5944920,ERR1734770,SRR4233856,SRR062020,SRR541078,SRR10173056,ERR1671647,ERR1481601,SRR307289,SRR7343866,ERR064935,ERR3321978,SRR2222808,SRR1958679,ERR2365097,ERR769337,SRR2086572,ERR1989115,ERR1493127,SRR946599,ERR1326893,SRR9067448,SRR7800513,SRR6915015,ERR1279755,ERR752040,SRR7286656,SRR5564903,SRR1522126,ERR197555,SRR307313,ERR1575518,SRR1513412,SRR6359320,ERR124259,ERR1280587,ERR1571629,SRR1490954,SRR6059078,ERR1283402,SRR918566,SRR3146363,ERR1478751,ERR3192414,ERR1493021,ERR716208,ERR1217295,SRR7967861,SRR5023819,SRR035168,SRR8189307,ERR527125,ERR2217770,ERR067913,ERR2189857,SRR10294406,ERR2434245,ERR1285694,SRR1958191,SRR5216610,ERR1562891,SRR7217535,SRR7418009,ERR572704,ERR697279,ERR1324010,ERR3402883,ERR688619,ERR1321089,SRR2237346,SRR531395,SRR10568948,ERR636048,ERR3201416,ERR1323848,SRR6237062,SRR1816633,SRR5865029,ERR1281176,ERR1284474,SRR5470262,SRR10272136,SRR7041826,SRR8663644,SRR7688744,SRR8111075,SRR3574750,ERR759090,ERR377511,ERR1325623,ERR448825,ERR1753392,SRR1462805,ERR1496794,SRR5467433,ERR2794990,SRR9640503,ERR045824,SRR1596785,SRR6919125,ERR1565809,ERR387165,ERR2016439,ERR3901814,SRR9422928,SRR6898951,ERR016753,ERR1280338,SRR6901052,SRR7976233,ERR1015304,ERR2833125,ERR228119,SRR10271628,ERR460665,ERR1490456,ERR715034,ERR714788,ERR769278,SRR7286565,ERR375324,ERR1727600,SRR5676465,SRR2244195,SRR7087936,ERR3306704,SRR1822537,SRR5874467,SRR7072217,SRR3049974,SRR8272616,SRR6216761,SRR1034112,ERR1509163,ERR751914,SRR1966945,SRR7523499,SRR1566596,SRR7850158,ERR2733000,SRR496453,SRR1655204,SRR5898980,SRR350508,ERR2434005,SRR4897460,SRR6986324,SRR8207007,ERR158771,ERR1282373,SRR10418442,SRR8661076,ERR479170,SRR1623077,ERR193218,ERR340574,ERR2818850,SRR5220503,SRR5824096,ERR1729276,ERR117549,SRR7586628,ERR343400,SRR2415826,ERR862371,SRR7358001,SRR1965182,ERR1235061,ERR3240218,ERR1507062,SRR1814258,ERR1204123,ERR2496918,ERR569282,SRR1656297,SRR10026656,ERR3654814,SRR5985737,SRR7415127,SRR4295115,ERR2631959,ERR2799482,SRR1815451,SRR018334,ERR1242621,SRR7456763,ERR570175,ERR2137913,SRR2135764,ERR1564905,ERR1498346,ERR1496705,ERR1732796,ERR1271117,SRR1946988,ERR1430934,ERR775512,ERR1733125,ERR349761,SRR7290926,SRR137189,ERR712572,SRR2241505,SRR1915675,SRR6107983,ERR480714,ERR2213024,SRR1030048,SRR2650311,ERR516498,SRR1031677,SRR8809000,ERR1247902,ERR377137,SRR1623039,ERR319192,SRR6053522,ERR1477860,ERR2603264,SRR7961926,ERR374888,ERR439146,SRR3278473,SRR1614504,SRR7176113,SRR6748066,SRR5253422,SRR5495510,SRR10207512,ERR1289089,ERR1489155,ERR2738359,SRR6701662,ERR461854,ERR550876,ERR321426,SRR7826921,ERR1494275,ERR425364,SRR5330540,ERR2726525,ERR1728484,SRR8353935,ERR2623608,SRR9057463,SRR10237897,ERR1316493,ERR228428,SRR5034940,ERR1285967,SRR6389879,SRR2223667,ERR272149,SRR1185798,SRR5788369,SRR8903141,ERR2815608,DRR171968,SRR7176094,SRR2189916,ERR990536,ERR2364914,ERR1284952,ERR748191,SRR5215675,SRR1598156,SRR8804592,ERR439726,SRR2231366,SRR6897957,SRR2249323,ERR779924,SRR924951,SRR1592579,ERR841857,ERR414457,ERR2533755,ERR2192852,ERR1346880,ERR3684154,SRR7479742,ERR2892567,ERR1325593,SRR7822125,SRR7277725,ERR1279536,ERR1217248,SRR1816470,ERR1321562,SRR6959177,ERR2602153,SRR7151590,SRR5788130,SRR1158973,ERR1422402,SRR7825866,SRR6297332,ERR1640664,SRR7369166,SRR5054377,SRR10418044,ERR331175,SRR10015240,SRR6359199,SRR1967484,ERR3859682,ERR052172,ERR884792,SRR2249213,ERR1573567,SRR8595506,SRR1060516,ERR1563924,SRR540454,SRR1731946,ERR045389,ERR1510122,SRR6045588,ERR1065927,SRR8098355,ERR1069408,ERR3515848,SRR4070132,SRR2081738,SRR10272169,SRR5948479,SRR533484,SRR7506922,ERR1272460,SRR7151681,ERR2612057,ERR356091,SRR3176135,ERR1487693,SRR2237612,ERR067788,SRR1534825,SRR3729127,SRR1952302,SRR8591223,ERR708474,ERR752048,ERR1565015,SRR755376,SRR8671252,ERR521449,ERR473279,SRR1106417,ERR1063836,ERR2889784,SRR1655537,SRR7280982,ERR2739209,ERR1430921,ERR2891040,SRR5583151,ERR866405,ERR1234983,SRR1501467,ERR2691276,ERR584028,SRR10542549,SRR1034180,SRR1106611,ERR1326164,ERR2089938,SRR1967628,ERR525822,ERR298171,SRR7641436,SRR7350820,ERR134252,ERR3403093,SRR6172843,ERR2891690,SRR1645965,ERR790323,ERR1482600,ERR1510671,SRR6111335,ERR294513,ERR418988,SRR6233904,SRR726553,SRR2481354,SRR1840679,ERR1487472,ERR2603235,SRR10250485,SRR5031909,SRR7351491,SRR6690702,SRR7172158,SRR5788120,SRR6442969,SRR6172904,ERR176516,ERR3535825,ERR1288896,ERR2089899,SRR4345847,ERR481163,ERR133924,ERR580381,SRR6784250,ERR1494891,SRR7642007,ERR2710896,SRR8804772,ERR2719022,ERR1317075,SRR6323504,ERR2041221,SRR7655967,ERR2093355,SRR2193644,ERR1727432,SRR7741605,ERR2364500,SRR7280853,SRR7544429,ERR163369,ERR257920,SRR7439574,ERR1497461,ERR1511288,ERR862389,ERR2017626,SRR1966894,ERR490869,ERR770980,ERR1723922,ERR715315,SRR6827116,ERR2853452,ERR3609967,SRR5145205,SRR5193608,SRR6690708,SRR2231292,SRR6046309,ERR675365,SRR1966413,ERR108054,SRR5434894,ERR2434875,ERR915386,ERR552065,ERR751426,SRR10874102,ERR223630,ERR1504315,SRR6385038,ERR161259,ERR1563426,SRR3943812,ERR403417,SRR7277739,SRR065411,SRR8667455,ERR657083,ERR3684666,SRR7027876,SRR1561289,SRR5193517,ERR435396,ERR1270410,ERR1541119,ERR1562953,SRR3147930,ERR448855,SRR1031612,ERR360875,SRR1614403,ERR191779,SRR7077732,ERR046183,SRR9166979,ERR1283108,ERR956163,SRR1041471,ERR1571072,SRR6682068,ERR1672631,ERR987446,SRR1946875,SRR6062314,SRR3319066,ERR1349410,SRR6390580,ERR2089505,ERR1462621,ERR461315,SRR528526,SRR7997142,SRR7244418,ERR1570577,ERR330519,SRR7879448,SRR5003523,ERR2531846,ERR1240022,ERR023571,SRR4192479,SRR5018271,SRR8111037,SRR7540270,SRR3943703,ERR1228334,ERR2194115,ERR703085,ERR1284442,SRR6046122,ERR1228337,ERR969358,ERR1305045,SRR7504416,SRR7235944,SRR539499,SRR10899383,ERR2719625,ERR027298,SRR10062480,ERR200029,SRR7514485,ERR3005013,ERR2138023,SRR1597996,ERR1478161,SRR10381242,SRR4119621,ERR1284658,SRR7665384,ERR1510024,SRR11229009,ERR2749057,SRR8555691,SRR9674092,SRR8086500,ERR2749445,SRR7753246,SRR6131212,ERR210702,ERR374796,ERR755473,SRR6216426,ERR2976762,ERR1728961,ERR479460,SRR549539,ERR2262024,ERR449456,ERR2020014,SRR6877329,ERR909039,SRR6689538,ERR2435635,ERR1508910,ERR525918,SRR8808838,SRR1967047,SRR1596387,SRR7280984,ERR1317470,ERR3870576,ERR1564529,SRR1564389,ERR2759959,SRR1598453,ERR1324983,SRR7183836,ERR237442,ERR419602,DRR171944,SRR7475333,SRR2248297,DRR149255,SRR8182007,ERR1321825,ERR584052,ERR480706,ERR357458,SRR7133479,SRR5631655,SRR5221535,ERR1734600,ERR1729294,SRR3052019,SRR2187652,SRR1743998,ERR2435285,SRR1783164,ERR1318066,ERR1494789,ERR3357557,ERR675380,ERR552394,ERR1273246,SRR8807442,ERR211103,SRR4256112,ERR026478,SRR9846965,ERR2892724,SRR7094024,SRR7627348,SRR6449272,ERR1479266,SRR6399985,ERR657407,SRR8808835,ERR347579,SRR1589599,ERR2749243,SRR7298818,ERR720006,SRR4897796,SRR1215962,ERR1283153,SRR7300467,SRR3729101,SRR7063429,ERR2213062,ERR1504439,ERR1228176,SRR5146755,SRR7050027,SRR6668100,SRR5495527,SRR1955845,SRR8118258,ERR3859377,SRR7895991,SRR6170380,ERR1672532,ERR110082,ERR2694384,DRR171874,SRR1785959,SRR1449627,ERR1570955,SRR7013027,SRR5501093,ERR419718,ERR3395717,ERR646525,SRR6962985,ERR433189,SRR7504391,SRR8802826,ERR200036,ERR3211874,SRR6475287,ERR3411319,SRR8870227,SRR1968510,ERR361033,SRR1849371,ERR484982,SRR445455,ERR028082,ERR1764108,SRR1960164,ERR946717,SRR1973806,ERR956863,SRR6423782,ERR2274826,SRR5193156,ERR751587,ERR302835,ERR2435018,ERR1217465,SRR1630954,ERR1511268,ERR589810,ERR2622864,ERR1234435,SRR1046263,SRR569368,SRR8804749,ERR1289702,SRR031638,SRR540991,SRR6059120,SRR2244186,SRR3721669,SRR7523747,SRR2082002,ERR2818805,ERR1564623,SRR5337475,SRR7648376,ERR1504693,ERR2274846,ERR2506503,SRR1687214,ERR1498201,SRR9965237,ERR771030,SRR7368890,SRR5023887,SRR6915020,SRR7248279,ERR159007,SRR6026021,SRR10532705,ERR1279355,SRR3663417,ERR316137,SRR042027,SRR10698342,SRR6366164,ERR1238960,SRR7052651,ERR257065,ERR572692,ERR117571,SRR6442972,SRR1795965,ERR1493416,SRR2194655,ERR321089,ERR2212896,ERR2890753,ERR1241512,SRR069976,ERR2203401,ERR1280648,SRR1653396,ERR1715367,ERR2749642,SRR8862001,ERR051968,ERR540151,ERR028939,SRR4061911,ERR2227771,ERR1280122,SRR1982174,ERR833554,ERR2560581,ERR2193630,ERR1658555,ERR299566,ERR1375001,SRR7664968,ERR1321386,ERR473485,ERR364186,ERR222620,SRR7183621,ERR1504558,ERR3902135,ERR1498423,SRR7187268,SRR7501262,ERR2204694,SRR5060632,SRR1614410,SRR7426451,ERR337763,SRR3399718,SRR7118956,ERR570731,ERR776625,SRR7346417,ERR1289722,ERR3859291,SRR7787364,ERR830503,ERR273810,SRR5023927,ERR223109,ERR1800591,ERR2729429,ERR029219,SRR3715957,SRR1969003,SRR6015051,SRR1951875,SRR5264005,ERR181963,SRR7820733,ERR884796,SRR640412,ERR854924,SRR488624,ERR1321539,ERR460156,SRR2188512,ERR675577,ERR1554570,SRR396837,ERR1242965,ERR360910,ERR3062214,SRR1969686,SRR6920470,ERR164407,SRR8498193,ERR1271816,ERR1571860,ERR2728995,SRR7501691,SRR1735399,ERR1138763,ERR2195806,ERR2889678,ERR418018,SRR8086240,SRR1514773,ERR671187,ERR1230588,SRR1993624,ERR3284159,ERR1283441,ERR1509796,SRR925123,ERR414727,SRR7841494,ERR1570365,SRR1753678,ERR347954,SRR2237781,SRR7456306,SRR528326,SRR5220478,SRR4067906,SRR1917477,ERR3395682,SRR7665358,ERR314565,SRR1966304,ERR925359,ERR976576,SRR1177217,SRR2189665,SRR7285611,ERR2435773,ERR2221409,SRR6809040,SRR8434973,ERR1566541,ERR349625,ERR1247186,SRR1031336,SRR10693695,SRR6926888,SRR7165397,ERR736708,SRR6219673,ERR1563053,ERR314144,SRR2228604,ERR1270216,ERR376990,ERR1498983,ERR3062128,ERR985186,SRR10559647,ERR1102179,ERR1498134,SRR7280789,SRR1646535,ERR2089455,SRR2227440,ERR997466,SRR7842445,SRR540431,ERR474040,ERR1493766,ERR2710865,SRR3224239,ERR2718539,SRR5720321,SRR3285281,ERR2603144,ERR439011,ERR477116,ERR1500667,ERR352742,ERR2987851,ERR374808,ERR161401,ERR1728506,ERR2193788,SRR3210531,ERR527221,SRR8808832,ERR189817,ERR1565304,ERR256961,SRR1633029,SRR097465,ERR1236532,ERR200042,ERR568399,SRR6486252,ERR720125,SRR2249174,ERR2737530,ERR1197546,ERR033084,SRR785515,ERR2867808,ERR2590923,ERR1562737,SRR924804,SRR6907959,SRR7457927,SRR2228638,SRR1655893,SRR1655964,ERR368993,ERR1264303,SRR10226353,ERR2854240,SRR7726378,ERR3210027,SRR1969947,SRR3285343,SRR1624837,ERR769283,ERR045327,SRR1031121,SRR029012,ERR717009,ERR3678620,SRR4067963,SRR4066349,ERR527223,ERR1573457,SRR6323142,SRR8189337,ERR3964117,SRR8146939,SRR8803493,SRR1073850,SRR918465,ERR2892178,ERR067594,ERR067993,ERR1734446,ERR2750531,SRR7172581,ERR3395872,SRR2251668,ERR206233,SRR6389483,SRR7223366,ERR2090396,SRR7997113,SRR1177600,ERR263679,ERR1495375,SRR5676467,ERR1271676,ERR176799,ERR1240410,ERR369562,SRR5723879,ERR2867807,SRR7664215,ERR1316453,SRR10694200,SRR7882495,ERR2729325,SRR2224408,ERR353326,ERR023891,ERR494863,ERR2017700,ERR033939,ERR1271411,ERR1270433,ERR414233,ERR1492601,ERR110819,SRR6767013,ERR1499205,ERR1326977,SRR10850538,ERR064072,ERR3403088,ERR2436122,SRR7427081,SRR6111287,SRR8353784,ERR045331,SRR001597,SRR8806781,ERR748362,SRR7501233,SRR1815246,DRR017914,SRR7265946,ERR1563455,SRR5092833,ERR2691209,SRR7217904,ERR2732418,SRR1568996,SRR7540839,ERR550696,ERR1325791,SRR6193153,SRR6185838,SRR3221670,SRR6768445,ERR1282176,ERR1497278,SRR1161212,SRR9878147,ERR3211926,SRR491281,ERR363909,ERR1727916,ERR439690,SRR1695605,ERR1235408,ERR2890398,SRR036249,SRR2237584,ERR2524304,ERR2760153,SRR353372,SRR1624806,ERR1492081,SRR537827,ERR460711,SRR4069891,ERR200052,SRR1122697,SRR1963439,ERR024606,SRR6897796,ERR1491361,ERR662469,ERR1214498,ERR228281,ERR3224596,ERR751798,ERR759115,SRR918437,ERR1271696,ERR2729414,ERR1324464,SRR10872234,ERR1479114,ERR2091066,ERR1239248,SRR7287235,SRR394642,SRR1275436,ERR1106777,ERR2363055,SRR6748151,SRR5812743,ERR1570883,ERR425321,ERR1272149,SRR7527847,SRR5405833,SRR7013867,ERR331250,SRR10277330,ERR1564721,SRR2243526,SRR3926771,SRR7962240,ERR2396255,ERR449218,SRR7890269,ERR1511557,SRR8788609,ERR228453,SRR7106819,SRR2228805,ERR1541163,SRR8807898,SRR3929053,SRR3720455,ERR064916,ERR1578271,SRR7750088,ERR3901529,ERR1325145,SRR1121616,SRR7091939,SRR1160358,SRR6191389,ERR2739052,ERR1565942,SRR6922657,SRR5970530,ERR369368,ERR027329,ERR1279991,SRR1568859,ERR314554,ERR1317929,ERR264305,SRR064225,ERR246563,SRR4119596,ERR2089965,SRR488648,ERR2027620,ERR011808,SRR1973785,SRR8199682,SRR2228542,SRR8806559,SRR3321897,SRR5572393,ERR3403224,SRR1622807,SRR2250450,SRR1614974,SRR7901802,SRR924991,ERR1325746,ERR2178260,SRR6514616,ERR1563962,ERR2363784,ERR1571928,ERR2435464,SRR8298800,SRR2081236,ERR1235700,ERR3192383,ERR2818767,ERR1727800,ERR387154,ERR776063,ERR925329,SRR7787438,ERR1572733,SRR6940092,SRR341681,SRR1576111,ERR485295,SRR7456954,ERR311042,ERR316056,SRR3944083,SRR7662590,SRR7151648,ERR790265,SRR9324336,ERR2737945,SRR10685224,SRR7850579,SRR7783721,ERR770968,SRR7276896,SRR5865045,SRR1118687,ERR479474,SRR1461875,SRR5220448,ERR2363175,ERR2889920,SRR8691645,ERR2719295,SRR7592826,ERR1235427,ERR085283,ERR984993,ERR1733608,SRR1840623,SRR6486071,SRR2087788,ERR2764903,SRR8884520,SRR5288742,SRR917968,SRR7909962,SRR1073871,SRR10721992,ERR1236573,ERR257928,SRR6129426,ERR209755,SRR2236804,SRR3113777,ERR352686,ERR2890509,ERR3859671,ERR228272,SRR088857,ERR018567,ERR182376,SRR7495494,SRR6191321,SRR7880209,SRR6938631,ERR051882,SRR035440,SRR5405855,SRR1177355,ERR449558,ERR1282705,SRR031658,SRR1614522,ERR1510732,SRR8731314,SRR1980466,ERR059760,SRR015815,SRR4345889,SRR1166577,ERR1318261,ERR026356,ERR1481387,ERR559295,ERR551232,ERR3410850,ERR2987842,ERR1488673,ERR375030,SRR10693976,ERR023326,ERR377184,ERR375797,SRR3049170,ERR1453687,ERR2004804,SRR5450554,SRR5324725,DRR008467,ERR1492019,SRR1034238,SRR533126,SRR7828503,SRR6131633,SRR5215785,ERR1487448,SRR1645221,ERR899301,ERR1507090,SRR5408972,ERR1507806,SRR139039,SRR5995942,ERR719197,SRR1166548,SRR1564378,ERR2364730,SRR8116979,ERR1575132,SRR9675407,ERR340659,ERR2189823,SRR8808160,SRR8086736,SRR7767493,SRR5215849,ERR016805,ERR460261,ERR2760032,ERR1106690,ERR3479282,ERR1024589,SRR8117042,ERR1102171,SRR6844997,ERR419442,SRR1513457,SRR400630,SRR2085788,SRR1599336,SRR445437,ERR2232579,ERR1106661,SRR1614425,SRR918446,ERR1323821,ERR3560586,SRR6787355,SRR2517648,SRR6460869,SRR1161347,SRR7985078,ERR2892074,SRR6359277,SRR1966654,ERR330845,ERR063786,ERR234714,ERR158767,ERR909056,ERR718254,SRR7349261,ERR2391705,ERR1270509,ERR2833107,SRR8695948,SRR10500380,ERR1082954,SRR1571670,ERR2854220,SRR000209,SRR2960123,ERR3372727,ERR3902659,ERR2363102,ERR1555278,ERR1488087,SRR3115195,ERR2729114,ERR1081570,ERR1483197,ERR719194,ERR3411095,SRR7876511,ERR352523,SRR2075969,ERR419916,ERR1235404,SRR1544543,SRR10824128,ERR1565761,ERR352580,ERR744090,ERR125229,SRR7091932,SRR3285453,SRR1462799,ERR572663,SRR2199433,ERR572791,ERR598973,SRR1814709,ERR2364898,SRR10894581,SRR7343925,ERR1241747,SRR5222970,ERR1045592,SRR4228121,ERR751011,ERR1570897,ERR1082923,SRR6898831,ERR317075,SRR7866924,ERR352587,SRR799324,ERR1481573,SRR5397407,ERR1279744,ERR2281809,ERR1483148,SRR6514738,ERR311507,SRR6323324,SRR5282069,ERR340543,SRR539921,ERR351572,SRR2231803,SRR7974077,ERR377103,ERR190970,SRR1614646,ERR2623573,SRR1614808,ERR703058,ERR2710873,SRR4017883,SRR5278836,ERR1757099,ERR2749539,SRR5788174,SRR5588616,ERR2244526,ERR023470,SRR6891444,SRR6847270,ERR1422343,ERR1009125,ERR1575117,ERR1480972,SRR7292663,SRR539503,ERR2352111,SRR8030126,SRR531509,SRR3473982,SRR7026233,ERR1241119,ERR1511814,SRR7968383,ERR108376,SRR3731864,ERR264259,ERR1624923,ERR1504379,SRR8184633,ERR2863505,ERR1509139,SRR7165405,ERR3570059,SRR5888117,SRR11147301,ERR363447,ERR1282655,ERR1023494,SRR7958520,SRR1596968,SRR7664403,ERR2892208,ERR369511,ERR924710,ERR1504628,ERR2689762,ERR449148,SRR10271869,SRR5575599,ERR1497881,ERR2737790,SRR1657880,ERR317193,ERR1569817,SRR539424,SRR1182708,SRR10054255,SRR5160150,ERR1489173,ERR369335,SRR6808658,ERR1570416,SRR7985384,SRR6900160,SRR8524484,SRR1583137,ERR2785532,SRR2236781,ERR1240425,SRR2050956,ERR1571926,SRR5990033,ERR1566316,ERR1498635,SRR1034120,SRR7756440,ERR2988552,ERR418859,SRR1816090,ERR3239824,SRR1967305,ERR878514,SRR5605991,ERR3900881,SRR1815293,ERR085293,ERR063659,ERR1155966,ERR1604350,SRR1513377,SRR8899728,ERR1498046,SRR8498855,ERR011833,ERR1316940,ERR751253,SRR7588741,ERR1453695,ERR3963750,SRR1765569,SRR7457894,SRR5278820,ERR2663746,ERR736991,ERR1217282,SRR7407916,SRR1511025,ERR1065533,ERR1498958,ERR1284467,ERR2854168,SRR8084347,ERR1482839,SRR1490868,SRR8087138,ERR1235391,SRR8809348,ERR1573307,SRR2081478,SRR3286945,ERR3209429,ERR314339,ERR063966,SRR290345,ERR209762,ERR1282684,ERR164809,SRR2194030,ERR064647,ERR525921,SRR533148,ERR1564579,ERR1191564,SRR582649,SRR1596908,SRR1614392,ERR1490423,ERR044839,SRR7643258,SRR8804888,SRR6674822,SRR5645633,ERR1240453,ERR067944,SRR7189918,SRR6760646,ERR1574447,SRR1031695,ERR3859434,SRR10904993,ERR1573104,ERR712937,ERR1324346,SRR6310686,ERR1239041,SRR2056988,SRR7166836,SRR8585073,ERR485599,SRR7175916,SRR6310706,SRR8984717,SRR017943,SRR1910930,ERR027005,ERR1877914,SRR4788098,ERR2364857,ERR386412,SRR10380267,SRR5070712,ERR067612,SRR5215697,SRR1105684,SRR958329,ERR1791605,SRR1968206,SRR5220844,ERR551152,ERR2607473,ERR343866,ERR1659743,SRR1804425,ERR164817,SRR7842134,SRR532137,ERR2764875,SRR7042348,ERR569272,ERR031679,ERR3141787,SRR7191535,ERR540688,SRR7291036,ERR564060,ERR2892828,ERR054213,ERR1509862,ERR3576576,ERR1271077,SRR065301,ERR1715448,SRR1602409,ERR2194063,ERR162700,ERR1506488,SRR5328324,ERR1035775,ERR1102452,SRR10985390,SRR7014209,SRR1952304,ERR1727926,ERR2748978,SRR7310312,ERR1578522,DRR030673,ERR1271155,ERR2696428,ERR1511328,ERR2213691,ERR3680046,ERR3372451,SRR6072259,ERR421274,ERR1241114,ERR906519,ERR357461,ERR3012883,SRR6485663,SRR1761714,ERR044980,ERR2726505,ERR1477502,ERR1574570,ERR3682276,ERR1512683,ERR1732533,ERR209248,SRR1810545,ERR1326854,ERR1242569,SRR1761757,ERR1323548,SRR015707,ERR1732925,ERR2891684,ERR1480844,ERR1507510,ERR2093331,SRR2081549,SRR5949044,ERR2931008,ERR1477434,SRR062084,ERR133885,SRR7497084,SRR3944232,SRR7277736,ERR1230487,SRR7908904,ERR038784,SRR6400020,SRR1778011,SRR1031826,ERR1230926,SRR7472941,DRR003225,SRR7292866,ERR589708,SRR8199387,ERR209654,ERR337812,ERR2650695,SRR2005658,SRR7989967,ERR2091128,SRR6918332,SRR7286481,SRR6204384,ERR018156,ERR449132,SRR6344721,SRR6808933,ERR2750770,SRR2188420,ERR980063,ERR190719,ERR223012,ERR751509,ERR044905,SRR6426884,SRR1371339,SRR1765296,SRR7183454,SRR6782844,SRR6918345,ERR039351,ERR1065955,ERR1195832,ERR1045621,ERR1316815,ERR2212893,ERR054460,ERR833588,SRR7082115,SRR2102946,ERR1565160,ERR377054,ERR2677767,ERR230014,ERR326656,ERR1325294,SRR10271713,ERR551487,SRR924980,ERR1569824,SRR1106571,SRR1139521,SRR545665,ERR203990,SRR2237045,ERR1286019,ERR1658629,ERR1497991,ERR1555468,ERR2719233,ERR1247656,SRR1596653,SRR1765548,ERR1504514,ERR1515052,SRR10694156,SRR7176497,ERR2193800,ERR675435,ERR209116,SRR5017532,ERR1877684,ERR026945,ERR019542,ERR1234297,ERR1324244,ERR656354,ERR1241704,SRR7760702,ERR2890628,SRR7140685,ERR3860545,SRR2140705,SRR6052837,SRR7091982,SRR6391507,SRR6412548,SRR9826949,ERR1008631,SRR1022658,ERR1734706,ERR461190,ERR1247399,ERR019378,ERR1756427,ERR117622,ERR1081565,ERR1501948,SRR2244330,SRR1974516,ERR909388,SRR6231312,ERR2091192,SRR650273,ERR863235,ERR1265472,ERR414329,SRR6323147,ERR124450,SRR7286403,SRR6793706,ERR1015382,SRR7645835,SRR5788193,SRR3663467,SRR6010026,ERR3372606,SRR5438292,SRR10272218,ERR3682263,SRR5943585,SRR6434467,SRR7876361,SRR7547555,SRR4292009,ERR502426,SRR7073553,SRR1264975,ERR1853159,SRR3048795,ERR1024664,SRR024160,SRR7184141,ERR2649642,SRR2157045,SRR2029189,ERR2738900,DRR147780,ERR1572959,SRR6993881,ERR1491020,ERR771056,ERR1566303,SRR5951709,ERR1504723,ERR034020,ERR2889739,ERR601048,SRR5070810,SRR10177386,SRR1735579,SRR6877383,ERR3402879,ERR2137918,ERR752257,ERR316111,SRR353618,ERR1563720,ERR1453789,ERR1234352,ERR636412,SRR1638899,ERR3870569,ERR3598044,SRR4017917,SRR6901057,SRR2243426,SRR1967858,ERR209592,ERR2027011,SRR646451,SRR7868450,ERR1488463,SRR3731894,ERR064750,SRR6116906,ERR2241639,ERR775548,SRR8199206,ERR1640726,SRR8667457,ERR1482347,SRR7191555,SRR8543793,SRR2250636,SRR6046690,ERR473539,SRR6482116,ERR064526,ERR1507226,SRR3578805,SRR7281017,SRR6311910,ERR775032,SRR7191293,ERR246726,ERR1715503,SRR6938275,ERR1316989,ERR1069253,ERR1732740,SRR5193693,SRR5788199,ERR474107,SRR2237617,SRR2247132,ERR1241319,SRR1636574,SRR7820887,SRR6375615,SRR307323,SRR8113768,SRR6486326,SRR6690695,SRR6847374,SRR5990020,ERR2041963,ERR2090816,ERR211237,ERR425599,SRR1333874,SRR2224472,ERR3409228,ERR319261,SRR1966495,SRR10230169,ERR1272773,ERR719067,ERR2227853,SRR2189003,ERR3490704,ERR1065981,ERR517306,SRR6184970,SRR1657705,SRR9878309,ERR1733476,ERR553149,SRR6677656,SRR077214,ERR1492640,ERR1415355,ERR1728840,SRR6724033,ERR347639,ERR332240,ERR2789333,SRR7284336,ERR1625048,SRR7245951,SRR5005566,ERR714025,SRR3391927,SRR7183431,ERR2984773,ERR193122,ERR1235051,ERR1241463,ERR1346064,ERR158710,ERR1734905,SRR2194844,ERR2987896,ERR356194,ERR1280036,ERR434537,SRR8492293,SRR784218,ERR3479248,ERR011115,SRR6074588,ERR471370,ERR559347,SRR6045328,ERR2732527,SRR7414579,ERR1292512,ERR2719029,ERR388523,SRR9988386,SRR1597513,SRR3068742,ERR2891703,SRR6701919,SRR10417694,SRR7286680,ERR477022,SRR9827466,SRR8871999,SRR6111106,ERR600821,ERR1191918,SRR5017281,SRR7274981,SRR4067905,SRR7351402,SRR7439519,SRR6202790,SRR6184790,SRR3290753,SRR360808,ERR1595540,ERR1317344,ERR2623677,ERR279296,ERR1239232,SRR2082849,ERR751393,ERR1235589,ERR2397588,SRR1967245,ERR776618,SRR1511127,SRR10030300,ERR1510148,ERR471131,ERR314114,SRR5632992,SRR6243503,SRR5938179,ERR562837,ERR2623078,SRR1823723,ERR085188,SRR3400001,SRR7998237,SRR1966132,ERR1279533,ERR228483,ERR2496527,ERR2114781,SRR7458584,SRR8731214,SRR8802701,ERR714267,ERR2757382,ERR525843,SRR8003616,SRR9878164,SRR7591930,ERR855169,ERR302699,SRR6310289,ERR473700,SRR2228190,ERR2719512,SRR4244915,SRR7223336,ERR3654969,ERR987391,SRR3720453,SRR7850007,SRR2194943,ERR176635,SRR5927220,ERR1230494,SRR3360282,ERR181980,ERR026749,ERR976460,SRR5470232,SRR2523270,ERR435266,ERR1495114,ERR1014202,SRR8534947,ERR3209840,ERR2241648,SRR3530552,ERR751991,ERR2241935,SRR1963347,ERR364142,SRR528308,SRR7970897,ERR1326654,ERR1498370,SRR2232423,ERR1282367,SRR1264984,ERR586957,SRR2231377,SRR1505061,SRR7267754,SRR8361350,ERR2496595,SRR015575,ERR1478726,ERR1235209,SRR1623202,ERR984437,SRR6170555,ERR1082473,ERR718225,ERR694177,ERR2728948,ERR1242209,SRR7151678,ERR1317079,SRR6326928,ERR2091085,ERR227095,SRR8704848,ERR842505,SRR7349258,ERR1285528,ERR485865,ERR563724,SRR7215438,ERR2690477,ERR1565666,ERR732790,SRR9875367,ERR1217004,SRR5369557,SRR9674087,SRR2728269,ERR1069290,ERR2854224,SRR5990780,ERR1488073,SRR3827045,ERR2650489,ERR2090245,ERR3239982,ERR1453349,SRR7688785,ERR752044,SRR6701692,ERR2182604,SRR7217696,SRR3990977,SRR1597853,SRR7408095,SRR6079350,ERR987392,SRR10918063,SRR1264956,ERR2433713,SRR6204348,SRR7401701,ERR144514,ERR714456,ERR1279964,ERR1024583,SRR6046762,ERR059981,ERR570203,SRR1967096,ERR2814610,SRR8071419,ERR331380,ERR774959,SRR7183214,ERR569137,ERR1281781,ERR1515126,SRR3931384,ERR1658673,ERR349609,ERR1818206,ERR460994,ERR1285926,ERR494867,SRR8455521,ERR2602513,ERR406462,ERR1242930,SRR11230772,ERR1010038,SRR9854073,ERR1554576,SRR7363638,ERR3411881,SRR063708,ERR2608365,SRR9641675,SRR7190203,SRR7077618,SRR7244078,SRR10615314,ERR1563719,ERR1273488,SRR5864421,ERR2365001,SRR8931381,SRR5070988,SRR924989,ERR2719767,SRR7165014,ERR586812,ERR1480802,ERR1264617,ERR317174,SRR3190854,SRR9985798,SRR7118980,ERR1481476,ERR2138340,SRR7340331,ERR315694,SRR6045928,SRR8144370,SRR7443908,ERR2694287,ERR3479751,SRR3286608,SRR4788231,SRR533313,SRR1959723,SRR2251600,SRR8003663,ERR1063870,ERR701786,ERR479074,SRR10430299,ERR719594,ERR1235171,SRR071543,ERR115077,SRR9878340,SRR5875703,ERR1570886,SRR532477,SRR7456547,ERR3685660,SRR7444193,SRR8482115,ERR246839,ERR1728630,SRR1655484,ERR3901030,SRR1655298,ERR2000802,ERR1241143,ERR1230688,SRR10036385,SRR7191720,SRR1490882,SRR6333774,ERR1491638,SRR1996175,SRR7298845,SRR10277382,SRR7688395,ERR1282837,SRR10251589,ERR159028,ERR460224,SRR8804707,SRR6915166,ERR2819156,ERR716184,ERR027277,SRR2131015,ERR1241495,ERR1231180,ERR434560,SRR9326869,ERR527069,SRR10281753,ERR474003,ERR3961161,SRR528305,ERR1483742,ERR1283038,SRR2248188,ERR552571,SRR2127528,ERR1494114,ERR2611771,ERR2632309,SRR5548368,SRR2244422,ERR1729455,ERR1247861,ERR190144,SRR7659094,ERR1325630,ERR830643,ERR2737529,SRR8090990,ERR2719479,ERR2435951,SRR6172907,SRR7407870,SRR537732,ERR1506701,ERR2833503,SRR925334,SRR491302,SRR6784094,SRR2081680,ERR841884,ERR1733440,SRR1034178,ERR049152,SRR7217516,ERR925261,ERR1572842,SRR5918215,SRR7783804,ERR449341,ERR540072,SRR1106183,SRR2072310,ERR2891987,SRR6080574,ERR331304,SRR7193039,ERR3240213,ERR747985,ERR246703,SRR3731662,ERR1493831,SRR6898001,ERR178689,ERR364050,SRR1781926,ERR461547,SRR7648068,ERR1564465,ERR928234,SRR6426855,ERR1506017,SRR6926826,ERR1500769,SRR918136,SRR1518994,SRR7652619,ERR072039,ERR363261,SRR11178092,ERR459979,ERR1282802,ERR1480388,ERR702850,SRR6807799,SRR5405721,ERR063983,SRR4070224,ERR847211,SRR7686595,ERR845814,ERR039579,SRR7826951,SRR533375,SRR10593641,ERR1493780,ERR1509799,SRR9652077,SRR7415094,ERR3964899,ERR1566070,SRR7664199,ERR1478015,SRR3530634,SRR539496,ERR377252,ERR209376,ERR525753,SRR386843,ERR2732556,SRR1033518,SRR3111268,ERR321212,ERR1478737,SRR1965989,SRR8102344,SRR10034311,SRR7439531,SRR6676735,ERR193081,ERR775369,ERR1007817,ERR433498,SRR3372250,ERR023332,ERR439094,SRR7286487,ERR2988755,SRR1916018,SRR1614348,ERR2749018,ERR751297,ERR1326072,SRR7992369,ERR1499168,ERR984759,SRR2082353,ERR646539,ERR1285286,SRR3392102,SRR952937,SRR5548580,ERR1572888,ERR470084,SRR7528122,SRR527993,SRR6111205,SRR1969837,SRR4345924,SRR7500735,ERR1325178,ERR3535803,SRR1968618,ERR338025,SRR7175705,SRR7274879,SRR1462056,ERR3211531,ERR552881,ERR2624030,SRR7867198,SRR6913813,ERR1756428,ERR1508931,SRR3996224,SRR3360206,SRR4149288,SRR1569734,SRR3091414,ERR1202193,ERR1450802,SRR9335370,SRR7737165,ERR715143,ERR2138424,SRR3745114,ERR1822225,ERR2016453,ERR504981,ERR1481815,SRR531672,ERR1490950,SRR3728732,SRR7407920,SRR7456546,ERR388304,ERR033127,ERR019880,SRR7359597,SRR8199085,ERR2738682,ERR2217819,ERR159058,ERR1272738,SRR6390607,SRR2081211,SRR8903229,SRR8146969,ERR1555476,ERR1507083,ERR1273250,ERR1505876,SRR2534143,ERR2732364,ERR479367,ERR414634,SRR6170485,SRR640351,ERR1241321,ERR1497545,SRR2231356,ERR551358,ERR2977216,ERR343799,SRR2244848,ERR2089752,SRR8294670,ERR1325214,SRR1923646,ERR501608,SRR6216807,SRR8149396,ERR2130892,SRR6686718,SRR2237486,ERR976592,SRR10189168,SRR1566358,ERR2759957,ERR414582,ERR845380,SRR6412594,ERR1566509,ERR1280837,SRR8199472,SRR1655316,SRR10271955,ERR1279987,ERR3576835,SRR7183540,SRR015625,ERR1241196,SRR7475488,ERR1106770,ERR461381,ERR719351,SRR532762,ERR1283281,ERR1230984,ERR1100488,SRR7907981,SRR7430839,SRR6901058,SRR7645984,ERR589430,ERR969420,SRR755343,ERR697294,SRR1967812,SRR7245563,SRR7833076,SRR2121550,SRR533486,SRR2246326,ERR134804,ERR715290,SRR2228561,ERR1317647,SRR7688675,ERR1217045,SRR1815315,ERR716099,ERR370244,SRR8903154,SRR10499965,SRR6701097,ERR360343,SRR341674,ERR1572921,SRR4996372,SRR10593621,ERR1480356,ERR1509065,ERR2108709,ERR108384,SRR6044954,SRR5070874,SRR538159,ERR1788139,SRR10271798,SRR6926973,SRR540583,ERR349604,ERR1506551,SRR305909,SRR1215968,SRR8184877,ERR3479707,ERR2631812,ERR1658647,SRR8503606,ERR976486,ERR3684124,ERR296631,ERR1272577,SRR1785686,ERR163912,ERR2601787,ERR2891493,SRR9877685,ERR2538444,SRR6950218,ERR474462,ERR3598106,SRR2029082,SRR2081499,ERR418860,SRR6133666,ERR1316415,ERR569166,ERR419364,SRR1816668,ERR3860821,ERR2004824,ERR226298,SRR7175993,ERR1732681,SRR7278689,ERR1429124,SRR7514775,SRR4923151,SRR6184894,ERR123866,SRR2082366,ERR2749782,ERR1251410,ERR314180,SRR7866246,ERR1216278,SRR330062,SRR7304474,ERR885347,SRR8581395,ERR1282577,SRR8804991,ERR128879,ERR352527,ERR540328,ERR1270900,SRR1814799,SRR6452925,SRR6399786,SRR5184589,ERR1671714,ERR956138,SRR770019,SRR7967922,SRR6486192,SRR7178225,ERR2379970,ERR3209963,ERR1453571,SRR4032979,SRR11075283,SRR545409,ERR311595,ERR1272741,SRR6045077,ERR377392,ERR449879,ERR2726462,ERR1766944,SRR2033923,ERR2890788,ERR323098,ERR718337,SRR5312347,SRR7506811,SRR7286784,ERR844323,SRR4119598,ERR1575143,SRR1645365,ERR737504,ERR2729056,SRR1034284,ERR2719408,ERR490737,ERR3680001,ERR2650503,SRR307318,SRR7011574,SRR1996189,SRR7540062,ERR1488968,SRR5782003,ERR256949,ERR1624990,ERR1422445,ERR1733119,SRR5005542,SRR4897233,SRR7190642,SRR7077152,SRR10748840,ERR341167,SRR341672,SRR2195696,SRR1031424,ERR592391,SRR8090669,SRR308720,ERR1788642,ERR1507277,SRR2002733,ERR966657,ERR2622993,SRR5219655,ERR3860268,ERR025893,ERR2690500,SRR7471159,ERR018152,ERR414480,ERR2891086,SRR5495010,SRR2244284,SRR3530625,ERR278256,SRR400688,SRR596236,SRR8149163,ERR1217099,SRR8738280,ERR473089,SRR5632927,SRR6111202,SRR5024160,ERR2602188,ERR434463,ERR1422348,ERR1482293,ERR3053488,SRR1607078,ERR279508,SRR1212230,ERR1235076,ERR1241212,SRR3175505,ERR109215,SRR1490997,SRR3205675,ERR716940,SRR1763850,SRR2044844,ERR208499,ERR2611600,ERR204041,SRR6252860,ERR552858,SRR6512889,SRR6333783,SRR1031702,ERR217424,ERR360294,ERR743907,ERR1509402,DRR148182,SRR6679876,SRR2168398,ERR2601876,ERR1272620,ERR1573336,ERR1283902,SRR1610035,ERR2533772,SRR6793705,ERR1575262,SRR5386008,ERR439804,ERR3900876,ERR2747963,ERR1280074,ERR051970,SRR6045909,ERR1374997,SRR1544253,SRR8803923,SRR000284,SRR138831,SRR3997567,ERR3623527,ERR1488586,SRR2245993,ERR1836891,SRR545623,ERR1281958,SRR1462543,ERR1764102,ERR439840,ERR1821468,SRR1967685,SRR3728701,ERR1280165,ERR844014,SRR10012531,SRR8809013,SRR1747064,ERR1273309,ERR2508913,ERR525760,ERR2694165,SRR3956987,ERR1326823,SRR341646,DRR017818,ERR1492490,SRR9132469,ERR331404,SRR7351385,ERR1509885,SRR2227981,SRR10954988,SRR6329427,ERR1270830,ERR1241891,SRR10271648,ERR895978,ERR294855,SRR8847531,SRR2075000,ERR844321,ERR3510685,SRR7500800,SRR6845004,ERR247161,SRR974724,ERR1241280,SRR7910357,SRR391859,ERR1228253,SRR7050982,ERR748275,ERR064534,SRR7970985,SRR11148933,ERR2649658,SRR1034137,SRR8804570,ERR1482296,SRR6412574,ERR2089314,SRR6879369,ERR2213678,ERR1564630,SRR2001665,SRR6293326,ERR1624787,ERR1305057,SRR1798203,SRR6191588,SRR1803886,ERR163898,SRR3068687,SRR5216339,SRR1569948,SRR5216372,SRR7447105,SRR7274859,SRR8118242,SRR6918298,SRR7540278,SRR1655974,SRR7504225,SRR1491101,ERR460743,SRR2072378,SRR1646564,ERR1604306,ERR1317397,SRR1656097,ERR271228,ERR2235274,ERR1317374,SRR3391931,SRR585746,ERR1729178,SRR6399837,SRR7664244,SRR9281855,ERR1492924,SRR4787421,ERR1374915,ERR2718502,SRR7151548,ERR1482556,SRR10397414,ERR1495236,ERR117671,ERR485700,ERR1481998,SRR7716507,ERR2750692,ERR1473739,ERR1285394,DRR016453,ERR338316,SRR512796,ERR525859,ERR2738202,ERR701743,ERR1321698,SRR7183947,SRR7151524,SRR6373453,ERR066554,ERR657409,SRR8595495,ERR216989,ERR109323,SRR8137435,ERR279192,SRR951064,SRR1966043,ERR321282,SRR1958540,ERR744271,SRR1046300,SRR7516551,ERR780241,ERR1729101,ERR2710454,SRR10872374,ERR1788428,SRR2249344,ERR1024787,SRR2417043,ERR2737864,SRR6184852,SRR2193630,ERR600871,SRR5144276,SRR7479811,SRR10694229,ERR551012,SRR3190545,ERR1507051,ERR204038,SRR036265,ERR137083,ERR369363,ERR1734781,SRR7298317,ERR2435679,SRR9274037,ERR1481875,SRR7620568,ERR1279974,SRR2124292,ERR1102468,SRR1803996,SRR068244,SRR5027962,ERR274370,SRR5650039,ERR373930,SRR013449,SRR7251019,SRR5289216,ERR2212913,ERR1450702,SRR8192831,ERR1422422,ERR1625341,ERR1756435,ERR1487428,SRR549419,SRR1031323,ERR066551,ERR744063,ERR1010148,ERR701831,ERR708254,SRR3943179,ERR1555382,SRR6919849,ERR480991,ERR1429156,ERR190844,ERR3902504,SRR307250,SRR7588739,ERR1488478,ERR016716,ERR470094,SRR539627,ERR045914,ERR1477364,ERR360885,SRR5548089,ERR845383,ERR2506168,ERR3211658,ERR476973,ERR1321057,ERR045836,ERR1563718,ERR414328,ERR3211661,SRR7521515,SRR10310215,ERR833491,SRR6359368,ERR743179,SRR5788203,SRR6897032,SRR10694035,ERR375404,ERR473745,ERR311485,ERR197425,ERR1496857,SRR7841375,ERR1499587,SRR7868481,SRR386885,SRR1969579,SRR2228571,ERR3859101,SRR5365084,ERR2112922,SRR2250417,ERR2759568,ERR3395656,SRR7495760,ERR1658849,SRR3277300,SRR1804767,SRR4038987,SRR360458,SRR5184656,SRR8997353,ERR2891020,SRR6938392,ERR1247598,ERR1506405,SRR305456,ERR321556,SRR6237084,ERR1284746,SRR7501254,SRR5548647,ERR3860292,ERR1799714,SRR7183340,ERR120201,ERR2710842,SRR1952820,ERR111076,SRR5666022,SRR539329,ERR033834,ERR022194,ERR2932954,ERR1280386,ERR2436256,SRR6958838,ERR1564923,ERR228488,ERR2496441,SRR8943106,SRR5438438,SRR3228496,ERR998608,ERR2836345,SRR6170296,SRR8804301,ERR211263,SRR6807770,SRR1814549,SRR6748075,SRR1958661,SRR5645206,SRR7183256,ERR1430843,ERR343067,SRR7506714,ERR1578365,SRR1767809,ERR2436113,SRR8434938,SRR6388465,ERR1228195,SRR8144674,SRR7841386,SRR024302,SRR8809252,ERR3141763,SRR6128412,ERR1490462,SRR1161020,SRR5280681,SRR3223756,ERR054343,ERR714448,SRR6045784,SRR1714129,ERR1509268,ERR588703,SRR7894941,SRR6324137,SRR1973758,SRR6045701,SRR9915933,SRR1966771,ERR164795,SRR1657870,SRR8199079,ERR369298,SRR1969603,ERR3886275,ERR3524576,ERR844076,ERR369328,ERR1217260,SRR5215822,SRR5121066,SRR5121069,SRR8034201,SRR8482191,ERR092358,ERR1570595,ERR1065300,SRR3228491,ERR2750676,SRR2250270,ERR1324089,ERR1478744,SRR139096,ERR3899962,ERR044795,ERR1409727,SRR958615,SRR896214,ERR1324988,SRR8619327,SRR8534886,ERR1081691,SRR7509102,SRR7290923,SRR1655842,ERR600292,ERR1241274,ERR2892798,ERR326763,ERR3901104,ERR1491823,ERR2631968,ERR2434021,ERR1324334,SRR2191972,ERR1065786,ERR480585,SRR10872357,ERR2090142,ERR460578,SRR7587243,ERR1733691,SRR7540995,ERR2892265,SRR650040,ERR1488060,ERR2016175,SRR7910026,ERR502936,SRR1840602,SRR8506037,ERR636496,SRR10693887,SRR5638271,ERR885328,SRR6900541,SRR925004,SRR1212310,SRR6172964,ERR1569758,ERR1564308,ERR1407388,ERR1264812,SRR7251093,SRR6237651,SRR8318562,SRR1303803,ERR2221262,ERR1573179,SRR7787290,SRR1544179,ERR1566366,ERR2623669,SRR7511885,ERR2749586,SRR2193862,SRR9335561,SRR8655120,SRR2121535,SRR533147,ERR688211,SRR1214481,ERR1081622,SRR1980735,ERR485944,SRR10483456,ERR318599,SRR7608240,SRR1564354,ERR1500677,SRR5188963,SRR7280956,ERR2241931,ERR600253,SRR1118735,SRR3322968,ERR855086,ERR049081,ERR2604073,SRR1735707,ERR425693,ERR036226,ERR2892448,SRR1031400,ERR278368,SRR3944705,ERR2623709,SRR4181606,ERR1499294,SRR7906206,SRR1643089,ERR321431,ERR751489,ERR1481630,SRR5042898,SRR7412637,SRR10499952,SRR2249206,ERR2891960,ERR2651112,SRR2751908,ERR1570108,SRR1804545,SRR6283625,SRR10226359,ERR559382,SRR002617,ERR2718970,ERR349147,SRR7304493,SRR4423868,SRR5498088,ERR714031,ERR570460,ERR477095,ERR263810,SRR7873959,ERR3004174,SRR7878668,ERR1415655,SRR2228002,SRR6726713,ERR1506385,ERR1102539,SRR7180034,ERR600125,ERR1279547,ERR775675,ERR2244507,SRR6899332,SRR4039079,ERR3859099,SRR1975119,SRR549701,ERR712595,ERR3306758,ERR1233939,SRR1785970,SRR1655612,ERR1488776,DRR003639,SRR7226377,ERR1509727,ERR1326153,ERR052032,ERR1270897,ERR349435,SRR6847375,SRR6814028,SRR7427003,ERR1240044,SRR4064947,ERR2090863,ERR360348,ERR027620,ERR2892950,ERR2435206,ERR435397,ERR971203,ERR2750704,ERR1478455,ERR448944,SRR7191731,SRR7687900,ERR3859673,SRR7286705,SRR7519546,ERR1499504,SRR7962101,SRR5584928,ERR2091166,ERR3523736,ERR3403049,ERR330534,SRR024233,SRR7515930,ERR1270692,ERR3597847,SRR1960358,ERR3284316,ERR736679,ERR861005,ERR1081395,SRR1655430,ERR1672684,ERR2363920,SRR5875997,SRR3049166,ERR1317187,SRR7989958,ERR234536,SRR8803667,SRR8139174,ERR1273247,SRR7402056,ERR743127,ERR587396,SRR8087206,SRR7408358,SRR6927229,SRR2568002,ERR1346053,SRR7540334,ERR1317063,ERR1280610,SRR4065638,SRR7012017,SRR7500905,ERR1659793,SRR5434199,SRR1631547,ERR2650650,ERR027958,SRR2517623,ERR1483167,SRR1816460,SRR2533322,ERR2729300,SRR1505018,ERR326338,ERR2000837,SRR7256970,ERR176583,ERR343198,ERR1326564,DRR014183,SRR6046725,ERR587268,ERR1240089,SRR1560580,SRR6845475,ERR377493,SRR413564,SRR6791836,ERR885830,ERR054602,SRR7217722,ERR2190169,SRR8591227,ERR715033,SRR2225741,ERR209516,SRR1265022,SRR3474004,SRR7077227,ERR2608326,ERR3062175,ERR1007507,SRR1632335,SRR107680,ERR485561,ERR737269,ERR1564010,SRR2982147,ERR1573315,SRR3289784,SRR7267751,SRR5666063,ERR1326782,ERR2891072,SRR1623178,SRR892605,ERR980331,SRR5585085,ERR1481042,ERR1281230,SRR7783911,SRR549572,ERR526022,SRR400915,SRR1791639,SRR1691187,ERR2689853,SRR1448862,SRR7892146,ERR1492068,SRR1031799,SRR3100543,SRR6197637,SRR059423,SRR533492,SRR7415121,ERR321134,SRR1735568,ERR045648,SRR7417993,SRR6114078,ERR410130,ERR1281263,SRR7077527,SRR7124860,ERR349653,ERR1497821,SRR2057390,SRR8094776,ERR2352092,ERR1045695,ERR563784,ERR2739081,ERR2759921,ERR1443284,SRR4090972,ERR1202179,ERR175525,ERR361341,ERR895990,SRR7124806,ERR596382,ERR1270355,SRR6412701,ERR433307,SRR5584959,ERR433400,SRR1646126,ERR2729028,ERR403248,ERR737182,ERR1318256,ERR1497640,ERR1015506,DRR075696,ERR1496910,ERR2764864,SRR4128924,SRR7265630,SRR1213217,ERR714385,ERR2891760,ERR755452,ERR330489,SRR2177996,ERR1270217,ERR1478991,ERR208561,SRR6919943,ERR2436114,ERR2525203,ERR1282216,SRR7800435,SRR7300419,ERR2663848,ERR1478124,ERR2363282,ERR028798,ERR1569893,ERR2364016,SRR1965780,SRR094447,SRR10414528,SRR3321802,ERR302782,ERR1478709,ERR1507725,SRR5405615,ERR360336,ERR2735989,ERR1672622,ERR738813,ERR2221231,ERR326463,SRR8118229,ERR1507720,SRR2193850,SRR1609107,ERR419933,SRR6383838,SRR090586,SRR10272247,SRR5100792,SRR5949947,SRR8084913,ERR719366,ERR719718,ERR374827,ERR350283,ERR718242,SRR1969964,ERR2436034,SRR7687873,ERR1728745,ERR175574,SRR539492,ERR1565109,ERR1497178,SRR6003597,SRR8878203,ERR1318072,ERR2651137,SRR7895022,ERR1563748,SRR3923902,SRR2191169,ERR018153,SRR1021811,SRR7077371,SRR8086136,ERR448922,ERR2093304,ERR2540500,SRR7800456,ERR572787,ERR2138467,SRR11144542,ERR1494842,SRR7514477,SRR8127593,ERR1732538,ERR171302,ERR1564137,SRR7456779,ERR900457,SRR1655837,ERR477213,SRR10207400,SRR2226405,SRR5985174,ERR1493608,ERR2602243,SRR7086610,ERR759148,SRR4787272,SRR1596984,ERR1566235,ERR1507709,ERR3961569,SRR1461967,ERR279647,ERR751056,SRR7183357,ERR3490717,SRR6919759,SRR1800142,ERR1284915,SRR7965104,SRR7910401,ERR304840,ERR3372515,ERR212262,ERR2892224,SRR8552914,SRR540958,SRR6442922,ERR870517,ERR1453713,ERR425061,SRR7417275,SRR1166588,ERR2116743,ERR439644,SRR7015173,ERR2612094,ERR017136,ERR1728728,SRR010971,ERR752233,SRR6044792,SRR8808166,SRR10872731,SRR545605,ERR715139,SRR6107220,ERR1241732,ERR124520,SRR1161446,SRR394604,ERR1236036,ERR294523,SRR2250467,ERR719645,ERR2748977,SRR2244123,SRR7839312,ERR552602,ERR377287,ERR1320972,SRR5070772,SRR8071137,ERR223029,ERR1045693,ERR1325058,SRR7879598,SRR8587504,SRR1122483,SRR7525187,SRR6006965,SRR396600,SRR1965629,SRR2041954,SRR8497993,ERR1511060,SRR537917,ERR1481272,SRR3606969,ERR257068,ERR517474,ERR845899,ERR2737554,ERR1241413,ERR715076,ERR715822,ERR670730,SRR7876150,ERR1728748,ERR425593,ERR2232601,SRR7505655,ERR461615,SRR9825150,ERR775898,ERR1195783,ERR278661,ERR1481899,ERR1494235,ERR2748023,ERR1492660,SRR3030398,ERR1482865,ERR2693357,ERR1572765,SRR000675,ERR855423,SRR10671635,ERR067754,SRR3578583,ERR743099,ERR1236839,SRR8098336,ERR1492758,ERR2262005,ERR1732556,SRR7008010,ERR302836,ERR2690951,ERR563831,ERR321254,ERR018046,ERR2524941,ERR717013,SRR6793524,ERR460317,ERR1241610,ERR1570812,SRR6449275,SRR1795974,SRR4069686,SRR8803097,ERR1018981,SRR9967545,ERR3211703,SRR528279,ERR2016563,ERR688403,SRR4066346,SRR1655675,ERR1490595,SRR5500524,ERR360539,ERR1473747,ERR3684082,ERR127003,ERR1995299,ERR1022088,ERR1764151,ERR3411867,SRR7993241,ERR540459,ERR1204859,SRR7850635,SRR6757675,ERR460131,SRR8899211,ERR2300641,ERR718376,ERR900529,ERR296632,ERR1481663,SRR1731987,ERR2602230,ERR479594,SRR1033523,ERR1604162,SRR7359050,SRR5508353,SRR1630939,ERR209484,ERR1787840,SRR3731648,SRR2043292,ERR1156282,ERR052381,ERR2891405,ERR144519,ERR2992483,ERR1572703,SRR7176435,SRR6193151,ERR833378,SRR7402431,ERR2000578,SRR4136208,ERR1494960,ERR3598037,ERR256930,ERR502300,SRR7894863,SRR8509925,ERR844031,SRR1571068,ERR2987510,SRR2135757,ERR731078,SRR1655418,SRR6339891,DRR142945,ERR386648,ERR274522,ERR461398,SRR4139930,ERR2227512,ERR1230578,ERR460899,ERR419884,SRR1544214,ERR1251772,SRR5633341,ERR2623010,ERR256958,SRR7842167,SRR7842455,SRR3146212,SRR7217902,ERR2747756,ERR2668533,SRR5006236,ERR1273222,SRR7475321,ERR279235,ERR501568,ERR2217887,SRR1999659,SRR2081667,SRR1656134,SRR7850003,ERR1541099,SRR8553822,ERR181955,SRR6897179,ERR2759564,SRR2228635,ERR1494658,ERR026657,ERR1787748,SRR8353751,SRR2016695,SRR540483,SRR532509,ERR264503,ERR1624736,ERR1325009,SRR2082364,ERR091537,SRR8804506,ERR3061569,DRR003278,ERR719742,ERR1487721,ERR2791426,ERR1415462,ERR1565055,ERR296689,SRR8299340,ERR377385,ERR1564454,ERR540536,SRR10346341,SRR5071063,SRR6486614,ERR1727428,ERR1512759,SRR1214587,SRR908432,SRR925090,ERR2909498,ERR1234916,ERR054457,ERR2436237,ERR1498487,SRR8892849,ERR737446,SRR2155440,ERR1023344,ERR670622,ERR2750317,ERR211073,SRR8899762,SRR532797,SRR10696106,SRR7015785,ERR026142,ERR854729,ERR1374947,ERR1727765,ERR750914,SRR2244184,ERR1734189,SRR7707782,ERR2704888,SRR1037821,ERR909381,ERR997622,SRR1814546,ERR1764515,ERR343423,ERR1509083,ERR2011071,ERR2663500,ERR133954,SRR6399799,SRR3574675,ERR343832,ERR2985258,SRR1803879,SRR7537297,SRR7533536,SRR1491472,ERR653285,SRR7183379,ERR1727357,SRR945951,SRR7209057,SRR8106807,SRR7077473,SRR8071324,SRR5328249,SRR447689,SRR6116969,ERR2434769,ERR1495514,ERR1496849,ERR1487600,ERR2867858,SRR2053316,ERR884767,ERR2892745,SRR6111026,ERR599061,SRR7106866,ERR2650641,ERR1321441,SRR7346155,SRR387335,ERR1732656,ERR573200,ERR386499,SRR1511505,ERR2891350,ERR1316760,ERR1715384,ERR1563744,SRR4032931,SRR4070131,SRR2071081,ERR298625,SRR061123,ERR387145,SRR8353566,SRR2090126,SRR3228563,ERR1273113,DRR076996,ERR331118,ERR176637,ERR1007723,SRR2533619,ERR1811605,ERR028803,ERR278844,ERR3598050,SRR7221241,SRR7665388,SRR6039429,ERR1479110,ERR023669,ERR473334,SRR7184330,ERR028927,SRR062526,ERR425937,SRR2039239,SRR5632320,ERR1493128,ERR1511638,SRR1815712,ERR387683,ERR2744606,SRR6940121,SRR7359079,SRR8069575,ERR190951,SRR7077696,SRR7215975,ERR719140,SRR7523798,ERR1511724,SRR6170549,ERR2155194,ERR197236,SRR528228,SRR7787014,ERR657274,ERR209399,SRR7123197,ERR1510854,SRR800447,ERR2788944,SRR6480311,SRR8804777,SRR8353913,ERR3321623,ERR1728811,SRR9853308,SRR4068031,ERR016998,ERR3403350,ERR052297,ERR211160,SRR5369586,ERR474068,SRR1815751,SRR960590,ERR222567,ERR2892181,SRR3658045,SRR1804274,ERR448859,SRR8272588,ERR2227395,SRR6183662,ERR485476,ERR461587,ERR712530,SRR8804824,SRR2244764,ERR1325038,SRR1624797,ERR419531,ERR3901300,ERR979943,ERR1273064,ERR908853,SRR6386299,ERR3209914,SRR7516249,SRR7475501,ERR247146,SRR5526968,SRR3994067,ERR1492777,SRR5581854,SRR918236,ERR1489143,ERR2364023,SRR7544269,ERR2138521,ERR1280379,SRR1263431,SRR10570949,SRR8087126,ERR377303,ERR551267,SRR1632808,ERR187446,ERR018961,SRR305333,ERR257303,SRR6046592,SRR4017197,ERR2623570,ERR1203066,SRR6451827,SRR6045711,SRR6216780,SRR8354066,ERR485565,ERR744229,SRR3227002,SRR7192176,SRR8353849,ERR1503979,SRR1491381,ERR2889780,ERR1487417,SRR3574688,ERR1019211,ERR1764338,ERR3029113,SRR7469884,ERR480520,SRR1741416,ERR018122,SRR9836933,SRR7155095,ERR1475351,ERR343683,SRR7662620,ERR039311,SRR2222569,SRR7601467,SRR6950647,SRR6958800,SRR1614606,ERR1510015,ERR637296,ERR1082995,ERR3902418,ERR425943,ERR1658189,SRR7244416,SRR1568902,ERR3217768,ERR163356,SRR1182422,ERR1511405,SRR7216051,ERR257883,SRR1106466,SRR5195112,ERR356121,SRR7408093,ERR1478032,SRR7359036,ERR2726616,SRR10719507,ERR779652,ERR3684014,ERR473486,ERR1510453,ERR2691223,ERR439619,ERR2435818,SRR7474355,SRR7176210,ERR349234,ERR1326784,SRR3285342,ERR2497911,ERR2227439,ERR2204736,SRR7787004,ERR374836,SRR1966506,SRR3745084,ERR632872,ERR1509560,ERR1727759,SRR1958324,ERR1497950,SRR1635192,ERR3040654,ERR190893,SRR9729521,SRR4897717,SRR6920104,SRR7975967,ERR1604331,ERR264322,DRR002023,ERR3479021,SRR1968632,SRR7457804,ERR2750220,ERR1239102,SRR531978,ERR1010097,ERR702428,ERR715958,SRR2225851,ERR755626,SRR7736034,SRR8803272,ERR751998,SRR541176,ERR1477524,ERR2719182,SRR10872209,ERR1321237,ERR1488682,ERR109226,SRR7402042,SRR533854,SRR1656191,ERR1102182,ERR039920,ERR1733625,ERR2212979,ERR1498683,SRR7884493,SRR6412654,SRR10438702,SRR6958753,ERR540261,ERR272069,SRR022716,SRR1925729,SRR6940174,SRR918558,ERR2391714,SRR1586592,SRR2058983,ERR896032,SRR10244671,ERR1495468,ERR1236251,SRR918384,ERR908600,SRR2190390,ERR1453298,ERR1788643,SRR7028380,ERR2738223,ERR2603075,ERR3928368,SRR6051969,SRR8240393,ERR1065870,ERR1799753,SRR7662920,ERR1065343,SRR7894889,SRR5888992,ERR221313,ERR1624899,ERR569133,ERR1562875,ERR751679,SRR6327943,ERR302688,SRR5632997,SRR4195762,SRR1785725,ERR460058,ERR485353,SRR7304473,SRR1963410,ERR018948,SRR7175817,ERR3209990,ERR984976,SRR7825900,SRR6434107,ERR172062,SRR5626758,ERR2890401,ERR3669089,SRR7183934,SRR1750622,ERR570386,ERR842631,ERR1273498,ERR2992455,SRR1132900,SRR7535462,SRR5043027,ERR646516,ERR177197,SRR069973,SRR6919294,SRR3231783,SRR5583963,SRR2559317,ERR1575426,SRR8032428,ERR1497694,SRR5054435,ERR2750681,ERR1081182,ERR1511261,ERR1305173,SRR5487916,ERR3859694,ERR052215,SRR8084351,ERR474020,ERR1241673,ERR403286,ERR439108,ERR1503829,SRR5216184,ERR028664,ERR1320934,SRR8733817,ERR1596768,ERR1235648,ERR030369,ERR3402863,ERR2749271,SRR7907956,SRR7688488,ERR589459,SRR1437934,SRR7519635,ERR751240,SRR9967774,ERR2402775,SRR10430221,SRR8443416,ERR1488257,SRR8756245,ERR688447,ERR1565767,SRR765673,ERR375192,SRR5070780,SRR10512867,ERR969497,ERR2078435,ERR1480726,SRR7077545,SRR5216097,ERR067904,ERR1498920,SRR4787193,SRR8804125,SRR097470,SRR034418,SRR6193060,ERR854759,ERR646544,ERR321301,ERR1106804,SRR4067890,ERR1507149,ERR245841,ERR319439,ERR1728922,ERR178672,SRR3581359,ERR419374,ERR1488353,SRR7754191,SRR1614942,SRR3944189,SRR6046597,ERR403359,SRR7687904,SRR413644,ERR657317,SRR7283718,SRR1816137,ERR1562985,SRR8298594,ERR1507081,SRR1968787,SRR540581,ERR3685602,SRR7417663,SRR1982227,ERR461112,ERR3684568,SRR9710821,ERR2213715,ERR2719372,ERR2836331,SRR3418284,ERR1273402,SRR7656168,SRR6202103,ERR775395,ERR2622896,SRR142730,ERR925069,SRR7053855,ERR1487833,ERR435036,ERR656386,ERR3900906,ERR1570795,ERR716264,ERR352764,SRR9843252,SRR7126290,ERR197619,SRR10176946,SRR7427001,SRR5438291,SRR2089221,ERR1284972,ERR024998,ERR3409184,ERR997527,SRR062494,SRR6768413,ERR2861467,ERR1280906,SRR1631530,SRR7106321,ERR326582,SRR7086618,ERR3859464,ERR1065957,ERR502297,ERR1271354,SRR918676,SRR3721472,ERR2909540,SRR8731205,SRR1597289,SRR2081198,ERR319433,ERR459966,SRR9016985,ERR3402665,ERR2663679,SRR2586126,SRR8543846,ERR027324,SRR5632301,SRR1118653,ERR564171,SRR8353578,SRR6413633,SRR3948305,ERR997529,ERR2892005,ERR1511333,SRR7841550,ERR045821,SRR6489766,SRR7124747,ERR1821343,ERR1292782,ERR2623708,ERR2560612,ERR419311,SRR7190466,ERR1877779,SRR7426884,ERR2434659,SRR6486042,ERR586230,SRR10894604,ERR1022061,ERR038288,SRR5193236,SRR1600248,SRR6310646,ERR1281763,SRR5631633,ERR1494516,SRR8086427,SRR5023936,SRR6252845,SRR7077614,ERR3901224,ERR1479094,SRR7291436,ERR1204955,SRR1614922,ERR980035,ERR1286007,SRR2131300,ERR1672516,SRR5574067,ERR1204865,SRR6216879,ERR2078491,SRR1968514,ERR1573174,ERR2359916,SRR3223166,ERR1570605,SRR1970033,ERR755328,SRR7176377,ERR2623649,ERR975626,ERR702406,ERR769145,SRR7416110,SRR7523335,SRR7850009,ERR473070,SRR2134442,SRR1614567,ERR1585768,SRR5451746,SRR036083,SRR5215878,ERR360361,ERR1475355,SRR6880670,SRR8354082,ERR1570359,ERR2890604,SRR6686784,SRR1655433,ERR1453388,ERR702837,SRR1631528,ERR2533777,ERR1283130,ERR1317500,ERR600178,ERR1733752,ERR2759718,ERR473562,SRR7549138,SRR531506,ERR2891151,ERR1272882,ERR1317938,ERR029214,SRR1492054,SRR7175731,SRR7986790,ERR1321853,SRR2082164,SRR2245509,ERR175667,SRR7778161,SRR3884974,SRR2015822,SRR1656208,SRR1583127,ERR2799315,SRR918408,SRR8157185,ERR2733003,ERR120172,SRR7013916,ERR119546,SRR540756,SRR7217919,ERR311633,ERR1202475,ERR1317772,SRR7026306,SRR6181673,SRR7216052,SRR7828425,SRR1655982,SRR7284496,ERR1570172,ERR161391,SRR7187848,ERR551304,ERR1541143,ERR1242355,ERR011226,SRR7172538,ERR1024663,SRR447667,ERR1482802,SRR6079429,ERR527300,SRR6856514,ERR1491918,SRR3926758,SRR11233741,SRR5220612,SRR6412643,ERR2227903,SRR1569275,SRR1565861,SRR1612239,ERR1240054,ERR1659844,SRR6216179,SRR7349352,ERR771016,SRR1781932,ERR1035985,SRR1693290,SRR1483404,ERR360634,ERR2195786,SRR5828252,SRR7783821,SRR6184710,SRR7280431,ERR473769,ERR716251,ERR2932824,ERR1732585,SRR785298,ERR1102639,SRR1814867,SRR8902262,SRR8198854,SRR1655807,ERR1570369,ERR1500764,SRR1034473,ERR1228151,SRR7223191,ERR2090019,ERR3657331,ERR1272985,ERR460728,SRR307094,ERR434420,ERR3229958,SRR1034064,SRR6289235,SRR611384,ERR123850,ERR1155842,SRR6310530,SRR9335319,SRR7789687,ERR3902251,ERR862491,ERR474157,ERR1491349,ERR190721,ERR1024568,ERR1482006,ERR360458,SRR1073870,ERR124457,SRR1713640,SRR1514998,ERR045755,ERR2819085,SRR2221980,ERR3372514,SRR1965800,ERR3048265,SRR4184838,ERR2689861,SRR2567910,ERR2853532,ERR1507741,SRR2081277,SRR10985068,SRR4787338,SRR3581380,SRR7349201,SRR1633174,ERR1242693,ERR1495532,ERR775993,ERR564162,ERR1482696,SRR496436,SRR7741589,SRR9261524,SRR7475401,SRR918080,SRR528530,ERR221334,ERR1604209,ERR208573,SRR7280925,SRR1031491,ERR759086,SRR1817264,ERR1481742,SRR1437883,ERR1507566,ERR2130419,ERR460749,ERR552631,SRR1047055,SRR3392147,ERR1283970,ERR3597871,ERR2112972,ERR2933083,ERR011789,ERR742907,ERR1195639,SRR4195704,ERR2000783,ERR1499049,SRR7291037,ERR237612,SRR9971599,ERR1482086,SRR7949729,SRR6231899,SRR5631135,ERR1247332,SRR8003631,SRR2559298,SRR7124490,SRR062343,SRR1635680,ERR580531,ERR387130,ERR2853780,ERR2496899,ERR985034,ERR1572068,ERR3684761,ERR2690867,ERR1010125,ERR2891977,SRR1177103,SRR1958327,ERR193664,SRR3131168,ERR460656,ERR435272,SRR6747790,ERR769183,ERR2364714,SRR2246449,SRR868695,ERR3859492,ERR1727893,ERR2281411,SRR10053623,ERR525715,ERR1719003,ERR2434176,SRR1963109,SRR9964868,ERR460811,SRR5193683,SRR1564197,SRR6185101,ERR485208,SRR1597235,ERR1250902,ERR2833135,ERR1240098,ERR2641560,SRR7048816,SRR1583150,SRR8303592,SRR6193022,ERR587169,SRR1612024,SRR138287,SRR8102345,ERR3764148,SRR3882960,SRR3216146,ERR490426,ERR715251,SRR2221419,ERR3040333,SRR7540006,SRR770165,SRR7304490,ERR1497467,ERR1480318,ERR029965,SRR8498698,ERR755324,SRR7773298,SRR7189801,SRR7051570,ERR2738150,SRR2244444,SRR6680678,SRR918551,ERR226377,ERR027268,SRR6519509,SRR3715590,ERR1729151,ERR3928358,SRR7631817,SRR5215715,SRR541182,ERR2239842,SRR5070818,ERR107402,SRR6915101,ERR3240230,SRR8809287,SRR10728050,SRR6958721,SRR2243607,SRR7414897,SRR6897183,SRR6046695,SRR8086224,SRR6784610,SRR5023707,ERR263693,ERR1318243,ERR176738,ERR688512,SRR6046749,ERR1510792,ERR1499596,SRR386830,ERR845853,ERR1492980,SRR10015907,ERR3402698,ERR1282353,SRR7183419,ERR1065489,ERR1217443,SRR5888703,ERR909319,ERR161075,SRR1632428,ERR1514982,SRR5633121,ERR2538454,ERR039546,DRR075731,SRR1966399,ERR480512,SRR1804694,ERR435526,ERR245719,ERR1283436,SRR5576573,ERR924705,ERR369277,SRR10419388,SRR10130872,ERR1325958,SRR4295027,ERR670684,SRR6442986,ERR750956,ERR418456,ERR1496767,SRR7066595,ERR1323849,ERR161861,SRR5259542,SRR7495554,SRR2228713,ERR317163,SRR3663461,ERR1281330,ERR473952,ERR1733049,SRR2244016,SRR945554,ERR1564105,SRR1509571,ERR1478656,ERR135805,ERR314510,DRR121831,SRR6216813,SRR2243877,SRR10693879,SRR1644545,SRR1988142,ERR2738351,SRR2480716,ERR330929,SRR7756429,SRR8353973,SRR6216413,ERR909290,ERR1625162,SRR6342364,SRR6216834,ERR969352,SRR5405694,ERR559350,ERR1305056,ERR045911,ERR1067853,SRR360720,ERR3961670,SRR6216830,ERR2364675,ERR1499381,ERR1672701,SRR2228418,ERR1734410,ERR2090070,ERR3322020,SRR2194600,ERR1473785,SRR3531744,SRR1106650,ERR2221224,ERR1008639,ERR1242538,SRR4068016,ERR2760164,ERR369024,SRR2221966,SRR6233898,SRR6293300,ERR3860713,ERR3395853,ERR338001,ERR1281776,ERR479066,SRR6900198,ERR197442,SRR1968272,ERR906500,SRR2039133,SRR9661631,SRR6439798,ERR3901982,SRR1757111,ERR1497290,ERR2631785,ERR1230714,SRR6128555,SRR7890377,ERR861002,ERR2016403,SRR5820930,SRR6311210,ERR870551,ERR2090803,ERR126898,ERR226252,ERR302647,ERR1481167,ERR1565746,SRR1031324,SRR7909858,ERR1241371,ERR033969,SRR2040618,DRR017748,SRR7216067,ERR1574397,ERR1108948,ERR460777,SRR1979041,ERR1506811,ERR278289,SRR1803355,SRR015820,ERR1506082,SRR2163771,ERR551434,SRR2081916,ERR1270449,SRR7522849,SRR6158425,ERR1510505,ERR1326543,ERR675355,SRR5676469,SRR6400005,SRR7183787,ERR460304,SRR10417597,SRR7787192,ERR178543,ERR1422654,ERR1764229,ERR748354,SRR8136877,ERR1569939,SRR5548888,ERR587211,ERR2540485,SRR3391923,SRR2072239,SRR4786402,SRR7350830,ERR435126,SRR5193095,SRR6748042,SRR6922487,SRR10418739,SRR1215716,SRR6045647,SRR6938291,ERR387537,ERR833456,SRR1511150,ERR2750012,SRR6877287,ERR461722,SRR6724082,SRR3439169,ERR1234041,SRR1596858,ERR855272,SRR1573581,SRR7842079,ERR133859,SRR540718,SRR6191346,SRR2193821,SRR8181992,ERR1327135,SRR6891441,ERR751705,ERR064763,SRR7418050,ERR2607382,ERR2232722,ERR1251467,SRR8382460,SRR5664428,ERR1498205,ERR1443326,ERR636554,DRR065583,SRR1646402,ERR2090344,SRR5052597,SRR3394894,SRR138830,ERR2607475,SRR1118710,ERR2691162,SRR7223328,SRR7186972,SRR060023,ERR1482711,ERR2194141,ERR2533640,SRR5633009,SRR6686831,ERR1018190,SRR8808375,SRR1917465,SRR9067238,SRR6315380,SRR7503829,ERR1481093,SRR4192097,ERR1239079,SRR7783701,ERR2524981,ERR314331,SRR5092018,SRR7172062,SRR7145654,SRR5292192,SRR953883,DRR017697,ERR702924,SRR1570092,SRR3574637,ERR752008,SRR7304505,SRR6880023,SRR7415120,SRR6128586,SRR6172704,SRR4345754,ERR1082451,ERR2631887,ERR2607586,DRR149262,SRR3231967,ERR719518,SRR9616445,SRR6155181,SRR1633027,ERR2364106,SRR10272211,ERR387190,SRR606802,SRR6072215,ERR190855,ERR2931002,SRR6898080,SRR7167000,SRR7435313,SRR7176031,SRR1816865,SRR1118523,ERR1204185,SRR1804724,ERR1753493,ERR1570532,ERR1512727,ERR035441,ERR3490721,SRR5070766,ERR1325246,SRR6748003,SRR5184676,SRR3578606,ERR2138046,ERR1791606,SRR7857729,ERR1995262,SRR7190245,ERR2397348,ERR900538,ERR2602525,ERR2650643,ERR176755,ERR217349,SRR3944258,SRR892530,ERR1242485,SRR7042340,ERR352906,SRR540472,ERR3062226,ERR1733531,ERR1007772,ERR349305,SRR3321809,ERR1735276,SRR7992575,SRR1073820,ERR2690389,SRR8334089,ERR550702,SRR7183910,SRR6486641,ERR129944,ERR997637,ERR2402808,SRR10417600,ERR316067,ERR3211673,SRR1462806,SRR7077279,SRR1946893,SRR1568868,SRR6907997,ERR3560630,SRR7908889,SRR1917436,ERR2719516,SRR5943220,ERR064460,ERR862531,ERR1217280,SRR7176046,ERR348775,ERR182532,SRR9171556,ERR987575,SRR3457613,SRR6249502,ERR675584,SRR2817447,SRR6310688,ERR2658142,ERR386509,SRR1631436,SRR6919341,SRR7706400,SRR402204,SRR1037777,SRR2224460,SRR1483939,SRR6808996,ERR551109,SRR1060561,ERR2683612,ERR2090707,ERR2728974,SRR3885011,SRR10991955,ERR1251490,SRR10210308,SRR6310768,SRR7609163,SRR10872342,ERR1498269,SRR7162346,ERR025325,ERR1818173,SRR5215877,ERR1727514,SRR7850575,SRR6046751,SRR1805584,SRR5898990,SRR7706404,ERR209413,SRR7230159,SRR924439,SRR7162304,ERR688579,SRR6766894,ERR1230681,ERR758999,ERR956312,SRR1272809,ERR1284694,SRR2134856,SRR6045686,ERR2433955,ERR419354,ERR439189,SRR7783922,SRR5220653,ERR1732784,ERR176500,ERR375266,ERR376665,SRR569325,ERR276991,SRR1659015,ERR769168,SRR10018213,SRR7077772,ERR161242,ERR338159,ERR2363039,SRR1982130,SRR918002,SRR2188521,SRR1638971,ERR715169,ERR1495502,ERR055495,ERR1155829,SRR1596789,ERR1279714,ERR1281519,SRR1461825,SRR2082127,SRR10619580,SRR10298089,SRR7204603,ERR1279402,SRR3439220,ERR1482456,SRR1801179,ERR1756393,SRR8903261,ERR3901232,SRR3729182,ERR1488154,ERR2136572,ERR022197,SRR1636913,ERR418907,SRR4184743,ERR2868443,SRR017379,SRR918425,ERR2719745,ERR930254,ERR2709776,ERR1024590,SRR1561207,SRR3049296,ERR862306,ERR2363969,SRR539597,ERR318705,SRR1576196,ERR506995,SRR2228013,ERR473612,SRR5719958,SRR1963473,SRR4897436,ERR716977,SRR7408334,ERR1734032,ERR2397344,ERR2889992,SRR6323410,SRR2080975,ERR776630,ERR1241547,SRR7292625,SRR7656261,ERR743085,ERR494651,SRR6315386,SRR7501105,SRR6511857,SRR11122686,SRR1815460,ERR343850,ERR1728727,ERR716976,SRR1299311,SRR7547834,ERR377311,SRR1998069,SRR2251645,SRR5498106,SRR7157799,SRR1918909,SRR1491391,ERR1509153,ERR360500,ERR3062035,SRR5184160,SRR6344690,ERR1487407,ERR3409161,ERR055493,ERR1066251,SRR9734056,ERR3576644,ERR1493414,SRR1481931,SRR1653359,ERR1487830,ERR1081405,ERR3685609,SRR061298,ERR129191,ERR2608612,ERR360339,ERR1321866,SRR6188471,SRR5194132,SRR9592750,DRR171932,SRR7402036,SRR7230335,SRR925014,SRR7539850,ERR1563035,SRR1601143,SRR6172908,SRR2415860,SRR2247010,SRR7414409,SRR5985807,ERR042427,ERR066426,SRR5288728,ERR2932781,SRR786321,ERR2090742,SRR3728759,ERR245713,ERR403383,SRR5329209,ERR3860078,ERR349436,ERR3402603,ERR1241924,SRR7057127,ERR636075,SRR1731953,SRR6045506,ERR266126,ERR192220,ERR1271163,ERR1242571,ERR1285572,ERR474310,SRR638842,ERR2739329,ERR338035,SRR1655735,SRR2822404,ERR064732,ERR1493484,SRR5989300,SRR1909284,ERR2364711,ERR2602130,ERR3726374,SRR1005495,SRR6511471,ERR1317548,SRR1993326,ERR1280453,SRR190608,SRR6179396,ERR975039,SRR4065667,ERR257489,SRR2232420,ERR3061631,ERR066893,ERR1495228,SRR1955851,SRR1314213,ERR3192321,ERR340510,SRR8139163,SRR924996,ERR2496566,SRR8806945,SRR533333,ERR1280242,ERR900283,SRR6215603,SRR7276867,ERR479452,ERR022140,ERR2436305,ERR551988,ERR1236363,SRR10855837,ERR997690,ERR264324,SRR6896965,ERR352801,ERR1280892,ERR1239246,SRR7190170,ERR2690288,SRR6172742,SRR545306,ERR422740,ERR2833097,SRR3574841,ERR2639299,SRR1490881,ERR1795865,SRR545373,ERR357490,ERR841889,ERR1734941,SRR9077861,SRR545531,SRR755327,ERR033827,ERR714363,ERR1733143,SRR8808177,ERR587287,SRR4193616,SRR1966712,ERR716324,SRR7894864,ERR3597909,ERR1563940,ERR3576710,ERR330810,ERR2363957,SRR7217853,SRR7186373,ERR474027,SRR7195347,ERR374926,SRR6191105,ERR1733930,SRR6922018,ERR1498804,ERR1733052,SRR1653402,ERR1281197,SRR063485,ERR769164,ERR987622,SRR8803433,SRR5193266,ERR657334,SRR7962316,SRR061220,SRR1993318,SRR7183573,SRR7245562,ERR1317912,SRR638871,SRR11205471,SRR3147466,ERR1799721,ERR1235520,SRR8506060,SRR1462108,ERR2749509,ERR279318,SRR10237439,ERR1732992,ERR1317496,ERR1272470,ERR2749559,SRR8288797,SRR7166866,SRR1706171,ERR1493275,SRR6373525,ERR480946,SRR7958313,ERR1477461,ERR1512660,ERR1239947,ERR743338,SRR3730567,SRR3944205,ERR3402759,ERR2744056,ERR1600742,SRR6898860,ERR1321832,ERR3675874,ERR1488870,SRR2959977,ERR2843429,SRR397991,SRR10423927,ERR134399,SRR3530519,SRR534434,ERR1489140,ERR984408,ERR1563850,SRR1632420,ERR2738541,ERR1506339,ERR1241318,SRR5367676,ERR2365011,ERR719540,SRR8083174,ERR2525069,SRR6074583,ERR2138682,ERR3964348,SRR9878199,ERR2004795,ERR3871198,SRR7191174,SRR6847295,ERR356104,ERR847201,ERR063613,SRR3151590,SRR5452337,ERR1236913,SRR5666001,ERR2241939,ERR382126,SRR5084280,ERR2506013,ERR563753,ERR1240199,SRR6785015,ERR2673186,ERR1240458,SRR1785957,SRR2193424,SRR6919471,SRR10212228,ERR2863491,ERR1318158,SRR7179946,SRR1963315,SRR6185037,SRR7223172,ERR2221258,ERR042222,ERR1509275,ERR2434857,ERR525689,ERR1672628,SRR7495929,ERR743112,ERR3409419,ERR833461,SRR3473877,ERR719105,ERR375491,ERR702783,ERR474421,ERR1510369,SRR7094060,ERR1483075,ERR211225,ERR1725995,SRR8382466,ERR226411,SRR8091008,SRR1967256,ERR580471,ERR1415629,ERR356207,ERR3859537,ERR845495,SRR307116,SRR7012124,ERR2728959,SRR1657843,ERR1499220,SRR7841487,SRR6001169,ERR419203,SRR10174191,SRR8087145,SRR1753857,ERR2663720,SRR1175003,SRR3728736,ERR1570363,SRR2545383,SRR1185779,ERR2506153,SRR7786731,ERR222562,ERR189810,SRR918176,SRR6344692,SRR7215960,SRR1816858,SRR2039140,SRR8809296,SRR10715857,ERR972072,SRR5328188,SRR7479680,ERR1082854,ERR2364621,SRR3048798,ERR2227436,ERR1240186,SRR8081641,SRR1449512,SRR7176524,SRR7271411,ERR2396376,ERR2193653,ERR774860,ERR126849,SRR7292969,SRR1965055,SRR2244615,ERR1286171,ERR2286303,SRR3278463,SRR10271821,SRR2089212,ERR1273440,ERR1282954,SRR7298833,ERR1624786,SRR8084313,SRR6848217,ERR2402788,ERR758827,ERR126374,SRR1952606,SRR6784086,ERR2750592,ERR844038,ERR580498,SRR2195912,SRR7217789,SRR2199171,SRR1815355,SRR10850333,ERR1733869,ERR1483159,SRR8114893,ERR599358,SRR7094028,ERR2000870,ERR1494499,SRR1438048,SRR7608287,ERR1239318,SRR5865006,SRR7189750,ERR1507338,ERR197616,SRR528423,ERR3964270,SRR6291082,SRR6310719,SRR3728942,ERR1239270,SRR396529,SRR4094470,SRR3049610,ERR502539,ERR517454,SRR7821060,SRR1735678,SRR2195848,SRR1033455,ERR1563687,ERR2729464,ERR1285897,ERR375512,SRR958549,SRR1198942,SRR4018019,SRR7884716,SRR7310549,ERR1480587,ERR2623953,SRR7986236,ERR2525503,ERR720025,SRR7175870,SRR089425,SRR2163453,ERR2138668,ERR2892215,SRR400302,ERR1289842,ERR330009,ERR369053,SRR5936535,SRR1735667,ERR294401,SRR516392,SRR6289220,ERR1283045,SRR8525994,ERR1317010,SRR7209055,SRR1960978,SRR10298092,ERR600624,ERR2933036,ERR1292634,ERR600565,SRR7189849,SRR8698090,ERR1286018,SRR7163805,SRR6748067,ERR109275,ERR1477650,ERR708438,ERR1734620,ERR775686,SRR8661045,ERR047154,ERR712910,SRR6337589,SRR7996835,ERR302792,ERR460538,SRR1037723,ERR175592,ERR049085,ERR3964124,ERR144635,ERR025092,ERR3224599,ERR985065,SRR7910394,ERR2017730,SRR5008238,SRR1106500,SRR6189744,SRR6045054,SRR7828251,ERR1325567,ERR1272978,SRR5367912,ERR494663,SRR540956,SRR2089229,SRR6337700,SRR5496844,ERR278364,ERR708470,SRR006495,SRR3831840,SRR350939,ERR418995,ERR278852,ERR172028,SRR1010954,ERR2663728,ERR900611,DRR128182,ERR439373,ERR434536,SRR6908038,ERR2759456,ERR1081714,SRR7885235,ERR540429,ERR1283097,SRR6877375,SRR1031910,SRR1561346,ERR1430459,ERR2892756,SRR3049254,SRR5812782,SRR1656186,ERR3886374,SRR7175961,SRR7403734,SRR3578568,ERR1672829,ERR1490602,ERR2737994,SRR7304251,SRR7984974,SRR6190484,SRR10571031,ERR2818773,ERR2909543,ERR108049,SRR1915605,ERR2434474,ERR063897,ERR517379,ERR1574555,SRR541280,SRR8884545,ERR2891768,ERR2245457,ERR191799,SRR1967194,SRR2189906,SRR363779,SRR8084926,ERR2016223,ERR1732480,ERR845511,ERR1015420,ERR2203396,ERR069710,SRR1528496,ERR2747835,SRR1968141,SRR5328946,ERR3048108,ERR1489029,SRR7939572,ERR1326793,ERR046357,ERR2435504,ERR221357,ERR1498276,SRR6185141,ERR651001,ERR2623177,SRR409152,ERR1102190,SRR4066337,SRR3040538,ERR2889583,ERR976482,SRR7159899,SRR7417617,SRR6809130,SRR5262317,SRR10593351,SRR7458177,SRR6764129,SRR2081632,ERR3479238,ERR1317817,ERR2690830,ERR2663504,ERR377370,ERR2217023,ERR748263,ERR1067863,ERR1565049,SRR596301,ERR3048121,ERR1251819,SRR2236722,ERR985144,ERR3902438,SRR3146670,ERR1574174,SRR8903322,ERR209298,ERR1081717,ERR1512882,SRR2192740,ERR1239994,SRR5193976,ERR714725,SRR5666658,ERR226372,ERR1735436,SRR7286959,ERR676529,SRR7190651,SRR6814908,SRR4140232,SRR024205,SRR7122571,SRR7687010,ERR2238775,ERR1480745,ERR2853841,ERR1671798,SRR6399462,ERR414696,SRR7911375,ERR1565133,SRR6045776,ERR3870553,ERR3211515,DRR171677,SRR5328494,SRR5650073,ERR1600630,ERR2799690,ERR2217951,ERR054218,SRR7648083,SRR8071958,SRR3116157,SRR5030827,SRR064466,ERR3685471,SRR1568960,ERR1326480,ERR2788964,ERR1242128,ERR181951,SRR7456203,SRR8083656,SRR7165410,SRR3727868,SRR1047137,SRR6747770,SRR1196634,SRR6181310,ERR377343,SRR6317377,ERR1282881,ERR1320652,SRR7501321,SRR533689,SRR8803530,SRR7285540,ERR584012,SRR8661150,SRR5328160,ERR1493294,SRR10129502,ERR1511151,ERR1571674,SRR7703024,SRR2155433,ERR419927,ERR1272469,ERR1018216,SRR9960011,ERR1325788,ERR2193834,ERR2759499,ERR302715,ERR1658774,ERR1234828,ERR1564990,ERR2364508,ERR3670940,SRR1814428,SRR7970950,ERR350433,ERR636085,SRR7180035,SRR7523437,SRR6919812,SRR1804249,SRR918099,SRR9184411,ERR3409278,SRR1003245,ERR2690125,SRR5193124,ERR2891264,ERR1236240,ERR1595520,SRR7426608,SRR10858649,ERR1504637,ERR484733,ERR3062006,SRR6938633,ERR2436284,ERR1481683,ERR752184,SRR7760733,SRR6486145,ERR326568,ERR052059,SRR532241,SRR1566349,ERR051804,ERR2538505,SRR10386707,ERR3402617,ERR924704,ERR279625,ERR2138339,ERR2663786,ERR445350,SRR7822547,ERR1281378,SRR1606632,SRR2194946,ERR1235794,ERR227055,ERR3901278,ERR387049,ERR1492070,ERR164788,SRR5943226,SRR10139575,ERR263745,ERR1217290,ERR2799709,ERR3654944,ERR3411704,ERR1493768,SRR7540704,ERR3964296,ERR120021,ERR2611773,SRR6766934,SRR7282620,SRR4069931,SRR10872293,ERR2663579,SRR7184148,SRR1222164,SRR7151684,SRR7645849,SRR3100523,ERR2352023,SRR1969343,SRR1815248,SRR2192831,SRR10302266,ERR1514965,ERR120427,ERR209733,ERR266610,ERR1217231,SRR4235408,ERR2397170,SRR10029819,SRR7495583,SRR918349,SRR8711345,ERR900575,ERR586431,SRR1968215,ERR908863,SRR6958733,SRR7956021,ERR1729479,ERR587048,ERR1010077,SRR7300514,ERR1733247,ERR495143,SRR1037957,ERR1480791,ERR2691213,SRR1767785,ERR294836,SRR4178992,ERR2749606,SRR1491895,ERR1284105,ERR343745,SRR7609361,ERR3061910,SRR5399593,SRR1258615,SRR7867205,SRR7739431,SRR7468306,SRR2177516,SRR6396313,SRR392759,SRR1950913,SRR1559581,ERR1236576,ERR1228287,SRR6212552,SRR7706379,ERR2818776,SRR7687922,ERR2747799,SRR1967475,ERR2750749,ERR109251,ERR2731292,SRR5947679,ERR1234613,ERR975229,SRR11143319,SRR2050932,SRR2124348,ERR870432,ERR1500720,SRR5017272,SRR5328566,SRR2244317,SRR4787847,ERR434876,ERR490473,ERR1512833,ERR347746,ERR1106632,ERR425089,ERR343224,SRR363833,ERR473047,ERR460865,ERR137792,SRR8804690,ERR3061928,SRR7175135,ERR266574,SRR2075085,ERR039586,ERR1273352,SRR10148513,ERR2508886,SRR7252350,ERR347621,ERR2750536,SRR6514568,ERR662326,SRR7344609,SRR9163916,ERR1509287,ERR1493205,SRR1602359,SRR2199346,ERR774902,SRR7820783,ERR419769,SRR7545577,ERR1732729,SRR399022,ERR1477711,ERR1492775,SRR1635540,ERR2197932,SRR5889004,ERR1241872,ERR439730,SRR5328373,SRR4897216,ERR563892,ERR1512794,ERR1216992,SRR7970847,SRR7551034,ERR1791552,SRR7457116,SRR4181486,SRR5031201,SRR2058943,SRR5008232,SRR2231370,ERR2764930,ERR2738742,SRR9883216,ERR570533,ERR551670,ERR1289703,SRR606821,SRR3731923,ERR1510081,SRR000211,SRR955105,ERR211909,SRR6702192,ERR433336,ERR134766,SRR3578598,SRR6922560,ERR1479122,ERR2704389,ERR748127,SRR1969549,SRR2124169,SRR9677263,SRR1438011,ERR1518887,ERR1234234,ERR2892556,SRR3540705,ERR1723889,SRR7179860,ERR1280328,SRR9886767,SRR5215661,SRR9878260,SRR5361205,SRR9995149,ERR758799,ERR027400,ERR688486,ERR2016377,SRR6170246,SRR7013912,ERR527106,SRR5936937,SRR6311987,SRR1963233,SRR1505017,ERR1324039,ERR2602015,SRR071362,SRR1567373,ERR2608622,ERR1478293,ERR1242639,SRR6940305,SRR533089,SRR8116991,SRR8556224,SRR6327924,SRR9878148,SRR5216420,ERR069928,ERR1569600,SRR7277738,ERR956124,ERR2832990,SRR4786227,SRR7850461,ERR162681,ERR125050,ERR064175,SRR7645834,ERR2739308,ERR1570673,ERR1272313,SRR2250336,ERR1595392,ERR1422336,ERR599149,ERR350280,SRR6940112,ERR1569885,SRR1967345,SRR7159867,ERR563829,ERR1488521,SRR7998232,ERR3523750,ERR2739054,SRR6151603,ERR060276,ERR161122,ERR228577,SRR7416230,ERR1554500,ERR126811,ERR3337600,SRR8804646,ERR1288814,ERR2663950,ERR1239749,ERR1492191,SRR1046293,ERR1488828,ERR2436205,ERR1235140,SRR10364016,ERR1563572,SRR5193446,SRR549416,ERR377073,SRR6286462,ERR3321956,ERR2891126,SRR5016995,ERR3411913,SRR10694155,SRR6726672,ERR779670,ERR2434061,ERR1578228,SRR7350850,SRR6686709,SRR8992338,ERR573274,SRR8691692,SRR7992370,SRR1211570,ERR662359,SRR5986336,SRR2050929,ERR2225262,SRR6326564,SRR1777662,SRR5817348,SRR3185094,ERR369484,ERR2000760,ERR1734412,ERR1498008,ERR356206,ERR302456,SRR8803495,SRR5957766,SRR8354172,ERR341245,SRR8198944,SRR9861229,ERR495173,ERR1510188,ERR380873,SRR8090632,ERR357753,ERR2690077,ERR369075,ERR1236180,SRR9615450,SRR8802384,ERR1326617,ERR976495,SRR2221964,DRR140912,ERR360478,SRR1816118,SRR5787743,ERR278334,SRR3222499,ERR1079273,SRR10593631,ERR2138502,SRR5812760,ERR1604292,ERR2694151,ERR278886,SRR3661652,ERR1008718,ERR2738298,SRR3574844,SRR7346176,ERR419579,ERR847107,ERR272196,SRR8354195,ERR1247343,ERR1236825,ERR570306,ERR459888,SRR2188976,ERR908850,ERR3403146,SRR1655395,ERR206051,SRR9688775,SRR2002451,SRR1186368,ERR046055,ERR461093,ERR1015439,ERR1725945,SRR7174815,ERR2759905,SRR7444244,SRR5787068,ERR924840,SRR9693212,ERR2093429,ERR2749360,SRR7902692,ERR018145,ERR1272831,ERR257055,SRR3439130,SRR7544359,ERR2759936,ERR228107,ERR2732490,ERR420102,SRR7541001,SRR4038983,ERR460600,ERR3610132,ERR2729139,ERR844318,SRR5220850,ERR245824,SRR7350639,ERR1481611,SRR10272284,SRR8534979,ERR2890463,ERR445343,ERR1320676,ERR161904,SRR8003644,ERR2890889,ERR716160,SRR3578655,ERR369376,SRR7942458,SRR7179949,ERR1514566,ERR2747739,SRR7178215,SRR6793708,ERR197180,SRR7443887,ERR1240484,SRR1744031,SRR7351524,SRR7349123,ERR1492261,SRR1804572,ERR039319,SRR7755765,SRR7993225,ERR1995219,ERR448929,ERR1625111,ERR1734220,SRR10693861,SRR1785842,ERR237600,ERR2136680,ERR1507054,ERR969490,ERR2744616,ERR1324429,SRR8808384,SRR7289213,SRR6426869,ERR419928,SRR10693670,ERR2738529,SRR6367624,SRR6474211,SRR7540282,SRR7151539,ERR1509346,SRR1655690,SRR1166593,ERR1950823,ERR1235059,ERR1504403,SRR5063192,ERR1729112,SRR1571118,SRR8139711,ERR092349,SRR1656088,ERR490526,SRR7477717,SRR6011659,SRR7133078,ERR319185,ERR1247323,ERR1273386,ERR011768,SRR8807741,ERR3684004,ERR1478057,SRR10202892,ERR338292,SRR3826904,ERR1321499,SRR1041891,SRR2029085,ERR3901358,SRR2916633,SRR7539313,SRR3113772,SRR7280321,ERR349348,ERR330867,SRR1632401,SRR8805013,ERR1569621,ERR1488365,SRR2250404,SRR10294381,ERR2744658,ERR716256,SRR528082,SRR1292269,SRR1031882,ERR3576521,ERR1482115,SRR2089192,ERR1495180,SRR7474890,ERR210752,ERR108317,SRR7343919,SRR6122223,ERR1035791,SRR7457955,ERR391741,ERR2496898,SRR7528447,SRR7888870,SRR8903206,ERR1715491,ERR731402,ERR2091007,SRR7939414,ERR1504775,ERR1234948,ERR539601,ERR1734283,SRR1722880,SRR6236416,ERR3403337,ERR1732866,ERR1024847,SRR6287065,SRR7662645,ERR1065540,ERR2719136,SRR6046859,SRR2251592,ERR833397,SRR6784594,SRR6787367,ERR388694,ERR321519,SRR6249380,ERR2663875,ERR2623134,ERR321339,SRR7495755,ERR2747965,ERR525830,ERR1239958,SRR7217889,ERR352874,ERR3284372,ERR1270436,ERR1320825,ERR223104,ERR2676683,ERR1495400,ERR1510548,ERR2397225,SRR2246407,SRR5280372,ERR1482194,ERR023247,ERR039583,SRR7176018,SRR7474639,ERR1066245,SRR640504,ERR569277,ERR2760141,SRR3180706,ERR3524228,SRR000905,SRR491280,SRR7292921,ERR1283118,SRR7850661,SRR1958340,ERR1506293,SRR7415103,ERR2017652,ERR1202200,SRR3574689,ERR485575,ERR3928267,SRR6235496,ERR540424,ERR758846,ERR1321810,SRR2249167,SRR8370504,ERR1081558,ERR1270847,ERR589355,SRR1814800,SRR5788277,SRR069960,SRR5936477,SRR147308,SRR137195,SRR10872213,ERR208585,SRR8498246,SRR8299257,ERR302696,ERR517435,ERR2738486,SRR636530,ERR038637,SRR532168,SRR605600,ERR1326788,SRR6832899,ERR1604086,SRR6847310,ERR016817,ERR245650,ERR294437,SRR5919593,ERR326599,ERR1489188,ERR1241309,SRR2081782,ERR1235104,SRR7343910,ERR928230,ERR182497,ERR435316,SRR6367464,SRR015603,ERR209354,ERR3870533,DRR171686,SRR6363379,SRR8111063,SRR6748150,SRR955173,SRR1805567,ERR2274791,ERR1241334,SRR3111845,ERR209720,ERR2532543,SRR2228046,ERR2704795,SRR7297885,SRR7274984,SRR7402493,ERR1481758,SRR5298261,SRR7741608,SRR7471103,SRR1118499,ERR1489356,ERR909238,ERR1280497,SRR6342085,ERR120082,ERR038289,SRR8490729,SRR3116161,ERR1541500,SRR5579140,ERR2719804,SRR6193092,ERR1510980,SRR1049822,ERR1509068,ERR3411450,SRR5023254,ERR120103,SRR8145296,SRR5216340,SRR6442989,ERR2235247,ERR439774,SRR2125033,ERR352417,SRR8030233,ERR2016028,SRR7828541,SRR7176568,ERR830674,ERR330795,ERR377222,SRR4069377,ERR909297,ERR2623286,ERR256974,SRR3371960,ERR3061545,ERR2710481,SRR1765221,ERR461912,SRR2032536,SRR2081292,SRR8803516,SRR7064567,ERR1272743,ERR3960926,SRR074105,ERR1732537,ERR2641627,ERR234717,ERR1497908,ERR474433,ERR375479,SRR5467403,SRR033847,ERR2738545,ERR386251,SRR7468628,SRR5405869,ERR714449,ERR1236916,SRR2072297,SRR3322381,SRR3924314,ERR1247245,ERR067593,SRR516387,SRR8305758,SRR6440119,SRR1524490,ERR045408,SRR7879525,SRR7540703,ERR2364631,ERR1578514,ERR1732989,ERR1606221,SRR1657749,ERR3610111,DRR089912,ERR3870930,SRR7176475,SRR1586325,ERR3402836,SRR2087003,ERR107453,SRR9878264,SRR11215000,SRR8086718,ERR425156,ERR181895,ERR480866,SRR8808642,ERR3217828,SRR2247159,SRR6919468,SRR7642225,ERR1570651,SRR5328209,ERR349794,ERR418971,SRR7523385,ERR1564035,SRR7800404,ERR540232,SRR7755752,ERR326640,ERR3524366,SRR892297,SRR1145923,ERR1791589,ERR600727,SRR7850482,SRR3049011,SRR6486405,ERR377486,ERR134782,ERR386389,SRR2231800,ERR2760181,SRR785050,SRR3190860,ERR1282072,SRR2029217,ERR863234,ERR884951,SRR6046091,ERR347698,ERR1498417,ERR1478225,SRR3474587,SRR445279,SRR7962314,SRR5328189,SRR549601,SRR7536568,ERR054507,SRR088951,SRR8199038,SRR6145075,ERR425169,SRR8090677,ERR3684511,ERR177206,ERR144758,SRR3219124,SRR5184612,SRR3190943,ERR1270588,ERR3680041,SRR2232385,SRR1816227,SRR6300865,SRR5464535,SRR7479714,ERR022928,SRR7217812,SRR1528427,SRR7448300,SRR1655448,ERR067568,SRR057667,ERR1563083,ERR311592,ERR3394832,SRR5328187,ERR2241636,SRR6380272,SRR7544302,ERR1571023,ERR3699136,SRR5888055,SRR10616897,SRR7947184,ERR2000579,SRR1633011,SRR10403628,ERR1214458,SRR9878165,SRR7942855,ERR3974294,ERR1490888,SRR3394828,SRR1535659,ERR553280,SRR8793602,ERR1493881,ERR3886859,ERR035409,SRR10533297,ERR1234901,SRR1513430,SRR7532816,SRR8763997,ERR775629,SRR7544260,SRR958725,ERR2138290,SRR2245481,ERR034064,SRR7090714,ERR319273,ERR067823,SRR068186,ERR1478601,ERR987296,ERR985002,SRR069982,ERR2663507,ERR026207,ERR017056,ERR1065820,SRR1965759,SRR6927011,ERR178655,SRR7291929,SRR1966789,ERR526063,ERR3610211,SRR7236634,ERR163258,SRR8307458,SRR8803596,ERR172088,SRR9334836,ERR3597986,ERR1325928,SRR6656958,ERR3040651,ERR702729,SRR7540140,SRR7189754,SRR7647885,ERR1251607,SRR5193143,ERR1324366,ERR1480975,SRR2173991,ERR117598,ERR1756844,ERR3902097,SRR516942,SRR1916104,SRR11195945,SRR8802219,ERR2194123,ERR3902484,SRR7665411,ERR237583,SRR6916389,ERR119864,SRR8632918,ERR360288,SRR7190493,ERR1273175,ERR2363885,ERR632893,ERR2299386,ERR217339,SRR1166702,ERR758887,ERR2853837,SRR1783171,SRR3223466,ERR2564986,ERR419358,ERR1081582,SRR6679886,SRR1048296,SRR6180818,ERR2435662,SRR2228163,SRR7833088,ERR1727887,SRR2191937,SRR6411473,SRR9222699,ERR461364,ERR435331,SRR7783814,SRR7073099,SRR3146323,SRR539433,ERR2719869,SRR098023,ERR719678,SRR6051724,SRR3049689,SRR1969182,SRR8807617,SRR1975187,SRR5115424,SRR2811169,SRR1491659,SRR5676460,ERR3964386,SRR8199376,ERR1324971,ERR125347,ERR1280025,SRR7407967,SRR918307,ERR1240672,SRR7165438,SRR5104405,ERR1272016,ERR182147,ERR1478974,SRR7223141,SRR1606879,ERR1202389,ERR011141,SRR1597232,ERR387229,ERR011099,ERR490429,ERR844066,ERR1081553,SRR5193543,ERR525790,SRR7234710,SRR7627980,ERR349449,SRR3729181,SRR3049018,SRR1264954,SRR8803936,SRR7949732,ERR1247236,ERR775793,ERR1081720,SRR7280873,ERR587097,SRR364150,ERR1566262,ERR2749169,SRR1614970,ERR114987,ERR1015352,ERR1317894,ERR418714,ERR900483,ERR1554558,SRR7417659,ERR1462634,SRR892561,SRR5194174,ERR2136551,ERR1272866,ERR2608617,SRR1598024,SRR6815101,ERR2690436,SRR2081247,SRR1491055,SRR8353706,ERR1482130,SRR8667330,ERR034021,ERR1473781,ERR495196,SRR3578941,SRR2029252,SRR925187,ERR2719036,ERR2016507,ERR866578,SRR6968024,SRR2193848,ERR3901494,ERR386470,SRR6920021,ERR748527,SRR7970912,SRR1490929,SRR6039180,ERR2299376,ERR751952,ERR1202207,ERR1671671,ERR460764,ERR2496642,ERR3609933,ERR1492132,SRR8199134,SRR5405633,ERR1506330,SRR8806536,ERR3901753,ERR190851,SRR2227601,ERR046767,SRR1212355,SRR015797,ERR1236799,SRR515512,SRR138360,ERR1272586,SRR7236566,ERR732839,SRR2096554,SRR5788156,SRR6181602,ERR689504,ERR235928,SRR7401847,ERR2094549,ERR1025586,ERR694366,ERR1241586,SRR7480385,SRR3436178,SRR6165468,SRR7190281,ERR1509680,SRR5216193,SRR1820707,SRR7403910,SRR1970020,ERR2352062,SRR6058739,ERR206227,ERR1415632,ERR222730,SRR8389133,ERR1743719,SRR5632787,ERR278345,ERR1415564,ERR025173,ERR737198,SRR7702422,SRR1553781,ERR1571889,ERR1562630,ERR1023392,ERR1283034,ERR732925,SRR1034481,ERR1491873,SRR4240645,ERR1007519,SRR5660057,SRR2102492,SRR1623199,ERR1658809,SRR400706,ERR1242343,ERR028804,SRR2236824,SRR6051720,ERR600318,ERR485736,SRR1106483,ERR022126,ERR985076,SRR7458583,SRR6399633,ERR439099,SRR8118256,SRR7215986,ERR1488689,ERR1504690,ERR1462603,SRR1967239,SRR7516518,ERR1195664,ERR1317940,ERR1317243,SRR3730873,SRR916931,ERR3410823,ERR2193690,ERR1324413,SRR9860584,ERR2016081,ERR2434508,ERR352744,SRR2583969,SRR7825925,SRR8198830,SRR1582199,ERR1624939,ERR2738179,SRR7783977,SRR6323570,ERR1857038,ERR1672767,SRR8981349,ERR2623575,ERR1578402,ERR1566304,ERR1504240,SRR8804443,ERR435412,SRR9057481,ERR1494662,SRR5812737,ERR1492202,ERR1728953,ERR3402599,SRR7458649,SRR9722617,SRR3593871,ERR1283201,SRR3225057,SRR9090664,SRR6045042,SRR6479443,ERR1282581,SRR7664373,DRR017652,ERR737032,SRR1656433,ERR1488399,SRR951898,SRR6184963,ERR028560,ERR1322143,ERR551887,ERR1604076,ERR1430939,ERR1453689,ERR3409362,ERR2227481,SRR1462061,ERR350335,ERR909379,SRR7179822,SRR6899400,ERR909262,SRR5115415,ERR2017552,SRR3048936,SRR1816674,ERR2749783,DRR003146,SRR533059,SRR6919792,ERR715302,SRR7468989,SRR1612016,ERR755536,SRR2237750,ERR1230574,ERR481026,ERR144592,SRR2236738,SRR3049023,ERR1204874,ERR1282235,SRR5288740,SRR7992641,ERR1331642,SRR7176017,ERR260149,ERR1791654,SRR3146316,SRR5217744,SRR10872317,SRR024049,ERR1490473,SRR6256398,ERR1280786,SRR7350590,ERR759060,SRR2193650,SRR4897593,ERR1480759,SRR5216601,ERR2603289,SRR8511160,SRR8193003,ERR2694168,SRR8858473,ERR1322024,SRR2228198,SRR6903127,ERR1430431,ERR1499594,ERR485537,ERR2137858,ERR263999,ERR349951,SRR2228797,ERR2195759,ERR1239482,ERR3284184,SRR6782994,ERR2690168,ERR1564588,SRR2244781,SRR6185040,SRR6173006,SRR3885002,SRR2244013,SRR7892345,ERR1498163,SRR2228411,ERR564084,ERR1481054,SRR1968730,ERR473349,ERR589524,SRR925257,ERR1241483,SRR2194120,SRR6474317,ERR769172,SRR3827018,ERR1271470,SRR7850176,SRR7351518,SRR6425065,ERR1555303,SRR015643,ERR263748,ERR374853,SRR4788229,SRR2227640,SRR7417624,ERR1240815,ERR3860736,SRR5215495,SRR532158,ERR1247620,SRR649956,SRR10154297,ERR1570320,SRR1561330,ERR419941,SRR8204056,SRR1706142,SRR10271741,SRR1804422,ERR2691125,SRR2097329,SRR6518338,ERR2004814,SRR3190543,ERR599384,ERR552969,ERR2760150,ERR1658169,ERR2889703,ERR2691135,ERR248797,SRR1765282,ERR719693,SRR1968965,SRR6117641,ERR1574297,SRR024333,SRR5366246,SRR531553,SRR4432517,SRR7124728,ERR1498685,ERR476995,SRR8078833,SRR1966215,ERR589642,ERR1324989,ERR2594877,ERR222689,SRR1521586,ERR1240201,SRR545669,ERR3902637,SRR10095201,ERR217356,ERR1478775,ERR1281679,ERR148470,ERR3870579,ERR347910,SRR7835534,SRR7892442,ERR434745,ERR716320,ERR1571814,ERR343690,SRR1598277,SRR7756003,SRR1947029,ERR033126,SRR7990770,SRR9971428,ERR2738709,ERR1482838,ERR1284592,ERR129033,SRR2193537,SRR6195936,SRR7344630,ERR026158,ERR900426,SRR1793351,ERR2728791,SRR306637,ERR2195778,ERR2364133,DRR148151,SRR7281058,ERR1234541,ERR1499008,SRR7190597,SRR3068664,SRR2566045,ERR1155937,SRR9877872,ERR027888,ERR031686,SRR8804641,ERR1271405,ERR2435695,ERR1286368,ERR599349,SRR024338,ERR2640690,SRR5949960,SRR6460879,ERR563756,SRR7106702,ERR029098,SRR5632017,SRR3068692,SRR2231689,SRR7417811,SRR3131208,SRR3284782,SRR2222240,ERR321148,ERR1492156,SRR4149764,ERR375000,ERR3409373,ERR2525138,ERR845843,SRR1653394,ERR1506962,ERR3372783,ERR1492286,ERR1564346,SRR5052629,ERR120038,SRR10271905,ERR866466,SRR3658696,SRR1967676,ERR350266,SRR6026070,SRR7495676,SRR5034598,ERR1672457,SRR918348,SRR892568,ERR1236090,SRR1968809,ERR1236234,ERR2397381,SRR1995541,ERR2652799,ERR3901242,ERR1488750,SRR4128248,ERR2506260,ERR900535,SRR953913,ERR600274,SRR7179869,ERR1325035,SRR1034187,ERR1240924,SRR7986289,SRR7189186,SRR5042992,SRR4787909,SRR6919932,ERR2747929,SRR1637016,ERR435083,ERR3859401,SRR8470566,SRR5644281,SRR1805578,SRR513764,SRR446565,SRR1178081,SRR7663379,ERR321507,SRR7767501,SRR6784088,SRR1655839,ERR467286,ERR377043,SRR653179,ERR925549,SRR7993542,SRR1840598,ERR1282967,SRR9287400,ERR3669066,ERR3467316,SRR003111,ERR1566035,ERR1317690,SRR541239,ERR085396,ERR751089,ERR2623742,ERR775107,SRR6686763,ERR449817,ERR2352006,SRR7456872,SRR7251431,SRR7533445,ERR375211,ERR2602177,ERR670783,ERR277010,ERR1272364,ERR1317599,ERR380871,SRR2480631,ERR3902387,SRR6189757,SRR1966798,SRR8437979,ERR352682,SRR5006243,ERR716278,ERR025188,ERR1191886,SRR7240581,SRR5579133,SRR7184082,SRR1461799,SRR8354062,ERR1728349,ERR357462,SRR5230434,SRR10578248,SRR8756854,SRR8804429,ERR271783,SRR1060558,SRR7130378,ERR209661,SRR11201720,ERR2241962,SRR6879619,ERR570294,SRR3048952,SRR5621276,SRR6074645,ERR480590,SRR6079440,SRR7468862,SRR1612284,SRR7188001,ERR3394833,SRR1947007,ERR2729462,ERR3394778,SRR6412808,SRR7687703,ERR1735437,SRR925219,SRR1568839,ERR208456,ERR1321365,ERR1286109,ERR360349,ERR1510639,SRR639496,SRR7304445,ERR1571941,ERR1504156,ERR3901990,ERR985193,ERR564124,SRR8114769,SRR1966280,SRR1568866,SRR7286672,ERR2221352,SRR2818099,SRR1606555,SRR3216122,ERR2363547,ERR1281276,SRR6898017,SRR6766645,SRR1803353,ERR1189809,ERR3860221,SRR7760719,ERR1565269,SRR1537509,SRR7648082,SRR1823703,ERR266422,ERR119435,ERR376792,SRR5649879,SRR1139531,SRR7226406,SRR3999988,ERR2094499,SRR8506048,SRR8307150,ERR3209799,ERR1023341,SRR8097423,ERR1728887,SRR1501634,ERR583644,SRR2082142,ERR1565246,ERR2689866,ERR129936,SRR8003702,ERR1288810,SRR6044950,SRR4070217,SRR5548358,ERR2892003,ERR2694586,SRR2226495,SRR3322345,ERR490836,ERR175865,ERR377109,ERR2227457,ERR3641956,SRR1544323,SRR089445,SRR7540863,SRR7108625,ERR1507664,ERR1795771,SRR1238388,SRR6014853,SRR4345715,SRR1449440,ERR485312,ERR1477935,ERR018021,ERR694377,SRR1614560,ERR425695,SRR5650136,ERR1595439,ERR775606,SRR5888824,ERR461416,ERR369566,SRR5805573,SRR4788370,SRR6958900,SRR5420290,ERR2017808,SRR363464,SRR3111275,ERR1857067,ERR2434753,ERR063862,ERR1506106,SRR1993514,ERR586884,SRR2188757,ERR2225337,SRR7183963,ERR3481986,ERR1565659,SRR10018440,SRR7749768,SRR1248994,ERR477192,ERR2138067,ERR1324009,ERR3411325,ERR2227399,ERR277257,SRR1614811,SRR5070689,SRR7787660,ERR1503936,ERR1023518,SRR5220915,ERR2663947,ERR133809,ERR540208,ERR473043,ERR1574100,ERR2931016,ERR1570524,ERR2738702,SRR4177017,SRR1816260,SRR8898182,ERR2435671,ERR573332,ERR2363194,SRR1814747,SRR7363648,ERR377090,SRR892070,ERR3337401,SRR5649666,ERR1672921,SRR6686706,ERR019436,SRR2237764,ERR703076,ERR474360,ERR1236655,ERR1281453,ERR539686,ERR461261,ERR1443311,SRR6180847,ERR3576612,SRR7236628,ERR563898,SRR2042020,ERR170653,SRR7077788,SRR2244863,SRR062476,SRR1966824,SRR138293,ERR374628,SRR3048719,SRR1816836,ERR479062,SRR3731564,ERR1821232,SRR8485183,ERR1498133,SRR1562601,SRR8525599,SRR6323337,ERR1570148,SRR10248548,ERR3683873,ERR905466,SRR6686833,SRR1946907,ERR3675861,ERR2212836,ERR352452,SRR3954001,ERR2632307,SRR6046921,SRR7956293,ERR1565717,ERR1283811,SRR7539512,ERR971266,SRR1031849,SRR1562578,ERR525640,SRR1611563,SRR7267731,ERR2891169,ERR862328,SRR7909948,ERR1430815,ERR539966,ERR2624022,SRR024347,ERR1273273,SRR6128103,SRR3151574,SRR307347,SRR6186997,ERR979978,SRR1753794,SRR533547,SRR2244037,SRR1298979,SRR7688173,SRR3219139,ERR2364170,ERR1242321,ERR2497730,ERR1877746,ERR744244,SRR1656268,ERR559360,ERR023708,ERR2090187,ERR1292841,SRR7458732,SRR7186470,SRR9877686,ERR2891248,SRR8804457,SRR6918655,ERR997505,ERR2538473,SRR1509612,ERR2560588,ERR2089864,SRR1980289,SRR3728531,SRR2222411,ERR2359762,SRR1815488,ERR022913,SRR7176293,ERR2363497,ERR1240159,ERR387236,ERR714890,ERR2732425,ERR422811,ERR2890657,SRR6768333,ERR1541360,ERR712563,ERR1228222,SRR7280878,SRR6181655,SRR10156699,ERR2090171,ERR386776,ERR775389,SRR7151635,SRR7188010,SRR5632109,SRR7401846,ERR1728250,SRR062450,ERR2397676,ERR1499471,SRR1815303,SRR6052072,SRR5220314,ERR830544,SRR9611002,ERR1511082,SRR7176295,ERR363830,SRR1107484,SRR4065700,ERR256966,ERR053016,ERR1415619,SRR7839323,SRR2191148,ERR1292717,ERR2728757,ERR1349217,ERR569146,ERR374668,ERR1481712,ERR1239610,SRR10490525,SRR7521209,ERR1192804,SRR5365094,ERR1251758,SRR1118635,ERR2868413,SRR6158717,ERR479045,SRR7106875,ERR1481007,ERR193223,ERR326507,ERR017990,SRR2085739,ERR363362,SRR6793857,ERR694186,ERR3211525,ERR1202137,SRR1118455,SRR3944679,SRR6766928,SRR7523349,SRR1106295,ERR017051,SRR6951404,SRR1814603,SRR122310,DRR017814,SRR275628,ERR1494143,ERR744194,ERR161083,ERR1509355,SRR364080,SRR10005174,SRR1614603,SRR1553836,SRR1753742,SRR062513,ERR646566,ERR062877,SRR062033,SRR7465086,ERR1512675,ERR1236134,SRR7457135,SRR5005319,ERR539918,ERR2435273,SRR7415098,ERR1506550,SRR6207523,ERR495116,SRR5888474,SRR067512,ERR636189,ERR1288840,SRR1745857,SRR7175969,SRR7162327,ERR271452,ERR1495093,SRR8198790,ERR2739154,SRR8353959,ERR1324573,SRR8802697,ERR2762175,SRR3728781,ERR2909585,SRR1623022,SRR5477437,SRR925283,SRR1910750,ERR1960509,SRR7943895,SRR3994055,SRR6942792,ERR1415512,ERR1563044,ERR1251650,SRR5649224,ERR315172,SRR001595,SRR6236365,SRR6924064,SRR10872364,SRR7992576,SRR3728804,ERR1496992,ERR1512691,ERR063641,SRR7495534,SRR2002460,ERR2729186,SRR1068331,SRR8903232,ERR1247602,SRR7304266,ERR3684774,SRR7077222,SRR8806950,ERR211318,ERR551642,ERR3859495,SRR5222832,ERR540505,ERR1578239,ERR321450,SRR782086,ERR434755,ERR1498125,SRR1870605,SRR784825,SRR3146279,SRR7867162,SRR9985869,SRR896258,SRR1965299,ERR1415345,ERR2093257,SRR6983024,SRR6818557,SRR532490,ERR744188,ERR1791669,SRR533483,ERR1541228,ERR2747785,SRR640467,ERR3900145,ERR502185,ERR2693369,ERR755534,SRR7176616,SRR7460774,ERR1481895,ERR1489106,SRR5249610,ERR419804,ERR1566365,ERR925090,SRR3997569,ERR2737696,ERR697286,ERR2744590,SRR017371,SRR9938005,ERR302443,SRR029691,SRR955080,ERR473078,ERR906924,ERR1281539,SRR8997251,SRR5833467,ERR2363717,ERR066249,SRR341724,SRR7903055,SRR7257409,ERR036247,ERR2729236,SRR2081858,ERR1728669,ERR473711,ERR1578306,SRR3923722,ERR3209888,ERR997686,ERR2663946,ERR1281602,ERR1511112,SRR1645377,SRR11215171,SRR7516260,ERR2496564,SRR7970917,SRR8353592,SRR638828,SRR2244232,ERR1595619,ERR163416,ERR589713,SRR10418197,ERR1247776,SRR6045239,ERR319492,ERR425305,SRR1031571,ERR885309,SRR4414091,ERR1508915,ERR1492174,SRR540686,SRR5380876,SRR5018316,ERR1497448,ERR714879,ERR563915,SRR6399947,ERR129954,ERR563778,ERR3871125,SRR10693677,ERR3210022,ERR1240346,ERR2512123,ERR2090785,SRR5220433,SRR6074618,SRR1587694,SRR5788385,ERR1242627,SRR7528127,ERR1284447,ERR2749717,ERR357649,SRR3943819,SRR10277387,SRR2228017,SRR4017899,ERR1228321,ERR054299,SRR5888760,ERR3860251,SRR1632791,SRR5943324,SRR1638990,ERR2691012,ERR1515284,SRR8003676,SRR069951,ERR2213021,SRR1765458,ERR1506518,SRR2076030,ERR1478011,ERR862477,ERR1285498,SRR10504948,ERR1228271,ERR3410291,ERR2719096,SRR1965426,ERR011646,ERR854962,ERR1572814,SRR3715683,SRR7970863,SRR1449750,SRR8802690,SRR6052823,SRR1958115,ERR209470,ERR017273,SRR1009224,SRR8805144,DRR046429,SRR5004158,SRR8114925,SRR3285356,ERR045396,ERR2560634,SRR061709,ERR600092,ERR590934,SRR533915,SRR3658660,ERR1321469,ERR434599,ERR1286055,SRR7947200,ERR2078512,ERR042186,SRR6235812,SRR1031728,SRR7631934,SRR7048708,SRR924985,SRR528334,SRR3190697,SRR4346313,SRR1197514,SRR332059,ERR1284937,SRR2244855,SRR1161190,SRR2248256,SRR010964,ERR461205,SRR2090069,SRR8170184,SRR3729313,ERR351661,ERR060220,SRR5328480,SRR1635086,SRR6879575,ERR1008767,SRR7885249,DRR148180,SRR1044006,SRR7688671,ERR1270858,SRR7541021,ERR563945,SRR1982179,SRR3720501,ERR2623499,SRR3049285,ERR1494364,SRR7997045,ERR418689,ERR1734858,SRR4786482,ERR319562,SRR7190068,ERR3870601,ERR1292785,ERR2017661,SRR7656183,ERR2241633,ERR1478466,SRR5723807,ERR2690164,ERR246655,ERR2089193,ERR2524874,SRR6235540,SRR10693804,ERR2090392,SRR3745093,ERR751200,SRR1185811,ERR1490592,SRR6311908,ERR434368,SRR2082193,SRR7417807,SRR1655291,ERR1247283,ERR257329,ERR2750523,ERR228490,ERR570367,SRR5361540,SRR7528049,SRR951888,SRR3049587,SRR10663881,ERR855377,SRR5788471,SRR2251105,SRR4897761,ERR260246,ERR737354,SRR6899358,SRR2058989,SRR1804148,ERR1509037,ERR755600,SRR1657760,ERR461396,SRR5859326,SRR123303,SRR7506829,ERR3685658,ERR1273516,ERR257677,ERR208590,ERR714859,SRR2085678,ERR1492741,SRR896370,ERR552642,SRR1597352,SRR6173078,ERR1734897,ERR1727901,SRR1427195,SRR2221963,SRR7688414,ERR586444,ERR1989111,SRR1804999,ERR1015521,ERR867537,ERR1573358,ERR435129,SRR1735345,SRR8086380,ERR3130415,ERR1658018,SRR540550,SRR7798122,SRR1269382,ERR956731,SRR10254815,ERR425068,SRR7850674,ERR2190157,SRR1623188,ERR2788971,SRR7151737,SRR2075142,ERR1282615,SRR6834714,ERR2819118,SRR540650,ERR1488155,ERR1094779,ERR2138636,SRR10081762,SRR7505888,ERR1321324,SRR2191920,SRR2081377,ERR1284307,ERR2815523,SRR10991988,ERR1511244,ERR1235512,ERR375035,ERR435543,ERR018093,ERR1509827,ERR1570360,SRR7469908,ERR3210066,ERR2016135,ERR3079300,SRR1608961,SRR7180020,ERR1241618,ERR1512813,SRR5585169,SRR1646568,SRR7176474,SRR8802200,ERR1510570,ERR028470,SRR6074602,ERR245070,SRR1655343,SRR8859543,ERR715339,SRR1491113,ERR3684153,SRR5184655,SRR4101402,ERR205976,ERR045361,ERR1510063,ERR1488635,SRR9640351,SRR7183618,ERR956280,ERR321232,SRR3439080,SRR2224407,SRR5351554,SRR7443897,SRR071409,SRR6881549,ERR1285202,SRR3720479,SRR5497618,ERR1490778,ERR471320,SRR7280879,SRR6486361,ERR2759843,ERR1326503,ERR1493053,SRR1051869,SRR7547494,ERR1192061,SRR10771079,ERR086088,ERR1734934,ERR1735425,SRR8498186,ERR675332,SRR3475714,SRR1159694,ERR330764,ERR257595,SRR8071147,SRR537788,SRR2221552,ERR418658,ERR769185,SRR5018299,SRR7204552,ERR326542,SRR6973639,SRR437944,ERR323045,ERR272189,SRR6045639,ERR124337,SRR8071131,ERR1952422,ERR460107,ERR026685,SRR1039494,ERR1764353,SRR6485684,ERR540692,ERR2227846,ERR023881,SRR6938546,ERR1563675,ERR1228400,SRR2193361,SRR8884564,ERR2193633,SRR172654,SRR7012046,SRR6663262,SRR1027787,ERR1236621,ERR1477827,SRR6940790,SRR11216048,ERR2352216,SRR539615,SRR1735606,SRR9071904,SRR7077326,SRR8388766,ERR406467,ERR222675,SRR7523453,ERR302727,ERR223001,ERR026881,ERR1564392,ERR2683643,ERR1482865,SRR955230,SRR7122208,SRR7221391,ERR133794,ERR979927,ERR1082857,ERR715320,ERR339003,SRR1561304,ERR172019,SRR8524480,SRR7665386,ERR1791575,ERR2977185,SRR6787386,ERR1234568,ERR1490935,ERR028741,SRR7249719,SRR2058990,ERR715278,SRR10271787,ERR3061030,SRR1384786,SRR7183396,SRR1118454,ERR1488376,SRR5405825,SRR4244411,SRR2082981,SRR5819303,ERR1491113,ERR339046,ERR226441,SRR5367665,SRR7163837,SRR8060788,ERR092280,ERR2016409,SRR1334632,ERR587244,SRR2193939,SRR2221910,ERR1270895,ERR1494823,SRR549700,ERR2365103,ERR2690411,SRR1461927,ERR2090313,ERR553362,ERR758907,SRR3884943,ERR1713660,ERR748402,ERR3410851,ERR181782,ERR026753,ERR2221201,SRR7457981,SRR6768280,SRR7108922,SRR532058,SRR1258623,SRR8437367,ERR1727770,SRR6690720,SRR1501672,ERR2891959,ERR039904,SRR8086480,ERR2759666,ERR133940,ERR418338,ERR067938,SRR6410620,ERR1035793,SRR1564215,ERR1100718,ERR2719012,ERR551130,ERR906919,ERR1065974,ERR2677772,ERR319354,ERR712622,SRR1566242,SRR6216399,SRR10236737,SRR6985634,ERR405523,ERR364156,SRR5215730,ERR2893089,ERR1510728,ERR1280625,ERR553160,SRR1106560,ERR716955,ERR719581,ERR925117,SRR1597295,SRR453565,ERR211944,ERR019438,ERR2622839,ERR2932806,ERR975081,ERR2608985,SRR074006,SRR7106721,SRR10696323,ERR752259,SRR1645195,SRR8692236,SRR7184583,ERR2632249,ERR2363160,SRR2182576,SRR11103303,ERR3217769,SRR8509076,ERR3683888,SRR1840749,ERR1482252,SRR6808914,SRR5193166,SRR2131329,ERR662372,SRR6074659,SRR7718997,SRR2135715,SRR123300,SRR8121350,SRR9953219,SRR1031856,ERR2663546,ERR1282696,ERR1478565,ERR1514937,ERR343692,SRR7523426,ERR326444,ERR363980,ERR790346,SRR1840652,SRR10810781,ERR2759477,ERR2540468,ERR2193802,ERR1573444,ERR1251774,SRR1607148,ERR479294,SRR6491318,SRR7523741,SRR5583969,ERR2785486,ERR360733,ERR120044,ERR1498515,SRR1219569,ERR387182,SRR1974127,ERR1217062,ERR1205045,ERR928271,ERR2265581,ERR1239156,SRR7514482,ERR223607,SRR7456944,SRR2081405,SRR8189373,SRR3321840,ERR1217274,SRR1969439,ERR1321091,ERR2434140,ERR1995463,ERR1507355,SRR6046174,SRR3729094,SRR6399757,SRR1653354,SRR8987633,ERR1242742,ERR1236791,SRR1955238,ERR1496793,SRR7443948,SRR6963110,ERR712787,ERR330558,SRR5418796,SRR3728606,ERR719522,ERR461590,SRR7274860,SRR6865513,ERR1231238,SRR5100335,SRR8598915,ERR2217866,SRR7741622,SRR6484721,ERR1270896,SRR8141237,SRR7911494,ERR900416,ERR023768,ERR1235274,ERR1939269,ERR1316687,ERR375542,SRR532951,SRR6486238,SRR7230699,ERR2690430,ERR1217232,SRR1631364,SRR018338,ERR1498917,SRR7458772,SRR7277799,SRR2250466,ERR2524865,ERR1566501,ERR526007,SRR532533,SRR922605,ERR024469,SRR9674129,ERR1264436,SRR077235,ERR197246,SRR7081652,ERR751603,SRR8802921,ERR2090489,ERR331474,SRR1534904,ERR2433679,ERR2138613,ERR2194140,SRR7223236,SRR538080,DRR051365,ERR1483274,ERR1732645,ERR024021,ERR587435,SRR1631014,ERR1240958,ERR984719,ERR2889595,ERR847172,ERR228431,ERR2738954,SRR6701892,SRR7829319,SRR1031342,ERR1430945,ERR987406,SRR2248260,ERR2652808,SRR2005635,SRR8632895,ERR2017591,SRR6117748,SRR2222813,ERR419704,SRR6514715,ERR3860215,SRR4190345,SRR404168,ERR1239693,ERR675657,ERR1231204,ERR3411040,SRR5364249,ERR414684,SRR1505023,SRR8419281,SRR7351349,ERR024510,SRR8083631,SRR9321951,SRR1491667,SRR532878,ERR1280232,ERR107469,SRR1597745,ERR1509528,SRR8803246,ERR2750153,SRR2244683,SRR8394122,SRR5024164,SRR7495539,SRR2250260,SRR3578639,SRR7614061,SRR1645922,SRR8083685,ERR1734204,SRR6686758,ERR1659709,SRR8802772,SRR8034162,SRR8863541,ERR885350,ERR326151,ERR657242,ERR470074,ERR2602075,SRR7662848,SRR1965543,SRR6399499,ERR1729399,SRR8809319,ERR1204103,ERR321627,SRR7514608,ERR2594835,SRR7291034,ERR540251,ERR632898,ERR1488509,ERR712632,ERR2213017,ERR1321651,SRR5017296,ERR1672683,ERR1281331,SRR2191477,ERR027113,ERR025317,SRR953936,ERR052457,ERR025181,ERR1509954,SRR566687,ERR2433745,SRR015757,ERR2663633,ERR3337594,ERR2854241,ERR2602518,SRR7240599,SRR8090814,ERR1572878,ERR2759807,SRR7418116,SRR11147320,SRR8354926,SRR7072140,ERR3242085,ERR714478,ERR1493400,SRR400613,SRR8291359,SRR7214057,ERR2799296,SRR5296381,ERR490707,ERR900309,ERR2749595,ERR980090,ERR3560814,SRR5193913,ERR134808,ERR3598023,ERR2709747,ERR330971,ERR1570660,SRR2073253,ERR206084,ERR884912,SRR5578832,SRR496447,SRR1215709,ERR1733317,SRR3730424,ERR052224,ERR1492708,ERR1728589,ERR209391,SRR7500636,ERR223055,ERR580479,ERR211657,SRR1597614,SRR7077804,ERR2632242,SRR7835330,ERR1508956,SRR549723,ERR884837,SRR7012119,SRR3291013,ERR375154,ERR135763,ERR1279962,ERR985179,ERR601044,SRR7310643,ERR162424,SRR7125605,SRR1840682,SRR5865019,SRR533810,SRR7909652,ERR719026,SRR2056069,ERR3410311,ERR017188,SRR1621010,ERR356168,ERR1488974,ERR1214700,ERR3670977,ERR1273528,SRR7787159,ERR984424,ERR1230725,ERR418915,SRR3091378,ERR1499499,SRR9326303,SRR1557003,SRR5097287,ERR2893117,SRR7417611,SRR2025319,ERR3062249,SRR4897239,SRR533451,SRR7344874,SRR6821091,SRR6945311,ERR2533641,ERR019876,ERR2299494,SRR6793710,ERR715927,ERR260219,ERR1555480,SRR2246291,ERR3409352,ERR2611803,SRR5220262,ERR1575200,SRR6349255,ERR434473,ERR460727,ERR925231,SRR6185048,SRR5633396,SRR1449397,ERR720097,ERR1149364,ERR1507018,ERR2089376,SRR1630944,SRR8803704,SRR7051262,SRR6371668,SRR8878415,SRR8498461,ERR1234942,SRR6897041,ERR2749786,ERR985081,ERR1572857,ERR2090789,ERR1279418,ERR675647,ERR1795591,ERR343069,SRR1816165,SRR1462079,ERR587271,ERR1494131,SRR6486242,SRR8804904,SRR6940182,ERR226384,ERR1202329,SRR1765432,SRR8370031,ERR473169,ERR279131,ERR369549,SRR1031758,SRR3185977,ERR1497566,SRR6249362,ERR1247463,ERR3412080,SRR8803900,SRR3198653,SRR7469874,SRR5052643,ERR2890126,SRR2048640,ERR1292565,ERR2691117,SRR10322600,SRR1969953,ERR228537,SRR8085995,SRR10593291,ERR748473,ERR1273444,ERR1008649,SRR6412567,ERR211623,ERR1015530,ERR2195783,ERR2731350,SRR6919424,SRR7297993,ERR720078,ERR027028,SRR002546,ERR2853538,SRR1728734,ERR1024753,SRR6179217,ERR770977,SRR1592563,ERR3479255,SRR2248858,SRR6681049,ERR1214533,ERR1490883,ERR1515054,ERR1284316,SRR7688659,ERR2364260,SRR7895032,ERR646553,SRR6051577,ERR064106,SRR6107180,SRR6117513,SRR7588157,SRR2231115,ERR2227562,SRR2231105,ERR1572804,ERR2016568,SRR3392848,ERR1604284,SRR5918226,ERR419229,ERR3003439,SRR2082093,SRR6424099,ERR425141,ERR1764176,ERR2138259,SRR6468507,ERR133939,ERR059409,SRR2081949,SRR4181640,ERR759143,ERR1596856,ERR2719299,SRR015855,SRR1966180,ERR3409341,SRR6486573,ERR2108705,ERR060238,SRR6172979,ERR751692,DRR018042,ERR1429133,SRR4897044,ERR068016,ERR296663,SRR491289,ERR363421,SRR7691146,SRR342415,ERR1728205,SRR4280444,SRR5989305,ERR718458,SRR7121091,ERR461213,ERR319401,SRR6128027,ERR1289771,ERR054288,SRR11068272,ERR1555402,ERR1570989,ERR1555427,ERR589874,SRR7358273,ERR1065685,SRR1656222,ERR1570293,SRR1963150,ERR1065821,SRR5621264,SRR3926873,ERR1511406,ERR2738936,ERR276926,SRR8056662,SRR7993193,ERR2397332,ERR966734,ERR748120,ERR1230605,SRR1769867,SRR4044662,SRR1968990,ERR750853,ERR461271,ERR517310,SRR2029346,ERR714618,ERR517370,SRR5289193,ERR657102,ERR731056,SRR6945401,SRR1522076,SRR10269769,ERR1242879,SRR6046754,SRR3214701,SRR7842041,SRR7726361,ERR420003,ERR2704373,SRR7620443,ERR1563439,ERR1506220,ERR1492194,ERR3886971,SRR958767,SRR11068197,ERR1728389,SRR7244291,SRR3457668,ERR2747508,ERR2799348,SRR654651,SRR1514989,ERR716043,SRR892340,SRR9988250,ERR3062031,ERR2235341,ERR716106,SRR7077602,SRR6813805,ERR601046,ERR1325828,ERR1491098,ERR1575118,ERR790313,SRR6173060,ERR117583,SRR7121376,SRR1965603,SRR7969786,SRR7828256,ERR311151,ERR905470,SRR6170527,SRR5588693,ERR1734010,ERR038751,ERR2505720,SRR1196596,SRR5238319,ERR2436260,ERR2729328,ERR2602118,SRR10090177,SRR386835,SRR545479,ERR425464,ERR051907,SRR7236607,ERR3901176,ERR485717,ERR1283308,SRR2189030,SRR2237495,SRR545312,ERR3597755,ERR1727555,ERR011034,ERR1279922,ERR2433643,ERR2737716,SRR2248253,ERR3669100,SRR10210129,SRR539838,ERR1015322,ERR1422627,ERR774950,SRR2415797,SRR924918,ERR2992519,SRR5220891,ERR1251706,SRR7186960,ERR3224591,ERR1727547,ERR352451,ERR209462,SRR1840768,ERR356122,ERR1106651,ERR011570,ERR1493855,SRR7688247,ERR1281153,SRR346708,SRR6170550,SRR2251653,SRR8176013,SRR1598127,SRR7184189,SRR8692200,ERR1282292,ERR377406,SRR8506096,ERR1283146,ERR1284808,ERR025702,ERR175903,ERR716059,SRR5533713,SRR022553,SRR3146236,SRR7175924,ERR1571006,SRR3923893,ERR1766876,ERR1672824,ERR164762,SRR1596946,ERR2216402,SRR4787279,ERR1283187,SRR1569957,ERR2739094,ERR540379,SRR1118626,SRR1034352,SRR7783817,SRR3581398,SRR2248752,ERR331372,SRR8100715,SRR7274826,SRR1840574,SRR2818035,ERR2893013,ERR2891883,ERR028751,SRR7190397,ERR1281128,ERR3211688,ERR2089569,SRR1438055,SRR7731442,ERR502945,ERR1270607,SRR1655514,SRR1046290,ERR540653,SRR137206,ERR064734,SRR10858479,ERR2363862,ERR1600633,SRR8902281,ERR748089,ERR1270919,ERR085222,DRR003255,ERR1422496,ERR1498775,ERR1327071,SRR8921820,ERR1734150,ERR718361,ERR2397201,SRR8663641,SRR3731721,SRR1448866,SRR3100499,ERR1625072,SRR1805595,ERR3409451,SRR8053868,ERR1282795,SRR925336,ERR2749838,ERR162658,SRR7300516,SRR9137475,ERR485187,ERR1228184,SRR7418033,ERR632924,ERR774859,ERR052099,ERR1713680,SRR061699,DRR075699,SRR1031927,ERR1241304,ERR067924,ERR884838,SRR10843359,ERR842686,SRR2225827,SRR3049317,ERR702739,ERR1202454,ERR375272,ERR594560,ERR1102456,SRR7439035,SRR7284321,ERR2232591,SRR2962337,SRR2480643,SRR1568943,ERR671937,ERR2663508,ERR052399,ERR182389,ERR997662,SRR5035025,ERR2748018,ERR473241,ERR3684087,ERR1764157,SRR4342144,SRR3216118,SRR926183,SRR1656128,SRR6938398,SRR4345774,ERR1241469,ERR137805,ERR279013,SRR1605196,SRR6379767,SRR8144642,SRR1793659,ERR1733306,ERR117697,SRR8354083,SRR953543,SRR8498507,ERR1732952,SRR8249727,SRR1597919,ERR671102,SRR10490437,SRR5621285,ERR278314,SRR1571581,ERR703013,ERR2694209,SRR7691713,SRR6152536,SRR7523253,SRR6793091,SRR1968986,ERR1497826,ERR702760,ERR2281801,ERR2496643,SRR1612011,SRR6486617,SRR646447,SRR8808670,SRR8482196,ERR495075,ERR600786,ERR1333962,ERR586719,ERR1493552,SRR6869997,ERR343262,SRR7873936,SRR5434949,ERR1326601,SRR6897964,SRR1060601,ERR435395,ERR1585718,ERR1491926,SRR7184572,SRR6467824,SRR8071001,ERR3670815,ERR502335,ERR374914,SRR7176175,SRR634127,ERR1234879,ERR703075,SRR6514573,SRR5369724,SRR7911438,ERR298662,SRR8498061,SRR10699557,ERR2690422,ERR363934,SRR7828533,ERR2694353,SRR2082124,SRR9710792,ERR1228317,SRR7183840,ERR1478426,ERR1574327,ERR2749395,SRR951566,SRR549733,ERR352312,ERR2759971,ERR1492360,ERR1595575,SRR4090640,ERR3402997,ERR2747778,ERR736925,ERR715391,ERR011872,SRR1211665,ERR1563667,ERR028270,ERR119902,SRR7841611,SRR6045778,ERR2532523,ERR3901700,SRR8800121,SRR1804552,SRR9962002,ERR1491367,SRR8127986,ERR1487481,SRR8353861,ERR1065553,ERR2889915,SRR6046526,DRR065632,SRR6053570,SRR1999958,SRR1973996,SRR3731853,ERR1563448,SRR1963369,SRR5944915,SRR9877905,ERR133977,ERR1510940,SRR541119,DRR021810,SRR1946868,ERR376835,SRR3147927,ERR2689847,ERR2090321,ERR490560,SRR1655375,SRR2249392,ERR2090985,SRR10991995,SRR8082322,ERR1236095,SRR1567315,SRR7539415,SRR2187451,ERR1320770,ERR662325,ERR2227728,SRR6046335,SRR8804174,SRR7783919,ERR388498,SRR1969628,ERR2364220,ERR052581,SRR6474244,ERR017066,ERR016989,ERR1234995,SRR5890322,ERR1236726,SRR6390645,ERR2818836,ERR040045,ERR3403016,ERR1734924,ERR1511783,SRR2250459,ERR2090547,ERR2739266,ERR294273,ERR314561,SRR8175936,ERR1503877,ERR1734662,SRR063692,ERR966677,ERR124466,ERR1498614,SRR1695622,ERR181920,SRR3110258,SRR10038624,SRR5229944,SRR8157092,ERR675330,ERR1270843,SRR650056,SRR5193528,ERR2890225,SRR004258,SRR7041861,SRR1930144,ERR516710,ERR2506167,SRR1917508,ERR278979,ERR1450690,ERR2631541,SRR957997,ERR1242470,ERR1483169,SRR6411491,SRR7358007,ERR670850,SRR6045274,ERR319580,ERR1343758,ERR1270699,ERR3062109,SRR7168064,SRR8551956,ERR059398,ERR449783,SRR061492,SRR2182905,ERR600526,SRR2015687,SRR1816508,SRR6957526,SRR6815069,ERR3467598,SRR1511554,ERR375117,ERR461631,SRR6468691,SRR1225583,ERR1574591,ERR1477758,ERR473441,ERR3242824,SRR3617077,ERR2863453,SRR6046828,ERR2190018,SRR8205420,ERR2622962,ERR1327035,ERR1478644,SRR6907981,ERR1563832,SRR4217002,SRR2121537,SRR1571106,SRR8034125,ERR1321563,SRR1694061,SRR1664223,SRR7474374,ERR2434180,SRR7124673,SRR7787917,ERR1570026,SRR8434325,SRR6129412,ERR1325426,ERR1672586,SRR1909506,ERR1284954,ERR3610008,SRR3574335,SRR2938991,ERR433371,ERR439136,SRR1568897,SRR324785,SRR1214246,SRR7457918,ERR553120,ERR563953,SRR1815560,SRR516949,SRR8898188,SRR1645856,ERR2729296,ERR226272,ERR1443228,SRR2245890,ERR3864308,ERR369018,SRR10727960,ERR636455,SRR7523712,SRR496446,SRR2237769,ERR1285611,ERR1604243,SRR5889119,ERR675324,ERR1494493,ERR1600549,ERR1241470,ERR011664,ERR527284,ERR1374926,SRR2236789,ERR1504496,ERR1569785,ERR3229938,SRR5666036,ERR349637,ERR164744,SRR6323368,ERR1494791,SRR7867255,ERR540272,ERR435098,SRR7251415,ERR1566520,SRR653669,SRR10444601,SRR3216181,SRR11151282,ERR842577,SRR9846935,ERR1764264,ERR1192088,ERR028817,ERR1280278,SRR1023119,ERR2203359,SRR6185001,ERR2890300,SRR6799231,SRR7787555,ERR1273451,SRR10997371,ERR125103,ERR066355,ERR439542,ERR2710929,SRR3371811,SRR8189355,SRR6058035,ERR900480,SRR7074911,SRR3731527,ERR1214379,ERR1066091,SRR7450774,SRR5024246,SRR4106538,SRR6218659,SRR3574872,ERR1316641,ERR966727,ERR1496729,ERR1563258,SRR8903321,SRR1197018,ERR2649662,ERR2622928,SRR3826898,SRR6485997,SRR7911422,ERR2737906,ERR473619,ERR1481271,ERR011763,ERR1787696,ERR1321952,SRR527910,SRR3205805,SRR1122657,ERR1496996,ERR2197896,SRR413724,ERR697260,ERR551368,ERR026612,SRR7283666,SRR10694094,ERR1506067,ERR133983,SRR1816565,ERR424998,SRR8144456,ERR1494388,ERR2016386,SRR1914403,SRR3322337,SRR3224234,ERR485528,SRR1037947,ERR1289810,SRR6486374,SRR3048557,ERR3901864,ERR1570932,SRR6170356,ERR352468,ERR311526,ERR085008,SRR7691693,SRR6158325,SRR7688918,ERR719336,ERR1734143,SRR1048235,ERR3524518,SRR6367406,SRR5483281,ERR1430404,ERR1415671,SRR1779107,ERR971236,SRR5467376,ERR755360,ERR1270788,SRR8862896,DRR021838,ERR019442,ERR1257006,SRR7540319,ERR1280545,SRR6399866,ERR586909,SRR1097802,ERR1733439,SRR1801222,SRR5230131,ERR347674,ERR1317681,ERR2435365,ERR1729356,SRR059342,SRR7216079,ERR1240382,SRR2225830,SRR1753659,SRR6052932,SRR1738027,SRR3731414,SRR1655359,SRR6311903,SRR5620483,SRR6428550,ERR213261,ERR256994,ERR1565525,ERR023572,ERR046134,ERR2652831,SRR1970255,SRR6337390,ERR909169,ERR3886543,ERR1279887,SRR6052704,SRR8078862,ERR736720,SRR3360229,SRR1607158,ERR357441,ERR701806,ERR2138732,ERR108400,ERR1231188,SRR545424,ERR1321170,SRR10053743,SRR1491629,SRR7176424,ERR135808,ERR1283643,SRR6809109,SRR1968962,ERR589652,SRR6045177,ERR319244,SRR259465,ERR1079243,SRR8086299,ERR461890,ERR1498731,SRR4407851,ERR419309,ERR419980,ERR1214551,ERR479120,ERR445273,SRR7907958,SRR7138062,ERR600157,SRR1264493,SRR7223807,ERR1316522,ERR1326054,SRR9006914,SRR6046699,ERR494892,ERR1507738,SRR386992,ERR2299496,SRR1976248,ERR311289,SRR6001157,SRR10690643,ERR1492864,SRR7504677,SRR7939574,ERR181941,ERR1563776,ERR2138414,ERR2524795,SRR7506424,SRR061970,SRR7495700,SRR7647205,ERR2506044,SRR1805071,ERR1284258,ERR1563695,SRR6367627,SRR5644417,SRR8877798,ERR1285555,ERR247170,ERR418666,SRR6172835,SRR2082025,ERR461218,SRR1816532,ERR1280840,SRR7292879,ERR2000543,ERR1995238,SRR7236720,SRR10615799,SRR1571621,ERR434450,SRR3322317,SRR7942417,ERR1281415,ERR2719574,ERR2363084,SRR2029154,SRR7121099,ERR758831,SRR7523634,SRR1632823,ERR1240639,ERR716034,SRR5328137,DRR148278,SRR10559605,SRR7540323,ERR1565485,SRR7190196,ERR2162334,ERR2719703,ERR3902241,SRR4300085,SRR9180820,ERR1067852,SRR7688409,ERR715080,ERR1069268,ERR2434483,SRR2227919,SRR7216886,ERR3524392,SRR5616366,ERR3576788,ERR2631992,SRR307243,SRR7879372,SRR2222370,SRR6926998,SRR7430543,SRR7280881,SRR7408064,ERR971284,ERR1236786,SRR8091061,SRR6236412,ERR3395677,ERR900186,SRR7647169,SRR3885732,ERR708468,ERR1566197,ERR1429771,ERR1728788,SRR1946997,SRR357380,ERR331342,ERR1491680,SRR2041955,ERR331327,SRR7190683,SRR6344705,ERR589666,ERR316159,SRR1753723,ERR1281163,SRR4195771,SRR6407151,ERR1240911,ERR1305172,ERR1202352,ERR1570732,SRR1491171,SRR7519521,SRR6424914,SRR1814288,SRR7473064,ERR2738261,ERR1066238,SRR7471115,SRR4897756,ERR2173821,SRR7468299,ERR1563186,SRR1492572,ERR1230496,SRR3360240,SRR6938509,SRR2532784,ERR495069,ERR1322530,SRR1815242,SRR4996338,SRR6784091,ERR027374,ERR222571,SRR1614599,SRR3729188,DRR017747,SRR2127518,SRR7091951,ERR278453,SRR7175782,SRR2245616,ERR064716,SRR6764069,ERR1478353,SRR5369714,SRR5651423,SRR9653939,SRR7080211,SRR5958641,SRR6129477,ERR1240913,SRR835804,SRR8729754,SRR8121359,SRR1333888,SRR2194140,SRR648655,ERR1572974,SRR7430529,ERR182379,SRR532766,SRR7189944,ERR1492008,SRR7703110,SRR8550923,ERR1282948,SRR6898823,SRR1968626,SRR1635102,SRR6058756,ERR314522,SRR8884575,SRR306679,ERR162674,ERR1239588,ERR1202197,ERR066399,ERR2738482,ERR460769,ERR752282,SRR8199127,ERR352552,SRR7523249,ERR1499083,ERR2891487,ERR2525504,ERR2639273,ERR439808,ERR361028,SRR5328125,SRR7549212,SRR8506095,ERR1285991,ERR1658577,ERR257037,SRR1568932,SRR1968745,SRR6919147,ERR1727388,SRR062285,ERR064720,SRR1118610,ERR2602318,SRR6158353,SRR1967313,SRR2082152,SRR063539,SRR1649549,SRR7480606,ERR319254,ERR474516,SRR8526072,DRR148239,SRR11229730,SRR3113869,ERR3901328,SRR10871328,ERR774877,ERR387112,ERR2181674,SRR2223925,ERR2090423,ERR1499320,ERR124258,SRR5023918,ERR586905,SRR5864397,SRR7691171,SRR540739,ERR1239484,ERR2181706,ERR1279604,SRR918276,ERR387135,SRR4156116,SRR2193841,SRR8086381,SRR2015106,ERR715137,SRR1735641,ERR2623023,SRR5070752,SRR7304277,ERR1430901,ERR1264919,SRR1988164,SRR7193030,ERR702957,ERR191820,SRR5434884,ERR1282034,SRR7833081,SRR7647161,ERR1023415,ERR1239972,SRR3204561,SRR7297983,ERR387359,ERR1504397,ERR228448,ERR532618,ERR3467565,ERR2363092,ERR1482725,SRR7645903,ERR855408,SRR7167546,ERR1727453,SRR7190621,SRR6108643,SRR7765206,ERR1279743,ERR1234962,DRR127751,SRR7850183,ERR3402988,SRR6486265,ERR2181751,SRR6155322,SRR2135714,SRR1645360,SRR3171714,SRR3048550,ERR1082809,SRR3884927,SRR2227913,ERR055500,ERR109311,SRR8804586,SRR1046992,SRR5405803,ERR434936,ERR1065112,ERR1492724,ERR337738,SRR6046005,ERR425097,SRR5588605,ERR2933013,ERR3209427,SRR1022661,SRR7402427,SRR2222315,ERR2892051,ERR2435118,SRR1574283,ERR1512685,SRR7417998,ERR1734236,SRR4320863,ERR1282759,SRR6757667,SRR6998484,ERR1491903,ERR3322161,SRR5023821,ERR748069,ERR1482622,SRR6514642,ERR3928376,ERR1080513,SRR541339,ERR1285900,SRR6045206,SRR1612386,SRR8498656,ERR3696577,ERR909317,SRR7892182,SRR4066330,ERR2434765,SRR10744080,SRR1511491,SRR5369683,ERR1502669,ERR3336991,ERR3828650,ERR758935,SRR1624792,ERR743145,ERR1729195,ERR2190052,SRR351973,SRR8080663,SRR351984,SRR2226893,ERR657338,SRR1035568,ERR229926,SRR7417834,SRR10352165,SRR8069214,SRR1606639,SRR8962326,ERR1477876,SRR7910386,SRR955156,SRR7911464,SRR8862015,ERR011151,SRR1631069,SRR532649,ERR1317415,SRR1918926,ERR600485,ERR321406,SRR7444260,ERR2987841,ERR1321913,ERR1281147,SRR6897881,SRR5486415,ERR1318136,SRR8353579,ERR352818,ERR1242903,SRR6902815,SRR1006148,SRR7634269,SRR1815267,ERR377188,SRR7077810,SRR541332,SRR2228315,SRR7304408,SRR3715947,SRR1645616,SRR7284456,SRR7048811,ERR1324310,SRR7349218,ERR540512,ERR363465,ERR319207,ERR494848,SRR5063405,SRR279913,SRR149210,ERR2363565,SRR10693821,ERR1482156,SRR3574251,ERR2932790,SRR786341,ERR979905,SRR6399760,ERR2359914,ERR1024755,ERR1488126,SRR7166808,SRR7176216,SRR5366178,ERR540205,ERR719002,SRR1816125,SRR1753852,ERR1285692,ERR209503,ERR568874,ERR3684038,ERR1325663,SRR918234,ERR589552,ERR1482717,ERR1511503,ERR1271304,SRR7369926,ERR1443223,SRR7479745,ERR279516,SRR3173382,SRR2236705,SRR8498885,SRR8809317,ERR758691,ERR434779,SRR1511069,ERR1285802,SRR6809065,ERR1321283,SRR8092158,SRR5412440,SRR7189902,SRR4345721,ERR2611595,ERR2622924,ERR662423,ERR085380,ERR1044688,SRR7367545,SRR5379193,ERR1214554,ERR1480785,SRR8506063,SRR10991977,SRR6232134,SRR5006364,ERR209085,ERR279264,ERR855181,SRR7519525,ERR067815,ERR1497597,SRR638777,SRR8114868,SRR1462106,ERR2623901,SRR7190517,ERR2597528,ERR1349436,ERR845819,ERR2364617,SRR2193928,ERR374648,ERR1478162,ERR2750041,SRR1952321,SRR7687072,ERR181718,ERR525684,ERR038170,SRR7280935,ERR321210,SRR6060735,ERR570147,ERR027591,SRR8808337,SRR6900822,ERR419577,ERR3597778,ERR1494557,ERR1658922,ERR1286134,SRR10981284,SRR7285925,SRR1816335,SRR1964819,ERR425325,ERR830744,SRR6049578,SRR10272058,SRR5289493,SRR2417054,SRR7524601,ERR405216,ERR1572598,ERR338065,ERR1497435,SRR6332161,ERR570461,ERR1575236,ERR1509660,SRR5949980,ERR637300,ERR1317926,SRR2533611,ERR1727697,ERR304791,ERR1234332,SRR10271981,ERR433275,ERR054324,SRR4032375,SRR7469840,DRR127197,ERR3411861,ERR2749969,ERR2524352,ERR1065830,SRR305305,SRR7151649,ERR1500734,ERR209572,ERR1281050,ERR190225,ERR119405,SRR9877903,ERR387476,ERR1272297,ERR1481313,ERR1216960,ERR3403181,ERR1494071,SRR7050883,ERR369239,SRR1993546,SRR6044769,ERR418822,SRR5496828,SRR7825911,SRR10992269,ERR027923,ERR326773,ERR688495,ERR2217930,SRR346674,SRR7417647,ERR1236074,ERR1234060,ERR1283416,ERR2729357,ERR2815530,ERR1506900,ERR2729274,ERR1217312,ERR1251455,SRR7183261,SRR1765374,SRR7004199,ERR884849,SRR6239982,ERR485399,SRR7703130,ERR2691161,SRR2049206,ERR2225275,ERR161202,SRR10275440,SRR1813452,SRR10292513,ERR461250,SRR1657754,SRR7125298,SRR7620676,ERR770993,SRR10251587,ERR1321248,ERR433500,SRR1034568,SRR6784561,ERR279091,SRR6172806,SRR1576019,ERR1479099,ERR1172550,SRR1031620,SRR8509884,ERR1572840,SRR8274699,SRR6257464,ERR1478159,ERR3372769,ERR1236672,ERR085328,SRR7183278,ERR1283614,ERR321440,SRR7223208,ERR3899953,ERR279231,SRR10063026,ERR1733176,ERR1285974,SRR1796078,SRR10000370,SRR7544447,ERR461795,ERR3403096,ERR2729355,ERR461503,ERR528312,ERR3394812,ERR2788924,SRR1646163,SRR7456943,SRR6983000,ERR1478963,SRR786251,SRR6170252,SRR8170434,SRR1571133,SRR958391,SRR7217878,SRR8804196,SRR539298,ERR2455423,ERR1007738,ERR1241461,ERR867558,SRR1975126,ERR2602272,SRR1511140,SRR2990003,SRR2081860,ERR052677,ERR3479293,SRR540888,SRR1965172,SRR7662668,SRR8210491,ERR540042,ERR435367,ERR1327051,DRR017637,SRR6787393,SRR4342147,SRR6241935,ERR2241756,ERR1565315,SRR545617,ERR1477903,SRR5341698,SRR6412876,SRR533351,SRR061174,SRR953918,SRR6342077,ERR340648,ERR027685,SRR10309982,SRR7842153,ERR460595,ERR2217934,SRR1803830,SRR017986,ERR477102,ERR1509389,SRR6411479,SRR6170145,ERR425331,ERR3337427,SRR7500966,ERR758918,ERR419556,ERR1498229,ERR2000684,ERR2650521,ERR1735449,SRR3049474,SRR1656165,ERR1499560,ERR369321,SRR070319,SRR7165421,SRR5188972,ERR3211526,ERR633028,SRR10693873,SRR11237911,SRR6657576,SRR8803514,ERR862323,SRR6686746,ERR1204187,SRR1765595,SRR6918856,ERR2138350,ERR527150,ERR1280124,ERR1604091,ERR008644,ERR1877836,SRR1597348,ERR056678,SRR7472716,SRR3214596,ERR925396,ERR1478447,SRR8517006,ERR636316,ERR011520,SRR1565860,ERR1570000,ERR1489273,SRR7133463,ERR1483269,SRR540008,SRR2818088,ERR2397467,ERR3901093,ERR1498196,ERR1081171,ERR1571613,ERR1506500,ERR551462,SRR638814,SRR6010306,SRR7283675,SRR8498119,ERR1488701,ERR272117,SRR5829272,SRR3224987,ERR1324508,ERR052257,SRR1566454,SRR094444,ERR467389,SRR10693977,SRR5990256,SRR4345660,ERR134864,ERR1564870,SRR2533323,ERR715058,SRR5215786,ERR3209928,ERR1697183,SRR2480666,ERR3403349,SRR8903148,ERR2602097,SRR3924309,ERR346587,ERR257022,SRR1106282,SRR7162409,SRR1804410,SRR1967416,SRR8784753,ERR2760086,SRR8498164,ERR1242938,SRR3730439,ERR1214441,ERR2000720,ERR1510897,ERR751264,SRR3715609,SRR3944016,SRR360479,ERR072198,SRR3116168,SRR549547,SRR8804984,ERR748143,SRR540894,SRR8198838,SRR1655536,SRR2058937,ERR133753,SRR6485374,SRR6761076,ERR1477671,ERR2649496,ERR1515341,SRR918639,ERR758771,SRR1515005,ERR1566057,ERR1228146,ERR089636,ERR209713,ERR1572931,ERR1430466,ERR589852,SRR6663739,SRR7183529,SRR5193727,ERR024412,ERR2749470,ERR1482822,ERR701868,SRR7403728,ERR3411259,SRR953880,ERR2435943,SRR1427714,ERR3902443,DRR148186,ERR181993,ERR1272940,SRR053032,ERR1284868,ERR2091257,SRR3649729,ERR1324303,SRR7256968,ERR833437,SRR7696910,SRR7298320,SRR6915140,ERR1233992,ERR2663470,SRR061549,ERR2363390,SRR9640342,SRR7540009,SRR1491638,ERR1481804,ERR1407381,ERR1234152,SRR1609762,ERR540636,ERR419350,SRR1966439,SRR549593,ERR435096,ERR2759582,SRR3228740,ERR1494714,SRR1292243,SRR5788050,SRR8530335,SRR7244081,ERR2744629,SRR7186455,ERR091530,ERR769314,SRR7251026,SRR307235,SRR7190130,ERR1480536,SRR8003542,ERR1285786,ERR1453670,ERR2650504,SRR1031788,SRR3731503,ERR062617,ERR1563543,ERR3679784,SRR3574751,SRR4788124,ERR364081,ERR2227497,SRR7012041,SRR8071175,SRR6399778,SRR6173071,ERR349590,ERR1506953,SRR6128633,ERR1507236,ERR486836,ERR2363268,ERR2739086,ERR237505,ERR3860133,ERR1430858,SRR8763181,SRR7176533,SRR3581353,SRR10202210,ERR748034,SRR7501692,SRR1179027,SRR8118212,ERR1733784,ERR2094522,SRR7358304,ERR1569862,SRR1753711,ERR1482005,ERR2853732,ERR016629,SRR6399505,SRR7304418,SRR5328583,ERR459456,ERR419002,ERR279646,SRR7690652,SRR7501309,ERR1231227,SRR5657865,SRR8805233,SRR7187951,SRR5892874,ERR1578255,ERR1235027,ERR206234,SRR341640,SRR4178298,ERR025762,SRR7251104,ERR3610173,ERR213240,SRR3728786,ERR1495488,ERR2891324,ERR3576794,ERR3680228,SRR545552,ERR2890492,SRR7789695,SRR7688207,ERR759178,ERR2833156,ERR473781,ERR2364145,SRR062024,ERR2364140,DRR017789,ERR3402634,SRR2225833,SRR1952507,SRR7167783,SRR1614826,ERR1672787,SRR8353639,ERR563772,ERR676543,ERR1018898,SRR7475396,ERR388512,SRR8176651,ERR260197,SRR6412736,ERR2738147,ERR2893014,ERR748340,ERR1305043,ERR337997,ERR374731,SRR7895972,ERR906929,ERR2017631,SRR1491123,SRR1118598,SRR7077646,ERR1317727,SRR2135850,ERR3211915,SRR1564192,SRR532546,SRR6123250,ERR298810,ERR1283298,SRR1122556,SRR1461906,SRR088940,ERR573218,SRR10868683,SRR7413783,ERR2365101,SRR7800624,ERR343684,SRR7527839,SRR2188783,SRR6768313,SRR071576,SRR6901048,ERR1672750,ERR1487653,SRR6922605,ERR600646,ERR363344,SRR3944210,ERR2737893,SRR7284477,ERR1214645,ERR737448,SRR1159929,ERR1247842,SRR7522837,ERR998499,SRR3657564,ERR1214684,ERR1570914,SRR3765512,SRR1773048,SRR10190150,ERR3210007,ERR331277,ERR1734505,ERR1281474,SRR9268623,ERR1764172,SRR8086162,SRR5649223,SRR6170581,ERR1565054,ERR1555405,ERR909468,SRR1596665,ERR2970003,ERR435301,SRR7190115,SRR5631124,DRR090555,ERR460088,ERR656379,SRR7786781,SRR5215781,ERR051889,ERR387460,ERR3040386,ERR1023384,ERR3239925,SRR1106221,ERR702718,SRR5659129,SRR7233120,SRR605611,SRR2192737,SRR8185322,ERR2892246,ERR997514,ERR2532577,SRR8353927,SRR3285483,ERR755448,SRR7184395,SRR2246317,SRR2029224,SRR6412967,SRR1034159,SRR7942549,ERR433267,ERR2091262,SRR5633014,ERR414535,ERR972190,SRR533354,ERR193086,SRR390427,ERR1490619,SRR5017279,SRR7221417,SRR5342852,ERR2298581,ERR3372492,SRR5548213,SRR073230,SRR541069,ERR1541256,ERR737028,SRR10131152,SRR2131377,SRR1805583,SRR6231062,ERR3372446,ERR263971,ERR1733470,SRR5328409,ERR563848,SRR6323527,ERR2744622,SRR7413722,ERR302826,ERR2436239,SRR030067,SRR7471157,SRR7454753,ERR1510944,ERR1477464,ERR2890341,SRR3729226,ERR3870522,ERR2286560,ERR363882,ERR1728127,SRR7291017,ERR227039,SRR2243802,SRR8003701,SRR7456680,SRR6323431,SRR4346748,ERR2597454,SRR5328279,ERR1045629,SRR1814755,ERR1493042,SRR532654,ERR1728099,SRR7291643,SRR7010959,ERR414756,ERR2136683,ERR909222,SRR1492297,ERR1422680,ERR1430802,SRR7417307,SRR7183672,SRR6122206,SRR2225825,SRR6900937,ERR2632259,ERR2694291,ERR246935,ERR1564536,SRR7521189,ERR1192794,ERR298225,ERR3961650,SRR7077321,SRR1814398,ERR3902522,ERR1285928,SRR307279,ERR2737641,ERR1288129,ERR2190132,ERR1733029,ERR1575545,SRR5659637,ERR054695,ERR1349262,SRR7151636,SRR1995254,SRR9287487,SRR8353788,ERR2641562,ERR539825,ERR2987543,ERR2668440,SRR1735704,ERR133702,ERR370146,ERR1422569,ERR330882,ERR1230854,ERR2227522,ERR1235153,ERR3680230,SRR1570766,SRR2237807,ERR1285992,ERR419920,ERR2623227,SRR8090606,ERR2434450,ERR1320813,SRR2005900,SRR648665,ERR2694161,ERR343246,SRR2189036,ERR2891624,SRR8498667,SRR8069524,ERR338999,ERR1285475,SRR7226410,ERR562983,SRR5631921,ERR1509768,SRR1973742,SRR7716680,ERR272229,SRR7588343,ERR479374,ERR034068,ERR1492007,SRR7402045,SRR10277332,ERR2217848,ERR1497523,SRR3743991,ERR2436304,SRR3360274,ERR047162,SRR5251517,SRR6764122,ERR2232590,SRR2223141,ERR2435698,ERR2375222,ERR594376,ERR485776,ERR042152,SRR532501,SRR2562691,SRR8903223,SRR539927,ERR1487933,SRR7292872,ERR1477797,SRR7359052,SRR1970250,ERR1285071,SRR8804067,ERR1596761,ERR3669055,SRR7344590,SRR7119501,SRR7547817,SRR6486101,SRR532059,ERR1515260,SRR062495,SRR8503604,ERR501434,SRR10693875,SRR7537324,SRR8804676,ERR3239786,SRR5187524,SRR1969634,SRR1596679,ERR433187,ERR1282058,SRR1695746,ERR1280735,ERR025306,ERR1483206,SRR8439908,ERR3192387,SRR6927262,SRR497068,SRR3037407,ERR517394,SRR7140707,ERR340609,ERR364118,ERR2799736,ERR1272021,ERR3901319,SRR5193453,ERR3403121,SRR7049011,SRR015620,ERR716098,SRR5006336,ERR2889777,ERR1270946,ERR2607471,SRR10271677,SRR5054509,ERR2729527,ERR226405,ERR1241005,SRR7271410,SRR1763805,ERR1732800,SRR7458197,ERR1283534,SRR017956,SRR1522127,ERR1566001,SRR1969838,SRR7165613,ERR011280,SRR5342709,ERR1239023,ERR2540481,SRR1631503,ERR1480800,ERR2434985,ERR414293,ERR833607,ERR1494461,ERR845434,SRR1966466,SRR3224808,ERR1728110,SRR8552839,SRR7480359,ERR2726415,ERR117533,ERR2203370,ERR2750651,ERR1320801,SRR7082963,SRR017873,ERR2747544,ERR046146,SRR8809352,ERR1270476,ERR2892355,ERR1735109,SRR8083686,ERR737571,ERR2749043,SRR9189594,ERR2749070,SRR6173100,ERR449629,SRR1597860,SRR770237,SRR5893008,SRR9671205,ERR1480637,SRR8086532,ERR2738716,SRR1656042,ERR1727786,SRR9878336,ERR2833049,SRR6958473,ERR1733668,ERR425375,SRR5215840,ERR1242059,ERR2892679,ERR1514961,SRR3176136,ERR901984,SRR5944219,SRR6511440,ERR2607469,ERR3403194,ERR719821,SRR2178073,SRR7190577,SRR1384909,SRR5584713,SRR7942424,SRR1993463,SRR7504687,SRR6412599,ERR1374948,ERR1082980,SRR1655600,ERR751885,ERR054320,SRR6900738,SRR7992587,ERR190385,SRR1646426,ERR2090768,ERR2759563,ERR2090867,SRR10728036,ERR3901668,SRR5409149,SRR7167581,SRR6326040,SRR9659683,ERR326402,SRR7012065,ERR1285724,SRR7608047,ERR221454,SRR7403913,SRR5822055,SRR7822109,ERR1322222,ERR966723,ERR1427799,ERR1477478,SRR7949716,ERR2738614,ERR069926,ERR1289769,SRR7223105,ERR1316733,SRR10271783,ERR1324175,SRR8113686,ERR2749679,ERR720158,ERR164753,SRR2029232,ERR1625428,ERR1727976,SRR7204325,ERR1292759,SRR3632088,SRR5194473,SRR1614588,SRR6053004,ERR636231,ERR1625258,ERR905817,SRR6922665,SRR1649560,SRR1569937,SRR3729445,ERR502199,ERR1672774,ERR1570844,SRR541122,SRR2001697,SRR8078889,SRR2121468,ERR1563483,ERR1415626,ERR2041964,SRR4897826,SRR5220560,SRR7523769,SRR7418020,ERR228561,SRR532851,SRR5230117,SRR7183414,ERR1555531,SRR1571054,ERR343329,ERR039918,ERR540366,ERR026677,SRR7285483,SRR10131174,ERR744175,ERR3902660,ERR1270865,ERR2364709,SRR2194623,SRR7426505,ERR134875,ERR1473776,SRR1037835,SRR1967517,SRR7497155,ERR1515350,ERR2733189,ERR2108708,SRR1781969,ERR650978,ERR2853871,SRR6468565,SRR7647943,ERR1494569,ERR2195844,ERR2435879,SRR7540760,SRR7879520,SRR3189440,SRR5193151,SRR7285507,ERR1235715,SRR7885287,ERR1574330,SRR2222344,ERR1494863,ERR775485,ERR2245598,ERR708324,SRR7128232,SRR8199536,SRR1122690,SRR1598447,ERR054415,ERR172497,SRR7594085,SRR3049488,SRR1970240,SRR016856,SRR2243906,ERR1069045,ERR2649515,SRR10951637,ERR388515,ERR134668,ERR2090842,ERR1577343,SRR7072857,DRR002061,ERR1490405,ERR1507630,ERR3656074,ERR461081,ERR1491312,ERR1214475,ERR980203,ERR1498482,SRR5548561,ERR499395,ERR3060991,ERR1239238,SRR4787356,ERR2263542,SRR8803479,ERR1234284,SRR7547826,SRR3945222,ERR2663844,SRR7458708,SRR5018348,ERR3902537,ERR1487549,ERR449637,SRR6257492,SRR6768226,SRR4017885,ERR539606,SRR1963478,SRR051612,ERR1733724,SRR7528855,SRR10357755,SRR400704,ERR1100701,SRR061387,ERR751610,ERR1138759,ERR064449,ERR1510046,DRR111608,DRR018045,SRR2249303,ERR425391,ERR601008,ERR1240539,SRR7072855,ERR1727846,SRR1606395,SRR5865433,SRR8090676,SRR8365098,SRR3829512,ERR715224,ERR2663961,SRR2329878,ERR2738736,ERR502384,SRR7221115,ERR688425,ERR1242875,SRR1220005,ERR469637,SRR7172596,ERR025292,SRR1973676,ERR374753,SRR7367376,SRR533272,SRR5898930,ERR1239959,ERR1318156,SRR2029062,SRR4065651,ERR759105,ERR1236819,ERR1515352,ERR1509408,ERR1510431,ERR2004606,SRR6821788,ERR1995215,SRR1031654,SRR1034383,SRR528471,SRR2193924,ERR563886,ERR1795888,SRR6768212,SRR1814371,ERR1541551,SRR7783819,ERR2728806,SRR7417828,ERR343811,ERR2181718,SRR062360,ERR714734,SRR017472,SRR6482329,ERR352457,SRR2177646,ERR1497632,ERR1494631,ERR019757,SRR2131374,ERR1081501,ERR278903,ERR751992,ERR2737582,ERR3685427,ERR601118,ERR570361,ERR1481482,SRR2029490,SRR7367573,SRR8478934,ERR3901011,SRR1646026,ERR570371,ERR382015,ERR769196,ERR135836,SRR5008247,SRR7842583,SRR7190166,ERR1422388,ERR1625475,SRR1034629,ERR3479755,ERR481006,SRR5836887,ERR1271195,ERR551022,ERR1273397,SRR8198981,SRR3291021,SRR6898858,DRR111604,ERR066476,ERR2749211,ERR1659694,ERR1284947,SRR786338,ERR204063,SRR10272223,SRR7497722,SRR7841480,SRR7651047,ERR1239636,SRR4897453,SRR8090637,ERR775120,SRR2192738,SRR7903036,SRR7286899,SRR062400,SRR2227283,ERR2668499,SRR5676692,SRR017976,ERR1285700,SRR035348,SRR5168310,SRR386868,ERR600529,SRR10393581,ERR1272684,ERR257631,SRR6046853,ERR294181,SRR3731661,ERR3239792,SRR386809,ERR376923,ERR2433147,ERR562956,ERR1065954,SRR8437721,SRR1501623,SRR7184406,SRR8145285,ERR1566454,SRR1422881,ERR011332,ERR1624997,ERR3609960,SRR1031646,ERR2732492,ERR1511286,ERR2623489,ERR161021,SRR7427032,ERR349768,SRR7285447,SRR1804619,ERR197584,ERR226186,ERR211820,SRR6045630,SRR6240006,SRR8806405,SRR2237072,ERR360541,ERR2749234,ERR227002,ERR171142,ERR026157,ERR712534,SRR6048527,ERR2138571,ERR2396289,SRR8090654,SRR360839,ERR3402690,SRR2243644,ERR775153,SRR545234,ERR2932846,SRR7128256,ERR348987,SRR7769501,SRR10271943,ERR600446,SRR7414476,SRR7402355,ERR998576,ERR1236017,SRR7176275,ERR279226,ERR1507024,SRR7739459,SRR1870757,ERR1494821,ERR3860300,SRR5788343,ERR751718,SRR7290890,ERR830559,SRR1002817,SRR7417192,ERR775550,SRR6847343,ERR2718573,ERR863241,ERR2091298,SRR549565,ERR1507270,SRR7125634,ERR830693,SRR6111309,SRR061146,ERR2833069,ERR1595328,SRR015844,SRR8805111,SRR7236714,ERR037579,SRR6938312,ERR1349323,ERR755317,ERR3211877,ERR246697,SRR2072351,ERR2506118,SRR7540150,SRR3049678,ERR025897,SRR142746,ERR2729431,ERR3403286,SRR1518543,SRR8199600,ERR480756,ERR490655,SRR10272297,SRR3285419,ERR1234624,ERR1495497,ERR956291,ERR1506064,SRR5070852,ERR340643,SRR8198265,SRR7124795,ERR1191895,ERR1477348,ERR063828,ERR332193,ERR2757408,ERR059970,ERR2987542,SRR5144275,SRR7540735,ERR063642,SRR2081376,ERR637298,SRR1462570,ERR2718804,SRR5005438,SRR1157940,ERR063881,SRR7349241,SRR5379271,SRR2082079,ERR1230506,SRR6799254,SRR545457,ERR1488622,SRR1555743,ERR885813,ERR2020819,ERR349092,ERR587378,ERR085170,ERR1292780,ERR1737227,SRR7414806,ERR1281424,SRR7651026,SRR8086384,ERR425191,SRR3531026,SRR1765293,SRR9722580,ERR2909581,ERR1570032,ERR833445,ERR223674,SRR10271761,ERR1564875,SRR3210502,SRR8189376,ERR854879,ERR2435467,SRR7184171,SRR7359082,SRR1988462,SRR7787017,SRR3215425,ERR029100,ERR190480,ERR1541081,ERR562858,SRR1031502,SRR4897770,SRR3729403,SRR9158530,DRR018030,SRR1915779,SRR5588290,ERR018973,ERR425309,ERR1600651,ERR1492203,ERR117599,SRR3068682,SRR6044866,ERR279342,SRR2237619,ERR1477789,SRR2082956,ERR3053324,SRR11235392,ERR2760067,SRR1426536,ERR371809,SRR5189250,SRR1038185,ERR2729245,SRR1970271,ERR133887,SRR6179827,ERR1240801,ERR2435351,SRR3948472,ERR2434432,SRR5220312,ERR780237,ERR330491,ERR1510927,ERR433330,ERR3610141,ERR775791,DRR017728,ERR2799535,ERR2090425,ERR473357,SRR7106720,SRR9422741,SRR5633172,ERR636485,SRR1810515,ERR719658,SRR1438059,ERR062569,SRR2227643,ERR1565223,ERR2094658,ERR771052,ERR377160,SRR10537324,SRR5805511,SRR2143498,ERR1241901,ERR1477822,ERR1272811,ERR1240049,SRR6371710,SRR6062408,SRR3574633,SRR6787343,ERR376208,ERR3383523,SRR4897724,ERR2505810,ERR045819,SRR7285436,ERR2286318,ERR479357,ERR719994,ERR1280845,ERR340641,ERR563718,SRR11207778,ERR1235632,ERR2560695,ERR298645,ERR137024,ERR854983,SRR1632463,ERR3610121,SRR7992793,ERR1511573,SRR786048,SRR7754192,ERR2299567,ERR1735357,ERR1574255,ERR1282637,ERR117615,ERR1715359,ERR348954,SRR6918654,ERR3860244,SRR9671196,SRR918519,ERR718558,SRR6795060,ERR370074,SRR5876115,ERR3679800,ERR3901953,ERR1241337,ERR1510398,SRR7271253,SRR1106324,ERR2891301,ERR2890497,SRR8090735,ERR737079,SRR7457984,ERR030301,SRR8803165,SRR533887,ERR716323,ERR1082981,ERR279218,ERR1572984,ERR2174372,SRR641336,ERR2434845,ERR1281469,ERR1513229,ERR315822,ERR439314,SRR1561262,ERR211852,ERR1541089,ERR1024849,ERR3902411,SRR7956013,ERR985039,ERR1658049,ERR1723930,ERR330468,SRR3728902,SRR7588926,SRR10917977,SRR6172737,ERR1214534,SRR1518476,SRR533561,SRR7512946,SRR6919114,ERR377432,SRR533473,ERR1877894,ERR1600568,ERR2363161,SRR1067674,SRR6191319,SRR10604713,ERR573306,SRR6062396,SRR5991656,SRR3729342,ERR3524650,SRR5461659,ERR714612,ERR1482408,ERR589483,SRR1646242,ERR053014,ERR343011,SRR1521516,SRR918611,ERR1570234,ERR175916,SRR10051050,SRR1952908,ERR2709818,ERR2729370,ERR314195,ERR2988563,SRR4180890,ERR1573399,SRR353918,ERR353002,ERR1604233,SRR10356383,SRR7167525,SRR10618977,SRR5496890,ERR1272321,SRR5943516,ERR1228386,ERR117634,ERR1317158,ERR2364175,ERR3535786,SRR6748063,SRR2072287,SRR10232225,ERR1321099,SRR7204442,ERR2130809,SRR7540185,SRR8871464,SRR8599780,ERR1482856,ERR2216029,SRR7163887,SRR6716022,SRR3181001,SRR6111342,SRR1966636,ERR3336990,SRR10980177,SRR1106365,ERR1735388,SRR5063273,ERR633049,ERR2189921,SRR5660075,ERR502295,ERR068032,ERR1239093,ERR845889,ERR2090107,ERR1317971,ERR2676697,ERR1756478,SRR6484815,ERR277023,ERR316411,SRR6216795,ERR2241644,ERR1326070,SRR1966385,SRR6898937,SRR9321962,SRR1553801,SRR1614531,SRR7270894,SRR1597436,ERR2286344,SRR1569750,SRR1814760,SRR357361,ERR1282823,SRR7441414,SRR7300359,ERR1672417,ERR1490939,ERR1230540,ERR256902,DRR018451,SRR8545565,SRR10500299,ERR2750227,ERR1035837,SRR4065911,ERR600887,SRR7504236,ERR1488018,SRR6045399,ERR337870,SRR8071196,SRR1106260,ERR211627,SRR400878,ERR1727736,ERR1571010,ERR1511092,ERR2363791,ERR589704,ERR2602037,ERR044949,SRR2081216,ERR1489224,SRR2237818,ERR1877838,SRR1505456,ERR2892211,DRR001360,ERR1481182,SRR528329,SRR7884676,ERR1283699,ERR2375225,SRR7359602,SRR7081641,ERR1578481,ERR473453,ERR011111,ERR2436101,ERR425222,SRR2329939,SRR958974,ERR1566576,ERR016643,ERR388516,ERR067842,SRR1757778,SRR1034557,SRR2191127,ERR1759800,SRR6170596,ERR228629,SRR1073809,SRR5812339,ERR1734798,ERR1483011,SRR057662,SRR2223380,ERR2890882,SRR6919105,ERR755480,ERR1492022,SRR8543263,ERR771088,SRR1577781,ERR1195886,SRR5633162,SRR1637085,ERR1728148,ERR2892311,SRR1974025,ERR1008755,ERR1195539,SRR5296223,ERR2564970,ERR553193,ERR1477862,ERR2352041,ERR563935,ERR3061025,SRR9971452,ERR108703,ERR1727999,ERR2750162,SRR8804378,ERR1247722,SRR5194193,SRR7762741,ERR1324276,SRR1814259,ERR1497674,DRR148231,ERR1715498,SRR8144443,ERR018565,SRR2223584,ERR569219,SRR8893155,ERR1727342,SRR1966037,ERR321308,ERR1730437,ERR360387,SRR6323482,SRR2222083,SRR549702,ERR340637,ERR1565757,SRR1622826,SRR3728897,SRR6982829,SRR5024275,SRR1659028,ERR481023,SRR2222361,SRR5369653,SRR3578612,SRR6052802,ERR357452,SRR401024,SRR8530973,SRR755270,ERR1500722,SRR1631187,SRR10222099,ERR246647,SRR6310781,SRR5761593,SRR1449694,SRR2243564,SRR999208,SRR6045030,ERR107537,SRR062460,SRR7778157,SRR7295372,ERR176800,ERR1280674,ERR011266,SRR7842427,ERR1217036,ERR1292768,SRR7157802,SRR8317171,SRR6122154,ERR1155923,ERR901906,SRR2226228,SRR8428561,ERR979908,ERR1202075,ERR063923,SRR6449281,ERR1506172,ERR528310,SRR5405938,ERR708303,SRR3990972,SRR6945315,SRR7183814,SRR6045010,SRR9674135,ERR1570875,SRR6900351,ERR028268,ERR033192,SRR6484503,SRR1611855,SRR1965111,SRR7125650,SRR1462659,SRR1765385,SRR8806728,SRR6485980,ERR1242009,ERR2690474,SRR4136497,ERR3239869,SRR6901014,SRR643612,ERR460704,ERR486855,ERR2193699,SRR10728933,SRR1214484,ERR2932800,SRR1593410,SRR8523001,ERR1853168,SRR8280688,SRR7874271,ERR2435428,ERR1506565,ERR1498745,ERR1498492,SRR8071165,ERR1595419,SRR1491120,SRR1292334,ERR213267,ERR1952514,SRR6326148,SRR7664291,ERR1491840,SRR5812037,SRR532289,SRR3530521,ERR638350,ERR845839,SRR7655961,SRR6442964,SRR2248254,SRR1970566,SRR2156514,ERR1318185,SRR5070953,ERR3670967,SRR8145279,SRR5023712,ERR1490465,ERR1320838,ERR750745,SRR7176325,SRR10490596,ERR1491976,ERR1492112,ERR026160,ERR2363998,SRR7077829,SRR1215994,SRR533544,SRR9132389,SRR7645934,ERR3860773,ERR3004186,ERR026551,ERR1494177,SRR6412524,SRR10593669,ERR2719826,ERR360788,SRR341614,SRR7533364,ERR1191993,SRR6900969,ERR1659711,ERR330891,ERR3395876,ERR461535,SRR1656224,ERR1323875,ERR114929,ERR027564,SRR1814329,ERR1482492,ERR158620,ERR3560868,SRR539990,SRR1145944,ERR2364365,ERR909314,SRR1197080,ERR223608,ERR580448,SRR7539854,ERR1282480,SRR1034165,ERR026632,ERR2602197,SRR8353994,SRR1814788,SRR5220538,ERR054546,SRR8189383,ERR3597896,ERR1566061,ERR449579,SRR7187080,SRR2125017,ERR1271875,ERR485887,ERR1482329,SRR6181668,ERR1658537,ERR125220,ERR1280717,SRR1791632,SRR4070125,SRR7106764,ERR909275,ERR209727,ERR1659754,SRR2246294,ERR3322185,ERR161182,ERR1733992,SRR5005355,ERR552841,ERR569099,SRR7077717,ERR2089222,ERR925039,ERR737575,ERR107567,ERR1733390,ERR2710459,ERR980088,SRR8800614,SRR7403949,SRR7349336,ERR589414,ERR1317017,SRR5723850,ERR1733627,SRR6216826,SRR10026287,ERR1573341,SRR6429834,SRR1655546,SRR7159932,ERR1734281,ERR257381,ERR477246,ERR120137,ERR1497166,ERR3597838,ERR1284126,ERR2364540,ERR1487612,SRR7523115,SRR2135733,SRR6248917,ERR3372764,ERR1289802,ERR311306,ERR460618,SRR10403390,ERR1270356,SRR1655437,ERR1155894,SRR1657891,SRR1765025,SRR10124957,ERR586766,ERR1604008,SRR6944513,ERR1280899,ERR2749187,ERR376797,ERR1318229,SRR396841,ERR1952451,ERR2719852,SRR7504890,ERR1578407,SRR3574245,ERR352255,SRR4181569,ERR1891803,SRR6468562,SRR1197536,SRR8802586,SRR7688820,ERR279287,ERR1292742,SRR7278709,SRR1757434,ERR1240546,SRR1744038,ERR1735414,SRR7234615,SRR3116158,ERR3535791,ERR1479121,ERR161440,ERR1453514,SRR1952563,SRR2246193,ERR636234,SRR5230133,ERR1247571,ERR1242188,ERR3901233,ERR1241229,SRR1631518,ERR011830,SRR2550273,ERR234821,ERR3524426,ERR3411231,ERR1317240,SRR10824932,ERR1284569,ERR3860510,ERR1216963,SRR7408008,ERR2000751,SRR6793831,ERR2435399,SRR1967690,SRR9969003,SRR5788176,ERR559454,SRR7195283,ERR1541550,ERR039905,ERR377333,ERR279267,ERR063656,SRR7191734,ERR260205,SRR8198924,ERR540189,SRR8761885,ERR1492505,SRR7217717,ERR2204728,ERR052684,SRR1269380,SRR3658662,SRR4181478,SRR8181996,SRR1974035,ERR051850,SRR1034538,ERR479482,ERR193202,SRR8353786,ERR2227747,ERR1284532,SRR4068022,SRR061296,SRR7906272,ERR1326033,ERR601122,ERR302741,SRR8599079,SRR6257473,ERR2890008,SRR11075473,ERR3515860,ERR197645,SRR9697569,ERR2189953,SRR7479630,SRR7760710,SRR1002834,ERR1019191,ERR1672777,SRR1031941,SRR7262439,SRR6748199,ERR3684520,ERR2363709,SRR5642724,ERR1214430,ERR719076,ERR526061,SRR6486322,ERR1573379,SRR800524,ERR1283973,ERR1487427,SRR10036494,SRR7286486,ERR841892,SRR3728797,SRR3290153,ERR2867814,SRR4897459,SRR6248916,SRR7162300,SRR3321881,SRR3048569,SRR1982171,SRR7759876,SRR3286922,ERR1285013,SRR8554059,ERR2227617,ERR1509222,SRR7696900,ERR473465,ERR3209918,SRR7350802,ERR1316436,SRR2227850,ERR2241963,SRR10868785,SRR1571209,SRR1996195,ERR1287710,SRR7755744,ERR2531244,SRR7726381,ERR326618,ERR3860549,SRR3215757,ERR2737666,SRR1568919,SRR8104479,ERR245701,SRR7249852,ERR3679812,ERR2366755,ERR352720,ERR1483897,SRR7506457,SRR8701065,SRR9878113,SRR7741619,ERR3870506,ERR1317511,ERR1497438,SRR5060311,ERR448834,SRR8806526,SRR6580695,SRR5057222,SRR650054,ERR1326417,SRR1778450,SRR7174627,ERR332218,ERR657320,SRR1048309,SRR10051003,SRR8374310,ERR1671836,ERR3062141,ERR461848,SRR7478748,ERR1317911,ERR1066026,ERR1578475,ERR2738520,ERR480745,SRR7707778,SRR2223103,SRR2015082,ERR900210,SRR1564248,ERR675616,ERR190933,SRR7533398,ERR439585,SRR7257089,ERR1625182,ERR263712,ERR790222,SRR5216355,ERR1499335,ERR1008764,SRR5216179,ERR1081574,SRR7105216,ERR3040352,SRR3730759,SRR1162648,SRR7298411,SRR7641447,ERR2737857,ERR134771,ERR473466,SRR7183517,SRR5957760,ERR435552,ERR3402682,SRR5220454,SRR533446,ERR352484,SRR1051823,SRR6429804,SRR6986094,SRR2193857,SRR8090629,ERR110798,SRR5220820,SRR7826032,SRR1815387,ERR2227912,SRR1968377,ERR1202161,SRR7280903,ERR1497080,SRR925006,ERR1493728,SRR8809251,SRR7367565,ERR315686,SRR944616,SRR1643081,ERR570401,ERR1788677,ERR1283475,ERR1510468,ERR350401,SRR640324,ERR1498230,SRR6412367,ERR1415562,ERR026952,SRR5535877,SRR5947885,ERR3576700,ERR133708,ERR115009,ERR2227885,ERR1488536,ERR1563377,SRR5023889,ERR984413,ERR023377,ERR2008134,SRR7528135,ERR360950,SRR8457174,ERR1595409,SRR5632907,ERR702797,SRR5632973,ERR1735379,ERR260158,ERR016800,SRR7881662,SRR8269075,SRR7190036,ERR2089077,SRR5947590,SRR6046422,ERR2227738,ERR770988,ERR1273075,ERR1271145,ERR902034,ERR1498491,SRR7387510,SRR10418036,SRR7416143,ERR490629,ERR2818768,SRR8040841,ERR025028,ERR406414,ERR1734977,SRR7547818,SRR953562,SRR9003418,ERR2533759,SRR6029898,ERR1285968,SRR1980292,SRR3930068,ERR175850,SRR8090940,ERR1349245,SRR918528,SRR5806492,SRR7539594,SRR071297,ERR1491891,ERR1318216,SRR1073877,ERR670712,ERR2364337,ERR490417,SRR7984976,ERR715429,ERR779890,ERR2933004,ERR2193651,SRR8492362,SRR7890483,ERR751590,ERR1316741,SRR537904,SRR5631923,SRR3657900,SRR7230685,ERR1728796,SRR5495015,ERR2735926,ERR1066160,ERR601068,SRR7414433,ERR171220,SRR5193703,SRR062529,SRR7167528,ERR1236607,SRR2250253,ERR3685622,ERR1492987,ERR1493048,ERR1316775,ERR2785363,ERR1349329,ERR208569,ERR779920,SRR532493,ERR3409404,ERR2892909,SRR5006435,SRR7091832,SRR8424231,ERR1494931,SRR3131241,SRR7106746,ERR211668,SRR932074,DRR002034,ERR038619,ERR752272,ERR066466,SRR7408065,SRR3232051,ERR2094633,SRR8807648,SRR3731560,SRR7351304,SRR7521491,SRR7472644,ERR370227,SRR1212364,SRR7970888,SRR2195889,ERR758718,ERR085229,SRR8374304,ERR2190069,SRR1804186,SRR7187838,SRR1632985,SRR5788287,SRR5421987,SRR1563167,SRR3574654,SRR958303,ERR375547,ERR3410434,DRR002769,SRR2565994,SRR2245058,SRR7217740,ERR2690914,SRR7050050,SRR7170925,ERR1555330,SRR7249746,ERR331382,SRR3289809,SRR11167976,SRR7178182,SRR138232,ERR133779,SRR891922,ERR2533660,SRR6439945,SRR5951388,SRR1505009,SRR6257502,SRR2247150,ERR1504508,ERR356134,SRR5616826,SRR6799050,SRR6897658,ERR1487649,ERR633082,SRR2082949,SRR4345822,ERR527178,ERR026199,SRR7469098,SRR4295040,SRR6938615,SRR10417601,ERR086111,SRR6151613,SRR5307888,SRR10533088,SRR491293,ERR204054,ERR925569,ERR217401,ERR2889872,ERR1270834,ERR1727737,ERR854936,ERR2138096,SRR5063403,ERR1490585,SRR3049006,SRR7128216,ERR670842,ERR1481547,ERR060323,ERR1483190,ERR064740,SRR2536869,SRR9596677,ERR1024814,ERR1284027,SRR3049173,SRR2820664,SRR6079439,SRR1212352,ERR2728901,SRR5832127,ERR1251728,ERR1429107,ERR1453465,ERR018925,ERR029019,ERR3372485,SRR7451046,ERR485863,ERR2298601,ERR737081,SRR1038096,SRR8879025,SRR7058456,ERR3902320,ERR563903,ERR908564,SRR7471076,ERR210600,ERR1214535,SRR1562579,ERR751623,ERR502553,ERR3411443,ERR474353,ERR1279475,DRR065660,SRR1118560,ERR3229933,SRR8914644,SRR10872707,ERR115098,ERR600639,SRR7215529,SRR7298812,ERR1066176,SRR10271692,SRR532570,ERR2090076,SRR7415110,ERR1282842,ERR833567,SRR2001695,ERR3685574,ERR1238999,ERR1563534,SRR9304236,ERR1734985,SRR1967617,SRR7413718,SRR5805868,ERR340623,ERR2694319,SRR10325407,SRR7275062,DRR101366,ERR1735481,SRR5184660,SRR7539566,ERR1492606,SRR9067229,ERR1482093,SRR8804886,ERR2602210,ERR2538390,ERR326218,ERR720133,ERR2737735,SRR8809459,ERR374878,SRR7223230,ERR3239834,SRR3040089,ERR296607,SRR306692,SRR7418096,ERR1106761,SRR532983,ERR3902063,ERR2138015,ERR190370,ERR1573117,ERR1672788,SRR1049669,ERR3961304,SRR1047044,SRR153764,ERR1317762,ERR2435408,ERR033030,ERR2435452,SRR10251212,ERR3899929,SRR5124259,ERR2728863,SRR1747052,SRR7480290,ERR1374916,ERR845485,ERR1723847,SRR532538,ERR2749930,SRR1798189,ERR1573250,SRR1624862,ERR572674,ERR737333,SRR7521584,SRR633658,ERR2892872,SRR7077479,ERR1563165,ERR1204112,ERR461463,SRR1292251,ERR025371,SRR3405576,SRR8114755,ERR266534,ERR209304,SRR7469871,ERR1481411,SRR1958263,SRR545246,SRR1965241,ERR2932981,SRR527878,SRR1968660,ERR742955,SRR398936,SRR1655940,ERR1490736,SRR10279844,SRR6046729,SRR950943,ERR120046,ERR559441,SRR4292048,ERR1483155,SRR7949756,SRR6189748,SRR7284415,SRR2191949,SRR8003601,ERR3337576,SRR6898841,SRR5995912,SRR3731722,ERR3597891,ERR210621,ERR019390,ERR1483112,SRR1957990,SRR9903347,SRR1598601,ERR908589,SRR918270,SRR1813441,ERR714972,ERR1733091,ERR3682244,SRR1513456,ERR1735405,ERR1189817,ERR051983,SRR2193913,SRR7741606,SRR6918614,ERR1282280,SRR1958123,ERR3597938,ERR382102,SRR9071916,ERR1575195,ERR2197821,SRR8209852,ERR984380,ERR2891115,ERR563980,ERR2890621,ERR206107,ERR1492596,ERR2212851,ERR1497593,ERR086051,ERR539841,ERR1349069,ERR1564983,SRR5018253,ERR1478934,ERR321190,ERR1422454,ERR148454,ERR758770,ERR662311,ERR386758,SRR5070700,ERR1204832,SRR8691689,ERR2890779,ERR1788630,SRR125291,ERR461566,SRR2231783,ERR2737764,ERR708339,SRR8085967,SRR2029477,ERR1821418,SRR5364169,ERR845464,ERR2212881,SRR4181604,ERR2564017,SRR7800538,SRR8808816,ERR1565770,ERR1857023,SRR2015827,ERR418025,SRR7298322,SRR7523661,SRR6919450,ERR2729590,SRR7183513,ERR2891103,SRR7786737,ERR1108302,ERR1734242,SRR002535,SRR5823782,ERR370314,SRR306676,SRR7688654,ERR403209,ERR1735430,ERR1242501,ERR1488310,SRR1195654,ERR377139,ERR3684493,SRR6844967,ERR1483874,SRR11113076,ERR352517,SRR5892897,ERR1280660,ERR2433870,SRR2227585,ERR190976,ERR502920,ERR480665,SRR1804579,ERR1241473,SRR1813433,SRR7310561,SRR9699418,ERR317145,SRR1509793,SRR8176015,SRR7183293,SRR7417608,ERR2364527,ERR1234749,SRR089475,ERR1108287,SRR7214206,SRR1814266,ERR1734435,SRR1957998,ERR1273189,ERR314546,SRR7903038,SRR5281859,SRR4140239,SRR7053853,ERR1791507,SRR7443892,ERR2015986,ERR317039,ERR1573266,ERR302769,ERR211120,SRR9886097,ERR855362,ERR1492413,SRR7214216,SRR8127627,ERR2710992,ERR204187,ERR1572948,ERR716242,ERR1950862,ERR2397187,ERR206226,ERR3900019,ERR1625222,ERR658249,ERR420080,SRR7498063,SRR7283829,ERR1202351,SRR7183695,SRR6129247,SRR2163776,ERR1478269,ERR776013,SRR1970144,ERR3859514,SRR7093088,SRR1815979,ERR1477541,ERR3004172,SRR5588702,ERR1489148,SRR1203912,ERR656351,ERR1562655,ERR2788935,ERR855397,ERR1282602,SRR1969763,SRR5222826,ERR2363631,SRR7344633,SRR10038947,ERR1214557,ERR314378,SRR7369059,SRR2075027,ERR1494464,ERR375553,ERR1562878,ERR490831,ERR1571907,SRR1491488,SRR6045095,SRR1998990,SRR7966029,ERR1284725,ERR092364,ERR3403338,ERR1492017,SRR945938,ERR045653,ERR1480976,SRR5142149,ERR2533671,ERR1238981,SRR7223233,ERR388479,ERR330786,SRR8144431,SRR6908034,ERR1478315,SRR4786031,SRR1097808,ERR358543,SRR10533115,SRR7989841,ERR1279914,ERR2694374,ERR2749172,ERR1282688,SRR7662742,ERR1753455,SRR7176294,ERR3609928,ERR528306,ERR349057,ERR3372452,ERR360474,ERR2508911,ERR137803,ERR1218605,ERR2364951,ERR1510113,ERR3479748,SRR918590,ERR1482339,ERR2245602,SRR9661220,SRR9966450,ERR181981,ERR2506024,ERR737197,SRR5787736,ERR1251409,SRR5329243,ERR279501,SRR640350,ERR388290,ERR028080,SRR8291157,ERR1324189,ERR364055,ERR675662,SRR8354124,ERR1429762,SRR541159,SRR10271898,SRR5066090,ERR375175,SRR1122642,ERR716287,ERR1066337,ERR1541051,ERR3696592,SRR1031396,ERR2737753,SRR388776,ERR1228350,ERR331159,ERR349472,ERR1564183,SRR6003859,ERR2363435,ERR732814,ERR1235048,ERR2987830,SRR5220432,ERR1788669,ERR419959,ERR719367,SRR10584834,SRR2176275,ERR1491149,ERR2759503,ERR1572688,SRR7469909,SRR1569717,ERR370175,ERR2565001,SRR1955616,SRR540693,ERR925481,ERR1483234,ERR3682384,ERR363416,ERR1191962,SRR5660178,SRR7756486,SRR7286539,ERR2631800,ERR045932,ERR2799328,ERR182009,SRR7140628,SRR5805579,ERR1305110,SRR7501197,ERR370213,ERR755467,SRR1779151,SRR1422921,ERR1493194,ERR2833478,ERR2090006,ERR1239298,ERR586958,ERR1730274,SRR6164076,SRR5171472,ERR263801,SRR7286551,SRR7949742,SRR7175721,SRR5024469,ERR1625242,ERR3061906,ERR1489352,ERR2227500,ERR190489,ERR209288,SRR7688379,ERR2729190,SRR2237622,SRR7013038,ERR352520,ERR525771,ERR272210,SRR1182720,SRR7453062,ERR046075,SRR533162,ERR363388,ERR039492,SRR1814711,SRR5216515,SRR1655800,ERR341123,ERR494624,ERR1478444,ERR051985,ERR1995303,DRR171676,SRR1565912,ERR352254,ERR363256,ERR885742,SRR3539599,ERR343218,SRR5665995,ERR1045318,ERR1240291,ERR3684476,SRR7539592,SRR6052781,ERR092331,ERR1322223,ERR352701,ERR065320,ERR349502,ERR1504224,ERR1281913,SRR10868718,SRR6966978,ERR751410,SRR1118670,ERR1497958,SRR6486089,SRR3096034,SRR7187842,ERR1202138,ERR2932828,ERR419319,ERR2078399,ERR024779,SRR1765306,SRR8498684,SRR6045752,SRR784400,ERR108047,ERR1563515,ERR279092,SRR1031266,SRR7172251,SRR3729063,SRR6457749,SRR6898396,ERR671107,ERR690903,SRR6919438,SRR1653448,ERR376640,SRR11143974,ERR2611808,SRR8145295,ERR2203412,SRR1655585,ERR1756555,SRR11047320,ERR1280236,SRR918224,ERR1236190,ERR2650720,SRR7358352,SRR1559009,ERR461067,SRR7172302,SRR8807443,ERR052463,ERR321471,ERR353209,SRR8086142,SRR1966757,ERR163871,SRR8086166,ERR1284514,SRR1038203,ERR2146821,SRR8498340,SRR9985616,ERR2738629,ERR1240698,SRR1804298,SRR10971968,ERR2623699,SRR8498150,ERR1563729,SRR7270908,ERR3061956,ERR435431,ERR525802,SRR5216545,SRR8494965,SRR2056989,SRR445510,ERR1065936,ERR2000651,SRR4069903,ERR830476,SRR1159677,ERR1270705,ERR3141839,SRR5288070,SRR7190600,SRR8090652,ERR064001,SRR1607139,ERR984822,ERR552770,ERR1564491,SRR7850079,SRR924974,SRR3439256,ERR025025,ERR2232688,ERR388298,SRR1799423,SRR2250664,ERR063507,ERR1065912,ERR2138360,ERR477003,SRR6003569,SRR10694207,SRR5500504,SRR7166850,SRR835355,SRR6039458,ERR211900,ERR702464,SRR5632967,SRR3729023,SRR7193035,ERR1734381,ERR1265336,ERR1325418,SRR1170882,SRR2724152,SRR8706042,ERR461372,ERR1283149,ERR1035853,ERR1015393,ERR054487,ERR1282826,SRR5008237,SRR018994,SRR8100769,SRR1118530,ERR1837128,SRR7304436,SRR541235,ERR023767,SRR10244649,ERR1284175,ERR2853762,ERR670785,ERR987293,SRR5720301,ERR029984,SRR391864,ERR540313,ERR1197571,SRR1979048,SRR7165517,ERR1284450,ERR1241713,SRR1598087,ERR540338,ERR052485,ERR3192329,ERR1273327,ERR540336,ERR1514980,SRR1212202,DRR148317,SRR7278105,ERR656382,ERR028590,ERR1202423,SRR5081398,SRR486884,ERR3860020,SRR061162,SRR8189360,ERR2352222,SRR7783991,SRR569362,ERR1320818,SRR6787684,SRR2176223,ERR1732451,SRR5633090,ERR2091211,ERR688503,ERR418950,SRR1490853,ERR494855,SRR4048677,SRR1292314,ERR1065295,ERR759049,ERR1575450,ERR751456,SRR8172383,SRR3286822,ERR855168,SRR1970223,SRR3948088,ERR052279,ERR3337643,ERR1230852,ERR2212933,SRR6399712,ERR732916,ERR200021,SRR1963144,SRR8074919,SRR1632836,SRR4786910,SRR2239778,SRR1266041,SRR2187636,ERR1285062,SRR8086490,SRR1175829,SRR6766897,SRR7245754,SRR1969966,DRR002059,ERR319575,ERR480577,ERR1495204,SRR016799,ERR2020034,ERR052145,ERR016842,ERR2538408,SRR7275103,ERR997641,SRR10872268,SRR7456765,ERR439164,ERR017077,ERR1563260,ERR2089628,ERR1493837,ERR175927,SRR2176211,SRR1646256,ERR1570734,ERR654278,SRR3574229,SRR6323373,SRR5990927,SRR1501480,SRR8784742,ERR1271131,SRR5194191,ERR718996,ERR1569629,ERR885337,ERR909135,ERR1764145,SRR5450546,ERR908864,ERR264544,SRR5395963,SRR2249153,ERR351567,SRR3578628,SRR8204564,ERR1453792,ERR956302,ERR1503947,ERR1282681,ERR425614,ERR984927,SRR000043,ERR2217902,SRR5220923,SRR6938355,SRR2245586,ERR052352,SRR1803841,ERR2564975,SRR10271963,DRR148303,ERR559308,DRR120616,SRR10272196,SRR528453,ERR716267,ERR066365,SRR6658348,DRR148355,ERR1499420,SRR10586148,SRR7107008,SRR2223196,ERR187440,ERR553919,SRR275645,SRR5643033,ERR374647,SRR7168049,ERR924737,ERR314141,SRR7280776,SRR8884607,SRR6207500,ERR067655,ERR908642,SRR5204357,SRR958381,SRR2857711,SRR6668082,SRR2480645,SRR1952529,ERR1504594,ERR1415635,ERR1234003,SRR6900333,SRR1614611,ERR540321,SRR1686015,ERR352683,SRR7992527,ERR1479218,ERR178794,SRR5115417,SRR540895,ERR1479108,SRR7280912,SRR7504908,SRR7251542,ERR737292,SRR1952755,ERR3610125,SRR3574281,SRR5990272,SRR7416132,ERR1734960,SRR7501193,SRR8199180,SRR6446759,SRR5195295,ERR2506493,SRR6466200,SRR6184839,SRR1505032,ERR1482946,ERR1604275,SRR5436278,ERR1493584,ERR369308,ERR1478270,ERR1728858,ERR1494042,SRR6241931,SRR949385,SRR8189541,SRR6837559,ERR495019,SRR8086336,ERR714741,ERR1595563,ERR480777,SRR7176633,ERR1571081,SRR6074633,ERR1671745,ERR2607410,SRR7221251,ERR1264886,ERR2274840,SRR10403857,ERR117484,SRR063911,ERR1507172,ERR2089845,ERR984995,SRR2227738,ERR133770,ERR775970,SRR2250659,ERR2892770,SRR8434881,ERR1108978,ERR480711,ERR3402774,SRR5330555,ERR2690140,ERR190391,SRR2243485,ERR148295,SRR3049638,ERR1569734,SRR7176490,SRR7687699,ERR1292830,SRR8701062,SRR1980377,SRR8807903,ERR1326603,ERR064841,SRR1300683,SRR1805600,SRR8097545,SRR5297130,SRR1513422,ERR688511,ERR1676591,DRR148143,SRR7873819,ERR1732486,ERR984816,SRR7280894,ERR1292875,ERR1279871,SRR3731725,SRR7523057,ERR434888,ERR314527,SRR7822088,SRR6876207,SRR7495804,ERR1204111,SRR5328277,SRR6178850,SRR1967230,ERR552379,ERR1787898,SRR1946905,SRR1501686,SRR631732,ERR714286,SRR7992360,ERR278968,ERR2227350,SRR3055289,SRR6484643,SRR7986266,ERR1569998,ERR1289712,SRR6724059,ERR2525496,ERR109257,ERR750986,SRR1561291,SRR6293295,ERR2729208,SRR8113562,ERR2892976,ERR479113,ERR1478736,ERR1571614,ERR1564821,ERR123874,ERR1758941,ERR1211722,SRR7533224,SRR6170590,SRR2839862,ERR750772,SRR6485676,ERR357568,ERR438984,ERR1281627,SRR2002729,ERR1241559,SRR7480274,ERR731077,SRR6052779,ERR2694575,ERR2090553,ERR2719620,ERR339028,SRR1212541,ERR2241807,ERR1191926,SRR5470257,ERR249228,SRR6218631,SRR9214332,ERR1511604,SRR533506,ERR3402730,SRR7821635,ERR027589,ERR3211499,SRR4639778,ERR1570926,ERR2889990,SRR5193552,ERR1480830,ERR340614,ERR3141824,SRR1816043,ERR2719245,ERR2987854,ERR3321975,SRR7539789,SRR7416062,ERR302716,ERR3964677,SRR826449,SRR5405707,SRR6299397,ERR909122,SRR1631342,SRR1601822,ERR1007499,SRR6045345,SRR7087341,ERR3218163,ERR1270475,SRR3481044,SRR10693694,ERR636463,ERR1305124,ERR266410,SRR7124858,SRR407688,ERR418409,SRR8210443,SRR639482,SRR10175903,ERR257477,ERR343798,ERR1322429,SRR2005455,SRR3453152,ERR1788083,SRR1030815,SRR7993233,SRR8534963,ERR350384,SRR6039459,ERR115094,ERR2891866,ERR1787731,ERR3402788,SRR8903140,SRR3663455,DRR021662,SRR8802415,SRR5071019,ERR2759680,SRR2224242,SRR7469893,SRR1815554,ERR474213,SRR5832163,ERR1280105,SRR1614787,ERR2750193,ERR2694456,ERR317046,ERR2299474,ERR051978,SRR6920451,ERR025710,ERR909393,ERR975289,ERR634968,SRR290508,ERR460238,ERR1569797,ERR976520,SRR1918972,SRR7993566,ERR011223,ERR2748987,ERR2690269,ERR2216033,SRR5892839,SRR7892324,ERR862411,ERR2892056,ERR715816,SRR099252,SRR7175982,SRR7223417,SRR7783729,SRR7444057,ERR1235886,SRR10322916,SRR7519537,ERR1483243,SRR1645200,ERR1239503,ERR3341350,ERR375392,SRR1993619,SRR4195725,ERR028935,ERR502374,ERR1514943,ERR1487997,ERR885008,SRR7842542,SRR1803833,ERR2505800,ERR2607450,ERR134382,ERR1242266,ERR1281847,ERR1317454,ERR3901430,ERR736746,ERR551783,SRR7453061,SRR6179350,SRR4180823,ERR3061543,ERR2932898,ERR045848,SRR2481191,SRR1577778,SRR10392503,SRR2244891,ERR2091190,ERR2016270,ERR369044,ERR3239814,SRR4788364,ERR208368,SRR1970257,ERR434983,ERR469642,ERR1496816,ERR108050,ERR1499097,ERR449844,SRR9720432,SRR533258,ERR2091175,SRR7350583,ERR425929,SRR064202,SRR7474641,SRR6184761,ERR736739,ERR386271,SRR1999892,ERR676489,SRR1803365,SRR7662674,ERR317044,SRR755334,ERR1857026,ERR479599,ERR1733300,ERR1273158,SRR2228661,SRR7426965,ERR867551,SRR1966402,ERR1236052,ERR750755,SRR5328295,SRR10271668,SRR6956669,SRR1967082,ERR2433811,SRR1804912,ERR1326818,SRR10513292,SRR8902172,SRR7688704,ERR278987,SRR8843789,SRR5043009,ERR946749,SRR1969980,SRR7589399,SRR7417919,SRR7064912,ERR251803,ERR264000,ERR1800820,ERR528294,SRR7519553,SRR5632952,ERR163425,ERR321373,ERR1541483,SRR9304217,ERR1504596,SRR962010,SRR2053276,SRR7439357,ERR2506179,SRR7167731,SRR1174993,ERR117628,SRR8498465,ERR3654776,ERR1230792,ERR1541240,ERR671124,SRR6122135,SRR6184706,SRR1046977,SRR7166870,SRR3290024,ERR1569864,ERR862285,SRR1197061,SRR653185,SRR5007159,ERR460292,SRR7344641,SRR1946930,ERR2833123,SRR3313965,ERR1499051,SRR10813961,ERR1327198,SRR7417832,ERR1066050,ERR011576,SRR062050,ERR2093330,ERR1508928,ERR1321496,SRR7184575,ERR386350,SRR2533340,ERR1283679,ERR2433857,ERR054432,ERR1321773,ERR2093382,SRR532237,ERR1491631,ERR1511409,SRR5935055,SRR7187916,SRR496506,SRR1564257,ERR583997,SRR036207,SRR7208634,ERR085009,ERR1239177,ERR1065143,SRR1205250,SRR6868294,ERR144801,SRR6173156,ERR163354,SRR7688457,ERR227065,SRR3715416,ERR516713,ERR1240883,ERR064448,ERR1214394,ERR3902354,SRR7151551,ERR1478959,SRR8803574,ERR051847,ERR701850,ERR279623,SRR1106451,ERR1317625,ERR1570271,SRR5070829,ERR1236236,ERR377380,SRR7756290,SRR4070144,ERR433185,SRR784219,SRR6821844,SRR8325499,SRR1657866,ERR2227783,SRR7183489,SRR2586125,SRR7540858,ERR2663617,SRR6690684,ERR485889,ERR1733289,SRR8804782,ERR2189830,ERR264254,SRR7124676,ERR460710,ERR1430400,ERR1566446,ERR841861,SRR8756279,SRR7304297,ERR867519,ERR1322254,SRR7850530,SRR528448,ERR3211855,ERR2433627,SRR1982150,ERR1493677,ERR1600691,SRR8127591,ERR349378,SRR1645454,SRR017458,ERR855426,SRR1974142,ERR376851,SRR5583134,SRR7885217,SRR6451988,SRR1816643,SRR6924097,SRR7155829,ERR701833,SRR6052856,ERR1322347,ERR2270856,ERR360779,SRR5328520,SRR7127897,SRR3284829,SRR1624852,ERR2799674,ERR2853655,ERR3306668,SRR1536826,ERR632964,ERR845902,ERR600563,ERR046356,SRR1598374,ERR1877927,ERR2719786,SRR3169068,SRR10359906,ERR187450,ERR1374898,SRR532072,ERR1285288,ERR2892725,SRR9188662,SRR3826988,ERR1234586,ERR1239065,ERR033956,ERR2854256,SRR6252858,ERR589380,ERR589391,ERR2091093,SRR5240754,ERR1241590,SRR7190401,ERR2225320,SRR7285697,ERR1509387,SRR2244369,SRR7533545,SRR3098645,SRR2049196,SRR1514995,ERR688565,ERR3029117,ERR540694,ERR298768,ERR1279550,ERR1791600,SRR1631340,ERR1375005,SRR2082271,SRR8525984,ERR085245,ERR2836349,SRR5193977,SRR6164670,ERR439844,ERR712764,SRR1957776,ERR751918,SRR2222105,ERR1509798,ERR2691170,SRR8498741,ERR1284004,ERR1217123,SRR3322211,ERR2089941,ERR748285,ERR1491026,ERR2506306,ERR956126,SRR6051963,SRR7867148,ERR1482648,ERR737340,ERR1787697,ERR1515096,SRR5017077,ERR3395745,SRR7351313,ERR349766,SRR1037994,SRR1050527,ERR357610,SRR2194948,ERR1286046,ERR3699139,ERR2892020,SRR10870995,SRR324760,SRR7986803,ERR490893,ERR2892048,SRR528491,ERR1204938,SRR4136528,ERR449469,SRR4184737,SRR6748114,ERR744198,ERR2612056,ERR1481416,ERR3395507,ERR2650726,SRR6237661,SRR5239138,ERR363932,SRR6108655,ERR1189825,SRR1804389,ERR2138207,ERR374714,SRR8069422,SRR7765342,ERR211639,SRR7761335,SRR7351573,SRR1804623,SRR7451140,ERR192043,SRR6219412,ERR3341342,SRR1968482,SRR1982158,ERR349463,SRR1815162,ERR1281216,SRR5070816,SRR11237049,ERR425471,ERR1316592,SRR8084329,ERR176654,SRR2043310,SRR8334317,SRR6919396,SRR3049052,SRR4175519,ERR2737525,SRR8090546,SRR6870252,ERR052071,ERR1573127,SRR346687,SRR7407881,ERR352939,ERR670807,SRR9878332,SRR6847339,SRR2082216,SRR2248552,ERR1191861,ERR1235766,ERR2663725,SRR6332192,ERR1317445,ERR1069409,ERR732854,ERR1285304,SRR001585,SRR7290916,SRR1576235,ERR2750409,ERR1349123,SRR7632639,SRR1566215,ERR714152,SRR7346511,SRR1206145,ERR045929,SRR10727904,SRR1655878,SRR6323316,ERR1236146,ERR744275,SRR2188455,ERR884786,ERR2622815,ERR425090,SRR1804664,SRR5194126,SRR7662673,ERR1273154,SRR5005283,ERR2508885,ERR2506424,SRR6981270,SRR8071136,ERR501528,SRR2241309,SRR5907254,ERR1478973,ERR1494284,ERR3411085,SRR7280770,ERR2298580,ERR3479258,SRR7077223,SRR10844079,ERR601033,ERR2738960,ERR1507451,ERR2601763,ERR2749147,ERR1480357,ERR586740,ERR045918,ERR1490783,SRR580892,SRR4101358,SRR5041656,SRR2086557,SRR6919730,ERR1753387,SRR6451753,SRR6266117,SRR1974129,SRR8884525,ERR715106,ERR1507365,SRR2250613,SRR6726529,SRR5788065,ERR271239,ERR1242028,ERR349543,SRR8084297,SRR8144653,ERR752291,SRR5129153,SRR8086098,ERR1065438,SRR1107435,SRR7286166,ERR3048109,SRR7284878,SRR5429472,ERR600351,ERR434935,ERR1192120,SRR1597350,SRR8509904,ERR1494769,ERR1251711,ERR525838,ERR845481,ERR042734,SRR5070954,ERR675563,ERR573358,SRR2194545,SRR1804917,SRR10484627,SRR386824,ERR855407,ERR338261,ERR525850,SRR6668085,SRR1968648,SRR5429476,ERR716322,SRR6359242,SRR6929992,SRR6386519,SRR7123277,SRR6045922,SRR6996243,SRR1980353,ERR115055,SRR139016,SRR8862007,ERR376980,ERR1482998,SRR2093878,ERR1035851,ERR1285698,ERR1541162,ERR439549,SRR7503327,SRR8634402,SRR5585181,SRR1570096,SRR1958138,SRR6046093,ERR1282303,SRR2819363,ERR2757404,SRR2225840,ERR1555419,ERR1504179,SRR8071396,SRR7880201,ERR278463,SRR1816698,ERR108399,SRR1631192,ERR1564185,ERR1430964,ERR1495031,ERR211130,SRR5052604,ERR1563275,SRR7191709,SRR1967736,SRR7458773,SRR3663410,ERR2435068,SRR7825327,SRR061141,ERR1756569,ERR160942,SRR7992365,SRR062280,SRR7545612,ERR1317273,SRR5159879,SRR6938606,SRR8071957,ERR1570565,SRR7090655,ERR3409416,ERR458084,ERR3598048,SRR6724117,ERR2623262,SRR1528530,SRR7186670,ERR1505985,SRR7082119,ERR163411,SRR6170173,ERR1106764,SRR1947033,SRR6945308,ERR1727526,SRR8185612,ERR377225,ERR2693362,SRR8090976,SRR8926806,SRR1655687,SRR7058431,ERR031073,ERR1509559,ERR481217,SRR5005303,ERR2225331,ERR589698,SRR3720457,SRR533526,SRR8808010,ERR1489037,SRR3663421,SRR8090761,SRR10448262,ERR502911,SRR7457949,ERR048522,ERR2815520,ERR1572940,ERR3403147,DRR021823,ERR331149,SRR5216311,ERR403374,ERR1563465,ERR279602,SRR8749128,SRR6750672,SRR1815664,ERR1480594,SRR4787755,SRR1657811,ERR181759,ERR460319,ERR3217774,SRR6045948,ERR2433631,SRR7077781,ERR033029,ERR1284391,ERR3902506,SRR7499439,SRR2155532,SRR549688,SRR8199655,ERR2933088,ERR1570381,SRR7221747,ERR1507153,SRR8293494,ERR1952529,SRR6169237,SRR8078865,SRR1031627,SRR6900335,ERR1499249,SRR6185020,ERR1282604,SRR6323092,ERR847192,SRR7172248,ERR191739,ERR1320700,SRR5329223,SRR1586297,SRR7189990,SRR1765352,ERR1230734,SRR6922739,SRR6359247,SRR5184666,ERR1506484,SRR7145608,ERR587431,ERR352873,SRR3194544,SRR1815133,SRR2975970,SRR8071152,ERR363994,ERR3901195,ERR502188,ERR718209,SRR5633067,SRR3729462,SRR3322071,ERR473712,ERR1217201,SRR070011,SRR5220893,ERR1625368,SRR8514773,ERR330769,SRR1598178,ERR2719148,ERR600926,SRR3574815,ERR1766969,ERR1271970,ERR507307,SRR7190510,ERR1497530,ERR479104,ERR1481180,SRR4195641,ERR1228329,ERR1499032,SRR8208029,ERR1575535,ERR980087,ERR490853,ERR1234679,SRR8805058,ERR036222,SRR8803313,SRR10227599,SRR1505067,SRR5216619,ERR2434627,ERR2738104,ERR1569819,SRR4432306,ERR2364555,ERR461173,SRR8086391,SRR7221529,SRR7217891,ERR485194,ERR2663925,ERR1495453,SRR1145956,ERR182072,SRR5070935,ERR434270,SRR5895942,SRR5063829,ERR1481355,SRR1622912,SRR5632933,SRR6164680,ERR1488042,SRR10872267,ERR712629,ERR1024672,ERR226156,ERR909145,SRR2237541,SRR6784092,SRR7506926,ERR126909,SRR5216170,SRR192674,SRR5070833,SRR7516672,ERR1877833,SRR1960565,ERR1727581,ERR054207,SRR2082319,ERR559434,ERR2524982,ERR191802,ERR340771,SRR6919813,SRR6768254,SRR6938285,ERR263911,ERR3372599,SRR7458587,ERR1491334,SRR7209570,SRR638861,ERR211855,ERR1487835,SRR6847378,SRR1653438,SRR922575,SRR386856,SRR1969657,ERR1481178,ERR033107,SRR7538004,ERR2602180,SRR6680609,SRR7304513,SRR4345723,SRR4140132,ERR208400,ERR748088,ERR2433909,ERR052345,SRR7628023,ERR1243034,ERR752058,SRR2081240,ERR3859208,ERR1480480,SRR6180854,SRR3730853,ERR1604096,SRR4181479,ERR193294,ERR067627,ERR775089,SRR528125,SRR4090973,ERR351266,ERR1755725,ERR1326505,SRR1097806,SRR3049557,SRR8543201,SRR11195312,ERR1239155,SRR1544221,ERR2738855,SRR7280800,SRR7736025,ERR1279349,SRR2199118,ERR376843,ERR1873682,SRR10272027,ERR1574227,ERR357676,SRR7285765,ERR586975,SRR7665387,SRR958540,SRR1203043,ERR1493038,SRR6757615,SRR2081308,ERR029329,SRR059236,SRR2157044,ERR527013,ERR063668,SRR5584844,SRR8808655,SRR3394884,ERR210216,SRR7218869,SRR7759884,ERR1482449,ERR1325232,SRR5387066,SRR7993197,SRR6686808,ERR833516,ERR1482011,SRR6046567,SRR5337487,SRR8069288,ERR448965,SRR3049138,ERR210693,ERR1505997,ERR553341,SRR7456968,ERR1239457,ERR1322318,ERR1325947,SRR5926956,ERR125343,SRR307239,SRR7184114,ERR2093418,SRR8806767,ERR1326348,SRR4788253,ERR321018,ERR908551,ERR2216393,ERR246759,SRR6323143,SRR8930533,SRR6898446,ERR2364775,SRR5585291,ERR1023509,SRR8093924,SRR10366840,ERR331475,SRR7286856,ERR1487976,ERR695630,ERR085211,SRR3049448,SRR5865033,ERR311063,ERR751195,ERR086234,SRR1611547,SRR7610638,ERR1482196,SRR5216143,ERR2718515,ERR563807,ERR2749714,ERR419129,SRR2244031,ERR2138377,SRR8416227,ERR1490441,SRR396601,ERR759159,ERR360249,SRR8437753,ERR064434,SRR6442985,SRR8509427,ERR1100463,SRR640438,ERR3409181,ERR1473752,SRR1966886,SRR2232004,ERR2833088,ERR1574205,ERR419694,SRR5361066,ERR2833447,ERR067885,ERR703006,ERR1281302,SRR8090943,ERR3409439,ERR271221,ERR2091136,ERR1753466,ERR976445,SRR4787175,ERR2750819,ERR1024760,SRR7426446,SRR10166341,ERR337876,ERR331411,ERR1733368,ERR1009134,ERR751664,ERR1569664,SRR953861,SRR1481706,ERR2623511,SRR6877342,SRR6800331,SRR2583988,ERR377334,ERR011179,SRR10272171,SRR1606523,ERR1574138,ERR369379,ERR1241370,ERR847246,SRR7408014,ERR1102366,ERR670825,SRR8498431,SRR5070726,ERR867560,SRR10384076,SRR7549079,SRR6748035,ERR211671,ERR260253,SRR6052833,ERR208553,ERR461430,ERR1334285,SRR9621179,SRR7750072,ERR025697,ERR1494256,SRR9674161,SRR2188206,SRR7547289,SRR7359031,ERR2146844,ERR1283516,SRR8498573,SRR3285362,ERR2194197,ERR033851,ERR2889717,ERR1565588,ERR1764326,ERR1240957,ERR2433739,SRR10709262,ERR2216371,ERR1285791,ERR3218126,SRR7294498,SRR2081563,ERR1482024,ERR2112171,SRR7140676,ERR1239720,ERR403305,ERR719198,SRR1614582,ERR2227808,ERR1230639,ERR1498428,SRR6015047,SRR3742263,ERR1259763,ERR2739177,ERR1477335,SRR7300393,ERR025795,SRR1631489,SRR6181306,SRR7656151,SRR7892427,ERR1492594,ERR1283186,SRR6327945,ERR1250936,SRR1162516,SRR8090521,SRR057694,SRR6819276,ERR031097,SRR958621,SRR6845456,ERR2016636,ERR636057,ERR2138273,SRR7051275,ERR1493282,SRR3394753,ERR246777,ERR1791611,SRR1995981,SRR2960519,ERR1234812,SRR088838,SRR6922510,ERR1239438,SRR8086131,SRR10130126,SRR5017982,SRR3884960,SRR7688823,ERR377304,ERR1735138,SRR1569994,ERR1281568,ERR3682328,ERR1478320,SRR7402375,ERR237606,SRR4176995,ERR1236657,ERR406450,SRR1461846,ERR1196012,SRR1646285,SRR6184884,ERR026117,ERR1481976,SRR6456796,ERR1499489,SRR924941,SRR1207550,ERR1325501,ERR2221158,SRR7651045,SRR6900921,SRR1034381,SRR8803581,ERR2738762,SRR7833084,ERR1285736,ERR3597787,ERR1279961,SRR7417246,SRR1645562,ERR2016501,SRR5328282,SRR8298860,ERR028806,SRR7310589,ERR480573,ERR271341,SRR1803853,ERR2619763,ERR418521,DRR033851,ERR477193,SRR5159151,ERR038083,SRR7284808,SRR6011651,SRR7474989,SRR2134677,ERR2891694,ERR352167,ERR715370,SRR1038140,SRR5052605,ERR1326578,ERR1572855,ERR676576,SRR958240,ERR1065139,SRR6486236,ERR1282254,ERR580490,ERR445298,ERR163439,SRR1908927,ERR493468,ERR3029171,ERR1490710,ERR223619,ERR349161,SRR3465411,ERR969394,SRR1635075,ERR2649603,ERR2436192,SRR954935,ERR1259945,SRR7175941,ERR1498584,ERR439113,ERR1326183,ERR1795877,ERR1415544,SRR5168380,SRR8086144,SRR6045217,SRR1511502,SRR6727964,ERR278682,ERR2690255,ERR1489304,SRR1783224,ERR1566015,SRR5859334,SRR7140362,SRR5648495,SRR7058474,SRR5018376,SRR6651172,SRR9988343,SRR1214757,ERR2737727,SRR6155245,ERR1493436,ERR1541490,SRR8482145,SRR3057348,ERR2731302,SRR1034422,ERR2663953,ERR737227,SRR6045992,SRR7077470,ERR3467396,SRR5605808,SRR8538926,SRR10019345,SRR7275012,ERR716214,ERR386482,ERR697261,ERR1728263,ERR946742,SRR7458516,ERR343840,ERR1624924,ERR1010147,ERR051813,SRR1646037,SRR8383985,SRR1060579,SRR061498,ERR2434372,ERR107450,ERR780198,SRR3729485,SRR6819264,ERR2988739,SRR539570,SRR1653383,ERR2719048,SRR7351616,ERR461828,SRR8498678,ERR1324487,SRR2822460,SRR7911493,SRR10763398,SRR7230701,ERR3859195,ERR3963491,ERR1493970,SRR024157,SRR5369572,SRR6191606,ERR1202589,ERR1563289,ERR737122,ERR3654819,SRR6390692,SRR7511776,ERR1571786,ERR1234302,ERR1507749,SRR7275138,ERR360827,ERR2892419,ERR1191976,ERR1322284,SRR341708,SRR1960256,ERR1316763,ERR925037,SRR1795967,ERR708397,SRR5178023,ERR1658672,SRR6202093,ERR1728951,ERR046155,SRR7427021,ERR460960,ERR1283714,ERR346649,ERR460956,ERR343320,SRR7094188,SRR7369906,ERR2641595,ERR1065340,SRR1815634,SRR7620627,ERR1271966,ERR1094793,SRR3474581,ERR3040662,SRR5436252,SRR1925724,ERR502333,ERR3901919,SRR7641387,ERR410053,SRR1761664,ERR1239361,SRR7890485,ERR572750,SRR1815594,ERR1326341,SRR6474279,ERR1018934,ERR2451926,SRR7340336,ERR1234918,SRR2135726,SRR6435983,SRR5924438,SRR7456207,SRR10759075,SRR5220934,SRR6192978,SRR1645775,SRR2761500,ERR1317866,ERR2078511,SRR7182046,ERR1326365,ERR1734066,ERR1488958,SRR7962312,SRR5645388,ERR469630,ERR1326036,SRR2044892,SRR7501238,ERR1728076,ERR263888,SRR3927027,ERR2690108,ERR2602219,ERR2833026,SRR1031390,ERR1239444,SRR6128512,ERR1791526,ERR2299698,SRR7151502,ERR060253,ERR026402,ERR1282319,ERR1498736,SRR2244889,ERR3858979,ERR1247690,SRR8735169,ERR349660,SRR2222406,SRR4300143,SRR5329225,ERR1511163,SRR5496834,SRR5805481,ERR3403110,SRR9825485,ERR279206,ERR1734186,SRR5548615,ERR525881,SRR5434383,SRR3713633,SRR6052088,ERR315863,SRR532329,ERR1317057,ERR319303,SRR7456768,SRR6987551,SRR3632308,SRR540751,SRR3829552,SRR7989832,SRR6670122,ERR011874,SRR10951113,SRR6927261,ERR052471,ERR2719510,ERR1480451,SRR3391889,ERR1015472,SRR1568880,ERR1325212,ERR1733209,SRR3291181,ERR2789034,ERR1756833,ERR2624075,ERR064480,ERR2607505,ERR192123,SRR190874,ERR3411907,SRR1514991,SRR6062294,SRR6940520,ERR3411692,SRR1333872,SRR6784533,SRR6046209,ERR2232684,ERR1322336,ERR956923,SRR7867201,ERR2892970,SRR1225571,SRR388178,SRR7634157,ERR2890956,ERR600829,SRR8117005,SRR7257335,SRR5633077,SRR6046353,SRR1598579,ERR1081246,SRR5518380,ERR266532,ERR2089764,ERR028701,SRR1060715,ERR161455,SRR6168199,SRR3178036,ERR1658832,ERR1573471,SRR061696,ERR1728123,SRR7350747,SRR9280650,SRR9655468,SRR8675911,SRR2244300,SRR5638633,ERR2815561,ERR2738016,ERR1478619,ERR386399,ERR751994,SRR1966367,SRR2224838,ERR1503948,ERR039965,SRR1969678,ERR2710470,SRR062017,ERR2597487,ERR1106682,ERR2248890,ERR1818154,ERR2213831,ERR1321491,ERR2703861,SRR6371920,ERR1217087,SRR5814862,ERR2138311,ERR2217889,ERR182514,SRR1569647,ERR276992,SRR1805052,SRR6788157,SRR1988158,SRR1437861,SRR6191675,SRR343090,ERR736903,SRR3305226,ERR3902210,ERR750769,SRR1047953,SRR1980474,SRR8139699,ERR190917,ERR331340,ERR3048180,ERR2709733,SRR7535084,ERR1214400,ERR490854,SRR8078823,ERR461730,SRR7970902,SRR7280908,SRR7417946,SRR1031108,SRR10991883,ERR751141,ERR3974339,ERR2506392,ERR701832,SRR7209000,SRR6339892,ERR011098,ERR3209797,SRR2193839,ERR738815,ERR737057,ERR1504066,SRR6865438,ERR1236718,ERR1036082,ERR129794,ERR2232713,ERR046268,ERR2580170,ERR1239370,ERR2089591,SRR324730,SRR8807725,ERR2853548,SRR8181650,ERR775101,ERR208450,ERR1453343,ERR587135,ERR120164,ERR016797,ERR494850,ERR1672790,ERR059422,ERR311606,SRR10172248,SRR5193558,SRR8106773,SRR7164711,ERR278943,ERR2868470,ERR1574389,ERR2853529,ERR125037,ERR435336,SRR681198,SRR7246308,ERR1541425,SRR6764073,ERR375519,SRR3730597,ERR2540506,ERR1283519,SRR3241844,SRR6919026,ERR1285153,ERR1240475,ERR1326868,ERR1462622,ERR845451,SRR513804,SRR7479618,ERR054327,ERR435225,ERR221459,ERR193235,ERR386348,ERR657191,SRR5184688,ERR1575436,SRR5023717,ERR1327175,SRR2174117,SRR7468899,SRR5042864,SRR6327907,SRR1461974,ERR1574321,SRR8802544,SRR7014897,ERR054232,ERR1230664,ERR2435381,ERR501427,SRR1555371,SRR6937665,SRR4639763,ERR552373,ERR3239853,ERR716978,SRR6323162,SRR1118481,ERR1511342,ERR1321480,ERR719545,SRR1601908,ERR228633,SRR1031319,ERR190395,ERR3337002,SRR10341611,SRR1515006,SRR2237459,ERR1243035,ERR2089936,ERR352746,ERR479504,ERR716984,ERR3683902,ERR296672,ERR460818,SRR1567237,ERR263939,SRR7639320,ERR1284911,SRR7633238,ERR299575,ERR2004608,SRR8802618,ERR314227,SRR8071403,SRR8086121,SRR4000251,SRR7458657,SRR7349178,SRR2236816,ERR2216349,ERR063578,ERR3040321,ERR2816268,SRR1637083,ERR2892162,SRR3240361,SRR3439200,ERR387111,ERR054614,SRR7054107,SRR10843744,SRR3068732,SRR3228533,SRR1490815,SRR5909144,SRR5328322,ERR1324192,ERR2732992,SRR1645980,ERR1317748,SRR6412863,ERR069772,ERR1506872,ERR1326538,ERR435149,ERR1504345,SRR6690150,SRR1761729,ERR571266,DRR121843,ERR209858,ERR011705,ERR433298,SRR6173007,ERR360227,SRR6058783,SRR7240577,SRR1248935,ERR055614,SRR6184753,ERR562863,ERR1289743,SRR6485765,ERR056925,SRR5720342,SRR4233930,ERR2690922,SRR7275019,SRR024131,ERR1326953,ERR702967,SRR532203,ERR1281451,SRR3663580,ERR1271173,ERR414440,SRR10489238,ERR461263,ERR353212,SRR1449923,SRR7760705,ERR2435601,ERR2703871,SRR5985743,SRR6845458,ERR1625416,SRR538242,ERR129174,SRR3930547,ERR1326390,SRR6920464,ERR172554,ERR161289,ERR867566,ERR2090131,SRR7071940,SRR1162605,SRR1970391,ERR119896,SRR2223562,SRR540656,SRR7873813,ERR2977226,SRR5005408,ERR1566554,ERR135846,ERR774890,ERR1323926,SRR1631354,SRR5761585,SRR5909601,SRR3728447,SRR2237567,ERR479547,SRR1613898,SRR896531,SRR1953055,ERR1734297,ERR2726420,SRR1568937,SRR1745571,SRR7068416,ERR1494282,ERR1239059,SRR6046835,SRR7620624,ERR474193,ERR1281874,ERR1280415,ERR3597981,ERR636544,SRR5216413,SRR3982346,ERR1102474,SRR1965927,ERR1231010,SRR7280944,SRR908449,ERR357459,SRR7506463,ERR708332,ERR1569852,SRR071540,SRR5328179,SRR6173092,ERR2603034,SRR8199517,SRR1528518,ERR449335,SRR1371341,SRR1528500,SRR5985806,ERR338047,ERR2078423,ERR3479283,SRR2029291,ERR226347,SRR6326138,ERR063509,ERR1498689,ERR1065766,ERR459972,ERR1482726,ERR279278,ERR257380,SRR1769299,ERR527081,ERR2759895,SRR2199343,SRR10036069,SRR6399911,ERR1108261,SRR4460447,ERR490566,SRR10271999,ERR1726002,SRR7439048,SRR2188504,ERR2506404,SRR532261,ERR1564253,ERR3411039,ERR2233333,SRR5329224,SRR7894995,ERR775603,DRR171885,ERR1320670,SRR783974,SRR6938607,ERR775607,ERR1235802,SRR7048966,ERR1571904,SRR7662714,SRR1785826,ERR2497739,SRR533908,SRR7501112,SRR2102947,SRR8294444,ERR1326155,SRR10744082,ERR192193,SRR925243,SRR1811824,ERR751311,SRR1657721,SRR11080874,ERR494971,SRR2236844,ERR017053,ERR2597341,ERR264509,SRR3730854,SRR1051833,ERR1279413,ERR2089054,SRR7011725,SRR5312229,SRR1422654,ERR386733,SRR2228251,SRR088803,SRR1569955,ERR1195663,SRR2250909,ERR2364966,SRR7172422,SRR3715945,ERR1498088,SRR528054,ERR3900981,ERR2718991,SRR4897468,ERR2397167,ERR2631733,SRR7842641,SRR7168590,ERR1282680,SRR5193431,SRR10277367,ERR326342,SRR7656182,SRR640355,SRR7190393,ERR1069381,SRR1772998,ERR182434,ERR445324,SRR6658337,ERR479545,ERR3576678,ERR2855777,ERR2241785,ERR1498403,SRR7230673,SRR1501692,ERR1877669,SRR2015205,ERR011566,ERR589650,SRR2245460,ERR2668555,SRR2090082,SRR1606364,ERR1239779,ERR216927,SRR1966087,ERR1018297,ERR3610126,ERR2738584,ERR2892069,SRR6412692,SRR4786528,ERR966713,ERR3240189,SRR10272390,SRR2194090,ERR748415,ERR2525516,ERR590359,ERR2216068,ERR564155,SRR3057228,SRR1048256,SRR7441996,SRR059319,SRR5215688,SRR10761665,SRR1603904,ERR1735242,SRR1106502,ERR2212907,ERR298689,ERR1247819,SRR1732296,ERR2396377,SRR10813962,SRR6757611,SRR6845455,SRR1536812,SRR7285406,SRR1175815,ERR870526,ERR439734,SRR2225820,ERR1217144,ERR403716,SRR6039181,ERR841843,SRR7460768,SRR7176053,SRR1614912,ERR1713798,SRR1765591,ERR1563396,ERR586449,ERR3860218,SRR7183482,SRR5957752,ERR2090058,ERR2090419,ERR1489073,ERR484780,ERR1735237,ERR2506381,SRR6487024,SRR2226743,SRR6485786,SRR5405972,SRR7252337,ERR2538526,ERR161321,SRR1589614,ERR023710,SRR6144109,ERR1292533,SRR7821065,ERR2777867,ERR019754,ERR018570,SRR540969,ERR264575,ERR528731,SRR10600960,ERR2735924,ERR715198,SRR2081893,ERR1497157,SRR7993223,SRR6039422,SRR3829519,SRR10271919,SRR3405520,SRR5753867,ERR364180,SRR9878326,ERR2710402,SRR1031453,ERR278316,SRR6486012,ERR2190080,SRR2251187,SRR3049879,SRR6480818,ERR1239968,SRR2049303,SRR7165396,ERR3726428,ERR1727742,SRR5018306,ERR1494435,ERR833519,ERR1490640,SRR7906704,ERR1326804,ERR461144,DRR171459,ERR1604224,SRR528151,SRR8530209,SRR8206974,SRR1145913,SRR10513255,ERR1281970,ERR026667,ERR1239881,ERR2525139,ERR3209838,ERR2650507,SRR6815255,SRR5663638,ERR1570993,ERR1565569,ERR1563418,SRR1612311,SRR1609117,ERR1511696,SRR5217165,ERR1562766,ERR1821189,SRR7026330,SRR6743523,SRR7501316,ERR1236153,ERR1672854,ERR1281551,SRR1767772,SRR7190447,ERR1728031,ERR2506076,SRR6388500,ERR1494914,SRR9877695,SRR5588284,SRR8090832,SRR1967663,SRR7909676,SRR7015891,ERR1493912,SRR6310763,SRR7027864,ERR1506815,SRR9335705,SRR7439493,SRR1800305,SRR7662895,ERR3859484,ERR418646,SRR7166803,SRR513818,ERR1287396,SRR8809345,ERR1325446,ERR439053,SRR1655683,SRR7479722,SRR4063712,SRR1959120,ERR1570471,ERR1273251,ERR376221,ERR1285143,ERR1563826,ERR2524930,ERR1272066,ERR1500803,SRR2187578,ERR1230996,SRR6046820,ERR701720,ERR1325350,ERR2138241,ERR731034,ERR064458,ERR1305126,ERR2506068,ERR3560974,SRR10729108,ERR1240749,SRR6353834,ERR737300,SRR8176621,ERR1728746,ERR2711018,SRR8644949,SRR1814525,SRR6474215,ERR134730,SRR2199368,ERR1507553,ERR2987593,ERR1292572,SRR5800775,ERR1509461,ERR1723823,ERR1715399,ERR2227539,ERR474038,ERR490864,ERR1498359,SRR1505016,SRR1967373,ERR1733916,SRR539866,SRR6128057,ERR2090720,ERR2363883,SRR3660092,SRR5006235,ERR1374981,SRR5385215,SRR7702522,SRR10063076,SRR7910109,SRR346663,SRR024316,ERR1477476,SRR10417607,SRR935012,SRR7217916,SRR6691207,ERR349815,ERR670886,ERR1443275,SRR7172204,SRR1614803,ERR3411036,SRR6442905,ERR1264719,SRR3223089,ERR1450860,ERR601116,ERR1541167,ERR3062219,SRR8090525,SRR1523120,ERR1240840,SRR1958387,ERR3964837,ERR017216,ERR1241906,SRR540898,ERR2173060,ERR2532553,ERR316132,ERR418665,ERR1764275,SRR7523455,ERR1081588,SRR1601803,SRR7783846,SRR4233938,SRR7049154,SRR3322709,SRR397860,SRR1752828,SRR1587786,ERR2532535,ERR140947,DRR017861,SRR5788451,SRR3728649,ERR1324496,SRR1969396,ERR752171,ERR1235223,ERR3089125,SRR1656163,ERR1735370,ERR1325492,ERR688613,ERR2739038,SRR3730829,SRR5905546,ERR2435641,SRR2223885,ERR1481166,SRR3530860,SRR5415506,SRR6899414,ERR1481006,ERR144515,ERR337789,ERR2737809,SRR539747,ERR1259087,SRR6919429,SRR2082130,ERR866415,SRR11245249,SRR8146991,SRR2081981,ERR1316811,ERR3402681,SRR7165528,ERR1563364,ERR200033,ERR2364095,ERR363998,ERR1280422,ERR670723,SRR7349307,ERR477163,ERR2524330,ERR485705,SRR496510,SRR7165796,ERR570426,SRR8086084,SRR6480200,SRR1483253,ERR1658526,SRR1257283,ERR1334877,ERR026219,ERR1270346,SRR8866815,SRR036711,SRR1815793,SRR5405687,ERR3411702,SRR3927317,SRR4038989,ERR1578259,ERR2737608,ERR1508890,SRR3241852,SRR1815276,SRR8443398,ERR085369,ERR1496863,ERR405186,ERR600797,ERR278628,SRR6512529,ERR2364598,SRR7416188,ERR833272,ERR1322566,SRR6514655,SRR7130683,ERR1575272,ERR1109047,SRR061996,SRR2223227,ERR192245,ERR135785,ERR1505928,SRR3578991,SRR998574,ERR237451,ERR998543,ERR1616769,ERR3357548,SRR7726413,SRR8523071,SRR3987153,ERR1281765,SRR1573119,ERR900620,SRR5621557,SRR6155513,ERR743916,SRR8511108,ERR1507185,ERR330599,ERR223033,SRR7214199,ERR1192081,DRR003250,ERR1325899,SRR7901208,ERR2044661,SRR10693661,ERR049093,SRR1607061,ERR017291,SRR8090805,SRR8437718,ERR330981,ERR1235619,ERR2891505,SRR8804723,SRR9722548,ERR1503834,ERR425270,SRR6011499,SRR528312,DRR111615,ERR480514,SRR538117,SRR8902135,ERR2089692,ERR033080,ERR211384,ERR1271058,SRR1031415,ERR2397370,ERR425104,ERR228480,SRR6377017,ERR044969,SRR6486443,ERR192098,ERR855183,SRR4089358,ERR023823,SRR6215584,ERR1007695,SRR958977,ERR1510482,ERR2750695,SRR1946969,SRR532478,SRR1491064,SRR7885229,SRR3152510,SRR7500949,ERR2652657,SRR10341079,ERR172035,ERR176458,ERR1509452,ERR410071,SRR1969237,SRR8144401,ERR980327,SRR064436,SRR7894946,SRR1449506,SRR9640508,ERR1493385,SRR10340809,ERR715394,ERR1487631,ERR1192799,ERR377080,SRR945067,SRR7890322,SRR6045171,ERR1570536,ERR2262006,ERR1247637,SRR1968492,SRR7975982,ERR1422617,SRR4067970,SRR2094311,SRR3146309,SRR10271672,ERR435325,SRR6045747,SRR2533808,ERR1499161,ERR405223,SRR2188742,ERR045365,SRR2075296,ERR2365110,SRR5222999,ERR731396,ERR360719,SRR8094771,SRR10348777,SRR7641532,ERR1247388,SRR528421,ERR1326795,SRR7506924,ERR1489419,SRR3574864,ERR011697,ERR1100713,SRR6919089,ERR2435163,SRR8192191,ERR439833,ERR2710938,ERR3963860,SRR7249862,ERR011641,ERR2749822,ERR027884,ERR1728078,SRR8788618,ERR1570697,SRR10532690,SRR2231320,ERR2227736,ERR115060,ERR997593,SRR9668356,ERR2622914,SRR539534,SRR1567193,SRR7087939,SRR5585086,SRR6389887,ERR2213836,SRR7408022,SRR1511552,SRR2082334,ERR2608310,ERR1571959,SRR1646093,SRR2192813,ERR2524942,SRR7292623,SRR10500665,ERR1281490,SRR1714186,ERR480497,ERR1102473,SRR6046361,SRR3730532,ERR1240922,SRR5070716,ERR1555563,ERR2704386,SRR1966896,ERR494646,SRR6897867,ERR209319,ERR703084,SRR7989882,ERR1323843,ERR2608529,SRR6875398,ERR1732695,SRR5993065,SRR1037956,SRR1037874,SRR1269364,ERR925608,ERR296635,SRR6242920,ERR1723999,SRR413587,ERR884959,ERR2744634,SRR7876184,ERR178653,ERR272198,SRR6919250,ERR1821246,ERR026054,SRR8553890,SRR6922529,ERR1497909,SRR1968839,ERR129027,ERR226162,SRR3729411,ERR1009150,SRR3225230,SRR6111327,ERR1100444,SRR3658379,SRR7539476,ERR234804,ERR1204992,ERR2533450,ERR1578588,ERR439591,ERR601096,SRR5238155,SRR7895383,ERR1317139,ERR1480473,SRR7039255,ERR2631803,SRR2250369,ERR1214520,SRR7280296,SRR2243974,ERR2738493,ERR775121,ERR525938,SRR3052022,ERR2363256,ERR2608543,SRR8502663,ERR311083,ERR925249,ERR3410508,SRR190578,SRR1804470,SRR2081220,ERR1102250,ERR2719156,SRR953902,SRR6051913,ERR1566283,SRR061334,ERR069797,SRR7151731,SRR6919311,SRR3923834,ERR1624998,ERR1791588,ERR1727463,ERR2891349,ERR572754,SRR7754043,SRR7172256,ERR1138801,ERR2814986,SRR918037,SRR5328442,SRR7970879,ERR830543,SRR6046579,ERR3900962,SRR5906879,SRR5467407,ERR027873,SRR10559613,SRR6676745,SRR7414780,SRR7850589,SRR6046436,ERR3870529,SRR1598437,ERR751440,SRR1589604,ERR844075,ERR589802,SRR7074956,SRR10205834,ERR2623684,SRR8806420,ERR161154,SRR1917500,SRR6390648,ERR984795,ERR715146,SRR5943615,ERR956715,SRR5644406,ERR3560568,ERR527303,SRR7408381,ERR135757,SRR6451795,DRR148164,ERR072233,ERR1317706,SRR5110987,SRR1605594,SRR4067947,SRR7407886,ERR1204219,SRR7537304,SRR7688727,SRR7888902,ERR1565724,SRR10222151,SRR392764,ERR573298,ERR2710925,ERR314459,SRR6052841,ERR1284767,ERR3209856,ERR1764167,SRR9878188,ERR2726568,ERR2004211,ERR539674,SRR2227885,SRR8353941,ERR719111,ERR1236921,SRR7879330,SRR1655761,SRR6901031,ERR926131,SRR7403935,ERR2759587,SRR7879340,ERR1494942,SRR1568925,ERR751394,SRR8808024,SRR8086323,SRR1203906,SRR1840546,SRR10985484,ERR1491261,ERR067790,ERR1510516,ERR1791592,SRR1745829,SRR5057571,ERR1321084,ERR636464,SRR7401650,SRR7806356,ERR053040,ERR2729305,SRR10505470,SRR1968131,SRR7731420,SRR1656138,ERR484799,ERR2089191,ERR035389,SRR1605629,ERR1510959,SRR6173020,SRR7417922,ERR1234220,SRR6767328,ERR3902105,ERR1450810,SRR1612262,ERR211156,SRR6323128,ERR114815,ERR551441,ERR3336989,SRR3191691,ERR1265212,SRR5041671,ERR552762,DRR148305,ERR1239142,SRR1203913,ERR2987894,SRR6344654,ERR349487,ERR830664,SRR1805000,SRR6158666,ERR573226,DRR003189,SRR10082993,SRR1264488,ERR1728919,ERR2241852,SRR1969416,ERR1734462,SRR917985,SRR8485117,SRR539470,SRR2058953,SRR10126738,ERR1323916,ERR1481603,SRR10695694,ERR3515869,SRR1371386,SRR6793695,SRR7217865,SRR6468543,ERR480589,SRR8799868,ERR752152,ERR162621,SRR2227889,SRR8279247,ERR633013,ERR1494974,SRR1735634,ERR439057,ERR714574,SRR3827044,ERR351692,ERR2619761,ERR302438,SRR2237429,SRR8071399,ERR1286129,SRR5292145,ERR1562783,ERR471130,SRR1302806,ERR1281516,ERR326725,ERR419969,SRR8199228,ERR1504761,ERR1574314,SRR4175518,ERR2747590,ERR716028,ERR527128,SRR1793257,SRR8164871,SRR8354098,ERR1280100,ERR126409,SRR7266790,ERR3859639,SRR7697294,SRR10272287,SRR2245522,ERR737206,SRR8498814,SRR6111033,SRR3731530,SRR1048285,SRR11005779,SRR6898923,SRR7969807,ERR775055,SRR6252838,SRR925210,SRR6173077,ERR374692,ERR480847,ERR461833,ERR189859,ERR596424,SRR7124847,SRR332067,SRR1966837,ERR1481818,SRR8299444,ERR1271867,ERR1241200,ERR2891889,SRR1122598,SRR1211680,ERR2041439,SRR1438124,SRR003713,ERR1019236,SRR6191700,ERR024800,ERR1733146,ERR3684780,ERR479586,ERR175550,SRR7125614,ERR1234213,ERR026480,SRR7866288,ERR089723,ERR701870,ERR1492997,ERR1100752,ERR1563117,ERR562969,ERR1480848,ERR1727773,SRR8144446,ERR527156,ERR064494,SRR1049704,SRR1840771,SRR1631045,SRR7183314,ERR2833277,SRR5237769,SRR6011634,SRR7787149,SRR6663712,ERR1500793,SRR7741015,SRR1047019,SRR8808095,SRR9610759,ERR1234434,SRR9102753,SRR7527819,ERR2213684,ERR1279421,SRR7873999,ERR331249,ERR1325185,SRR5296507,SRR2082270,SRR3392725,ERR316062,ERR1082967,ERR346643,SRR2194606,SRR11146102,SRR8107190,ERR222700,SRR6181678,ERR1192060,SRR6808951,ERR279121,ERR246695,SRR7223205,ERR3560754,SRR7170920,ERR3218124,SRR2236773,SRR1840650,ERR3394815,ERR206095,ERR755571,SRR6257400,ERR1281694,SRR2227360,ERR319544,ERR2833001,SRR7350730,ERR1375032,SRR5280394,SRR2249516,SRR8053890,SRR1630802,SRR6474946,ERR484846,ERR314531,ERR176662,SRR1038170,SRR5676430,ERR433350,ERR406444,ERR108665,ERR348800,ERR108312,ERR1492479,SRR7551032,SRR6172846,ERR111073,SRR5955300,ERR1733917,ERR128740,SRR7879483,ERR2739261,ERR1322501,SRR6046476,SRR7350605,SRR2081357,SRR8808662,SRR8003740,ERR3210028,SRR6015213,ERR2172938,ERR234745,SRR2195798,SRR7892347,ERR3003507,SRR7292908,ERR1570874,SRR6237870,SRR3729376,SRR1958130,ERR1495286,ERR1234405,ERR1509106,ERR2213840,ERR2729306,ERR2623355,SRR8137382,SRR531668,SRR1422671,SRR5188966,ERR066450,ERR3860412,SRR541200,ERR3239945,SRR3228537,SRR7165436,ERR2623459,SRR7879459,ERR719089,ERR718402,ERR246947,ERR473679,SRR8524436,ERR1271216,SRR9132476,ERR1495107,ERR1289806,ERR364000,ERR1282836,SRR1765420,SRR7540134,SRR4897801,SRR5044088,SRR1185841,SRR6899390,ERR1498801,SRR3049304,ERR3597916,ERR1766850,SRR7349289,ERR1573421,ERR190788,ERR1497248,ERR1251771,ERR1081516,SRR924977,SRR1967836,SRR7175857,SRR314689,ERR1453604,ERR743294,SRR8353972,ERR1495419,ERR675686,SRR7905922,SRR640358,ERR2602300,ERR540283,SRR2517619,SRR2245609,ERR2433149,ERR1191585,SRR7471105,SRR2145875,ERR1503926,ERR1753396,SRR1038164,SRR7741603,ERR439613,ERR211946,SRR850459,SRR1958184,SRR7382976,ERR2091124,ERR211173,SRR9920968,SRR545453,SRR3826863,ERR525754,SRR1958179,ERR1251611,ERR1189824,SRR1238736,SRR1969424,SRR7215310,ERR2602043,SRR1492494,SRR3939697,SRR9189608,ERR461902,ERR1279739,ERR234789,ERR601018,ERR594316,SRR388772,SRR1449929,SRR2193437,SRR3590649,SRR7304481,SRR6983801,SRR2054616,ERR190498,ERR688398,SRR3190820,SRR6184717,ERR439025,ERR1453400,ERR027578,ERR3901923,ERR1270661,ERR439647,ERR1878449,ERR1280502,ERR653278,SRR061574,ERR341218,ERR1478849,SRR7184175,SRR6327918,SRR7691144,ERR971375,SRR7523727,SRR5864645,SRR5990938,SRR6996327,SRR7297884,SRR7028215,SRR10527413,ERR2241945,SRR6420465,SRR8086006,SRR2029250,ERR1251815,ERR119989,SRR8146942,SRR6768279,SRR4240684,ERR636190,SRR5459619,ERR1510477,ERR3395734,ERR2819071,SRR2823723,ERR1511282,ERR1578328,ERR909176,ERR418844,SRR060005,ERR1271057,SRR5896301,SRR8903168,ERR279511,SRR5951342,ERR474319,SRR2939127,SRR9082150,SRR1964622,SRR6184767,SRR2228529,SRR8171201,ERR1317206,ERR3669092,SRR6682119,ERR175935,SRR5579263,SRR5222834,SRR6938416,SRR7783885,SRR6191173,SRR6368118,SRR7217906,SRR7501703,ERR3479770,ERR1737224,SRR8755937,ERR1081573,SRR1511017,ERR480949,ERR1325196,ERR3372589,SRR017995,SRR034258,SRR10312189,SRR532357,ERR855088,ERR1715368,ERR2891355,ERR570287,SRR063572,ERR2891590,ERR296677,ERR2241850,ERR1566433,ERR1082463,ERR3560556,ERR314449,ERR024359,ERR1349209,ERR1325184,ERR226330,SRR1300658,ERR3062032,SRR8113755,SRR7190046,SRR8498756,SRR9200336,ERR1575440,ERR1510538,SRR9211528,ERR1228215,ERR2890872,ERR3011897,ERR987651,SRR6046793,SRR1966046,SRR549678,SRR532347,SRR2228642,ERR1270728,ERR1239490,ERR1407454,ERR425892,SRR5006359,SRR1614768,SRR1462549,SRR7842102,ERR3901076,ERR1081261,SRR7457893,ERR1202110,ERR1493477,ERR377515,ERR539688,ERR1726012,ERR1242063,SRR4195474,ERR3510721,SRR10694030,ERR2138234,SRR1617370,ERR425237,SRR1491634,ERR885799,ERR1324474,SRR10533319,ERR1318024,SRR7280610,SRR6897966,ERR228524,SRR6173112,ERR1504605,SRR6238457,ERR3576847,SRR532629,SRR1571171,SRR10190613,SRR3729303,ERR1489251,SRR6321928,ERR2694296,SRR2193843,ERR909204,SRR7140667,SRR6399521,SRR6456913,ERR480964,SRR1490931,ERR971252,SRR7285692,SRR1965634,ERR1023501,ERR885020,SRR7155155,SRR7996760,SRR10176908,SRR7368901,ERR1317471,ERR490419,SRR7232593,ERR3663012,ERR1215659,ERR357650,ERR092324,ERR753927,ERR1273554,ERR484807,ERR330755,ERR744098,ERR1241789,SRR8353615,ERR1284486,SRR6045133,ERR1570449,SRR7739428,SRR5864980,ERR1507072,ERR1564305,ERR086225,DRR111597,SRR8808672,ERR2890533,ERR296621,SRR7547595,SRR6821010,SRR1565830,ERR775986,ERR1604442,SRR6474941,ERR029989,ERR011044,SRR1511519,SRR6920144,ERR2352246,SRR5990236,ERR2008141,SRR6252841,ERR1565185,SRR7627994,SRR8808601,ERR161096,ERR418531,ERR750749,SRR9987834,SRR10586105,SRR357363,SRR6044982,SRR7547567,ERR2889712,ERR311549,SRR1630998,SRR10095178,SRR7176005,ERR2241788,ERR737054,ERR2435803,SRR2228341,ERR715984,SRR6323191,SRR4018026,SRR7204441,ERR1482527,ERR228291,ERR750855,ERR352346,ERR172577,SRR1961943,ERR352962,ERR1279409,ERR364182,ERR343307,SRR7448281,SRR2236665,ERR2280583,SRR1067629,SRR1655956,SRR1031456,SRR2249265,ERR374772,ERR1574432,ERR1728062,ERR3284333,ERR279791,SRR2015120,SRR11073183,SRR6468633,SRR1804007,ERR479447,DRR149260,ERR3901759,SRR8524717,ERR326612,ERR2195756,ERR1242481,SRR6666887,ERR158989,ERR257249,ERR376702,SRR1783223,ERR600212,ERR1481862,ERR1321109,SRR7458038,ERR1236053,ERR540182,ERR2988633,SRR1814450,SRR8711349,ERR1281777,ERR1279480,ERR1658155,ERR1430982,ERR1492420,ERR178724,ERR298136,SRR10272395,ERR1100502,SRR2191123,ERR434782,SRR3146329,ERR1569693,ERR884824,ERR742462,ERR675456,ERR563961,ERR1493528,SRR1968977,SRR2236980,SRR2566059,ERR1282378,SRR7233592,SRR6046429,ERR2932826,SRR4193076,ERR551836,ERR1505841,SRR10075149,ERR352402,SRR8090906,ERR028789,SRR3313962,ERR064476,SRR7349240,SRR1720451,SRR7631925,ERR1564433,SRR7609461,ERR221451,SRR7948073,ERR1563510,ERR3210117,SRR1960069,ERR720019,ERR1316416,SRR2076035,SRR7221373,SRR10036497,ERR1235401,ERR2016513,ERR124229,ERR1795657,ERR107372,SRR1744013,SRR8498935,SRR3945506,ERR019463,ERR1729186,ERR357724,ERR1506728,ERR1494349,ERR158746,SRR1606869,ERR192218,SRR346666,SRR949407,ERR206073,SRR6449274,SRR1031244,SRR5163853,SRR6919478,ERR1514991,SRR7419760,ERR351623,ERR011470,SRR6170538,ERR2718965,SRR10888198,ERR221416,SRR7819959,SRR7986317,SRR6170195,SRR8756626,SRR1048306,ERR1281269,ERR3209861,SRR9188666,ERR3341401,SRR540514,SRR6173148,SRR2248561,ERR1506032,SRR023762,SRR1657757,SRR5943328,ERR737099,SRR000013,ERR1280813,SRR1438009,ERR1506046,SRR3049320,ERR987538,ERR3870921,SRR6983006,SRR5787941,ERR566214,ERR2750481,SRR6897017,ERR330950,SRR3578936,SRR018953,ERR1239188,SRR7523262,SRR7664599,ERR2612073,SRR7340308,ERR1239176,SRR6768414,SRR6942790,ERR657384,SRR2193833,ERR3402884,ERR1504203,SRR519770,ERR2524334,ERR2607604,ERR586892,ERR245804,SRR10272396,SRR8263214,SRR015784,ERR2891644,ERR1230955,ERR3211858,ERR1734288,ERR1271029,SRR5501019,SRR2237785,SRR1968235,SRR387349,SRR1038150,SRR1655347,SRR6870768,ERR485384,ERR1569868,ERR539976,ERR046245,SRR10694129,ERR676500,ERR025182,ERR439888,SRR1122711,ERR775094,SRR6908036,SRR6765865,SRR6985708,ERR2089985,SRR1999823,SRR7010939,ERR2365032,ERR1787749,SRR8097475,ERR067809,ERR1288905,ERR055470,SRR9331840,ERR1730447,ERR1292851,SRR7183290,SRR6164681,ERR1570068,SRR7068504,SRR538197,ERR1728056,SRR7480619,ERR1570160,ERR1787802,ERR1102381,ERR2245609,SRR3305655,ERR038107,SRR11120901,SRR2191094,ERR2623902,ERR229999,SRR3224794,SRR5787689,SRR114862,ERR776072,ERR1324576,ERR2532517,SRR6727733,SRR1106312,SRR5018291,ERR843963,ERR2496459,ERR052423,ERR1735126,SRR1118682,SRR957738,ERR2738710,SRR5070934,ERR1734885,SRR7071939,ERR600466,SRR6748074,SRR6389873,SRR7624240,SRR061292,ERR1728456,SRR2002413,ERR736682,ERR311300,SRR7176159,ERR2853828,SRR1462615,SRR7277765,SRR7014889,SRR3438454,SRR11025266,ERR1045628,ERR2364419,ERR3859419,ERR054441,SRR1645463,ERR114872,SRR1635067,ERR350406,ERR2889611,ERR1569631,ERR716033,ERR1571656,SRR4788134,SRR1492958,ERR1570415,SRR060043,ERR2728942,ERR2505802,ERR1480506,SRR7281047,ERR278382,SRR7051073,SRR2247178,ERR1498039,ERR406441,SRR6163738,ERR2750632,ERR769296,SRR7140693,SRR7416238,SRR013341,SRR7497004,ERR2890905,ERR1000679,SRR7641419,ERR208319,ERR019755,ERR1015487,SRR1597326,ERR715206,SRR10271948,SRR1645967,SRR7012939,SRR3731637,ERR011712,ERR2093240,SRR10872273,ERR719768,ERR3402771,ERR339184,SRR532820,ERR474420,SRR7015170,ERR928307,ERR337795,SRR8984539,SRR5588529,ERR470070,ERR1282835,ERR2729272,ERR1600622,ERR049175,SRR488339,ERR1305188,SRR2131301,SRR5071068,SRR10693660,ERR1323919,SRR2189025,ERR3902305,SRR533336,SRR7166298,SRR3214539,ERR176573,ERR1281221,ERR3901939,ERR587427,ERR2691247,ERR319256,ERR587228,SRR5883627,SRR10141123,SRR1597657,ERR1204162,SRR1598330,SRR6001319,ERR751169,SRR1696649,ERR1729044,SRR7497166,SRR1490916,ERR2364674,SRR1212282,SRR6726204,SRR5216314,ERR1272795,ERR1285502,SRR136572,ERR2889572,SRR6784585,SRR925221,ERR751661,SRR3476341,SRR2237586,SRR391858,SRR3113776,ERR2891714,ERR2193631,SRR1999088,ERR144590,ERR1672658,ERR646554,SRR10054227,ERR1488641,ERR181799,SRR1816205,SRR1767811,ERR1510053,ERR1494041,ERR2538519,SRR1993638,SRR7688720,SRR2191448,ERR1240743,SRR7367546,ERR2364945,ERR1317887,SRR5381007,ERR2729547,ERR562895,ERR1218582,ERR1563249,SRR7010947,SRR1646547,ERR737136,ERR3490692,ERR1155838,ERR044750,ERR190466,SRR2250496,SRR533777,SRR9694118,SRR6898386,ERR1202485,SRR5899001,SRR7892305,SRR7755724,SRR7178766,SRR5665992,SRR1215985,SRR1106423,SRR1796740,ERR064229,ERR2436178,ERR352163,ERR360457,SRR8198769,ERR064135,ERR2397280,ERR1504473,SRR9985843,SRR6359204,ERR1272450,SRR4345800,ERR751524,DRR101363,ERR2091008,ERR1270795,ERR1482018,SRR1735638,SRR539724,SRR7439111,ERR656384,ERR1259649,SRR7664287,ERR197181,ERR331294,ERR1082898,ERR587126,ERR2988585,ERR3240194,ERR377391,SRR1966635,SRR7787548,ERR1482224,ERR1023499,ERR1570909,ERR1575140,ERR490487,SRR541170,ERR1565497,ERR2601779,ERR718545,ERR115096,ERR1563793,ERR460726,SRR061166,SRR8804791,SRR5221593,ERR969331,ERR1732582,SRR1765449,SRR6173106,ERR716213,ERR3900874,SRR7293288,SRR1631291,ERR2000813,SRR6216412,ERR1734723,ERR2363559,SRR5230429,SRR5575425,SRR5193541,SRR2032538,ERR1102564,SRR7187283,ERR019934,SRR9596679,ERR1493394,SRR7001471,ERR671110,ERR338933,ERR126568,ERR1236138,SRR945096,SRR9057498,SRR10608958,ERR1155787,SRR002669,SRR1484260,SRR5501023,SRR6051704,SRR8882074,ERR340640,SRR8086236,ERR1106720,ERR479331,SRR7413793,SRR3574899,ERR3860660,ERR026311,ERR349628,SRR2250277,ERR349534,ERR1733812,SRR1513420,SRR364154,ERR086112,ERR210745,SRR1946882,SRR1031472,SRR7495737,ERR1481358,ERR1595381,SRR6511557,ERR1498234,SRR11116108,SRR3439204,ERR1108309,SRR7230692,ERR330889,SRR1997791,SRR346655,SRR1966508,SRR073384,SRR1561217,ERR1292952,SRR1931178,ERR461352,SRR5017859,ERR3597850,SRR7283809,ERR386243,ERR1494645,ERR1482853,SRR7288023,SRR10292519,SRR7527778,SRR6323134,ERR861001,SRR1758755,SRR7048795,ERR449578,ERR450618,ERR484855,ERR2016051,ERR460560,SRR1735334,ERR134222,ERR2078429,SRR5092580,ERR1727420,SRR2107090,ERR1322103,SRR8191455,ERR2299390,ERR2749913,ERR2193859,ERR1286037,SRR2175363,SRR3474019,ERR751208,ERR2089911,SRR8498389,SRR6938481,SRR6062288,SRR2228275,SRR6178904,SRR2193547,ERR134242,SRR3730751,SRR5193997,ERR294461,ERR319507,ERR1014197,ERR461426,SRR7664944,ERR326161,ERR1453743,ERR2364241,SRR1633138,ERR688435,SRR2814185,ERR209879,ERR698916,ERR2397566,SRR2082008,SRR6747958,ERR998614,ERR712533,ERR3336975,ERR1494006,SRR7884715,ERR1102375,SRR8550924,ERR474458,ERR3870518,SRR10608179,SRR7468308,ERR909150,ERR2227762,ERR2244581,ERR1509424,ERR900559,ERR2172987,SRR7184382,ERR1488356,SRR7958306,SRR1706148,ERR1728067,SRR918304,ERR026295,SRR070314,SRR1980340,ERR1498596,ERR2138618,SRR8490762,SRR7223085,ERR1498942,DRR171938,SRR5184600,SRR7969838,SRR6987547,ERR317185,SRR1814840,ERR1625444,SRR649945,SRR1968120,ERR737155,SRR1627905,ERR2663892,SRR2221859,SRR7176302,SRR1544152,ERR1236356,ERR2759967,ERR278416,ERR569098,ERR1563218,ERR720220,ERR1477321,SRR5905559,SRR7369061,SRR1614534,ERR2977219,SRR059399,SRR8003618,ERR038095,SRR8809230,ERR178799,ERR1102493,SRR3773578,SRR11067326,ERR1491877,ERR2364899,ERR1567071,SRR7733429,ERR830713,SRR7755766,ERR924721,ERR2892917,ERR133878,ERR3396673,ERR1108230,ERR108652,ERR1510693,SRR061358,SRR918619,SRR835811,ERR3454007,SRR7209054,ERR351716,SRR7292880,SRR8804401,ERR1510384,SRR5088362,ERR1325754,SRR2082237,SRR6919830,SRR2533410,ERR2789335,SRR7416128,SRR7762563,SRR7285502,SRR6868293,ERR1506619,SRR7506918,SRR1544238,SRR5788266,SRR5585135,SRR6407136,SRR6881187,SRR4787195,ERR715262,SRR7471062,SRR7865579,ERR1492313,ERR1239360,ERR909004,ERR2524256,ERR144800,ERR1734132,SRR324808,ERR1195907,SRR3159164,ERR1578508,SRR2236769,ERR1272003,SRR918243,SRR7050062,ERR1082412,ERR245779,ERR1573148,SRR1049679,SRR5527068,ERR386770,DRR018584,SRR1161013,SRR3439156,ERR1321391,ERR226361,ERR1321584,ERR657087,ERR373922,SRR6485576,ERR1490572,ERR1497125,SRR6984681,ERR1566039,ERR842494,ERR2868398,SRR6236349,SRR7904015,SRR7504392,ERR1240270,ERR025413,SRR6890639,SRR1810512,SRR5788455,ERR2650462,SRR7457957,SRR5193554,ERR1505963,ERR1045301,ERR2455466,ERR2138443,ERR3696573,SRR4897825,SRR7145685,SRR7418039,ERR033137,SRR6412590,ERR024619,SRR9878073,SRR2079341,SRR8113771,ERR1007780,SRR4240689,ERR1494439,SRR4897635,SRR5678359,ERR460129,ERR1327231,SRR3330419,ERR2601993,SRR1655242,ERR067585,ERR1509776,SRR1655740,SRR7175991,ERR419308,ERR1236848,ERR988497,SRR4414191,ERR363841,ERR2612095,ERR419047,ERR1495587,ERR1477504,SRR1652539,ERR435368,SRR3048964,SRR5043026,ERR449860,SRR8100768,SRR6766643,ERR1272135,ERR3411479,ERR353168,ERR1066102,SRR1999076,SRR1560597,ERR237548,ERR1625199,SRR001596,ERR1081604,SRR5805562,SRR1765382,ERR1505919,SRR5626798,ERR2262001,SRR4069399,SRR1967627,ERR714493,ERR311123,SRR2535074,SRR540618,SRR800414,ERR3870520,ERR870381,ERR3860672,SRR7121167,ERR1443279,ERR1477494,ERR1555530,SRR5292065,SRR8528812,ERR1035702,SRR1212351,ERR790198,ERR1280526,SRR6154930,ERR1324135,SRR8137415,ERR360991,ERR2435182,SRR7521197,SRR7892141,SRR2124356,ERR1195915,SRR8097949,SRR1801220,ERR3484421,SRR10490436,SRR5666054,ERR369560,ERR117518,SRR3439079,SRR7773511,ERR1727345,ERR204007,ERR1279873,SRR10302634,ERR364198,SRR7537026,ERR2819099,SRR5184692,SRR2081309,SRR10209639,ERR1321705,SRR7280783,SRR6184863,SRR1909576,SRR8071132,ERR3901985,SRR1804085,SRR10085223,ERR552299,SRR2221728,SRR2585414,ERR1821212,ERR3372721,SRR6172684,ERR054384,ERR589550,SRR9307299,SRR7087892,SRR7350771,ERR1066178,SRR1632458,SRR6903013,ERR410048,ERR3240099,ERR2227433,SRR3728972,SRR7479747,SRR7850549,ERR1554553,SRR2090123,SRR1574310,ERR570159,ERR1305181,ERR1283107,ERR1242161,SRR7471155,SRR7540698,ERR2788987,SRR7168681,ERR2668459,ERR720059,ERR1510313,ERR1316614,SRR5927419,ERR1236286,ERR1272350,SRR4788220,SRR9886675,ERR1514586,ERR216911,SRR4345744,SRR6951297,SRR2086600,SRR7277767,SRR6286508,ERR1563304,ERR1989097,SRR7184407,ERR998524,SRR7628096,SRR11195327,ERR2016245,SRR1363276,ERR2560679,SRR8515768,ERR341235,SRR1623172,ERR209894,SRR1967525,SRR1973720,ERR208385,ERR2433774,ERR1109006,ERR1488887,ERR701721,ERR956185,ERR1570881,SRR5892239,SRR2051528,ERR2363075,SRR2244002,SRR7992626,SRR2249375,ERR2506216,SRR532307,ERR1007516,ERR2735937,SRR7544449,ERR998590,ERR2719192,ERR3901369,SRR6412536,SRR060794,ERR924955,SRR6809069,SRR5005313,ERR1487633,ERR775893,SRR10417643,ERR1010126,ERR3003512,ERR3403142,SRR6434240,SRR7992371,ERR1487942,SRR2124165,SRR039554,SRR7184198,SRR514850,ERR1035771,SRR8534940,SRR8192122,SRR6919808,ERR1509906,ERR425109,ERR2694488,SRR1568835,SRR5291292,SRR7244242,ERR1156293,SRR7077708,SRR7706401,ERR1241460,SRR6287063,SRR2187674,ERR2892922,ERR161399,SRR1631337,ERR569138,SRR6243415,SRR918627,SRR5667092,ERR2759708,SRR3115221,SRR10253743,ERR2764859,ERR425939,DRR002236,SRR1544310,SRR1840617,SRR1631047,ERR539945,ERR1477765,ERR2000555,SRR1966020,ERR1563555,SRR7443910,SRR5005501,ERR2608571,ERR2738070,SRR1814552,SRR8088661,SRR5153129,SRR532206,DRR021779,SRR7512951,ERR053029,SRR7106601,SRR8091023,SRR125295,ERR479080,SRR8806782,ERR1285211,SRR1490993,SRR6218657,ERR1491136,ERR2194108,SRR8804546,SRR6323375,SRR9678262,ERR1478360,SRR7217897,ERR1284974,SRR785123,SRR7523352,ERR1555542,SRR7754199,SRR965276,SRR531401,ERR3576587,ERR2729279,ERR3402817,ERR1578382,SRR2228443,ERR3696568,SRR7468277,ERR975172,ERR1506043,SRR7087244,SRR1623071,ERR1285123,SRR1967109,ERR2853660,SRR2247470,ERR1247923,ERR019572,ERR1491215,SRR5216236,SRR7351576,ERR647607,ERR2093315,SRR5023848,ERR2892836,ERR1214656,SRR6881658,SRR1963323,SRR5820321,SRR6945021,SRR6898857,SRR7842175,SRR071481,SRR7041904,SRR7480354,ERR1565739,ERR2889811,ERR1713563,SRR532156,ERR369228,ERR1481360,ERR3402574,SRR6246213,ERR2710404,ERR2138621,SRR1823681,ERR115010,ERR2221342,ERR1111078,SRR6412694,SRR3048922,SRR1708051,SRR3731343,ERR263705,ERR1499167,SRR1544364,ERR1499285,ERR1728682,SRR1606883,ERR2608649,SRR10140637,ERR3411872,ERR1236624,ERR3670945,ERR373918,ERR1234941,ERR223054,ERR3928711,ERR1483021,ERR1102583,ERR900267,SRR7204382,SRR2086559,ERR069762,ERR349285,ERR1007752,ERR460940,ERR863216,SRR7183714,ERR2623968,ERR338990,SRR6860637,SRR6787373,SRR1106393,SRR5757199,ERR2565034,SRR8499350,ERR1234333,ERR657421,SRR2050950,SRR2248598,SRR6172804,SRR7646070,SRR7787819,SRR2566018,SRR5574031,ERR425452,ERR031058,SRR8803494,SRR7664532,SRR7688468,ERR1317373,ERR702986,ERR2435170,ERR1504652,SRR1747032,ERR023246,ERR2597330,ERR2017774,ERR2607584,ERR1320654,SRR8873636,SRR7468287,SRR8086740,ERR2891994,ERR1483023,ERR473624,SRR053035,ERR2221099,ERR2212990,ERR1065358,SRR5220684,ERR027941,SRR2121486,SRR7948037,SRR980349,ERR126937,SRR6190985,SRR1804648,ERR2976791,SRR8502702,SRR5742682,SRR8280727,ERR1563231,SRR6155450,ERR1491885,SRR6128548,SRR6442663,SRR8081649,SRR4191750,SRR5990002,ERR1499488,SRR3417508,ERR2623973,ERR636312,SRR7850080,SRR7662621,SRR7469171,ERR206155,SRR1211668,SRR5649998,SRR9985822,ERR1499222,ERR108658,SRR7417843,SRR7690662,SRR8129175,ERR1480485,SRR6986245,ERR553951,SRR10593986,SRR7456899,SRR3049160,SRR6312400,SRR7756418,ERR976637,SRR7830654,SRR7841530,ERR901937,SRR022547,SRR1963470,SRR918237,ERR011334,SRR7192246,ERR126944,ERR1321146,SRR1767921,ERR3682306,ERR3210008,ERR1575240,SRR8086307,ERR1733472,SRR7909842,SRR2243549,ERR375090,SRR8575493,SRR6900108,SRR7631930,SRR8074809,SRR8498767,SRR7506872,ERR1725870,ERR774883,SRR6701679,ERR352579,ERR1240466,SRR6046120,SRR8809380,ERR1564316,ERR695627,SRR10490440,SRR6311959,ERR357743,ERR172546,SRR5921404,SRR7551030,ERR1565567,SRR6929976,ERR209449,ERR326329,SRR3731458,SRR786218,SRR354027,ERR2597332,ERR901983,SRR9903321,ERR909036,SRR7539437,ERR600187,ERR1324249,SRR7179943,ERR1733100,SRR1608932,SRR7523441,SRR5356867,SRR1118458,SRR017939,SRR8103775,ERR2854177,SRR7867208,SRR1539603,ERR211329,SRR1161244,ERR1504568,ERR1672841,SRR3951449,ERR1723950,ERR2094641,ERR2718444,ERR1322001,SRR10310211,ERR1495229,SRR7187240,SRR1266697,SRR8803423,SRR3173552,ERR1240259,ERR540257,ERR570170,ERR479353,ERR388452,ERR1490432,ERR114877,SRR5220328,SRR1175791,ERR1563318,ERR352281,ERR2524836,SRR2231354,SRR1438073,ERR1491329,SRR8691580,ERR1671762,ERR2524806,SRR1821308,ERR1447661,SRR1966730,SRR6486047,SRR7369112,SRR6682862,ERR1285759,ERR2718481,SRR11113117,ERR1487959,SRR1995737,SRR2226787,ERR369143,SRR1646536,ERR2833209,ERR480858,ERR1242712,SRR2226745,ERR1570516,ERR375239,SRR7474873,ERR1974120,SRR5184641,ERR257689,SRR7368897,ERR845941,ERR419030,SRR7204201,SRR3215342,ERR1108310,ERR2298551,SRR10675883,ERR1285473,ERR2434841,SRR1910303,ERR1490375,ERR1494795,SRR2228358,ERR3029149,ERR3901821,SRR1334788,ERR1495480,ERR1624749,SRR7077604,ERR064767,ERR232506,ERR1007718,SRR5787723,ERR688502,ERR1324557,SRR7403809,ERR351551,SRR2227728,SRR7523794,SRR8280733,ERR2433952,ERR790343,SRR10615606,SRR5434923,SRR7448280,SRR7450790,ERR1066147,SRR801838,ERR1065258,ERR1555403,SRR7759870,ERR2623138,ERR1509999,SRR7077478,ERR3192391,SRR2188211,SRR488170,ERR985133,ERR1952533,ERR755565,ERR1259574,ERR3524554,SRR8079358,ERR051797,SRR7480419,SRR949391,ERR1065437,SRR3286947,ERR1818235,ERR1272694,SRR7457121,ERR670768,SRR3662122,ERR751384,ERR572774,SRR6919959,ERR1493069,ERR460823,ERR067843,SRR5281854,ERR600464,SRR1571145,ERR1100649,SRR1614553,SRR7166795,SRR7344643,ERR2690024,ERR064754,ERR029407,SRR3574310,SRR10269618,ERR594559,SRR8807631,ERR1102282,ERR2263554,SRR8030114,ERR461805,ERR086058,ERR360558,SRR891930,SRR2192828,SRR1577774,SRR11091342,ERR759053,SRR7479710,ERR689484,ERR2863455,SRR1810552,ERR737543,SRR5709727,ERR2728892,SRR3394887,SRR8547392,ERR1234438,SRR10604649,ERR1795690,ERR279633,ERR2168987,SRR1973891,ERR064164,ERR1477467,SRR7402043,ERR353236,ERR1562694,ERR1066108,ERR042196,ERR1283812,SRR3055297,SRR8805185,SRR3729118,SRR6870599,SRR4787349,SRR10484353,SRR7828315,ERR2750504,ERR589608,ERR133815,SRR6807480,ERR1242130,ERR1672870,ERR517343,SRR7229174,SRR6919374,SRR2228021,ERR2195831,ERR2089452,SRR10451673,SRR8193059,ERR1728712,SRR6323137,ERR1489088,ERR1658749,ERR260496,SRR10418030,SRR7802522,SRR1303792,SRR9971467,ERR562881,SRR5893041,SRR5104563,ERR1045267,ERR909166,ERR562965,SRR6938602,SRR3884895,SRR2244102,ERR2693310,ERR175637,SRR9218302,SRR896501,SRR6747712,SRR7369080,ERR3657351,ERR1565766,DRR171913,ERR2435513,ERR715982,SRR5023785,ERR2540494,ERR377489,SRR7525192,ERR1733764,ERR1192017,SRR6252242,ERR272202,ERR3535531,SRR386834,SRR7523266,SRR10251582,SRR017697,SRR1747044,ERR2397275,SRR8052183,ERR1500753,ERR1317239,ERR1672756,ERR470092,SRR10699562,SRR7842472,ERR2090705,SRR7276906,ERR600143,SRR5194319,ERR1453657,SRR3319057,SRR059350,DRR046399,SRR5193610,ERR2709713,SRR8571667,ERR775154,SRR2228773,ERR2591895,SRR7783875,ERR551051,SRR6399931,ERR737621,SRR2924566,ERR1498248,SRR2250321,SRR892410,SRR10247557,SRR7662702,SRR6765861,ERR2623500,SRR3146222,SRR3885003,SRR6170456,SRR5196044,ERR357721,ERR364069,SRR7298850,SRR10665560,SRR7124767,ERR263921,ERR1374969,SRR3205854,ERR1734984,SRR5934094,ERR191795,ERR204111,SRR1822289,ERR1236177,ERR759079,ERR742923,ERR3372475,ERR1247604,SRR8086046,SRR1031708,ERR714537,ERR054551,SRR6922509,SRR7664295,ERR589618,ERR234798,ERR318595,SRR6311459,ERR1503952,SRR1815723,ERR171193,ERR1497024,ERR2364006,ERR1487529,SRR5951719,ERR2623307,SRR7358934,ERR257485,SRR533933,ERR1346096,ERR039986,ERR2091062,ERR2738571,ERR1493157,ERR1079299,ERR1492142,SRR7187011,ERR1496845,ERR2225399,SRR9988243,ERR480769,SRR5434397,ERR3698981,SRR8100758,ERR753923,SRR5421993,ERR862278,ERR1270210,ERR1286238,DRR065594,SRR5888825,SRR1604699,SRR1951881,SRR7077859,ERR3901375,ERR1239455,SRR7230373,ERR114909,SRR7402101,SRR6204345,SRR1811830,SRR5218054,SRR7905909,ERR1713277,ERR1569907,ERR2818865,ERR703038,SRR062279,SRR3113780,ERR276972,SRR6046627,SRR7041811,SRR1196451,SRR7077700,ERR1453442,ERR2533447,ERR2286626,SRR6399886,SRR955204,SRR2082196,ERR1282416,ERR2663664,ERR913434,SRR1800838,ERR1570335,SRR2247044,SRR1799996,ERR599158,ERR1574304,ERR1235114,SRR7503874,SRR1915664,ERR160903,SRR10279849,SRR10850696,SRR3340331,SRR7286590,ERR2538429,SRR5369605,SRR1021815,SRR1950916,SRR2193876,ERR097435,ERR517316,ERR3372537,SRR1509110,SRR3939239,ERR1228165,SRR2237738,SRR7465079,SRR651337,SRR8128022,ERR026958,ERR1575563,SRR7215971,ERR1015365,SRR1765456,SRR8071178,SRR1300696,SRR10991928,SRR1561996,ERR1317524,ERR689495,ERR1563989,SRR000106,SRR7278109,SRR1600926,SRR4113443,ERR751853,ERR376754,SRR396609,SRR5024455,SRR10375929,SRR1967270,ERR349324,SRR10418007,ERR1640650,ERR601054,SRR5220513,ERR1285337,ERR775790,ERR2718962,SRR6257483,ERR2977241,SRR1965667,SRR7191860,ERR2193845,SRR7286587,SRR10615477,ERR1283718,SRR1566538,ERR1493788,SRR7631908,SRR7165497,ERR1316383,ERR1733046,ERR3395874,SRR8382454,SRR1582857,ERR2397270,ERR1292842,SRR8927674,SRR8806478,ERR1241858,ERR246569,SRR7892304,ERR027305,ERR2434744,SRR1161323,SRR7523478,ERR1563343,SRR2227590,SRR9696679,SRR7077460,SRR067771,SRR7880231,SRR1564387,ERR017285,ERR209473,SRR3115185,ERR022703,ERR234543,SRR8199584,SRR8199024,ERR1480334,ERR3402934,SRR958453,ERR2750630,SRR6921362,SRR1655195,SRR6426149,SRR8981265,SRR1006149,ERR1283386,ERR2093295,ERR1715427,ERR1065388,SRR2536820,SRR6117803,SRR7639398,SRR10333966,ERR357627,ERR2089756,ERR2091026,ERR439857,ERR045934,SRR1612362,ERR636557,SRR3728386,SRR7839337,SRR3113881,SRR5006392,ERR715374,ERR1728707,ERR2241857,ERR906547,SRR6768363,ERR580964,SRR6938537,SRR1491557,ERR1498781,SRR8288592,SRR9878083,SRR8663651,SRR4473711,ERR569286,SRR3926815,SRR8666948,SRR6816954,SRR6726343,SRR7187924,SRR1963432,SRR7687910,SRR1597607,SRR068243,ERR2709812,SRR1160049,SRR7879533,ERR2818891,SRR1814624,ERR1715394,SRR7106708,ERR158727,ERR1672826,SRR7439462,ERR449649,ERR719729,SRR6891484,SRR3729125,ERR2042907,ERR3576496,SRR1793346,SRR3728764,ERR2794988,ERR1239033,SRR7969783,ERR1488840,SRR5219504,SRR1632860,ERR714501,ERR501637,ERR3964392,SRR062509,SRR6945409,ERR1317317,ERR2891482,ERR1640631,ERR330648,SRR7187041,SRR7285887,ERR1483766,ERR2397119,ERR1495289,SRR3278561,SRR8090634,ERR189828,SRR6116988,SRR7048807,ERR017173,ERR266110,SRR1619556,ERR471136,ERR321294,ERR1563639,SRR1158092,ERR2738094,ERR1230851,SRR8808372,SRR537755,SRR959153,ERR485621,ERR052154,ERR2748061,SRR2250614,ERR126442,ERR1317825,SRR1761746,ERR490825,ERR035384,SRR2029071,SRR3371789,SRR9067262,SRR924747,ERR598953,ERR1202496,SRR7806311,ERR2213070,SRR7292893,ERR363269,SRR6938290,SRR948829,ERR1952487,ERR1285673,SRR3531651,ERR988488,SRR4176977,SRR9831944,SRR036289,ERR066537,SRR2120918,SRR1631662,SRR1573187,ERR343226,SRR8804062,SRR7108949,ERR718437,SRR7702753,ERR343735,SRR8129178,ERR2719735,ERR033909,SRR6940095,SRR6046593,SRR5870552,ERR210716,SRR7534306,ERR1735412,SRR1160792,ERR474231,ERR1570095,ERR1478788,ERR2402821,SRR7895975,SRR5264156,ERR263699,SRR3285380,ERR1506772,ERR2190147,SRR1567878,SRR8793641,SRR8090888,SRR064206,ERR2891868,SRR1614535,SRR1655562,SRR5434860,SRR7975537,ERR553933,ERR719579,ERR1247534,ERR2352218,ERR1506821,ERR1236124,SRR2243934,ERR1239008,SRR7756248,ERR2363200,ERR1478480,ERR347939,ERR064753,SRR11059931,SRR6784999,SRR6145086,SRR1118641,SRR7176223,ERR1247227,SRR8189433,ERR3040323,ERR966726,SRR9274026,ERR181869,ERR1322286,SRR537933,SRR8136889,SRR5482700,ERR2364066,ERR1235662,SRR6899434,SRR057682,SRR8289126,SRR5645391,ERR2932913,ERR2890827,SRR3938177,SRR6963187,ERR636475,SRR2227589,SRR7186955,ERR2564992,ERR1481516,DRR122958,ERR3864330,ERR1490567,ERR2611616,SRR7998222,ERR3902554,SRR7527841,SRR5651472,ERR2853870,SRR7286951,SRR1544162,ERR2195763,SRR8803789,SRR1511078,ERR192119,ERR908974,SRR5660065,ERR569198,ERR1273344,ERR1504339,ERR553331,ERR351573,ERR3190057,ERR572620,ERR377299,ERR1102215,SRR8087220,SRR5130531,ERR884968,SRR1179041,SRR6046259,SRR7480639,ERR1497333,SRR1952323,SRR7310362,SRR1814527,SRR7839328,SRR640496,SRR7532867,ERR1473778,SRR7501190,ERR2988582,SRR1505489,ERR1511183,SRR7204555,ERR2138237,SRR7230711,SRR5457759,ERR369043,ERR2189908,ERR636318,SRR3574883,SRR5909161,ERR317177,ERR017208,SRR7285828,ERR900275,SRR2029078,SRR6293177,SRR4018074,SRR6173119,ERR1326027,SRR1490909,ERR1563844,ERR375425,ERR1326707,SRR6515888,ERR349491,ERR3680159,ERR2747771,SRR6399514,ERR461855,ERR347774,ERR1247807,ERR3901018,SRR5710199,ERR1487567,ERR2017499,SRR1462554,SRR000056,SRR6293298,SRR1969729,ERR3870597,SRR7237470,ERR1284832,ERR1492746,SRR8962204,SRR532753,ERR2691203,ERR1322289,ERR1205051,ERR263792,ERR1672849,ERR473810,ERR264331,ERR023372,SRR7414589,SRR6170288,SRR6165459,ERR2738322,SRR7048740,ERR2890834,ERR180832,ERR1320856,SRR1655857,SRR7124779,SRR5585051,SRR5605817,ERR2749011,ERR257356,SRR6218727,SRR5328195,ERR1292559,ERR1325705,SRR5281845,SRR6445109,ERR1079277,SRR7122387,SRR7993219,SRR1980490,ERR551909,ERR1497846,ERR1204935,ERR064530,SRR3574646,ERR1671793,SRR7162412,ERR1065787,ERR114932,SRR7285938,SRR6768294,ERR039884,SRR7806325,ERR636542,ERR559330,ERR028974,ERR1625426,SRR10095815,ERR2737566,ERR1448348,SRR7140677,ERR1487656,SRR7298803,ERR2525042,SRR3440035,SRR7190157,SRR7417341,SRR5579196,ERR1570879,ERR1569923,SRR1012299,SRR060456,ERR1503943,SRR925141,ERR551986,SRR059384,SRR7639142,ERR976403,SRR1967914,SRR8090519,ERR1734026,ERR769309,ERR2017413,ERR1491721,SRR7495753,SRR9710550,SRR6922650,SRR1449798,ERR1215483,SRR7285785,SRR6046070,ERR1734713,SRR7157793,ERR2815579,ERR1323525,ERR1322500,SRR10593319,ERR2694375,SRR8731718,ERR2788918,ERR1509989,SRR3728762,SRR6172682,SRR10737971,ERR2602047,SRR7523725,ERR2169028,ERR260204,ERR350253,SRR1963313,SRR10693999,SRR800583,SRR7800432,ERR1282412,SRR1597137,ERR2719500,SRR6407138,ERR1014489,SRR1815709,SRR2248313,ERR480602,SRR7975553,SRR1631104,SRR1422918,ERR2750296,SRR532456,SRR8705987,SRR1373530,ERR751711,ERR1482647,ERR1349139,ERR2749657,ERR2891082,ERR1285637,SRR10286359,ERR1067839,SRR547663,ERR1511621,SRR3926978,ERR2195773,ERR045951,ERR479329,ERR2235281,ERR046373,SRR1303817,ERR011708,SRR7275141,ERR473095,SRR6116791,ERR1787712,ERR1217351,ERR221348,SRR5496864,ERR552106,ERR3902560,ERR997495,SRR2751307,ERR1321648,ERR901986,SRR6216855,ERR2799441,SRR7286473,ERR1494481,SRR1967600,ERR1728192,ERR755440,ERR2750497,SRR2565538,ERR251822,ERR027609,DRR046403,SRR1632344,SRR533086,SRR3198727,ERR042158,ERR225609,ERR386427,ERR418879,ERR3886812,SRR7759844,ERR573380,SRR059322,ERR3079304,SRR2081684,SRR7007155,SRR8181984,SRR2125445,SRR6919342,ERR1570191,ERR1216907,SRR5470016,ERR418868,SRR10665557,SRR11100790,SRR8184727,ERR1066263,SRR402196,ERR1281148,SRR7468868,SRR7501240,SRR1038025,ERR1195829,ERR1566480,ERR1624823,ERR1081650,ERR2890075,SRR6927278,ERR1624946,SRR1519888,SRR5896298,SRR5215648,SRR3103830,ERR2750378,SRR3371824,SRR6373668,SRR1967518,ERR129766,SRR7187769,SRR2248176,SRR6686794,ERR2433706,SRR2081421,ERR1506343,ERR2580165,SRR6059105,ERR2833161,SRR7217864,ERR2525190,SRR3928018,SRR1491092,SRR6491064,SRR6235729,SRR1646065,SRR1957755,ERR065306,ERR2396314,ERR1498187,ERR732848,SRR5023683,SRR8084299,SRR8808175,ERR1728296,ERR064443,SRR1425240,SRR2053326,SRR4054747,SRR5216344,SRR6046682,ERR3684027,SRR7992544,ERR064094,SRR2241119,SRR8434742,ERR2733202,ERR540620,SRR7974370,ERR1324115,SRR1513976,ERR2623913,ERR085247,SRR5632263,SRR1493028,SRR3729315,SRR6058773,ERR3902108,SRR6848863,ERR420083,SRR5328270,ERR158806,ERR751727,SRR5788262,SRR1272879,SRR5115373,ERR2351974,SRR9164991,ERR063533,SRR4449990,ERR2213103,ERR1500662,ERR1735169,SRR1544391,SRR1970014,ERR562838,ERR2434540,SRR2243787,SRR1967896,SRR528331,ERR2819136,SRR6703699,SRR7230338,ERR2694160,ERR256972,ERR272079,ERR182528,ERR072202,SRR2822450,SRR353923,ERR1191932,SRR1957832,ERR714804,ERR027309,SRR2244309,ERR338995,SRR6938425,SRR2243500,SRR7248755,ERR2286652,ERR209082,SRR785596,DRR017718,SRR3180500,ERR1453599,ERR1494902,ERR051902,ERR1510970,ERR1507068,ERR1481079,SRR782087,SRR2089184,SRR2222222,ERR1672879,ERR2230686,ERR211380,ERR321233,ERR257315,SRR5548735,SRR6172793,ERR553937,SRR1664276,SRR7172525,ERR2093309,SRR5583923,ERR3061957,ERR349803,SRR6456800,SRR1960665,ERR2506105,ERR1604473,ERR1672711,ERR719400,ERR024241,ERR900467,SRR8804375,SRR3536638,SRR1031570,ERR422776,ERR363839,SRR1038122,SRR7077796,SRR5328130,ERR1271092,ERR3239825,ERR866397,ERR357506,ERR586799,SRR5289499,SRR6920479,SRR6809048,ERR1285639,ERR926089,SRR3728511,ERR1729486,ERR419936,ERR360560,SRR5193412,SRR6051789,ERR845416,ERR502209,SRR3189654,SRR6952351,SRR3728673,SRR1548403,ERR1109085,SRR7186502,ERR2227740,SRR2226389,SRR1038177,SRR015769,SRR2081234,SRR8107205,ERR460366,ERR1493676,SRR6211703,ERR263946,SRR2087249,SRR7992531,ERR3576832,SRR8127973,SRR8803659,ERR3372651,SRR1553832,SRR5006245,SRR2243831,ERR502241,SRR8100697,SRR1051836,SRR1166642,ERR377290,ERR2397485,ERR1499165,SRR1840589,ERR833551,SRR8003615,ERR1045288,ERR2227499,SRR1051857,ERR2765129,ERR1281835,ERR1326941,ERR1316838,SRR7358029,ERR3524528,ERR1510385,SRR6371674,ERR204142,SRR7992572,SRR7439350,ERR1499190,SRR10593342,ERR1728495,SRR6400012,ERR2436073,SRR7187957,SRR924815,ERR125070,ERR3901263,ERR319319,SRR9335413,ERR670725,SRR063502,SRR7828996,ERR480952,SRR5918230,SRR1958685,SRR7077201,SRR533747,ERR714019,ERR902084,ERR1453463,SRR7417622,SRR7191444,ERR038397,ERR271288,SRR7184321,SRR3214560,ERR028109,SRR5005264,ERR662389,ERR1511396,ERR1733018,ERR225948,SRR70584
[truncated: 4,654,903 more chars]
