# Supplementary material for: Identification of HDV-like theta ribozymes involved in tRNA-based recoding of gut bacteriophages
Source: Nat Commun. 2024 Feb 20;15:1559. doi: 10.1038/s41467-024-45653-w (PMC10879173; doi:10.1038/s41467-024-45653-w)
Supplement: Supplementary file 7 — Supplementary Data File 4 [file 41467_2024_45653_MOESM7_ESM.csv]

	ID	rnarobo_start	rnarobo_end	rnarobo_seq
0	SAMEA1906422_b1_ct78_vs2@Podoviridae__sp__ctliz78@linear	143813	143865	|GGTGGC|AA|TGTCCAT|ACG|T|TC|ACGC|CGT|GCCACT|GA|TCTAGA|CTAA|ATGGACA|
1	SAMEA1906427_a1_ct221054_vs1@Siphoviridae__sp__ct3mG1	45861	45810	|GGCATC|AG|GAGAGAA|GCC|T|GC|TCGT|GGC|GATGCT|GC|TTTTA|CTGA|TTCTCTC|
2	SAMEA1906427_a1_ct24203_vs1@Siphoviridae__sp__ctLqr1	7720	7782	|GGCCCC|A|AGTGAAA|GCC|T|TC|CCGT|GGC|GGGGCT|GA|TAAGGCGGAAACGCTGA|CCGA|TTTCACA|
3	SAMEA1906429_a1_ct7414_vs1@Siphoviridae__sp__ct5gO1	11267	11329	|GGCCCC|A|AGTGAAA|GCC|T|TC|CCGT|GGC|GGGGCT|GA|TAAGGCGGCAACGCTGA|CCGA|TTTCACA|
4	SAMEA1906441_a1_ct18033_vs1@Siphoviridae__sp__ctNhB1	535	596	|GGAGTTA|AA|GTAATCG|ACC|T|GC|ACGT|GGT|TAATTCT|GC|ACACCTTTAGTGA|CTAA|CGATTAC|
5	SAMEA1906446_a1_ct11417_vs1@Siphoviridae__sp__ctqCr1	15477	15539	|GGCCCC|A|AGTGAAA|GCC|T|TC|CCGT|GGC|GGGGCT|GA|TAAGGCGGCAACGCTGA|CCGA|TTTCACA|
6	SAMEA1906455_a1_ct67271_vs1@Unclassified_virus__sp__ct0m31	8477	8423	|GAATAGC|AA|ATGAGAA|ACC|T|CC|ACGT|GGT|GCTATTT|GG|GTAATG|CTAA|TTCTCAT|
7	SAMEA1906455_a1_ct67271_vs1@Unclassified_virus__sp__ct0m31	17655	17710	|GAATAGC|GTA|AGTAGAA|ACC|T|CC|ACGT|GGT|GCTATTC|GG|ATAACG|CTAA|TTCTACT|
8	SAMEA1906455_a1_ct99191_vs1@Siphoviridae__sp__ctXxD1	19477	19539	|GGCCCC|A|AGTGAAA|GCC|T|TC|CCGT|GGC|GGGGCT|GA|TAAGGCGGCAACGCTGA|CCGA|TTTCACA|
9	SAMEA1906474_a1_ct35960_vs1@Siphoviridae__sp__ctstE1	24245	24296	|GGCATC|AG|GAGAGAA|GCC|T|GC|TCGT|GGC|GATGCT|GC|TTTTA|CTGA|TTCTCTC|
10	SAMEA1906522_a1_ct170901_vs1@Unclassified_virus__sp__ctAfo1	55313	55364	|GGTTAC|AAA|ACTACT|ACC|T|CC|TCGT|GGT|GTAACT|GG|GTAATG|CTAA|AGTAGA|
11	SAMEA1906527_b1_ct115_vs2@Podoviridae__sp__ctu8h115@linear	58273	58325	|GGTGGC|AA|TGTCCAT|ACG|T|TC|ACGC|CGT|GCCACT|GA|TCTAGA|CTAA|ATGGACA|
12	SAMEA1906542_a1_ct34969@circular@Podoviridae__sp__ctLt2969	116240	116292	|GGTTGC|A|CGTGTTT|ACC|T|CC|TCGT|GGT|GCAACT|GG|ACTAAGA|CTAA|AAACACA|
13	SAMEA1906566_a1_ct71419_vs1@Podoviridae__sp__cty731	39553	39605	|GGTTGT|A|TGTGTTT|ACC|T|CC|ACGT|GGT|ACAACT|GG|ACTAAGA|CTAA|AAACACA|
14	SAMEA1906570_a1_ct194873_vs1@Podoviridae__sp__ctP7s1	3195	3143	|GGTGGC|AA|TGTCCAT|ACG|T|TC|ACGC|CGT|GCTACT|GA|TCTTAA|CTAA|ATGGACA|
15	SAMEA1906581_a1_ct61757_vs1@Siphoviridae__sp__ctpon1	110934	110880	|GACCCTT|AA|AAGAACT|ACC|T|CC|ACGT|GGT|AAGGGTT|GG|GTAACG|CTAA|AGTTCTT|
16	SAMEA1906581_a1_ct61757_vs1@Siphoviridae__sp__ctpon1	113198	113143	|GAGTTGC|AG|TTAGTCA|ACC|T|CC|ACGT|GGT|GCAACTT|GG|ATTAAAA|CTAA|TGACTAA|
17	SAMEA2579905_a1_ct64326_vs1@Siphoviridae__sp__ctHCC1	21461	21399	|GGCCCC|A|AGTGAAA|GCC|T|TC|CCGT|GGC|GGGGCT|GA|TAAGGCGGCAACGCTGA|CCGA|TTTCACA|
18	SAMEA2579911_a1_ct4905_vs1@Siphoviridae__sp__ctp4v1	37086	37024	|GGCCCC|A|AGTGAAA|GCC|T|TC|CCGT|GGC|GGGGCT|GA|TAAGGCGGAAACGCTGA|CCGA|TTTCACA|
19	SAMEA2579916_a1_ct107735_vs1@Siphoviridae__sp__ct4QE1	14835	14774	|GGAGTTA|AA|GTAATCG|ACC|T|GC|ACGT|GGT|TAATTCT|GC|ACACCTTTAGTGA|CTAA|CGATTAC|
20	SAMEA2579916_a1_ct6439_vs1@Siphoviridae__sp__ctPKP1	3957	4010	|GACTGT|TGTAC|TGGGCC|TGC|T|CC|CCGAC|GTA|GCGGTC|GG|TCTCA|CCAA|GGGCCG|
21	SAMEA2579950_a1_ct18274_vs1@Siphoviridae__sp__ctziZ1	45022	44969	|GCCCTC|AAT|ATCAGA|GCC|T|CC|ACGC|GGC|GAGGGT|GG|ATAACCAA|CAAA|TCTGAG|
22	SAMEA2579951_a1_ct43527_vs1@Podoviridae__sp__ct06j1	55582	55634	|GGTGGT|AA|TGTCCAT|ACG|T|TC|ACGC|CGT|GCCACT|GA|TCTAGA|CTAA|ATGGACA|
23	SAMEA2579954_a1_ct186067_vs1@Siphoviridae__sp__ctKzG1	17758	17820	|GGCCCC|A|AGTGAAA|GCC|T|TC|CCGT|GGC|GGGGCT|GA|TAAGGCGGCAACGCTGA|CCGA|TTTCACA|
24	SAMEA2580005_a1_ct10752_vs1@Myoviridae__sp__ct7ra1	6818	6871	|GACTGT|TGTAC|TGGGCC|TGC|T|CC|CCGAC|GTA|GCGGTC|GG|TCTCA|CCAA|GGGCCG|
25	SAMEA2580021_b1_ct41_vs2@Podoviridae__sp__ctzdr41@linear	1650	1599	|GGTAGC|A|CACCTAT|GCG|T|TC|CCGT|CGC|GCTACT|GA|TTTAGA|CTAA|ATAGGTA|
26	SAMEA2580030_a1_ct118531_vs1@Podoviridae__sp__ctFXs1	1582	1530	|GGTTGC|A|CGTGTTT|GCC|T|TC|TCGT|GGC|GCAACT|GG|ACTAAGA|CTAA|AGACACA|
27	SAMEA2580032_a1_ct38664_vs1@Podoviridae__sp__ctLAm1	17724	17672	|GGTGGC|GA|TATCTGT|ACG|T|TC|ACGC|CGT|GCCACT|GA|TTTAGA|CTAA|ACAGATA|
28	SAMEA2580038_a1_ct3870_vs1@Podoviridae__sp__ctkLf1	27737	27685	|GGTGGC|AG|CGCCTGT|ACG|T|CC|CCGT|CGT|GCCACT|GG|ACTAGA|CTAA|ACAGGTA|
29	SAMEA2580050_a1_ct45332_vs1@Podoviridae__sp__ctFBK1	62373	62425	|GGTGGT|AA|TGTCCAT|ACG|T|TC|ACGC|CGT|GCCACT|GA|TCTAGA|CTAA|ATGGACA|
30	SAMEA2580103_a1_ct21107_vs1@Siphoviridae__sp__ctQpW1	15437	15499	|GGCCCC|A|AGTGAAA|GCC|T|TC|CCGT|GGC|GGGGCT|GA|TAAGGCGGAAACGCTGA|CCGA|TTTCACA|
31	SAMEA2580118_a1_ct141914_vs1@Podoviridae__sp__ctiO71	33766	33712	|GAAACAC|AA|GATTGAA|ACC|T|CC|ACGT|GGT|GTGTTTT|GG|GTAAAG|CTAA|TTCAATC|
32	SAMEA2580118_a1_ct141914_vs1@Podoviridae__sp__ctiO71	41430	41376	|GATTCAC|AT|AGTAAGA|ACC|T|CC|ACGC|GGT|GTGAATC|GG|GTAATG|CTAA|TCTTACT|
33	SAMEA2580118_a1_ct87544_vs1@Podoviridae__sp__ctyEw1	56762	56814	|GGTGGC|GA|TATCTGT|ACG|T|TC|ACGC|CGT|GCCACT|GA|TTTAGA|CTAA|ACAGATA|
34	SAMEA2580122_a1_ct25710_vs1@Podoviridae__sp__ct70O1	57125	57176	|GGTAGC|A|CACCTAT|GCG|T|TC|CCGT|CGC|GCTACT|GA|TTTAGA|CTAA|ATAGGTA|
35	SAMEA2580137_a1_ct16372_vs1@Siphoviridae__sp__ctBzg1	33478	33416	|GGCCCC|A|AGTGAAA|GCC|T|TC|CCGT|GGC|GGGGCT|GA|TAAGGCGGCAACGCTGA|CCGA|TTTCACA|
36	SAMEA2580143_a1_ct22998_vs1@Podoviridae__sp__ctDTf1	54213	54265	|GGTGGT|AA|CGCCTGT|ACG|T|CC|CCGT|CGT|GCCACT|GG|ACTAGA|CTAA|ACAGGTA|
37	SAMEA2580166_a1_ct6999_vs2@Podoviridae__sp__ct4nN2	36951	36900	|GGTAGC|A|CACCTAT|GCG|T|TC|CCGT|CGC|GCTACT|GA|TTTAGA|CTAA|ATAGGTA|
38	SAMEA2580172_a1_ct6577_vs1@Siphoviridae__sp__ctuoP1	11804	11742	|GGCCCC|A|AGTGAAA|GCC|T|TC|CCGT|GGC|GGGGCT|GA|TAAGGCGGAAACGCTGA|CCGA|TTTCACG|
39	SAMEA2580176_a1_ct38184_vs1@Podoviridae__sp__ctQVm1	43799	43850	|GTACAC|A|TGTGCAA|ACC|T|TC|ACGT|GGT|GTGTAT|GA|TTTAGA|CTAA|TTGCACA|
40	SAMEA2580184_a1_ct10413@circular@Podoviridae__sp__ctMsI413	55103	55154	|GGTGGC|A|TACCTAT|GCG|T|TC|TCGT|CGC|GCCACT|GA|TTTAGA|CTAA|ATAGGTG|
41	SAMEA2580212_a1_ct166158_vs1@Siphoviridae__sp__ctsqm1	33723	33774	|GGTTAC|AAA|ACTACT|ACC|T|CC|TCGT|GGT|GTAACT|GG|GTAATG|CTAA|AGTAGA|
42	SAMEA2580212_a1_ct200270_vs1@Podoviridae__sp__ct9yl1	1883	1831	|GGTGGC|AG|CGCCTGT|ACG|T|CC|CCGT|CGT|GCCACT|GG|ACTAGA|CTAA|ACAGGTA|
43	SAMEA2580230_a1_ct31063_vs1@Podoviridae__sp__ctu9o1	84942	84890	|GGTTGC|A|TGCTATT|GCG|T|CC|CCGT|CGC|GCAACT|GG|ACTCAGA|CTAA|AATAGCG|
44	SAMEA2580244_a1_ct185502_vs1@Podoviridae__sp__ctiKx1	6382	6437	|GAATAGC|AAT|AGTAGAA|ACC|T|CC|ACGT|GGT|GCTATTC|GG|GTAATG|CTAA|TTCTACT|
45	SAMEA2580284_a1_ct131618_vs1@Siphoviridae__sp__ctvcZ1	11127	11189	|GGCCCC|A|AGTGAAA|GCC|T|TC|CCGT|GGC|GGGGCT|GA|TAAGGCGGAAACGCTGA|CCGA|TTTCACA|
46	SAMEA2580287_a1_ct36973_vs1@Podoviridae__sp__ctS6t1	53214	53265	|GGTGGC|AA|AACCTAT|ACG|T|CC|TCGT|CGT|GCCACT|GG|TATCG|CTAA|ATAGGTG|
47	SAMEA2580297_a1_ct5255_vs1@Podoviridae__sp__ct9tL1	6532	6585	|GACTGT|TGTAC|TGGGCC|TGC|T|CC|CCGAC|GTA|GCGGTC|GG|TCTCA|CCAA|GGGCCG|
48	SAMEA2737652_a1_ct156452_vs1@Podoviridae__sp__ctad81	13708	13656	|GGTGGT|AA|TGTCCAT|ACG|T|TC|ACGC|CGT|GCCACT|GA|TCTAGA|CTAA|ATGGACA|
49	SAMEA2737657_a1_ct64921_vs1@Myoviridae__sp__ctSnX1	8217	8278	|GGTGAG|CCTGTGGGT|TCTCTTT|TTT|T|AC|CCGTT|AGG|TTCGCT|GT|TAGCGAA|CAAA|AGAGTGA|
50	SAMEA2737660_a1_ct128881_vs1@Myoviridae__sp__ctaCd1	9043	9104	|GGTGAG|CCTGTGGGT|TCTCTTT|TTT|T|AC|CCGTT|AGG|TTCGCT|GT|TAGCGAA|CAAA|AGAGTGA|
51	SAMEA2737663_a1_ct104510_vs1@Podoviridae__sp__ct3Bd1	14711	14659	|GGTGGT|AA|TGTCCAT|ACG|T|TC|ACGC|CGT|GCCACT|GA|TCTAGA|CTAA|ATGGACA|
52	SAMEA2737665_a1_ct118867_vs1@Siphoviridae__sp__ct1Cj1	28325	28263	|GGCCCC|A|AGTGAAA|GCC|T|TC|CCGT|GGC|GGGGCT|GA|TAAGGCGGAAACGCTGA|CCGA|TTTCACA|
53	SAMEA2737665_a1_ct131090_vs1@Siphoviridae__sp__ctmKv1	47090	47039	|GGCATC|AG|GAGAGAA|GCC|T|GC|TCGT|GGC|GATGCT|GC|TTTTA|CTGA|TTCTCTC|
54	SAMEA2737671_a1_ct167516_vs1@Siphoviridae__sp__ctiv01	54003	54054	|GGTTAC|AAA|ACTACT|ACC|T|CC|TCGT|GGT|GTAACT|GG|GTAATG|CTAA|AGTAGA|
55	SAMEA2737673_a1_ct24891_vs1@Siphoviridae__sp__ctohT1	62620	62674	|GCCCGC|AA|CAGTCCA|ACC|T|CC|ACGC|GGT|GCGGGT|GG|ATAACCAA|CCAA|TGAACTG|
56	SAMEA2737677_a1_ct24348_vs1@Siphoviridae__sp__ctSQj1	28622	28560	|GGCCCC|A|AGTGAAA|GCC|T|TC|CCGT|GGC|GGGGCT|GA|TAAGGCGGAAACGCTGA|CCGA|TTTCACG|
57	SAMEA2737681_a1_ct157808_vs1@Podoviridae__sp__ctSwg1	5528	5476	|GGTTGC|A|AGCTATT|GCG|T|CC|CCGT|CGC|GCAACT|GG|AGTCAGA|CTAA|AATAGCG|
58	SAMEA2737687_b1_ct37_vs2@Podoviridae__sp__ctCZR37@linear	11543	11491	|GGTGGC|AG|CGCCTGT|ACG|T|CC|CCGT|CGT|GCCACT|GG|ACTAGA|CTAA|ACAGGTA|
59	SAMEA2737697_b1_ct61_vs2@Podoviridae__sp__ct1mH61@linear	57828	57879	|GGTGGC|AA|AGCCTGT|ACG|T|CC|TCGT|CGT|GCCACT|GG|TGTCG|CTAA|ACAGGCG|
60	SAMEA2737711_a1_ct82743_vs1@Siphoviridae__sp__ctbjl1	32633	32571	|GGCCCC|A|AGTGAAA|GCC|T|TC|CCGT|GGC|GGGGCT|GA|TAAGGCGGAAACGCTGA|CCGA|TTTCACA|
61	SAMEA2737713_b1_ct70_vs2@Podoviridae__sp__ctlqt70@linear	94672	94620	|GGTGGT|AA|TGTCCAT|ACG|T|TC|ACGC|CGT|GCCACT|GA|TCTAGA|CTAA|ATGGACA|
62	SAMEA2737713_b1_ct90_vs2@Myoviridae__sp__ctJyu90@linear	12518	12579	|GCTGAC|CTCGGGC|TCGGTG|TTT|T|CC|TCGCC|GGG|GTCGGC|GG|GCGACGGCTGA|CTGA|AGTCGG|
63	SAMEA2737721_a1_ct122701_vs1@Siphoviridae__sp__ctN7L1	66138	66189	|GGTTAC|AAA|ACTACT|ACC|T|CC|TCGT|GGT|GTAACT|GG|GTAATG|CTAA|AGTAGA|
64	SAMEA2737722_a1_ct195139_vs1@Siphoviridae__sp__ctc1p1	49818	49767	|GGCATC|AG|GAGAGAA|GCC|T|GC|TCGT|GGC|GATGCT|GC|TTTTA|CTGA|TTCTCTC|
65	SAMEA2737726_a1_ct16920_vs1@Podoviridae__sp__ctGWG1	10398	10346	|GGTTGC|A|TGCTATT|GCG|T|CC|CCGT|CGC|GCAACT|GG|ACTCAGA|CTAA|AATAGCG|
66	SAMEA2737728_b1_ct31_vs2@Siphoviridae__sp__ctroN31@linear	12764	12826	|GGCCCC|A|AGTGAAA|GCC|T|TC|CCGT|GGC|GGGGCT|GA|TAAGGCGGAAACGCTGA|CCAA|TTTCACA|
67	SAMEA2737730_a1_ct2155@circular@Unclassified_virus__sp__ctqOj155	142530	142584	|GAAGCAC|AA|GATTGAA|ACC|T|CC|ACGT|GGT|GTGTTTT|GG|GTAAAG|CTAA|TTCAATC|
68	SAMEA2737732_b1_ct40_vs2@Siphoviridae__sp__ctLqI40@linear	13395	13457	|GGCCCC|A|AGTGAAA|GCC|T|TC|CCGT|GGC|GGGGCT|GA|TAAGGCGGAAACGCTGA|CCGA|TTTCACA|
69	SAMEA2737736_a1_ct14361_vs1@Podoviridae__sp__ctWYA1	56931	56983	|GGTTGC|A|AGCTATT|GCG|T|CC|CCGT|CGC|GCAACT|GG|ACTCAGA|CTAA|AATAGCG|
70	SAMEA2737740_a1_ct105348_vs1@Podoviridae__sp__ctOhg1	28811	28863	|GGTGGT|AA|TGTCCAT|ACG|T|TC|ACGC|CGT|GCCACT|GA|TCTAGA|CTAA|ATGGACA|
71	SAMEA2737741_b1_ct28_vs2@Siphoviridae__sp__cte6d28@linear	84744	84795	|GGCATC|AG|GAGAGAA|GCC|T|GC|TCGT|GGC|GATGCT|GC|TTTTA|CTGA|TTCTCTC|
72	SAMEA2737744_a1_ct125290_vs1@Siphoviridae__sp__ctmGE1	14878	14940	|GGCCCC|A|AGTGAAA|GCC|T|TC|CCGT|GGC|GGGGCT|GA|TAAGGCGGAAACGCTGA|CCGA|TTTCACG|
73	SAMEA2737746_b1_ct104_vs2@Podoviridae__sp__ctTCH104@linear	59801	59853	|GGTGGC|AG|CGCCTGT|ACG|T|CC|CCGT|CGT|GCCACT|GG|ACTAGA|CTAA|ACAGGTA|
74	SAMEA2737747_a1_ct8487@circular@Podoviridae__sp__ct6Z2487	70149	70096	|GACTCAC|A|AGTAAGA|ACC|T|CC|ACGT|GGT|GTGAGTT|GG|ATAACG|CTAA|TCTTACT|
75	SAMEA2737747_b1_ct85_vs2@Myoviridae__sp__ctwvc85@linear	11971	12033	|GGCCCC|A|AGTGAAA|GCC|T|TC|CCGT|GGC|GGGGCT|GA|TAAGGCGGAAACGCTGA|CCGA|TTTCACA|
76	SAMEA2737751_a1_ct141927_vs1@Siphoviridae__sp__ct6Oe1	12721	12783	|GGCCCC|A|AGTGAAA|GCC|T|TC|CCGT|GGC|GGGGCT|GA|TAAGGCGGAAACGCTGA|CCGA|TTTCACA|
77	SAMEA2737752_a1_ct159360_vs1@Unclassified_virus__sp__ctPMg1	6746	6801	|GAATAGC|GTA|AGTAGAA|ACC|T|CC|ACGT|GGT|GCTATTC|GG|ATAACG|CTAA|TTCTACT|
78	SAMEA2737755_a1_ct114360_vs1@Myoviridae__sp__ctvXF1	6777	6838	|GGTGAG|CCTGTGGGT|TCTCTTT|TTT|T|AC|CCGTT|AGG|TTCGCT|GT|TAGCGAA|CAAA|AGAGTGA|
79	SAMEA2737757_a1_ct8032@circular@Podoviridae__sp__ctK6o032	2108	2160	|GGTGGC|AA|TGTCCAT|ACG|T|TC|ACGC|CGT|GCTACT|GA|TTTTGA|CTAA|ATGGACA|
80	SAMEA2737759_a1_ct45755_vs1@Siphoviridae__sp__ctSNR1	65719	65770	|GGTTAC|AAA|ACTACT|ACC|T|CC|TCGT|GGT|GTAACT|GG|GTAATG|CTAA|AGTAGA|
81	SAMEA2737762_a1_ct75186_vs1@Podoviridae__sp__ctjOd1	31676	31623	|GAGCAC|AA|TGCTAAA|ACC|T|TC|ACGTT|GGT|GTGCTT|GA|TTTCGA|CTAA|TTTAGCA|
82	SAMEA2737764_b1_ct104_vs2@Podoviridae__sp__ctxck104@linear	57205	57256	|GGTAGC|A|CACCTAT|GCG|T|TC|CCGT|CGC|GCTACT|GA|TTTAGA|CTAA|ATAGGTA|
83	SAMEA2737768_b1_ct53_vs2@Siphoviridae__sp__ctOLi53@linear	27322	27260	|GGCCCC|A|AGTGAAA|GCC|T|TC|CCGT|GGC|GGGGCT|GA|TAAGGCGGAAACGCTGA|CCGA|TTTCACA|
84	SAMEA2737778_a1_ct124517_vs1@Podoviridae__sp__ctMqQ1	96968	96916	|GGTGGT|AA|TGTCCAT|ACG|T|TC|ACGC|CGT|GCCACT|GA|TCTAGA|CTAA|ATGGACA|
85	SAMEA2737781_a1_ct116406_vs1@Podoviridae__sp__ctViC1	11594	11542	|GGTTGC|A|AGCTATT|GCG|T|CC|CCGT|CGC|GCAACT|GG|ACTCAGA|CTAA|AATAGCG|
86	SAMEA2737781_a1_ct36204_vs1@Siphoviridae__sp__cthDJ1	3940	3993	|GACTGT|TGTAC|TGGGCC|TGC|T|CC|CCGAC|GTA|GCGGTC|GG|TCTCA|CCAA|GGGCCG|
87	SAMEA2737787_b1_ct45_vs2@Podoviridae__sp__ct5c545@linear	56950	57001	|GGTAGC|A|CACCTAT|GCG|T|TC|CCGT|CGC|GCTACT|GA|TTTAGA|CTAA|ATAGGTA|
88	SAMEA2737796_a1_ct102652_vs1@Myoviridae__sp__ctIO81	40916	40855	|GGTGAG|CCTGTGGGT|TCTCTTT|TTT|T|AC|CCGTT|AGG|TTCGCT|GT|TAGCGAA|CAAA|AGAGTGA|
89	SAMEA2737796_a1_ct74372_vs1@Caudovirales__sp__ct1qN1	122358	122307	|GGTAGC|A|CACCTAT|GCG|T|TC|CCGT|CGC|GCTACT|GA|TTTAGA|CTAA|ATAGGTA|
90	SAMEA2737798_b1_ct16_vs2@Siphoviridae__sp__cttmB16@linear	40247	40185	|GGCCCC|A|AGTGAAA|GCC|T|TC|CCGT|GGC|GGGGCT|GA|TAAGGCGGAAACGCTGA|CCGA|TTTCACA|
91	SAMEA2737800_a1_ct27460_vs1@Podoviridae__sp__ctMv31	61684	61736	|GGTGGC|AG|TGTCCAT|ACG|T|TC|GCGC|CGT|GCCACT|GA|TTTCGA|CTAA|ATGGACA|
92	SAMEA2737808_b1_ct68_vs2@Podoviridae__sp__ctQZ668@linear	32203	32255	|GGTTGC|A|AGCTATT|GCG|T|CC|CCGT|CGC|GCAACT|GG|ACTCAGA|CTAA|AATAGCG|
93	SAMEA2737813_a1_ct27500@circular@Podoviridae__sp__ct6Lw500	150723	150669	|GGTCAC|AT|AGTAGAA|ACC|T|CC|ACGT|GGT|GTGACT|GG|ATAACCAA|CCAA|TTCTACT|
94	SAMEA2737814_a1_ct78494_vs1@Siphoviridae__sp__ctNfL1	30890	30836	|GCCTGC|AA|CAGTCCG|GCC|T|CC|ACGT|GGC|GCAGGT|GG|ATAACCAA|CCAA|CGGACTT|
95	SAMEA2737831_b1_ct109_vs2@Podoviridae__sp__ctb1Z109@linear	33898	33847	|GGTAGC|A|CACCTAT|GCG|T|TC|CCGT|CGC|GCTACT|GA|TTTAGA|CTAA|ATAGGTA|
96	SAMEA2737840_b1_ct107_vs2@Siphoviridae__sp__ct4xm107@linear	1092	1154	|GGCCCC|A|AGTGAAA|GCC|T|TC|CCGT|GGC|GGGGCT|GA|TAAGGCGGAAACGCTGA|CCGA|TTTCACA|
97	SAMEA3951706_b1_ct13_vs2@Podoviridae__sp__ct3S713@linear	1646	1595	|GGTAGC|A|CACCTAT|GCG|T|TC|CCGT|CGC|GCTACT|GA|TTTAGA|CTAA|ATAGGTA|
98	SAMN00715155_b1_ct1@circular@Podoviridae__sp__ct1Nl1	137924	137872	|GGTTGC|A|TATGTTT|GCC|T|CC|TCGT|GGC|GCAACC|GG|ACTAAGA|CTAA|AAACACA|
99	SAMN00791913_a1_ct19078_vs1@linear@Siphoviridae__sp__ctbYV1	36072	36009	|GGCCCC|CA|AGTGAAA|GCC|T|TC|CCGT|GGC|GGGGCT|GA|TAAGGCGGAAACGCTGA|CCGA|TTTCACA|
100	SAMN00791919_a1_ct17043@circular@Podoviridae__sp__ctW6t043	130167	130219	|GGTTGC|A|TGCTATT|GCG|T|CC|CCGT|CGC|GCAACT|GG|ACTCAGA|CTAA|AATAGCG|
101	SAMN00791926_a1_ct51052_vs1@linear@Siphoviridae__sp__ct5Zc1	17612	17674	|GGCCCC|A|AGTGAAA|GCC|T|TC|CCGT|GGC|GGGGCT|GA|TAAGGCGGAAACGCTGA|CCGA|TTTCACG|
102	SAMN00791959_a1_ct115122_vs1@linear@Siphoviridae__sp__ctrR71	14010	14072	|GGCCCC|A|AGTGAAA|GCC|T|TC|CCGT|GGC|GGGGCT|GA|TAAAGCGGAAACGCTGA|CCGA|TTTCACA|
103	SAMN00791959_a1_ct12730@circular@Podoviridae__sp__ctjd2730	160097	160043	|GAATCTC|AT|AGTCGAA|ACC|T|CC|ACGT|GGT|GAGATTC|GG|GTAACG|CTAA|TTCGACT|
104	SAMN00791960_a1_ct78450_vs1@linear@Podoviridae__sp__ctWBJ1	37721	37669	|GGTTGC|A|TGTGTTT|ACC|T|CC|ACGT|GGT|GCAACT|GG|ACTCAGA|CTAA|AAACACA|
105	SAMN00791968_a1_ct103096_vs1@linear@Podoviridae__sp__ctC9k1	30101	30153	|GGTGGC|AG|CGCCTGT|ACG|T|CC|CCGT|CGT|GCCACT|GG|ACTAGA|CTAA|ACAGGTA|
106	SAMN00791973_a1_ct81680_vs1@linear@Siphoviridae__sp__ctMFy1	55399	55450	|GGTTAC|AAA|ACTACT|ACC|T|CC|TCGT|GGT|GTAACT|GG|GTAAAG|CTAA|AGTAGA|
107	SAMN00791988_a1_ct17241@circular@Podoviridae__sp__ctIJM241	94687	94635	|GGTGGT|AA|TGTCCAT|ACG|T|TC|ACGC|CGT|GCCACT|GA|TCTAGA|CTAA|ATGGACA|
108	SAMN00792001_a1_ct62261_vs1@linear@Siphoviridae__sp__ctHGJ1	27817	27755	|GGCCCC|A|AGTGAAA|GCC|T|TC|CCGT|GGC|GGGGCT|GA|TAAGGCGGAAACGCTGA|CCGA|TTTCACA|
109	SAMN00792007_a1_ct10206_vs1@linear@Myoviridae__sp__ctW0C1	3947	4000	|GACTGT|TGTAC|TGGGCC|TGC|T|CC|CCGAC|GTA|GCGGTC|GG|TCTCG|CCAA|GGGCCG|
110	SAMN00792023_b1_ct15_vs2@Podoviridae__sp__ctXeX15@linear	144847	144902	|GAATAGC|AAT|AGTAGAA|ACC|T|CC|ACGT|GGT|GCTATTC|GG|GTAACG|CTAA|TTCTACT|
111	SAMN00792028_a1_ct30821_vs1@linear@Siphoviridae__sp__ctdKQ1	27568	27506	|GGCCCC|A|AGTGAAA|GCC|T|TC|CCGT|GGC|GGGGCT|GA|TAAGGCGGAAACGCTGA|CCGA|TTTCACA|
112	SAMN00792041_a1_ct45455_vs1@linear@Podoviridae__sp__ctdCa1	60905	60957	|GGTGGC|AA|TGTCCAT|ACG|T|TC|ACGC|CGT|GCCACT|GA|TCCTGA|CTAA|ATGGACA|
113	SAMN00792046_a1_ct94857_vs1@linear@Podoviridae__sp__ctsw61	61512	61460	|GGTGGC|AA|TGTCCAT|ACG|T|TC|ACGC|CGT|GCCACT|GA|TTTTGA|CTAA|ATGGACA|
114	SAMN00792063_a1_ct86986_vs1@linear@Myoviridae__sp__ctMsB1	10352	10413	|GGTGAG|CCTGTAGGT|TCTCTTT|TTT|T|AC|CCGTT|AGG|TTCGCT|GT|TAGCGAA|CAAA|AGAGTGA|
115	SAMN00792067_a1_ct45420_vs1@linear@Siphoviridae__sp__ctTnj1	27799	27737	|GGCCCC|A|AGTGAAA|GCC|T|TC|CCGT|GGC|GGGGCT|GA|TAAGGCGGAAAAGCTGA|CCGA|TTTCACA|
116	SAMN00792079_a1_ct38019_vs1@linear@Siphoviridae__sp__ctlqJ1	16350	16402	|GGTGGC|AG|CGCCTGT|ACG|T|CC|CCGT|CGT|GCCACT|GG|ACTAGA|CTAA|ACAGGTA|
117	SAMN00792083_a1_ct67807_vs1@linear@Myoviridae__sp__cteLQ1	62368	62318	|GGGGTT|ATT|CTATCT|GGG|T|TC|TCGC|CCT|GGTCTT|GG|CTATG|CCGA|TGGTGG|
118	SAMN00792084_a1_ct44797_vs1@linear@Siphoviridae__sp__ctmlb1	83995	84046	|GGCATC|AG|GAGAGAA|GCC|T|GC|TCGT|GGC|GATGCT|GC|TTTTA|CTGA|TTCTCTC|
119	SAMN00792095_a1_ct30784_vs1@linear@Siphoviridae__sp__ctJoF1	34906	34844	|GGCCCC|A|AGTGAAA|GCC|T|TC|CCGT|GGC|GGGGCT|GA|TAAGGCGGAAACGCTGA|CCGA|TTTCACA|
120	SAMN00792103_a1_ct45229_vs1@linear@Podoviridae__sp__cteVC1	8012	7961	|GGTAGC|A|CACCTAT|GCG|T|TC|CCGT|CGC|GCTACT|GA|TTTAGA|CTAA|ATAGGTA|
121	SAMN00792111_a1_ct46064_vs1@linear@Podoviridae__sp__ctbxx1	58246	58298	|GGTTGC|A|TGCTATT|GCG|T|CC|CCGT|CGC|GCAACT|GG|ACTCAGA|CTAA|AATAGCG|
122	SAMN00792115_a1_ct6055@circular@Podoviridae__sp__ct3qP055	150820	150766	|GGTCAC|AT|AGTAGAA|ACC|T|CC|ACGT|GGT|GTGACT|GG|ATAACCAA|CCAA|TTCTACT|
123	SAMN00792116_a1_ct68182_vs1@linear@Myoviridae__sp__ctYP21	3898	3960	|GGCCCC|A|AGTGAAA|GCC|T|TC|CCGT|GGC|GGGGCT|GA|TAAGGCGGAAACGCTGA|CCGA|TTTCACA|
124	SAMN00991590_a1_ct74474_vs1@linear@Podoviridae__sp__ct3g41	58380	58432	|GGTGGT|AA|TGTCCAT|ACG|T|TC|ACGC|CGT|GCCACT|GA|TCTAGA|CTAA|ATGGACA|
125	SAMN00993241_a1_ct11669_vs1@linear@Siphoviridae__sp__ctM6Y1	35935	35873	|GGCCCC|A|AGTGAAA|GCC|T|TC|CCGT|GGC|GGGGCT|GA|TAAGGCGGAAACGCTGA|CAGA|TTTCACA|
126	SAMN00993245_a1_ct62305_vs1@linear@Unclassified_virus__sp__ct0VA1	13263	13318	|GAATAGC|GTA|AGTAGAA|ACC|T|CC|ACGT|GGT|GCTATTT|GG|GTAACG|CTAA|TTCTACT|
127	SAMN00993245_a1_ct62305_vs1@linear@Unclassified_virus__sp__ct0VA1	161645	161591	|GATTCAC|AT|AGTAAGA|ACC|T|CC|ACGT|GGT|GTGAATT|GG|ATAATG|CTAA|TCTTACT|
128	SAMN01915207_a1_ct22489@circular@Siphoviridae__sp__ctBi5489	45688	45626	|GGCCCC|A|AGTGGAA|GCC|T|TC|CCGT|GGC|GGGGCT|GA|TAAGGCGGCAACGCTGA|CCGA|TTTCACA|
129	SAMN03418266_a1_ct6798@circular@Myoviridae__sp__ctvPg798	34682	34620	|GGCCCC|A|AGTGAAA|GCC|T|TC|CCGT|GGC|GGGGCT|GA|TAAGGCGGCAACGCTGA|CCGA|TTTCACA|
130	SAMN03418280_a1_ct46492_vs1@Podoviridae__sp__ctO9M1	94818	94870	|GGTGGC|AA|TGTCCAT|ACG|T|TC|ACGC|CGT|GCCACT|GA|TCTCGA|CTAA|ATGGACA|
131	SAMN04261287_a1_ct801@circular@Podoviridae__sp__ctt33801	114216	114268	|GGTTGC|A|TGCTATT|GCG|T|CC|CCGT|CGC|GCAACT|GG|ACTCAGA|CTAA|AATAGCG|
132	SAMN04261354_a1_ct58957_vs1@Siphoviridae__sp__ctxwn1	5681	5625	|GGGGCG|T|TCGCCG|ACC|T|GC|TCGCC|GGT|TGCCTT|GT|CGAAGACCGGCT|CGGA|CAGCGA|
133	SAMN05414893_a1_ct165119_vs1@Siphoviridae__sp__ctz081	3490	3546	|GGGACG|T|TCGCCG|ACC|T|GC|TCGCC|GGT|CGTCTT|GT|CGAAGACCGGCT|CGGA|CAGCGA|
134	SAMN05414931_a1_ct8366@circular@Siphoviridae__sp__ctQdQ366	37754	37692	|GGCCCC|A|AGTGAAA|GCC|T|TC|CCGT|GGC|GGGGCT|GA|TAAGGCGGAAACGCTGA|CCGA|TTTCACA|
135	SAMN05414931_a1_ct9052_vs1@Myoviridae__sp__ctzXT1	23197	23136	|GCTATG|ACGGCA|GTGGCT|GCG|T|CC|TCGAC|CGC|TATGGC|GG|CTGTAGCAGCGT|CCAA|GGTAGC|
136	SAMN05414945_a1_ct95045_vs1@Siphoviridae__sp__ctMVm1	33851	33789	|GGCCCC|A|AGTGAAA|GCC|T|TC|CCGT|GGC|GGGGCT|GA|TAAGGCGGAAACGCTGA|CCGA|TTTCACA|
137	SAMN05414949_a1_ct138918_vs1@Siphoviridae__sp__ctAcB1	44683	44734	|GGCATC|AG|GAGAGAA|GCC|T|GC|TCGT|GGC|GATGCT|GC|TTTTA|CTGA|TTCTCTC|
138	SAMN05414973_a1_ct75939_vs1@Siphoviridae__sp__ctqJI1	36949	37002	|GCCCTC|AAT|ATCAGA|GCC|T|CC|ACGC|GGC|GAGGGT|GG|ATAACCAA|CAAA|TCTGAA|
139	SAMN05414977_a1_ct50529_vs1@Siphoviridae__sp__ctjB41	769	820	|GGCATC|AG|GAGAGAA|GCC|T|GC|TCGT|GGC|GATGCT|GC|TTTTA|CTGA|TTCTCTC|
140	SAMN05414978_a1_ct56778_vs1@Siphoviridae__sp__ctwIF1	36976	36925	|GGCATC|AG|GAGAGAA|GCC|T|GC|TCGT|GGC|GATGCT|GC|TTTTA|CTGA|TTCTCTC|
141	SAMN05414988_a1_ct12236_vs1@Siphoviridae__sp__ctROI1	3812	3865	|GACTGT|TGTAC|TGGGCC|TGC|T|CC|CCGAC|GTA|GCGGTC|GG|TCTCA|CCAA|GGGCCG|
142	SAMN05414992_a1_ct6131_vs1@Siphoviridae__sp__cthsw1	9484	9431	|GACTGT|TGTAC|TGGGCC|TGC|T|CC|CCGAC|GTA|GCGGTC|GG|TCTCA|CCAA|GGGCCG|
143	SAMN05414994_a1_ct15739@circular@Siphoviridae__sp__ctHUH739	102621	102570	|GGCATC|AG|GAGAGAA|GCC|T|GC|TCGT|GGC|GATGCT|GC|TTTTA|CTGA|TTCTCTC|
144	SAMN05826486_a1_ct64909_vs1@linear@Podoviridae__sp__ctzQ21	83429	83377	|GGTGGC|AA|TGTCCAT|ACG|T|TC|ACGC|CGT|GCTACT|GA|TATTGA|CTAA|ATGGATA|
145	SAMN05826597_a1_ct69153_vs1@linear@Podoviridae__sp__ctlJ31	109090	109038	|GGTTGC|A|CGTGTTT|ACC|T|CC|TCGT|GGT|GCAACT|GG|ACTAAGA|CTAA|AAACACA|
146	SAMN05826603_a1_ct12627_vs1@linear@Podoviridae__sp__ctt5P1	5833	5781	|GGTGGC|AA|CGCCTGT|ACG|T|CC|CCGT|CGT|GCCACT|GG|ACTAGA|CTAA|ATGGGCA|
147	SAMN05826618_a1_ct46271_vs1@linear@Podoviridae__sp__ctnQl1	56834	56886	|GGTGGC|AA|TGTCCAT|ACG|T|TC|ACGC|CGT|GCTACT|GA|TATTGA|CTAA|ATGGATA|
148	SAMN05826701_a1_ct39640_vs1@linear@Podoviridae__sp__ctENx1	3904	3957	|GACTGT|TGTAC|TGGGCC|TGC|T|CC|CCGAC|GTA|GCGGTC|GG|TCTCA|CCAA|GGGCCG|
149	SAMN05826734_a1_ct51391_vs1@linear@Podoviridae__sp__ctJLU1	53269	53321	|GGTGGC|AA|CGCCTGT|ACG|T|CC|CCGT|CGT|GCCACT|GG|ATCAGA|CTAA|ACAGGCA|
150	SAMN05826826_a1_ct50660_vs1@linear@Siphoviridae__sp__ct1Pe1	81986	81934	|GGTTGC|A|TGTGTTT|ACC|T|CC|TCGT|GGT|GCAACT|GG|ATTAAGA|CTAA|AAACACA|
151	SAMN05826844_a1_ct71743_vs1@linear@Siphoviridae__sp__ctZlT1	10811	10760	|GGTTAC|AAA|ACTACT|ACC|T|CC|TCGT|GGT|GTAACT|GG|GTAATG|CTAA|AGTAGA|
152	SAMN05826851_a1_ct2699@circular@Podoviridae__sp__ctCQg699	58723	58671	|GGTGGC|AG|TGTCCAT|ACG|T|TC|GCGC|CGT|GCCACT|GA|TTTCGA|CTAA|ATGGACA|
153	SAMN05826866_a1_ct10556_vs1@linear@Podoviridae__sp__ctfKb1	8517	8466	|GGTAGC|A|CACCTAT|GCG|T|TC|CCGT|CGC|GCTACT|GA|TTTAGA|CTAA|ATAGGTA|
154	SAMN05826908_a1_ct401@circular@Podoviridae__sp__ctW7P401	90480	90531	|GGTAGC|A|CACCTAT|GCG|T|TC|CCGT|CGC|GCTACT|GA|TTTAGA|CTAA|ATAGGTA|
155	SAMN05826943_a1_ct65276_vs1@linear@Podoviridae__sp__ctS9n1	95988	95936	|GGTTGC|A|TGCTATT|GCG|T|CC|CCGT|CGC|GCAACT|GG|ACTCAGA|CTAA|AATAGCG|
156	SAMN05826973_a1_ct5488@circular@Podoviridae__sp__ctxWQ488	109622	109568	|GAATCTC|AT|AGTCGAA|ACC|T|CC|ACGT|GGT|GAGATTC|GG|GTAACG|CTAA|TTCGACT|
157	SAMN05827040_a1_ct11202_vs1@linear@Siphoviridae__sp__ctFMi1	17693	17755	|GGCCCC|A|AGTGAAA|GCC|T|TC|CCGT|GGC|GGGGCT|GA|TAAGGCGGTAACGCTGA|CCGA|TTTCACA|
158	SAMN05827046_a1_ct20740_vs1@linear@Siphoviridae__sp__cta2j1	20210	20266	|GGGGCG|T|TCGCCG|ACC|T|GC|TCGCC|GGT|TGCCTT|GT|CGAACACCGGCT|CGGA|CAGCGA|
159	SAMN05827060_a1_ct2428_vs1@linear@Unclassified_virus__sp__ctrgF1	25367	25312	|GAATAGC|AAT|AGTAGAA|ACC|T|CC|ACGT|GGT|GCTATTC|GG|GTAATG|CTAA|TTCTACT|
160	SAMN05827068_a1_ct15578_vs1@linear@Podoviridae__sp__ctn7G1	56826	56877	|GGTAGC|A|CACCTAT|GCG|T|TC|CCGT|CGC|GCTACT|GA|TTTAGA|CTAA|ATAGGTA|
161	SAMN05827077_a1_ct8019@circular@Podoviridae__sp__ct8mk019	35580	35528	|GGTTGC|A|TGCTATT|GCG|T|CC|CCGT|CGC|GCAACT|GG|ACTCAGA|CTAA|AATAGCG|
162	SAMN05827084_a1_ct41122_vs1@linear@Podoviridae__sp__ctqW81	38111	38057	|GGTCAC|AT|AGTAGAA|ACC|T|CC|ACGT|GGT|GTGACT|GG|ATAGCCAA|CTAA|TTCTACT|
163	SAMN05827103_a1_ct62699_vs1@linear@Siphoviridae__sp__ctyP01	4304	4242	|GGCCCC|A|AGTGAAA|GCC|T|TC|CCGT|GGC|GGGGCT|GA|TAAGGCGGCAACGCTGA|CCGA|TTTCACA|
164	SAMN05827105_a1_ct1512_vs1@linear@Siphoviridae__sp__ctv5z1	874	936	|GGCCCC|A|AGTGAAA|GCC|T|TC|CCGT|GGC|GGGGCT|GA|TAAGGCGGAAACGCTGA|CCGA|TTTCACA|
165	SAMN05827189_a1_ct29456_vs1@linear@Siphoviridae__sp__ct9Z51	34690	34628	|GGCCCC|A|AGTGAAA|GCC|T|TC|CCGT|GGC|GGGGCT|GA|TAAGGCGGTAACGCTGA|CCGA|TTTCACA|
166	SAMN06164406_a1_ct128759_vs1@linear@Siphoviridae__sp__ctyQr1	2014	2065	|GGTAGC|A|CACCTAT|GCG|T|TC|CCGT|CGC|GCTACT|GA|TTTAGA|CTAA|ATAGGTA|
167	SAMN06164413_a1_ct151010_vs1@linear@Podoviridae__sp__ctpL31	15338	15393	|GAATAGC|AAT|AGTAGAA|ACC|T|CC|ACGT|GGT|GCTATTC|GG|GTAACG|CTAA|TTCTACT|
168	SAMN06164470_a1_ct21500_vs1@linear@Siphoviridae__sp__ct1041	8673	8611	|GGCCCC|A|AGTGAAA|GCC|T|TC|CCGT|GGC|GGGGCT|GA|TAAGGCGGAAACGCTGA|CCGA|TTTCACA|
169	SAMN06164484_a1_ct50306_vs1@linear@Siphoviridae__sp__ctD281	550	612	|GGCCCC|A|AGTGAAA|GCC|T|TC|CCGT|GGC|GGGGCT|GA|TAAGGCGGCAACGCTGA|CCGA|TTTCACA|
170	SAMN06164492_a1_ct30972_vs1@linear@Podoviridae__sp__ct2RC1	51603	51549	|GAATCTC|AT|AGTCGAA|ACC|T|CC|ACGT|GGT|GAGATTC|GG|GTAACG|CTAA|TTCGACT|
171	SAMN06164525_a1_ct52323_vs1@linear@Siphoviridae__sp__ctKzY1	2210	2272	|GGCCCC|A|AGTGAAA|GCC|T|TC|CCGT|GGC|GGGGCT|GA|TAAGGCGGCAACGCTGA|CCGA|TTTCACA|
172	SAMN06164527_a1_ct126549_vs1@linear@Podoviridae__sp__ctpZH1	59460	59512	|GGTGGC|AA|TGTCCAT|ACG|T|TC|ACGC|CGT|GCTACT|GA|TCTTGA|CTAA|ATGGACA|
173	SAMN06164542_a1_ct13837@circular@Siphoviridae__sp__ctezj837	38706	38768	|GGCCCC|A|AGTGAAA|GCC|T|TC|CCGT|GGC|GGGGCT|GA|TAAGGCGGAAACGCTGA|CCGA|TTTCACA|
174	SAMN06164631_a1_ct4461_vs1@linear@Siphoviridae__sp__ctt5j1	33555	33493	|GGCCCC|A|AGTGAAA|GCC|T|TC|CCGT|GGC|GGGGCT|GA|TAAGGCGGAAACGCTGA|CCGA|TTTCACA|
175	SAMN06164694_a1_ct102896_vs1@linear@Siphoviridae__sp__ctP9g1	23670	23732	|GGCCCC|A|AGTGAAA|GCC|T|TC|CCGT|GGC|GGGGCT|GA|TAAGGCGGCAACGCTGA|CCGA|TTTCACA|
176	SAMN06164694_a1_ct105165_vs1@linear@Siphoviridae__sp__ctRHb1	865	917	|GGTGGC|AA|TGTCCAT|ACG|T|TC|ACGC|CGT|GTCACT|GA|TCTTGA|CTAA|ATGGACA|
177	SAMN06164718_a1_ct163303_vs1@linear@Podoviridae__sp__ctXct1	59079	59131	|GGTGGT|AA|TGTCCAT|ACG|T|TC|ACGC|CGT|GCCACT|GA|TCTAGA|CTAA|ATGGACA|
178	SAMN06164731_a1_ct47425_vs1@linear@Podoviridae__sp__ct2hK1	57662	57714	|GGTTGC|A|TGCTATT|GCG|T|CC|CCGT|CGC|GCAACT|GG|ACTCAGA|CTAA|AATAGCG|
179	SAMN06164733_a1_ct82888_vs1@linear@Podoviridae__sp__ctGHU1	13120	13068	|GGTGGT|AA|TGTCCAT|ACG|T|TC|ACGC|CGT|GCCACT|GA|TCTAGA|CTAA|ATGGACA|
180	SAMN06164747_a1_ct70604_vs1@linear@Siphoviridae__sp__cts451	7812	7874	|GGCCCC|A|AGTGAAA|GCC|T|TC|CCGT|GGC|GGGGCT|GA|TAAGGCGGAAACGCTGA|CCGA|TTTCACA|
181	SAMN06164792_a1_ct24842_vs1@linear@Siphoviridae__sp__ctSbo1	60595	60646	|GGCATC|AG|GAGAGAA|GCC|T|GC|TCGT|GGC|GATGCT|GC|TTTTA|CTGA|TTCTCTC|
182	SAMN06164793_a1_ct121384_vs1@linear@Podoviridae__sp__ctWzF1	52059	52111	|GGTTGC|A|TGTGTTT|ACC|T|CC|ACGT|GGT|GCAACT|GG|ACTAAGA|CTAA|AAACACA|
183	SAMN06164803_a1_ct50398_vs1@linear@Myoviridae__sp__ctQht1	155	210	|GAAGAA|A|CCAGCA|CAA|T|TC|GCGGC|TTG|TTCTTT|GG|TTACTCTCATT|CTGA|TATTGG|
184	SAMN06164852_a1_ct144124_vs1@linear@Unclassified_virus__sp__ctokZ1	23889	23835	|GAAACAC|AA|GATTGAA|ACC|T|CC|ACGT|GGT|GTGTTTT|GG|GTAAAG|CTAA|TTCAATC|
185	SAMN06164891_a1_ct2575@circular@Unclassified_virus__sp__ctYo1575	11733	11679	|GAAACAC|AA|GATTGAA|ACC|T|CC|ACGT|GGT|GTGTTTT|GG|GTAAAG|CTAA|TTCAATC|
186	SAMN06164915_a1_ct144655_vs1@linear@Unclassified_virus__sp__ct88n1	69423	69477	|GAAACAC|AA|GATTGAA|ACC|T|CC|ACGT|GGT|GTGTTTT|GG|GTAAAG|CTAA|TTCAATC|
187	SAMN06164950_a1_ct112115_vs1@linear@Siphoviridae__sp__ct0Py1	48057	48108	|GGTTAC|AAA|ACTACT|ACC|T|CC|TCGT|GGT|GTAACT|GG|GTAATG|CTAA|AGTAGA|
188	SAMN06164952_a1_ct58189_vs1@linear@Siphoviridae__sp__ctoc31	10321	10383	|GGCCCC|A|AGTGAAA|GCC|T|TC|CCGT|GGC|GGGGCT|GA|TAAGGCGGAAACGCTGA|CCGA|TTTCACA|
189	SAMN06164988_a1_ct111889_vs1@linear@Podoviridae__sp__ctiz91	1644	1594	|GGTGGC|A|AACCTAT|ACG|T|CC|TCGT|CGT|GCCACT|GG|TATCG|CTAA|ATAGGTG|
190	SAMN06164991_a1_ct173425_vs1@linear@Unclassified_virus__sp__ctiSv1	109122	109177	|GAATAGC|GTA|AGTAGAA|ACC|T|CC|ACGT|GGT|GCTATTC|GG|ATAACG|CTAA|TTCTACT|
191	SAMN06165028_a1_ct146028_vs1@linear@Siphoviridae__sp__ct3fl1	73866	73815	|GGCATC|AG|GAGAGAA|GCC|T|GC|TCGT|GGC|GATGCT|GC|TTTTA|CTGA|TTCTCTC|
192	SAMN09781681_a1_ct13484_vs1@Unclassified_virus__sp__ctGjX1	8306	8360	|GAATAGC|AA|ATGAGAA|ACC|T|CC|ACGT|GGT|GCTATTC|GG|GTAACG|CTAA|TTCTCAT|
193	SAMN09781681_a1_ct13484_vs1@Unclassified_virus__sp__ctGjX1	179195	179140	|GAATAGC|GTA|AGTAGAA|ACC|T|CC|ACGT|GGT|GCTATTC|GG|GTAACG|CTAA|TTCTACT|
194	SAMN09781685_a1_ct18647_vs1@Podoviridae__sp__ctkYh1	10884	10833	|GGTAGC|A|CACCTAT|GCG|T|TC|CCGT|CGC|GCTACT|GA|TTTAGA|CTAA|ATAGGTA|
195	SAMN09781698_a1_ct58215_vs1@Unclassified_virus__sp__ctUTx1	666	721	|GAATAGC|GTA|AGTAGAA|ACC|T|CC|ACGT|GGT|GCTATTC|GG|GTAACG|CTAA|TTCTACT|
196	SAMN09781719_a1_ct64903_vs1@Myoviridae__sp__ctcZS1	9786	9848	|GGCCCC|A|AGTGAAA|GCC|T|TC|CCGC|GGC|GGGGTT|GA|TAAGGCGGCAACGCTGA|CCGA|TTTCACA|
197	SAMN09781729_a1_ct3941@circular@Siphoviridae__sp__cteey941	12696	12634	|GGCCCC|A|AGTGAAA|GCC|T|TC|CCGT|GGC|GGGGCT|GA|TAAGGCGGCAACGCTGA|CCGA|TTTCACA|
198	SAMN09781729_a1_ct73776_vs1@Siphoviridae__sp__ctiwY1	2720	2664	|GGTGTTG|GCGGT|GGTTGCG|GTG|T|GC|GCGC|CGT|CGGCGTT|GT|TGGGG|CTGA|TGTAATG|
199	SAMN09781734_a1_ct8704@circular@Siphoviridae__sp__cthGS704	17065	17127	|GGCCCC|A|AGTGAAA|GCC|T|TC|CCGT|GGC|GGGGCT|GA|TAAGGCGGAAACGCTGA|CCGA|TTTCACA|
200	SAMN09781735_a1_ct64319_vs1@Siphoviridae__sp__ctpta1	15307	15369	|GGCCCC|A|AGTGAAA|GCC|T|TC|CCGT|GGC|GGGGCT|GA|TAAGGCGGAAACGCTGA|CCGA|TTTCACA|
201	SAMN09781742_a1_ct130054_vs1@Unclassified_virus__sp__ctKf81	13154	13209	|GAATAGC|AAT|AGTAGAA|ACC|T|CC|ACGT|GGT|GCTATTT|GG|GTAATG|CTAA|TTCTACT|
202	SAMN09781742_a1_ct56666_vs1@Podoviridae__sp__ctznd1	48978	49030	|GGTGGC|AA|TGCCTGT|ACG|T|CC|CCGT|CGT|GCCACT|GG|ACTAGA|CTAA|ACAGGTA|
203	SAMN09781759_a1_ct236559_vs1@Unclassified_virus__sp__ct7zc1	46986	47039	|GGAGTAC|A|TAGACAA|GCC|T|CC|ACGT|GGC|GTACTCT|GG|GTAACT|CTAA|TTGTCTA|
204	SAMN09781762_a1_ct159411_vs1@Myoviridae__sp__ct5WI1	18762	18710	|GGTGCT|AA|AAACAAA|ACC|T|CC|TCGT|GGT|AGCACT|GG|GTAATG|CTAA|TTTGTTT|
205	SAMN09781769_a1_ct157228_vs1@Unclassified_virus__sp__ctPZO1	144080	144025	|GAATAGC|GTA|AGTAGAA|ACC|T|CC|ACGT|GGT|GCTATTC|GG|GTAACG|CTAA|TTCTACT|
206	SAMN09781772_a1_ct158639_vs1@Unclassified_virus__sp__ctRxq1	648	703	|GAATAGC|GTA|AGTAGAA|ACC|T|CC|ACGT|GGT|GCTATTC|GG|GTAACG|CTAA|TTCTACT|
207	SAMN09781772_a1_ct15939@circular@Podoviridae__sp__ctfhr939	86760	86707	|GGAGTAC|A|TAGACAA|GCC|T|CC|ACGT|GGC|GTACTCT|GG|GTAACT|CTAA|TTGTCTA|
208	SAMN09781777_a1_ct99840_vs1@Siphoviridae__sp__ctb6b1	115218	115167	|GGCATC|AT|GAGAGAA|GCC|T|GC|TCGT|GGC|GATGCT|GC|TTTTA|CTGA|TTCTCTC|
209	SAMN09781780_a1_ct185634_vs1@Siphoviridae__sp__ctmkX1	1031	1084	|GCTCTC|AAA|AAGCAA|GCC|T|CC|CCGT|GGC|GAGAGT|GG|ATAACCAA|CCGA|TTGCTA|
210	SAMN09781783_a1_ct211607_vs1@Unclassified_virus__sp__ctqks1	642	697	|GAATAGC|GTA|AGTAGAA|ACC|T|CC|ACGT|GGT|GCTATTC|GG|GTAACG|CTAA|TTCTACT|
211	SAMN09781786_a1_ct2930@circular@Podoviridae__sp__ct6X7930	118244	118296	|GGTTGT|A|TGTGTTT|ACC|T|CC|ACGT|GGT|GCAACT|GG|ACTAAGA|CTAA|AAACACA|
212	SAMN09781786_a1_ct5722@circular@Siphoviridae__sp__ctQB5722	6519	6463	|GGCAGC|GGCGTCGG|CTGCAGC|TTG|T|GC|TCGC|TGG|GTTGCT|GT|AGTG|CGGA|GCTGCTG|
213	SAMN09781789_a1_ct14797_vs1@Siphoviridae__sp__ctYAk1	6174	6238	|GTCGTCG|GCGCGC|TGCACG|ACC|T|GC|ACGGT|GGT|TGGCGGC|GT|TTCTTTGGCGAAG|CGGA|TGCGCG|
214	SAMN09781791_a1_ct139023_vs1@Unclassified_virus__sp__ctupW1	164005	164058	|GGAGTAC|A|TAGACAA|GCC|T|CC|ACGT|GGC|GTACTCT|GG|GTAACT|CTAA|TTGTCTA|
215	SAMN10080896_a1_ct6634_vs1@linear@Unclassified_virus__sp__ctx7s1	1761	1816	|GAATAGC|AAT|AGTAGAA|ACC|T|CC|ACGT|GGT|GCTATTC|GG|ATAACG|CTAA|TTCTACA|
216	SAMN10080897_a1_ct14190_vs1@linear@Siphoviridae__sp__ctMcR1	97054	97003	|GGTAGC|A|CACCTAT|GCG|T|TC|CCGT|CGC|GCTACT|GA|TTTAGA|CTAA|ATAGGTA|
217	SAMN10080906_a1_ct8611_vs1@linear@Siphoviridae__sp__ctZGy1	935	985	|GGTAGC|A|CACCTAT|GCG|T|TC|CCGT|CGC|GCTACT|GA|TTTAG|CTAA|ATAGGTA|
218	SAMN10080910_a1_ct16988_vs1@linear@Siphoviridae__sp__ctuDV1	2348	2294	|GACATCT|AA|AGAGAAT|ACC|T|CC|ACGT|GGT|AGATGTT|GG|GTAACG|CTAA|ATTCTCT|
219	SAMN10080920_a1_ct29203_vs1@linear@Podoviridae__sp__ctzd31	90998	90944	|GATTCAC|AT|AGTAAGA|ACC|T|CC|ACGT|GGT|GTGAGTT|GG|GTAATG|CTAA|TCTTACT|
220	SAMN10080926_a1_ct21144_vs1@linear@Siphoviridae__sp__ctsZT1	14438	14492	|GACATCT|AA|AGAGAAT|ACC|T|CC|ACGT|GGT|AGATGTT|GG|GTAACG|CTAA|ATTCTCT|
221	SAMN10290178_a1_ct7331_vs1@linear@Myoviridae__sp__ctFVZ1	29785	29847	|GGCCCC|A|AGTGAAA|GCC|T|TC|CCGT|GGC|GGGGCT|GA|TAAGGCGGCAACGCTGA|CCGA|TTTCACA|
222	SAMN10290182_a1_ct13869_vs1@linear@Podoviridae__sp__ctn0C1	73116	73062	|GAATCTC|AT|AGTCGAA|ACC|T|CC|ACGT|GGT|GAGATTC|GG|GTAACG|CTAA|TTCGACT|
223	SAMN10290185_a1_ct63606_vs1@linear@Podoviridae__sp__ctPsf1	24869	24815	|GAATCTC|AT|AGTCGAA|ACC|T|CC|ACGT|GGT|GAGATTC|GG|GTAACG|CTAA|TTCGACT|
224	SAMN10290189_a1_ct11016_vs1@linear@Podoviridae__sp__ctyAC1	92468	92416	|GGTGGT|AA|TGTCCAT|ACG|T|TC|ACGC|CGT|GCCACT|GA|TCTAGA|CTAA|ATGGGCA|
225	SAMN10290192_a1_ct14990_vs1@linear@Podoviridae__sp__ctYtU1	39440	39492	|GGTTGC|A|TGCTATT|GCG|T|CC|CCGT|CGC|GCAACT|GG|ACTCAGA|CTAA|AATAGCG|
226	SAMN10290193_a1_ct17603_vs1@linear@Podoviridae__sp__ctz4p1	60649	60700	|GGTAGC|A|CACCTAT|GCG|T|TC|CCGT|CGC|GCTACT|GA|TTTAGA|CTAA|ATAGGTA|
227	SAMN10290195_a1_ct59974_vs1@linear@Unclassified_virus__sp__ctHqh1	52960	53013	|GACTCGC|A|AGTAAGA|ACC|T|CC|ACGT|GGT|GTGAGTT|GG|ATAACG|CTAA|TCTTACT|
228	SAMN10290222_a1_ct7915_vs1@linear@Podoviridae__sp__ctBkD1	39493	39545	|GGTTGC|A|TACTCTT|GCG|T|CC|TCGT|CGC|GCAACC|GG|ACTCAGA|CTAA|AAGAGAA|
229	SAMN10290224_a1_ct14600_vs1@linear@Siphoviridae__sp__ctBzC1	2147	2198	|GGTAGC|A|CACCTAT|GCG|T|TC|CCGT|CGC|GCTACT|GA|TTTAGA|CTAA|ATAGGTA|
230	SAMN10290229_a1_ct27083_vs1@linear@Unclassified_virus__sp__ctvRW1	33568	33513	|GAATAGC|GTA|AGTAGAA|ACC|T|CC|ACGT|GGT|GCTATTC|GG|ATAACG|CTAA|TTCTACT|
231	SAMN11031376_a1_ct24708_vs1@linear@Siphoviridae__sp__ctHaR1	175	124	|GGTCAC|A|TGTAACA|GCC|T|CC|CCGT|GGC|GTGACT|GG|TTAAGA|CAGA|TGTTACA|
232	SAMN11252267_a1_ct169663_vs1@Siphoviridae__sp__ct6Fo1	30148	30210	|GGCCCC|A|AGTGAAA|GCC|T|TC|CCGT|GGC|GGGGCT|GA|TAAGGCGGAAACGCTGA|CCGA|TTTCACA|
233	SAMN11252281_a1_ct138242_vs1@Siphoviridae__sp__ctfMM1	47774	47721	|GCCCTC|AAC|ATCAGA|GCC|T|CC|ACGC|GGC|GAGGGT|GG|ATAACCAA|CAAA|TCTGAG|
234	SAMN11252287_a1_ct70294_vs1@Siphoviridae__sp__ctI0Q1	11481	11428	|GCCCTC|AAC|ATCAGA|GCC|T|CC|ACGC|GGC|GAGGGT|GG|ATAACCAA|CAAA|TCTGAG|
235	SAMN11893691_a1_ct2119_vs1@linear@Siphoviridae__sp__ct6pD1	11100	11162	|GGCCCC|A|AGTGAAA|GCC|T|TC|CCGT|GGC|GGGGCT|GA|TAAGGCGGCAACGCTGA|CCGA|TTTCACA|
236	SAMN11893713_a1_ct2978@Siphoviridae__sp__ctho96@circular	97978	97917	|GGAGTTA|AA|GTAATCG|ACC|T|GC|ACGT|GGT|TAATTCT|GC|ACACCTTTAGTGA|CTAA|CGATTAC|
237	SAMN11893721_a1_ct507748@Caudovirales__sp__ctcFn183@circular	20590	20643	|GCCCTC|AAT|ATCAGA|GCC|T|CC|ACGC|GGC|GAGGGT|GG|ATAACCAA|CAAA|TCTGAA|
238	SAMN11893721_a1_ct507748_vs1@linear@Siphoviridae__sp__ctiGR1	146671	146724	|GCCCTC|AAT|ATCAGA|GCC|T|CC|ACGC|GGC|GAGGGT|GG|ATAACCAA|CAAA|TCTGAA|
239	SAMN11893730_a1_ct6889_vs1@linear@Podoviridae__sp__ctYqj1	1578	1527	|GGTAGC|A|CACCTAT|GCG|T|TC|CCGT|CGC|GCTACT|GA|TTTAGA|CTAA|ATAGGTA|
240	SAMN11893731_a1_ct5607_vs1@linear@Podoviridae__sp__ctkmZ1	17252	17303	|GGTAGC|A|CACCTAT|GCG|T|TC|CCGT|CGC|GCTACT|GA|TTTAGA|CTAA|ATAGGTA|
241	SAMN11893732_a1_ct3214_vs01@Podoviridae__sp__ctBWU55@linear	4429	4378	|GGTAGC|A|CACCTAT|GCG|T|TC|CCGT|CGC|GCTACT|GA|TTTAGA|CTAA|ATAGGTA|
242	SAMN11893762_a1_ct42372_vs01@Caudovirales__sp__ctoDf7@linear	4725	4778	|GACTGT|TGTAC|TGGGCC|TGC|T|CC|CCGAC|GTA|GCGGTC|GG|TCTCA|CCAA|GGGCCG|
243	SAMN11893763_a1_ct2741@circular@Siphoviridae__sp__ctLFs741	19841	19903	|GGCCCC|A|AGTGAAA|GCC|T|TC|CCGT|GGC|GGGGCT|GA|TAAGGCGGAAACGCTGA|CCGA|TTTCACA|
244	SAMN11893763_a1_ct38416@Caudovirales__sp__ctE8057@circular	19841	19903	|GGCCCC|A|AGTGAAA|GCC|T|TC|CCGT|GGC|GGGGCT|GA|TAAGGCGGAAACGCTGA|CCGA|TTTCACA|
245	SAMN11893770_a1_ct7896_vs1@linear@Siphoviridae__sp__ctgcT1	42741	42793	|GGTGCT|AA|AAACAAA|ACC|T|CC|TCGC|GGT|AGCACT|GG|GTAATG|CTAA|TTTGTTT|
246	SAMN11893793_a1_ct2850_vs1@linear@Siphoviridae__sp__ctr4x1	4941	5002	|GGAGTTA|AA|GTAATCG|ACC|T|GC|ACGT|GGT|TAATTCT|GC|ACACCTTTAGTGA|CTAA|CGATTAC|
247	SRS011084_a1_ct22910_vs1@Siphoviridae__sp__ctpE21	29072	29010	|GGCCCC|A|AGTGAAA|GCC|T|TC|CCGT|GGC|GGGGCT|GA|TAAGGCGGAAACGCTGA|CCGA|TTTCACA|
248	SRS012273_a1_ct15800_vs1@Podoviridae__sp__ctSwf1	58243	58295	|GGTGGC|AA|TGTCCAT|ACG|T|TC|ACGC|CGT|GCCACT|GA|TTTTGA|CTAA|ATGGACA|
249	SRS014459_a1_ct29202_vs1@Podoviridae__sp__ctRMD1	174431	174378	|GGCTAC|AT|ATTAGAA|ACC|T|CC|ACGT|GGT|GTAGCT|GG|ATTTAAA|CTAA|TTCTAAT|
250	SRS014948_a1_ct23906_vs1@Podoviridae__sp__ctKlB1	59069	59121	|GGTGGC|GA|TATCTGT|ACG|T|TC|ACGC|CGT|GCCACT|GA|TTTAGA|CTAA|ACAGATA|
251	SRS015431_a1_ct18560_vs01@Caudovirales__sp__ctm1l2@linear	11693	11642	|GGTTAC|AAA|ACTACT|ACC|T|CC|TCGT|GGT|GTAACT|GG|GTAATG|CTAA|AGTAGA|
252	SRS015431_a1_ct18560_vs1@Siphoviridae__sp__ctcit1	11693	11642	|GGTTAC|AAA|ACTACT|ACC|T|CC|TCGT|GGT|GTAACT|GG|GTAATG|CTAA|AGTAGA|
253	SRS015453_a1_ct43914_vs1@Siphoviridae__sp__ctkhF1	100336	100387	|GGTTAC|AAA|ACTACT|ACC|T|CC|TCGT|GGT|GTAACT|GG|GTAATG|CTAA|AGTAGA|
254	SRS015890_a1_ct20014_vs1@Podoviridae__sp__ctg241	24683	24632	|GGTTGC|AT|ACTCTT|GCG|T|CC|TCGT|CGC|GCAACC|GG|ACTCAGA|CTAA|AAGAGC|
255	SRS016437_a1_ct2719_vs1@Podoviridae__sp__ct5l91	146077	146128	|GGTTGC|AT|ACTCTT|GCG|T|CC|TCGT|CGC|GCAACC|GG|ACTCAGA|CTAA|AAGAGC|
256	SRS016474_a1_ct36261_vs1@Siphoviridae__sp__ctFLx1	7835	7894	|GTAGTT|ATTCTC|GTTGGCG|GCC|T|CC|GCGGC|GGC|GGTTAC|GG|CGACGGCG|CCGA|TGCCTGC|
257	SRS016495_a1_ct16114_vs1@Siphoviridae__sp__ct2vw1	4417	4468	|GGTTAC|AAA|ACTACT|ACC|T|CC|TCGT|GGT|GTAACT|GG|GTAATG|CTAA|AGTAGA|
258	SRS017375_a1_ct1878@circular@Unclassified_virus__sp__ctRPv878	8380	8434	|GAATAGC|AA|ATGAGAA|ACC|T|CC|ACGT|GGT|GCTATTT|GG|GTAACG|CTAA|TTCTCAT|
259	SRS017375_a1_ct1878@circular@Unclassified_virus__sp__ctRPv878	176114	176059	|GAATAGC|GTA|AGTAGAA|ACC|T|CC|ACGT|GGT|GCTATTC|GG|ATAACG|CTAA|TTCTACT|
260	SRS017916_a1_ct17394_vs1@Myoviridae__sp__ctQjz1	12062	12124	|GGCCCC|A|AGTGAAA|GCC|T|TC|CCGT|GGC|GGGGCT|GA|TAAGGCGGAAACGCTGA|CCGA|TTTCACA|
261	SRS018351_a1_ct20527_vs1@Podoviridae__sp__ctliH1	1605	1553	|GGTGGC|AA|TGTCCAT|ACG|T|TC|ACGC|CGT|GCCACT|GA|TCTAGA|CTAA|ATGGACA|
262	SRS018513_a1_ct35109_vs1@Podoviridae__sp__ctmtp1	11749	11807	|GAGATC|CTGTG|NANNNCG|TGC|T|TC|TCGTC|GTA|GGTCTT|GA|AGAGAGAG|CAGA|TGGTCAG|
263	SRS018541_a1_ct12919_vs01@Myoviridae__sp__ctbxT125@linear	8685	8634	|GGTTAC|AAA|ACTACT|ACC|T|CC|TCGT|GGT|GTAACT|GG|GTAATG|CTAA|AGTAGA|
264	SRS018739_a1_ct6948_vs1@Siphoviridae__sp__ctRlh1	1164	1220	|GTTGATG|TGTT|GGGTGGA|GCG|T|TC|GCGGC|CGT|CGTCAAT|GG|CGCAG|CGGA|TCTAATC|
265	SRS018836_a1_ct26724_vs1@Siphoviridae__sp__ctJAN1	10562	10511	|GGTTAC|AAA|ACTACT|ACC|T|CC|TCGT|GGT|GTAACT|GG|GTAATG|CTAA|AGTAGA|
266	SRS018923_a1_ct3300_vs1@Siphoviridae__sp__ctDzE1	38067	38012	|GCGGTG|ACGCGCTCGA|GCCTCT|TCG|T|GC|ACGC|CGG|CGCCGT|GC|GCT|CGGA|GGACGC|
267	SRS019397_a1_ct6831@circular@Podoviridae__sp__ctlfz831	100176	100124	|GGTGGC|GA|TATCTGT|ACG|T|TC|ACGC|CGT|GCCACT|GA|TTTAGA|CTAA|ACAGATA|
268	SRS019428_a1_ct6567_vs1@Siphoviridae__sp__ctbL51	28555	28493	|GGCCCC|A|AGTGAAA|GCC|T|TC|CCGT|GGC|GGGGCT|GA|TAAGGCGGAAACGCTGA|CCGA|TTTCACG|
269	SRS019496_a1_ct17515_vs1@Podoviridae__sp__ctRTO1	8701	8649	|GGTGGC|AA|CGCCTGT|ACG|T|CC|CCGT|CGT|GCCACT|GG|ACTAGA|CTAA|ACGGGCA|
270	SRS019496_a1_ct9432@circular@Podoviridae__sp__ct5Au432	74565	74511	|GGAACTA|AA|GTAGTAA|ACC|T|CC|ACGT|GGT|TAGTTCT|GG|GTAACG|CAAA|TTACTAC|
271	SRS020328_a1_ct35414_vs1@Podoviridae__sp__cti3f1	91923	91974	|GGTAGC|A|CACCTAT|GCG|T|TC|CCGT|CGC|GCTACT|GA|TTTAGA|CTAA|ATAGGTA|
272	SRS021484_a1_ct4171_vs01@Siphoviridae__sp__ct7mG94@linear	17734	17683	|GGCATC|AG|GAGAGAA|GCC|T|GC|TCGT|GGC|GATGCT|GC|TTTTA|CTGA|TTCTCTC|
273	SRS022281_a1_ct45643_vs02@Caudovirales__sp__ctAiq112@linear	141	81	|GTCGCT|T|CGGTAG|ACC|T|CC|CCGCT|GGT|GGNGGN|GG|TGGCGGCGGGGNGNCA|CAAA|CTACCC|
274	SRS043411_a1_ct13905_vs1@Podoviridae__sp__ctAne1	59123	59175	|GGTTGC|A|TGCTATT|GCG|T|CC|CCGT|CGC|GCAACT|GG|ACTCAGA|CTAA|AATAGCG|
275	SRS043841_a1_ct11465_vs1@Siphoviridae__sp__ctwtJ1	10779	10841	|GGCCCC|A|AGTGAAA|GCC|T|TC|CCGT|GGC|GGGGCT|GA|TAAGGCGGAAACGCTGA|CCGA|TTTCACG|
276	SRS044535_a1_ct20848_vs1@Siphoviridae__sp__ctArA1	17405	17467	|GGCCCC|A|AGTGAAA|GCC|T|TC|CCGT|GGC|GGGGCT|GA|TAAGGCGGAAACGCTGA|CCGA|TTTCACG|
277	SRS045244_a1_ct5231@circular@Siphoviridae__sp__ctbut231	100101	100040	|GCCCAC|AT|GGCCCG|ACC|T|CC|GCGT|GGT|GTGGGT|GG|ATAGCCCAAAAGGCAAA|CTAA|CGGGTA|
278	SRS045244_a1_ct6893@Caudovirales__sp__ctPGN104@circular	100101	100040	|GCCCAC|AT|GGCCCG|ACC|T|CC|GCGT|GGT|GTGGGT|GG|ATAGCCCAAAAGGCAAA|CTAA|CGGGTA|
279	SRS046502_a1_ct8062@circular@Podoviridae__sp__ctYTc062	152890	152838	|GGTGGC|AA|CGCCTGT|ACG|T|CC|CCGT|CGT|GCCACT|GG|ACTAGA|CCGA|ACAGGCC|
280	SRS048870_a1_ct22290_vs1@Siphoviridae__sp__ctSvS1	11854	11916	|GGCCCC|A|AGTGAAA|GCC|T|TC|CCGT|GGC|GGGGCT|GA|TAAGGCGGAAACGCTGA|CCGA|TTTCACA|
281	SRS049253_a1_ct130170_vs1@Siphoviridae__sp__ctQVZ1	1056	994	|GGCGGG|GTTGCTCGG|GATCAGC|CCC|T|CC|TCGT|GGG|CTTGTC|GG|AGGCAGGCG|CGGA|GCTTGTT|
282	SRS049959_a1_ct51985@Podoviridae__sp__ctM1p65@circular	27279	27230	|GGTGGC|AA|ACCTAT|ACG|T|CC|TCGT|CGT|GCCACT|GG|TGTCG|CTAA|ATAGGC|
283	SRS049995_a1_ct18054_vs1@Podoviridae__sp__ctUHd1	11765	11714	|GGTAGC|A|CACCTAT|GCG|T|TC|CCGT|CGC|GCTACT|GA|TTTAGA|CTAA|ATAGGTA|
284	SRS050299_a1_ct14300_vs1@Podoviridae__sp__cttXl1	55312	55364	|GGTTGC|A|TGCTATT|GCG|T|CC|CCGT|CGC|GCAACT|GG|ACTCAGA|CTAA|AATAGCG|
285	SRS050520_a1_ct516_vs1@Podoviridae__sp__cteKZ1	45895	45947	|GGTTGC|A|TGCTATT|GCG|T|CC|CCGT|CGC|GCAACT|GG|ACTCAGA|CTAA|AATAGCG|
286	SRS050998_a1_ct16999_vs01@Caudovirales__sp__ctDlP195@linear	33851	33789	|GGCCCC|A|AGTGAAA|GCC|T|TC|CCGT|GGC|GGGGCT|GA|TAAGGCGGAAACGCTGA|CCGA|TTTCACA|
287	SRS050998_a1_ct16999_vs1@Siphoviridae__sp__ctYVe1	33851	33789	|GGCCCC|A|AGTGAAA|GCC|T|TC|CCGT|GGC|GGGGCT|GA|TAAGGCGGAAACGCTGA|CCGA|TTTCACA|
288	SRS051610_a1_ct9063@Podoviridae__sp__ctBoh166@circular	31252	31201	|GGTAGC|A|CACTTAT|GCG|T|TC|TCGT|CGC|GCTACT|GA|TTTAGA|CTAA|ATAAGTA|
289	SRS052697_a1_ct198247_vs1@Podoviridae__sp__ct6EY1	107107	107159	|GGTTGC|A|TGCTATT|GCG|T|CC|CCGT|CGC|GCAACT|GG|ACTCAGA|CTAA|AATAGCG|
290	SRS054590_a1_ct1576_vs1@Siphoviridae__sp__ctGlP1	91479	91429	|GGTAGC|A|TATCTGT|GCG|T|TC|CCGT|CGC|GCTACT|GA|TCTCG|CTAA|ACAGGTA|
291	SRS055017_a1_ct35732_vs1@Podoviridae__sp__ctArJ1	58488	58539	|GGTGGC|A|TACCTAT|GCG|T|TC|TCGT|CGC|GCCACT|GA|TTTAGA|CTAA|ATAGGTA|
292	SRS055288_a1_ct22463_vs1@Siphoviridae__sp__ctZ5a1	33941	33879	|GGCCCC|A|AGTGAAA|GCC|T|TC|CCGT|GGC|GGGGCT|GA|TAAGGCGGAAACGCTGA|CCGA|TTTCACA|
293	SRS056259_a1_ct13675@circular@Siphoviridae__sp__ct0fB675	62396	62335	|GGAGTTA|AA|GTAATCG|ACC|T|GC|ACGT|GGT|TAATTCT|GC|ACACCTTTAGTGA|CTAA|CGATTAC|
294	SRS056259_a1_ct91966_vs1@Siphoviridae__sp__ctOv51	102800	102851	|GGTTAC|AAA|ACTACT|ACC|T|CC|TCGT|GGT|GTAACT|GG|GTAATG|CTAA|AGTAGA|
295	SRS056481_a1_ct16424_vs1@Podoviridae__sp__ctKCY1	59073	59125	|GGTGGC|GA|TATCTGT|ACG|T|TC|ACGC|CGT|GCCACT|GA|TTTAGA|CTAA|ACAGATA|
296	SRS058723_a1_ct5047@circular@Podoviridae__sp__ctpHn047	11315	11367	|GGTGGT|AA|CGCCTGT|ACG|T|CC|CCGT|CGT|GCCACC|GG|ACTAGA|CTAA|ACAGGTA|
297	SRS063985_a1_ct27463_vs1@Siphoviridae__sp__ctpm61	12426	12364	|GGCCCC|A|AGTGAAA|GCC|T|TC|CCGT|GGC|GGGGCT|GA|TAAGGCGGAAACGCTGA|CCGA|TTTCACA|
298	SRS064662_a1_ct7735_vs1@Siphoviridae__sp__ctPeG1	22476	22414	|GGCCCC|A|AGTGAAA|GCC|T|TC|CCGT|GGC|GGGGCT|GA|TAAGGCGGCAACGCTGA|CCGA|TTTCACA|
299	SRS064757_a1_ct25490_vs1@Siphoviridae__sp__ctqeJ1	13337	13275	|GGCCCC|A|AGTGAAA|GCC|T|TC|CCGT|GGC|GGGGCT|GA|TAAGGCGGAAACGCTGA|CCGA|TTTCACA|
300	SRS075821_a1_ct25002_vs1@Podoviridae__sp__ctAbC1	11405	11352	|GACTGT|TGTAC|TGGGCC|TGC|T|CC|CCGAC|GTA|GCGGTC|GG|TCTCA|CCAA|GGGCCG|
301	SRS076756_a1_ct19807_vs1@Podoviridae__sp__ctWnR1	1884	1834	|GGTGGC|A|AACCTAT|ACG|T|CC|TCGT|CGT|GCCACT|GG|TATCG|CTAA|ATAGGTG|
302	SRS076764_a1_ct22136_vs1@Myoviridae__sp__ctufy1	1767	1705	|GGCGGG|GTTGCACGG|GATCAGC|CCC|T|CC|TCGT|GGG|CTTGTC|GG|AGGCAGGCG|CGGA|GCTTGTT|
303	SRS077086_a1_ct14233_vs1@Podoviridae__sp__ctrOk1	134291	134343	|GGTTGC|A|TGCTATT|GCG|T|CC|CCGT|CGC|GCAACT|GG|ACTCAGA|CTAA|AATAGCG|
304	SRS077194_a1_ct32255_vs1@Siphoviridae__sp__ctBtS1	9826	9764	|GGCCCC|A|AGTGAAA|GCC|T|TC|CCGT|GGC|GGGGCT|GA|TAAGGCGGCAACGCTGA|CCGA|TTTCACA|
305	SRS077323_a1_ct17478_vs1@Podoviridae__sp__cttdz1	44874	44822	|GGTGGT|AA|TGTCCAT|ACG|T|TC|ACGC|CGT|GCCACC|GA|TCTAGA|CTAA|ATGGACA|
306	SRS077364_a1_ct9201_vs1@Podoviridae__sp__ctpTV1	1648	1596	|GGTGGT|AA|CGCCTGT|ACG|T|CC|CCGT|CGT|GCCACC|GG|ACTAGA|CTAA|ACAGGTA|
307	SRS077392_a1_ct19046_vs1@Unclassified_virus__sp__ctOVh1	62100	62155	|GAATAGC|GTA|AGTAGAA|ACC|T|CC|ACGT|GGT|GCTATTC|GG|ATAACG|CTAA|TTCTACT|
308	SRS078176_a1_ct13555_vs1@Siphoviridae__sp__ctboW1	39539	39477	|GGCCCC|A|AGTGAAA|GCC|T|TC|CCGT|GGC|GGGGCT|GA|TAAGGCGGAAACGCTGA|CCGA|TTTCACA|
309	SRS078242_a1_ct16319@circular@Podoviridae__sp__ctG8l319	42450	42398	|GGTTGC|A|CGTGTTT|ACC|T|CC|TCGT|GGT|GCAACC|GG|ACTAAGA|CTAA|AAGCACA|
310	SRS101433_a1_ct15101_vs1@Siphoviridae__sp__ctTYf1	15012	15074	|GGCCCC|A|AGTGAAA|GCC|T|TC|CCGT|GGC|GGGGCT|GA|TAAGGCGGAAACGCTGA|CCGA|TTTCACA|
311	SRS104084_a1_ct14307_vs1@Siphoviridae__sp__ctsOu1	12315	12383	|GGCTTC|GGCCCCA|AGTGAAA|GCC|T|TC|CCGT|GGC|GGGGCT|GA|TAAGGCGGAAACGCTGA|CCGA|TTTCACA|
312	SRS104693_a1_ct12048_vs1@Podoviridae__sp__ctlQN1	59871	59923	|GGTGGC|AA|CGCCTGT|ACG|T|CC|CCGT|CGT|GCCACT|GG|ACTAGA|CTAA|ACGGGCA|
313	SRS104693_a1_ct12657_vs1@Podoviridae__sp__cteqM1	8891	8837	|GGAACTA|AA|GTAGTAA|ACC|T|CC|ACGT|GGT|TAGTTCT|GG|GTAACG|CAAA|TTACTAC|
314	SRS104912_a1_ct14266@circular@Podoviridae__sp__ctIU0266	11195	11141	|GGATAAC|AA|ATGAGAA|ACC|T|CC|ACGT|GGT|GTTATCT|GG|ATAATG|CTAA|TTCTCAT|
315	SRS104912_a1_ct19315_vs1@Podoviridae__sp__ct3Id1	1920	1870	|GGTGGC|A|AACCTAT|ACG|T|CC|TCGT|CGT|GCCACT|GG|TATCG|CTAA|ATAGGTG|
316	SRS142503_a1_ct50205_vs1@Podoviridae__sp__ct47U1	53112	53164	|GGTTGC|A|TGCTATT|GCG|T|CC|CCGT|CGC|GCAACT|GG|ACTCAGA|CTAA|AATAGCG|
317	SRS142542_a1_ct104868_vs1@Siphoviridae__sp__ctr6e1	12595	12657	|GGCCCC|A|AGTGAAA|GCC|T|TC|CCGT|GGC|GGGGCT|GA|TAAGGCGGAAACGCTGA|CCGA|TTTCACA|
318	SRS142712_a1_ct5002_vs01@Caudovirales__sp__ctHZv168@linear	132971	133021	|GGTAGC|A|TATCTGT|GCG|T|TC|CCGT|CGC|GCTACT|GA|TCTCG|CTAA|ACAGGTA|
319	SRS142712_a1_ct5002_vs1@Podoviridae__sp__ct9Z91	132971	133021	|GGTAGC|A|TATCTGT|GCG|T|TC|CCGT|CGC|GCTACT|GA|TCTCG|CTAA|ACAGGTA|
320	SRS142781_a1_ct7415_vs01@Caudovirales__sp__ctYVg185@linear	23105	23043	|GGCCCC|A|AGTGAAA|GCC|T|TC|CCGT|GGC|GGGGCT|GA|TAAGGCGGAAACGCTGA|CCGA|TTTCACA|
321	SRS142781_a1_ct7415_vs1@Myoviridae__sp__ctFXy1	23105	23043	|GGCCCC|A|AGTGAAA|GCC|T|TC|CCGT|GGC|GGGGCT|GA|TAAGGCGGAAACGCTGA|CCGA|TTTCACA|
322	SRS143088_a1_ct15232_vs1@Siphoviridae__sp__ctOa01	6439	6497	|GCTCGT|GC|AGCCGC|GCG|T|GC|GCGT|CGT|GTGAGT|GC|TCGTCGATGGTCCG|CTGA|GCGGCC|
323	SRS143342_a1_ct73577_vs01@Caudovirales__sp__ctsgM200@linear	12776	12838	|GGCCCC|A|AGTGAAA|GCC|T|TC|CCGT|GGC|GGGGCT|GA|TAAGGCGGCAACGCTGA|CCGA|TTTCACA|
324	SRS143342_a1_ct73577_vs1@Siphoviridae__sp__ctiev1	12776	12838	|GGCCCC|A|AGTGAAA|GCC|T|TC|CCGT|GGC|GGGGCT|GA|TAAGGCGGCAACGCTGA|CCGA|TTTCACA|
325	SRS143876_a1_ct30895_vs1@Podoviridae__sp__cttTF1	65378	65430	|GGTTGC|A|TGCTATT|GCG|T|CC|CCGT|CGC|GCAACT|GG|ACTCAGA|CTAA|AATAGCG|
326	SRS143876_a1_ct33855_vs1@Siphoviridae__sp__cttqH1	28585	28523	|GGCCCC|A|AGTGAAA|GCC|T|TC|CCGT|GGC|GGGGCT|GA|TAAGGCGGCAACGCTGA|CCGA|TTTCACA|
327	SRS144537_a1_ct37365_vs01@Podoviridae__sp__ctGSv158@linear	85369	85418	|GGTGGC|AA|ACCTAT|ACG|T|CC|TCGT|CGT|GCCACT|GG|TGTCG|CTAA|ATAGGC|
328	SRS144603_a1_ct14932_vs1@Podoviridae__sp__ctCw81	60142	60090	|GGTTGC|A|TGTGTTT|ACC|T|CC|TCGT|GGT|GCAACT|GG|ACTAAGA|CTAA|AAACATA|
329	SRS146832_a1_ct28508_vs1@Siphoviridae__sp__ctjFI1	4951	5013	|GGCCCC|A|AGTGAAA|GCC|T|TC|CCGT|GGC|GGGGCT|GA|TAAGGCGGCAACGCTGA|CCGA|TTTCACA|
330	SRS147557_a1_ct7460_vs1@Siphoviridae__sp__ctnsi1	25307	25369	|GGCCCC|A|AGTGAAA|GCC|T|TC|CCGT|GGC|GGGGCT|GA|TAAGGCGGAAACGCTGA|CCGA|TTTCACA|
331	SRS147614_a1_ct20135_vs1@Siphoviridae__sp__ctZb91	87139	87087	|GGTGGC|GA|TATCTGT|ACG|T|TC|ACGC|CGT|GCCACT|GA|TTTAGA|CTAA|ACAGATA|
332	SRS148196_a1_ct65533_vs1@Siphoviridae__sp__ctK101	95729	95677	|GGTGGT|AA|TGTCCAT|ACG|T|TC|ACGC|CGT|GCCACT|GA|TCTAGA|CTAA|ATGGACA|
333	SRS148511_a1_ct20628_vs01@Caudovirales__sp__ctpVX9@linear	138083	138135	|GGTGGC|GA|TATCTGT|ACG|T|TC|ACGC|CGT|GCCACT|GA|TTTAGA|CTAA|ACAGATA|
334	SRS148511_a1_ct20628_vs1@Podoviridae__sp__ctpON1	138083	138135	|GGTGGC|GA|TATCTGT|ACG|T|TC|ACGC|CGT|GCCACT|GA|TTTAGA|CTAA|ACAGATA|
335	SRS148973_a1_ct14593_vs01@Siphoviridae__sp__ct5tU110@linear	18603	18545	|GCTCGT|GC|AGCCGC|GCG|T|GC|GCGT|CGT|GTGAGT|GC|TCGTCGATGGTCCG|CTGA|GCGGCC|
336	SRS150029_a1_ct21163_vs1@Siphoviridae__sp__ctl5U1	4061	4123	|GGCCCC|A|AGTGAAA|GCC|T|TC|CCGT|GGC|GGGGCT|GA|TAAGGCGGCAACGCTGA|CCGA|TTTCACA|
337	ivig_2128	92301	92355	|GCCCGC|AA|CAGTCCA|ACC|T|CC|ACGC|GGT|GCGGGT|GG|ATAACCAA|CCAA|TGGACTG|
338	uvig_2254	51335	51386	|GGTTAC|AAA|ACTACT|ACC|T|CC|TCGT|GGT|GTAACT|GG|GTAATG|CTAA|AGTAGA|
339	uvig_2752	48001	48054	|GACTCGC|A|AGTAAGA|ACC|T|CC|ACGT|GGT|GTGAGTT|GG|ATAACG|CTAA|TCTTACT|
340	uvig_3096	60595	60542	|GGAACTA|A|GTAGTAA|ACC|T|CC|ACGT|GGT|TAGTTCT|GG|GTAACG|CAAA|TTACTAC|
341	uvig_4873	20518	20572	|GAATCTC|AT|AGTCGAA|ACC|T|CC|ACGT|GGT|GAGATTC|GG|GTAACG|CTAA|TTCGACT|
342	uvig_4950	7065	7119	|GAAACAC|AA|GATTGAA|ACC|T|CC|ACGT|GGT|GTGTTTT|GG|GTAAAG|CTAA|TTCAATC|
343	uvig_4950	198196	198250	|GAATCTC|AT|AGTCGAA|ACC|T|CC|ACGT|GGT|GAGATTC|GG|GTAACG|CTAA|TTCGACT|
344	uvig_5233	13556	13502	|GTACGC|CGT|TGTCAGT|GGG|T|GC|ACGT|CCC|GCGTAT|GC|TTTAGAC|CGAA|GCTGACA|
345	uvig_5412	55394	55446	|GGTTGC|A|TATGTTT|GCC|T|CC|TCGT|GGC|GCAACC|GG|ACTAAGA|CTAA|AAACACA|
346	uvig_6014	133339	133286	|GGAACTA|A|GTAGTAA|ACC|T|CC|ACGT|GGT|TAGTTCT|GG|GTAACG|CAAA|TTACTAC|
347	uvig_6537	87075	87024	|GGTAGC|A|CACCTAT|GCG|T|TC|TCGT|CGC|GCTACT|GA|TTTAGA|CTAA|ATAGGTA|
348	uvig_7211	59907	59958	|GGTTGC|AT|ACTCTT|GCG|T|CC|TCGT|CGC|GCAACC|GG|ACTCAGA|CTAA|AAGAGC|
349	uvig_7749	10700	10649	|GGTTAC|AAA|ACTACT|ACC|T|CC|TCGT|GGT|GTAACT|GG|GTAATG|CTAA|AGTAGA|
350	uvig_8355	168957	168903	|GAATCTC|AT|AGTCGAA|ACC|T|CC|ACGT|GGT|GAGATTC|GG|GTAACG|CTAA|TTCGACT|
351	uvig_8569	1727	1673	|GAAACAC|AA|GATTGAA|ACC|T|CC|ACGT|GGT|GTGTTTT|GG|GTAAAG|CTAA|TTCAATC|
352	uvig_10012	42361	42414	|GACTCAC|A|AGTAAGA|ACC|T|CC|ACGT|GGT|GTGAGTT|GG|ATAACG|CTAA|TCTTACT|
353	uvig_10012	54448	54502	|GAAACAC|AA|GATTGAA|ACC|T|CC|ACGT|GGT|GTGTTTT|GG|GTAAAG|CTAA|TTCAATC|
354	uvig_11034	3887	3941	|GGAATAC|A|GTGTAAA|GCC|T|CC|ACGT|GGC|GTATTCT|GG|ATTAAAA|CTAA|TTTGCAC|
355	uvig_11176	105324	105377	|GACTCGC|A|AGTAAGA|ACC|T|CC|ACGT|GGT|GTGAGTT|GG|ATAACG|CTAA|TCTTACT|
356	uvig_11235	79926	79873	|GCCCTC|AAT|ATCAGA|GCC|T|CC|ACGC|GGC|GAGGGT|GG|ATAACCAA|CAAA|TCTGAG|
357	uvig_11661	11318	11261	|GGAACTC|AA|GTGCGAA|GCC|T|CC|ACGTT|GGC|GAGTTCT|GG|ACTTTTGA|CAAA|TTCGCAC|
358	uvig_12237	10545	10599	|GAAACAC|AA|GATTGAA|ACC|T|CC|ACGT|GGT|GTGTTTT|GG|GTAAAG|CTAA|TTCAATC|
359	uvig_12237	189512	189565	|GACTCAC|A|AGTAAGA|ACC|T|CC|ACGT|GGT|GTGAGTT|GG|ATAACG|CTAA|TCTTACT|
360	uvig_13642	109550	109604	|GATTCAC|AA|GTGTATA|GCC|T|CC|ACGT|GGC|GTGAATT|GG|GTAAAG|CGAA|TATACAC|
361	uvig_13781	153565	153620	|GAATAGC|AAT|AGTAGAA|ACC|T|CC|ACGT|GGT|GCTATTC|GG|GTAATG|CTAA|TTCTACT|
362	uvig_14770	53293	53344	|GGTTAC|AAA|ACTACT|ACC|T|CC|TCGT|GGT|GTAACT|GG|GTAATG|CTAA|AGTAGA|
363	uvig_15140	5160	5109	|GGTAGC|A|CACCTAT|GCG|T|TC|CCGT|CGC|GCTACT|GA|TTTAGA|CTAA|ATAGGTA|
364	uvig_15624	126734	126788	|GAAACAC|AA|GATTGAA|ACC|T|CC|ACGT|GGT|GTGTTTT|GG|GTAAAG|CTAA|TTCAATC|
365	uvig_16491	7362	7415	|GGAACTA|A|GTAGTAA|ACC|T|CC|ACGT|GGT|TAGTTCT|GG|GTAACG|CAAA|TTACTAC|
366	uvig_16693	8096	8158	|GGCCCC|A|AGTGAAA|GCC|T|TC|CCGT|GGC|GGGGCT|GA|TAAGGCGGCAACGCTGA|CCGA|TTTCACA|
367	uvig_17690	27294	27240	|GAAACAC|AA|GATTGAA|ACC|T|CC|ACGT|GGT|GTGTTTT|GG|GTAAAG|CTAA|TTCAATC|
368	uvig_17690	33887	33833	|GATTCAC|AT|AGTAAGA|ACC|T|CC|ACGC|GGT|GTGAATC|GG|GTAATG|CTAA|TCTTACT|
369	uvig_18208	9090	9152	|GGCCCC|A|AGTGAAA|GCC|T|TC|CCGT|GGC|GGGGCT|GA|TAAGGCGGCAACGCTGA|CCGA|TTTCACA|
370	uvig_18745	13773	13826	|GGTCAC|AC|GATAGAA|ACC|T|CC|ACGT|GGT|GTGACT|GG|ATTAAAA|CTAA|TTCTATC|
371	uvig_18860	132486	132432	|GACCCTT|AA|AAGAACT|ACC|T|CC|ACGT|GGT|AAGGGTT|GG|GTAACG|CTAA|AGTTCTT|
372	uvig_18937	12597	12544	|GACTCAC|A|AGTAAGA|ACC|T|CC|ACGT|GGT|GTGAGTT|GG|ATAACG|CTAA|TCTTACT|
373	uvig_18957	9028	8974	|GAAGTGC|AT|TTGAGAA|GCC|T|CC|ACGT|GGC|GCACTTT|GG|GTAATG|CTAA|TTCTCAA|
374	uvig_19526	11961	12015	|GAATCTC|AT|AGTCGAA|ACC|T|CC|ACGT|GGT|GAGATTC|GG|GTAACG|CTAA|TTCGACT|
375	uvig_20261	144262	144316	|GAAACAC|AA|GATTGAA|ACC|T|CC|ACGT|GGT|GTGTTTT|GG|GTAAAG|CTAA|TTCAATC|
376	uvig_20265	53798	53744	|GAATCTC|AT|AGTCGAA|ACC|T|CC|ACGT|GGT|GAGATTC|GG|GTAACG|CTAA|TTCGACT|
377	uvig_20624	1997	1946	|GGTAGC|A|TACCTAT|GCG|T|TC|TCGT|CGC|GCTACT|GA|TTTAGA|CTAA|ATAGGTA|
378	uvig_23065	150662	150713	|GGTTGC|AT|ACTCTT|GCG|T|CC|TCGT|CGC|GCAACC|GG|ACTCAGA|CTAA|AAGAGC|
379	uvig_23827	2416	2362	|GAATCTC|AT|AGTCGAA|ACC|T|CC|ACGT|GGT|GAGATTC|GG|GTAACG|CTAA|TTCGACT|
380	uvig_24280	72173	72119	|GAATCTC|AT|AGTCGAA|ACC|T|CC|ACGT|GGT|GAGATTC|GG|GTAACG|CTAA|TTCGACT|
381	uvig_24609	16371	16426	|GAATAGC|AAT|AGTAGAA|ACC|T|CC|ACGT|GGT|GCTATTC|GG|GTAATG|CTAA|TTCTACT|
382	uvig_25953	160972	160918	|GAATAGC|AA|ATGAGAA|ACC|T|CC|ACGT|GGT|GCTATTT|GG|GTAACA|CTAA|TTCTCAT|
383	uvig_26082	9087	9035	|GGTTGC|A|TACTCTT|GCG|T|CC|TCGT|CGC|GCAACC|GG|ACTCAGA|CTAA|AAGAGTA|
384	uvig_26457	45529	45478	|GGTTAC|AAA|ACTACT|ACC|T|CC|TCGT|GGT|GTAACT|GG|GTAATG|CTAA|AGTAGA|
385	uvig_26767	69902	69849	|GGAACTA|A|GTAGTAA|ACC|T|CC|ACGT|GGT|TAGTTCT|GG|GTAACG|CAAA|TTACTAC|
386	uvig_26829	40341	40287	|GACTTAC|AT|AGAAAGA|ACC|T|CC|ACGT|GGT|GTAAGTT|GG|GTAATG|CTAA|TCTTTCT|
387	uvig_27245	75656	75603	|GCCCTC|AAT|ATCAGA|GCC|T|CC|ACGC|GGC|GAGGGT|GG|ATAACCAA|CAAA|TCTGAA|
388	uvig_27321	28408	28459	|GGTAGC|A|CACCTAT|GCG|T|TC|TCGT|CGC|GCTACT|GA|TTTAGA|CTAA|ATAGGTA|
389	uvig_27472	111795	111740	|GAGTTGC|AG|TTAGTCA|ACC|T|CC|ACGT|GGT|GCAACTT|GG|ATTAAAA|CTAA|TGACTAA|
390	uvig_28032	18467	18416	|GGTAGC|A|CACCTAT|GCG|T|TC|TCGT|CGC|GCTACT|GA|TTTAGA|CTAA|ATAGGTA|
391	uvig_28112	61856	61910	|GATTCAC|AT|AGTAAGA|ACC|T|CC|ACGT|GGT|GTGAATT|GG|GTAATG|CTAA|TCTTACT|
392	uvig_28338	43055	43001	|GAATCTC|AT|AGTCGAA|ACC|T|CC|ACGT|GGT|GAGATTC|GG|GTAACG|CTAA|TTCGACT|
393	uvig_28521	100718	100664	|GAAACAC|AA|GATTGAA|ACC|T|CC|ACGT|GGT|GTGTTTT|GG|GTAAAG|CTAA|TTCAATC|
394	uvig_28784	73233	73180	|GCCCTC|AAT|ATCAGA|GCC|T|CC|ACGC|GGC|GAGGGT|GG|ATAACCAA|CAAA|TCTGAA|
395	uvig_28873	9716	9665	|GGTTAC|AAA|ACTACT|ACC|T|CC|TCGT|GGT|GTAACT|GG|GTAATG|CTAA|AGTAGA|
396	uvig_28918	77990	78042	|GGTTGC|T|AGTGTTT|GCC|T|CC|TCGC|GGC|GCAGCT|GG|ACTAAGA|CTAA|AAACACA|
397	uvig_29143	139987	139933	|GAATAGC|AA|ATGAGAA|ACC|T|CC|ACGT|GGT|GCTATTC|GG|ATAACG|CTAA|TTCTCAT|
398	uvig_29593	91215	91269	|GAAACAC|AA|GATTGAA|ACC|T|CC|ACGT|GGT|GTGTTTT|GG|GTAAAG|CTAA|TTCAATC|
399	uvig_30404	10503	10452	|GGCATC|AG|GAGAGAA|GCC|T|GC|TCGT|GGC|GATGCT|GC|TTTTA|CTGA|TTCTCTC|
400	uvig_31608	46267	46321	|GAAACAC|AA|GATTGAA|ACC|T|CC|ACGT|GGT|GTGTTTT|GG|GTAAAG|CTAA|TTCAATC|
401	uvig_31744	167224	167170	|GAAACAC|AA|GATTGAA|ACC|T|CC|ACGT|GGT|GTGTTTT|GG|GTAAAG|CTAA|TTCAATC|
402	uvig_31744	175084	175030	|GATTCAC|AT|AGTAAGA|ACC|T|CC|ACGC|GGT|GTGAATC|GG|GTAATG|CTAA|TCTTACT|
403	uvig_32130	5557	5495	|GGCCCC|A|AGTGAAA|GCC|T|TC|CCGT|GGC|GGGGCT|GA|TAAGGCGGTAACGCTGA|CCGA|TTTCACA|
404	uvig_32917	11711	11660	|GGTTAC|AAA|ACTACT|ACC|T|CC|TCGT|GGT|GTAACT|GG|GTAATG|CTAA|AGTAGA|
405	uvig_33094	13481	13429	|GGTGGC|GA|TATCTGT|ACG|T|TC|ACGC|CGT|GCCACT|GA|TTTAGA|CTAA|ACAGATA|
406	uvig_33468	8332	8394	|GGCCCC|A|AGTGAAA|GCC|T|TC|CCGT|GGC|GGGGCT|GA|TAAGGCGGCAACGCTGA|CCGA|TTTCACA|
407	uvig_33932	11582	11644	|GGCCCC|A|AGTGAAA|GCC|T|TC|CCGT|GGC|GGGGCT|GA|TAAGGCGGAAACGCTGA|CCGA|TTTCACA|
408	uvig_36712	27033	27093	|GTGTAGC|ATTA|CGTCGTA|TAA|T|GC|TCGGT|TTG|GCTGTGC|GT|GTAACTCAT|CGAA|TATGACG|
409	uvig_37391	90	36	|GAAACAC|AA|GATTGAA|ACC|T|CC|ACGT|GGT|GTGTTTT|GG|GTAAAG|CTAA|TTCAATC|
410	uvig_37472	64036	64091	|GCGCGT|ATG|TCCACAC|GTG|T|AC|GCGCT|TGC|ACGCGC|GT|GAGGCCC|CAAA|GTGTAGA|
411	uvig_37948	52828	52880	|GGTTGC|A|CGTGTTT|ACC|T|CC|TCGT|GGT|GCAACT|GG|ACTAAGA|CTAA|AAACACA|
412	uvig_38382	65973	66024	|GGTGGC|A|TACCTAT|GCG|T|TC|TCGT|CGC|GCCACT|GA|TTTAGA|CTAA|ATAGGTG|
413	uvig_38409	59776	59828	|GGTGGC|GA|TATCTGT|ACG|T|TC|ACGC|CGT|GCCACT|GA|TTTAGA|CTAA|ACAGATA|
414	uvig_39089	10204	10150	|GGTCAC|AT|AGTAGAA|ACC|T|CC|ACGT|GGT|GTGACT|GG|ATAACCAA|CCAA|TTCTACT|
415	uvig_39368	12016	12078	|GGCCCC|A|AGTGAAA|GCC|T|TC|CCGT|GGC|GGGGCT|GA|TAAGGCGGCAACGCTGA|CCGA|TTTCACA|
416	uvig_39646	54928	54979	|GGTGGC|AA|AATCTAT|ACG|T|CC|TCGT|CGT|GCCACT|GG|TATCG|CTAA|ATAGGTG|
417	uvig_40341	23522	23467	|GAATAGC|GTA|AGTAGAA|ACC|T|CC|ACGT|GGT|GCTATTC|GG|ATAACG|CTAA|TTCTACT|
418	uvig_40704	1684	1633	|GGCATC|AG|GAGAGAA|GCC|T|GC|TCGT|GGC|GATGCT|GC|TTTTA|CTGA|TTCTCTC|
419	uvig_41070	60643	60589	|GATTCAC|AT|AGTAAGA|ACC|T|CC|ACGT|GGT|GTGAATT|GG|GTTGCG|CTAA|TCTTACT|
420	uvig_41359	17727	17676	|GGCATC|AG|GAGAGAA|GCC|T|GC|TCGT|GGC|GATGCT|GC|TTTTA|CTGA|TTCTCTC|
421	uvig_41467	14984	15038	|GACTTAC|AT|AGAAAGA|ACC|T|CC|ACGT|GGT|GTAAGTT|GG|GTAATG|CTAA|TCTTTCT|
422	uvig_42843	19952	19898	|GACATCT|AA|AGAGAAT|ACC|T|CC|ACGT|GGT|AGATGTT|GG|GTAATG|CTAA|ATTCTCT|
423	uvig_43359	47242	47296	|GGTCAC|AT|AGTAGAA|ACC|T|CC|ACGT|GGT|GTGACT|GG|ATAACCAA|CCAA|TTCTACT|
424	uvig_43526	147113	147058	|GAATAGC|AAT|AGTAGAA|ACC|T|CC|ACGT|GGT|GCTATTC|GG|GTAATG|CTAA|TTCTACT|
425	uvig_43641	97023	96972	|GGTAGC|A|CACCTAT|GCG|T|TC|TCGT|CGC|GCTACT|GA|TTTAGA|CTAA|ATAGGTA|
426	uvig_43658	56254	56307	|GACTCAC|A|AGTAAGA|ACC|T|CC|ACGT|GGT|GTGAGTT|GG|ATAACG|CTAA|TCTTACT|
427	uvig_45482	1587	1535	|GGTGGC|AA|TGCCTGT|ACG|T|CC|CCGT|CGT|GCCGCT|GG|ATTAGA|CTAA|ATAGGTA|
428	uvig_45665	43989	44043	|GAAACAC|AA|GATTGAA|ACC|T|CC|ACGT|GGT|GTGTTTT|GG|GTAAAG|CTAA|TTCAATC|
429	uvig_46100	16766	16715	|GGTAGC|A|CACCTAT|GCG|T|TC|CCGT|CGC|GCTACT|GA|TTTAGA|CTAA|ATAGGTA|
430	uvig_46339	7951	7901	|GGTAGC|A|TACCTAT|GCG|T|TC|TCGT|CGC|GCTACT|GA|TTTAG|CTAA|ATAGGTA|
431	uvig_47226	85645	85696	|GGCATC|AG|GAGAGAA|GCC|T|GC|TCGT|GGC|GATGCT|GC|TTTTA|CTGA|TTCTCTC|
432	uvig_47232	1649	1597	|GGTGGC|AG|CGCCTGT|ACG|T|CC|CCGT|CGT|GCCACT|GG|ACTAGA|CTAA|ACAGGTA|
433	uvig_47269	9172	9234	|GGCCCC|A|AGTGAAA|GCC|T|TC|CCGT|GGC|GGGGCT|GA|TAAGGCGGCAACGCTGA|CCGA|TTTCACA|
434	uvig_47370	46297	46246	|GGCATC|AG|GAGAGAA|GCC|T|GC|TCGT|GGC|GATGCT|GC|TTTTA|CTGA|TTCTCTC|
435	uvig_47682	1600	1548	|GGTTGT|A|TGCTATT|GCG|T|CC|CCGT|CGC|ACAACT|GG|ACTCAGA|CTAA|AATAGCG|
436	uvig_47928	17457	17519	|GGCCCC|A|AGTGAAA|GCC|T|TC|CCGT|GGC|GGGGCT|GA|TAAGGCGGCAACGCTGA|CCGA|TTTCACA|
437	uvig_48871	16671	16733	|GGCCCC|A|AGTGAAA|GCC|T|TC|CCGT|GGC|GGGGCT|GA|TAAGGCGGCAACGCTGA|CCGA|TTTCACA|
438	uvig_48897	60199	60251	|GGTGGC|GA|TATCTGT|ACG|T|TC|ACGC|CGT|GCCACT|GA|TTTAGA|CTAA|ACAGATA|
439	uvig_48955	72033	71979	|GGCTAC|AT|AATAGAA|ACC|T|CC|ACGT|GGT|GTAGCT|GG|ATAATCAA|CTAA|TTCTATT|
440	uvig_50226	49326	49380	|GGAACTA|AA|GTAGTAA|ACC|T|CC|ACGT|GGT|TAGTTCT|GG|GTAACG|CAAA|TTACTAC|
441	uvig_50345	47444	47393	|GGCATC|AG|GAGAGAA|GCC|T|GC|TCGT|GGC|GATGCT|GC|TTTTA|CTGA|TTCTCTC|
442	uvig_50978	53745	53796	|GGTTAC|AAA|ACTACT|ACC|T|CC|TCGT|GGT|GTAACT|GG|GTAATG|CTAA|AGTAGA|
443	uvig_51756	139035	138981	|GAATCTC|AT|AGTCGAA|ACC|T|CC|ACGT|GGT|GAGATTC|GG|GTAACG|CTAA|TTCGACT|
444	uvig_51932	89	36	|GACTCAC|A|AGTAAGA|ACC|T|CC|ACGT|GGT|GTGAGTT|GG|ATAACG|CTAA|TCTTACT|
445	uvig_51932	176636	176582	|GAAACAC|AA|GATTGAA|ACC|T|CC|ACGT|GGT|GTGTTTT|GG|GTAAAG|CTAA|TTCAATC|
446	uvig_51972	143865	143917	|GGTGGC|AA|TGTCCAT|ACG|T|TC|ACGC|CGT|GCCACT|GA|TCTAGA|CTAA|ATGGACA|
447	uvig_52289	18699	18753	|GACCCTT|AA|AAGAACT|GCC|T|CC|ACGT|GGT|AAGGGTT|GG|GTAACG|CTAA|AGTTCTT|
448	uvig_52675	7347	7285	|GGCCCC|A|AGTGAAA|GCC|T|TC|CCGT|GGC|GGGGCT|GA|TAAGGCGGAAACGCTGA|CCGA|TTTCACA|
449	uvig_53554	15013	14961	|GGTTGC|A|CGTGTTT|ACC|T|CC|TCGT|GGT|GCAACC|GG|ACTAAGA|CTAA|AAACACG|
450	uvig_53637	21207	21261	|GACCCTT|AA|AAGAACT|ACC|T|CC|ACGT|GGT|AAGGGTT|GG|GTAACG|CTAA|AGTTCTT|
451	uvig_54558	1522	1468	|GAATCTC|AT|AGTCGAA|ACC|T|CC|ACGT|GGT|GAGATTC|GG|GTAACG|CTAA|TTCGACT|
452	uvig_54816	77000	76946	|GACTTAC|AT|AGAAAGA|ACC|T|CC|ACGT|GGT|GTAAGTT|GG|GTAATG|CTAA|TCTTTCT|
453	uvig_55647	53891	53943	|GGTTGC|A|TGCTATT|GCG|T|CC|CCGT|CGC|GCAACT|GG|GCTCAGG|CTAA|AATAGCG|
454	uvig_56191	39150	39092	|GTTGTC|TTGCTCCAT|CATGTG|ATT|T|TC|TCGTT|GAT|GGTAGC|GA|TGACCG|CAGA|TGCATC|
455	uvig_56191	51754	51699	|GAGTTGC|AG|TTAGTCA|ACC|T|CC|ACGT|GGT|GCAACTT|GG|ATTAAAA|CTAA|TGACTAA|
456	uvig_56228	1737	1685	|GGTTGC|A|TGCTATT|GCG|T|CC|CCGT|CGC|GCAACT|GG|ACTCAGA|CTAA|AATAGCG|
457	uvig_58530	22040	21978	|GGCCCC|A|AGTGAAA|GCC|T|TC|CCGT|GGC|GGGGCT|GA|TAAGGCGGCAACGCTGA|CCGA|TTTCACA|
458	uvig_58858	57113	57164	|GGCATC|AG|GAGAGAA|GCC|T|GC|TCGT|GGC|GATGCT|GC|TTTTA|CTGA|TTCTCTC|
459	uvig_59139	5659	5607	|GGTTGC|A|TGCTATT|GCG|T|CC|CCGT|CGC|GCAACT|GG|ACTCAGA|CTAA|AATAGCG|
460	uvig_59332	16910	16972	|GGCCCC|A|AGTGAAA|GCC|T|TC|CCGT|GGC|GGGGCT|GA|TAAGGCGGAAACGCTGA|CCGA|TTTCACG|
461	uvig_59395	10834	10782	|GGTTGC|A|TGTGTTT|ACC|T|CC|ACGT|GGT|GCAACT|GG|ACTAAGA|CTAA|AAACACA|
462	uvig_59559	57014	57066	|GGTGGC|GA|CGCCTGT|ACG|T|CC|CCGT|CGT|GCCACT|GG|ACTAGA|CCAA|ACAGGTA|
463	uvig_59578	17391	17442	|GGCATC|AG|GAGAGAA|GCC|T|GC|TCGT|GGC|GATGCT|GC|TTTTA|CTGA|TTCTCTT|
464	uvig_59673	15030	14979	|GGTAGC|A|CACCTAT|GCG|T|TC|CCGT|CGC|GCTACT|GA|TTTAGA|CTAA|ATAGGTA|
465	uvig_59856	18630	18579	|GGCATC|AG|GAGAGAA|GCC|T|GC|TCGT|GGC|GATGCT|GC|TTTTA|CTGA|TTCTCTC|
466	uvig_59939	2259	2208	|GGTTAC|AAA|ACTACT|ACC|T|CC|TCGT|GGT|GTAACT|GG|GTAATG|CTAA|AGTAGA|
467	uvig_60022	18706	18762	|GGGGCG|T|TCGCCG|ACC|T|GC|TCGCC|GGT|TGCCTT|GT|CGAAGACCGGCT|CGGA|CAGCGA|
468	uvig_60126	125539	125485	|GAAACAC|AA|GATTGAA|ACC|T|CC|ACGT|GGT|GTGTTTT|GG|GTAAAG|CTAA|TTCAATC|
469	uvig_60126	137519	137466	|GACTCAC|A|AGTAAGA|ACC|T|CC|ACGT|GGT|GTGAGTT|GG|ATAACG|CTAA|TCTTACT|
470	uvig_60185	5708	5761	|GACTCAC|A|AGTAAGA|ACC|T|CC|ACGT|GGT|GTGAGTT|GG|ATAACG|CTAA|TCTTACT|
471	uvig_61427	49996	50056	|GAAGGA|CA|TGGCCT|CGC|T|GC|GCGGC|GCG|TTCTTC|GT|CGAGGGAGAGGGGAA|CGAA|ATGCTG|
472	uvig_62814	6610	6559	|GGTTGC|AT|ACTCTT|GCG|T|CC|TCGT|CGC|GCAACC|GG|ACTCAGA|CTAA|AAGAGC|
473	uvig_63159	122937	122883	|GAAACAC|AA|GATTGAA|ACC|T|CC|ACGT|GGT|GTGTTTT|GG|GTAAAG|CTAA|TTCAATC|
474	uvig_63912	6408	6460	|GGTGCT|AA|AAACAAA|ACC|T|CC|TCGT|GGT|AGCACT|GG|GTAATG|CTAA|TTTGTTT|
475	uvig_64206	45406	45459	|GCCCTC|AAT|ATCAGA|GCC|T|CC|ACGC|GGC|GAGGGT|GG|ATAACCAA|CAAA|TCTGAG|
476	uvig_64866	2710	2656	|GATTCAC|AT|AGTAAGA|ACC|T|CC|ACGT|GGT|GTGAATT|GG|ATAACG|CTAA|TCTTACT|
477	uvig_65840	9880	9942	|GGCCCC|A|AGTGAAA|GCC|T|TC|CCGT|GGC|GGGGCT|GA|TAAGGCGGCAACGCTGA|CTGA|TTTCACA|
478	uvig_66696	16548	16599	|GGCATC|AG|GAGAGAA|GCC|T|GC|TCGT|GGC|GATGCT|GC|TTTTA|CTGA|TTCTCTC|
479	uvig_67020	8508	8561	|GACTCAC|A|AGTAAGA|ACC|T|CC|ACGT|GGT|GTGAGTT|GG|ATAACG|CTAA|TCTTACT|
480	uvig_67020	20570	20624	|GAAACAC|AA|GATTGAA|ACC|T|CC|ACGT|GGT|GTGTTTT|GG|GTAAAG|CTAA|TTCAATC|
481	uvig_67113	13145	13092	|GGCTAC|AT|ATTAGAA|ACC|T|CC|ACGT|GGT|GTAGCT|GG|ATTTAAA|CTAA|TTCTAAT|
482	uvig_67513	19712	19660	|GGTGGC|AG|CGCCTGT|ACG|T|CC|CCGT|CGT|GCCACT|GG|ACTAGA|CTAA|ACAGGTA|
483	uvig_67668	1539	1488	|GGTTAC|AAA|ACTACT|ACC|T|CC|TCGT|GGT|GTAACT|GG|GTAATG|CTAA|AGTAGA|
484	uvig_68720	58804	58739	|GTCCTTG|CAA|CTCAGAT|ACT|T|GC|ACGT|AGT|TAAGGAC|GC|ATATGCGAAAGCATAT|CAGA|GTCTGAG|
485	uvig_68875	4116	4178	|GGCCCC|A|AGTGAAA|GCC|T|TC|CCGT|GGC|GGGGCT|GA|TAAGGCGGAAACGCTGA|CCGA|TTTCACA|
486	uvig_69685	59536	59586	|GGTAGC|A|TACCTGT|GCG|T|TC|TCGT|CGC|GCTACT|GA|TCTCG|CTAA|ACAGGTA|
487	uvig_69812	49217	49165	|GGTGGC|AG|CGCCTGT|ACG|T|CC|CCGT|CGT|GCCACT|GG|ACTAGA|CTAA|ACAGGTA|
488	uvig_70757	13964	14026	|GGCCCC|A|AGTGAAA|GCC|T|TC|CCGT|GGC|GGGGCT|GA|TAAGGCGGCAACGCTGA|CCGA|TTTCACA|
489	uvig_71132	1235	1289	|GGAACTA|AA|GTAGTAA|ACC|T|CC|ACGT|GGT|TAGTTCT|GG|GTAACG|CAAA|TTACTAC|
490	uvig_71132	4938	4991	|GACTCAC|A|AGTAAGA|ACC|T|CC|ACGT|GGT|GTGAGTT|GG|ATAACG|CTAA|TCTTACT|
491	uvig_71971	14289	14351	|GGCCCC|A|AGTGAAA|GCC|T|TC|CCGT|GGC|GGGGCT|GA|TAAGGCGGCAACGCTGA|CCGA|TTTCACA|
492	uvig_73172	14944	14892	|GGTTGC|A|TACTCTT|GCG|T|CC|TCGT|CGC|GCAACC|GG|ACTCAGA|CTAA|AAGAGAA|
493	uvig_73594	51713	51764	|GGTTAC|AAA|ACTACT|ACC|T|CC|TCGT|GGT|GTAACT|GG|GTAATG|CTAA|AGTAGA|
494	uvig_73989	1602	1550	|GGTGGC|AG|CGCCTGT|ACG|T|CC|CCGT|CGT|GCCACT|GG|ACTAGA|CTAA|ACAGGTA|
495	uvig_75310	15045	15107	|GGCCCC|A|AGTGAAA|GCC|T|TC|CCGT|GGC|GGGGCT|GA|TAAGGCGGCAACGCTGA|CCGA|TTTCACA|
496	uvig_75462	142658	142604	|GGCTAC|AT|AATAGAA|ACC|T|CC|ACGT|GGT|GTAGCT|GG|ATAATCAA|CTAA|TTCTATT|
497	uvig_76106	155251	155303	|GGTGGC|AA|TGTCCAT|ACG|T|TC|ACGC|CGT|GCCACT|GA|TCTAGA|CTAA|ATGGACA|
498	uvig_76764	86548	86496	|GGTGGC|AA|TGTCCAT|ACG|T|TC|ACGC|CGT|GCTACT|GA|TCTTGA|CTAA|ATGGACA|
499	uvig_77430	11357	11411	|GAATCTC|AT|AGTCGAA|ACC|T|CC|ACGT|GGT|GAGATTC|GG|GTAACG|CTAA|TTCGACT|
500	uvig_77871	47678	47729	|GGTTAC|AAA|ACTACT|ACC|T|CC|TCGT|GGT|GTAACT|GG|GTAATG|CTAA|AGTAGA|
501	uvig_78171	27618	27566	|GGTGGT|AA|TGTCCAT|ACG|T|TC|ACGC|CGT|GCCACT|GA|TCTAGA|CTAA|ATGGACA|
502	uvig_79292	13058	13120	|GGCCCC|A|AGTGAAA|GCC|T|TC|CCGT|GGC|GGGGCT|GA|TAAGGCGGAAACGCTGA|CCGA|TTTCACA|
503	uvig_80498	154365	154419	|GGAACTA|AA|GTAGTAA|ACC|T|CC|ACGT|GGT|TAGTTCT|GG|GTAACG|CAAA|TTACTAC|
504	uvig_81196	15592	15540	|GGTGGT|AA|TGTCCAT|ACG|T|TC|ACGC|CGT|GCCACT|GA|TCTAGA|CTAA|ATGGACA|
505	uvig_81428	62840	62789	|GGCATC|TG|GAGAGAA|GCC|T|GC|TCGT|GGC|GATGCT|GC|TTTTA|CTGA|TTCTCTC|
506	uvig_81770	65418	65470	|GGTTGC|A|TACTCTT|GCG|T|CC|TCGT|CGC|GCAACC|GG|ACTCAGA|CTAA|AAGAGCA|
507	uvig_82763	18319	18267	|GGTGGC|AG|CGCCTGT|ACG|T|CC|CCGT|CGT|GCCACT|GG|ACTAGA|CTAA|ACAGGTA|
508	uvig_83003	6633	6579	|GAATAGC|AA|ATGAGAA|ACC|T|CC|ACGT|GGT|GCTATTC|GG|ATAACG|CTAA|TTCTCAT|
509	uvig_83073	45295	45244	|GGCATC|AG|GAGAGAA|GCC|T|GC|TCGT|GGC|GATGCT|GC|TTTTA|CTGA|TTCTCTC|
510	uvig_85628	13330	13392	|GGCCCC|A|AGTGAAA|GCC|T|TC|CCGT|GGC|GGGGCT|GA|TAAGGCGGCAACGCTGA|CCGA|TTTCACA|
511	uvig_85897	18337	18284	|GACTCAC|A|AGTAAGA|ACC|T|CC|ACGT|GGT|GTGAGTT|GG|ATAACG|CTAA|TCTTACT|
512	uvig_87126	31234	31180	|GAAACAC|AA|GATTGAA|ACC|T|CC|ACGT|GGT|GTGTTTT|GG|GTAAAG|CTAA|TTCAATC|
513	uvig_87247	160427	160373	|GAATCTC|AT|AGTCGAA|ACC|T|CC|ACGT|GGT|GAGATTC|GG|GTAACG|CTAA|TTCGACT|
514	uvig_87558	13891	13840	|GGTAGC|A|TACCTAT|GCG|T|TC|TCGT|CGC|GCTACT|GA|TTTAGA|CTAA|ATAGGTA|
515	uvig_87762	2220	2166	|GAATAGC|AT|ATAGGAA|ACC|T|CC|ACGT|GGT|GCTATTT|GG|TTAATA|CTAA|TTCCTAT|
516	uvig_88390	111940	111887	|GGAGTAC|A|TAGACAA|GCC|T|CC|ACGT|GGC|GTACTCT|GG|GTAACT|CTAA|TTGTCTA|
517	uvig_91157	31919	31981	|GGCCCC|A|AGTGAAA|GCC|T|TC|CCGT|GGC|GGGGCT|GA|TAAGGCGGAAACGCTGA|CTGA|TTTCACG|
518	uvig_91444	44603	44654	|GGTTGC|AT|ACTCTT|GCG|T|CC|TCGT|CGC|GCAACC|GG|ACTCAGA|CTAA|AAGAGC|
519	uvig_95071	42774	42720	|GAATCTC|AT|AGTCGAA|ACC|T|CC|ACGT|GGT|GAGATTC|GG|GTAACG|CTAA|TTCGACT|
520	uvig_97173	30826	30880	|GAAACAC|AA|GATTGAA|ACC|T|CC|ACGT|GGT|GTGTTTT|GG|GTAAAG|CTAA|TTCAATC|
521	uvig_97889	8515	8461	|GAATCTC|AT|AGTCGAA|ACC|T|CC|ACGT|GGT|GAGATTC|GG|GTAACG|CTAA|TTCGACT|
522	uvig_97975	12601	12655	|GAAACAC|AA|GATTGAA|ACC|T|CC|ACGT|GGT|GTGTTTT|GG|GTAAAG|CTAA|TTCAATC|
523	uvig_99786	57761	57813	|GGTGGC|AA|TGTCCAT|ACG|T|TC|ACGC|CGT|GCTACT|GA|TCTTGA|CTAA|ATGGACA|
524	uvig_100316	6520	6573	|GGGTTGT|A|GCTTGAT|GCC|T|CC|TCGT|GGC|ACAACCC|GG|TTGGCC|CTAA|ATCAAGC|
525	uvig_100876	43596	43650	|GGAACTA|AA|GTAGTAA|ACC|T|CC|ACGT|GGT|TAGTTCT|GG|GTAACG|CAAA|TTACTAC|
526	uvig_100876	56478	56532	|GAAACAC|AA|GATTGAA|ACC|T|CC|ACGT|GGT|GTGTTTT|GG|GTAAAG|CTAA|TTCAATC|
527	uvig_103005	3594	3543	|GGTTGC|AT|ACTCTT|GCG|T|CC|TCGT|CGC|GCAACC|GG|ACTCAGA|CTAA|AAGAGC|
528	uvig_103138	128253	128199	|GAAACAC|AA|GATTGAA|ACC|T|CC|ACGT|GGT|GTGTTTT|GG|GTAAAG|CTAA|TTCAATC|
529	uvig_103138	136848	136795	|GACTCAC|A|AGTAAGA|ACC|T|CC|ACGT|GGT|GTGAGTT|GG|ATAACG|CTAA|TCTTACT|
530	uvig_103562	2157	2105	|GGTGGC|AA|TGTCCAT|ACG|T|TC|ACGC|CGT|GCTACT|GA|TCTTGA|CTAA|ATGGACA|
531	uvig_103579	137596	137542	|GAATCTC|AT|AGTCGAA|ACC|T|CC|ACGT|GGT|GAGATTC|GG|GTAACG|CTAA|TTCGACT|
532	uvig_104022	888	836	|GCCAAC|A|AGAGAAA|ACC|T|CC|ACGC|GGT|GTTGGT|GG|ATTTTAA|CCAA|TTTCTCA|
533	uvig_104804	107131	107186	|GGAACTC|AA|GTGCAAA|GCC|T|CC|ACGC|GGC|GAGTTCT|GG|ACTTAGG|CAAA|TTTGCAC|
534	uvig_104894	54678	54730	|GGTGGC|AG|CGCCTGT|ACG|T|CC|CCGT|CGT|GCCACT|GG|ACTAGA|CTAA|ACAGGTA|
535	uvig_105405	11202	11151	|GGTTAC|AAA|ACTACT|ACC|T|CC|TCGT|GGT|GTAACT|GG|GTAATG|CTAA|AGTAGA|
536	uvig_106429	83711	83762	|GGCATC|AG|GAGAGAA|GCC|T|GC|TCGT|GGC|GATGCT|GC|TTTTA|CTGA|TTCTCTC|
537	uvig_108516	96992	97044	|GGTGGT|AA|TGTCCAT|ACG|T|TC|ACGC|CGT|GCCACT|GA|TCTAGA|CTAA|ATGGACA|
538	uvig_109862	104246	104298	|GGTGGT|AA|TGTCCAT|ACG|T|TC|ACGC|CGT|GCCACT|GA|TCTAGA|CTAA|ATGGACA|
539	uvig_110362	51988	51934	|GAAACAC|AA|GATTGAA|ACC|T|CC|ACGT|GGT|GTGTTTT|GG|GTAAAG|CTAA|TTCAATC|
540	uvig_111473	97444	97392	|GGTGGT|AA|CGCCTGT|ACG|T|CC|CCGT|CGT|GCCACT|GG|ACTAGA|CTAA|ACAGGTA|
541	uvig_112038	21913	21862	|GGTAGC|A|CACCTAT|GCG|T|TC|CCGT|CGC|GCTACT|GA|TTTAGA|CTAA|ATAGGTA|
542	uvig_112532	43775	43826	|GTACAC|A|TGTGCAA|ACC|T|TC|ACGT|GGT|GTGTAT|GA|TTTAGA|CTAA|TTGCACA|
543	uvig_113515	134934	134985	|GGTGGC|AA|AACCTAT|ACG|T|CC|TCGT|CGT|GCCACT|GG|TATCG|CTAA|ATAGGTG|
544	uvig_114420	52956	53008	|GGTTGC|A|CGTGTTT|GCC|T|TC|TCGT|GGC|GCAACT|GG|ACTAAGA|CTAA|AGACACA|
545	uvig_114693	1902	1964	|GGCCCC|A|AGTGAAA|GCC|T|TC|CCGT|GGC|GGGGCT|GA|TAAGGCGGCAACGCTGA|CCGA|TTTCACA|
546	uvig_115888	121883	121829	|GAATCTC|AT|AGTCGAA|ACC|T|CC|ACGT|GGT|GAGATTC|GG|GTAACG|CTAA|TTCGACT|
547	uvig_115941	55665	55717	|GGTGGC|AG|CGCCTGT|ACG|T|CC|CCGT|CGT|GCCACT|GG|ACTAGA|CTAA|ACAGGTA|
548	uvig_116330	213366	213313	|GGCTAC|AT|ATTAGAA|ACC|T|CC|ACGT|GGT|GTAGCT|GG|ATTTAAA|CTAA|TTCTAAT|
549	uvig_116658	12258	12320	|GGCCCT|A|AGTGAAA|GCC|T|TC|CCGT|GGC|GGGGCT|GA|TAAGGCGGAAACGCTGA|CCGA|TTTCACA|
550	uvig_117395	27337	27274	|GTGGAG|AACATT|GTGGCG|GGG|T|TC|CCGC|CCC|TTTTGT|GG|GCCCCCTTTGGTCAA|CGGA|CTTCGC|
551	uvig_117716	11701	11649	|GGTGGC|GA|TATCTGT|ACG|T|TC|ACGC|CGT|GCCACT|GA|TTTAGA|CTAA|ACAGATA|
552	uvig_117718	33698	33644	|GAAACAC|AA|GATTGAA|ACC|T|CC|ACGT|GGT|GTGTTTT|GG|GTAAAG|CTAA|TTCAATC|
553	uvig_117718	41362	41308	|GATTCAC|AT|AGTAAGA|ACC|T|CC|ACGC|GGT|GTGAATC|GG|GTAATG|CTAA|TCTTACT|
554	uvig_117901	92210	92262	|GGTGGC|GA|TATCTGT|ACG|T|TC|ACGC|CGT|GCCACT|GA|TTTAGA|CTAA|ACAGATA|
555	uvig_118042	12582	12644	|GGCCCC|A|AGTGAAA|GCC|T|TC|CCGT|GGC|GGGGCT|GA|TAAGGCGGAAACGCTGA|CCGA|TTTCACG|
556	uvig_119793	10851	10797	|GAATCTC|AT|AGTCGAA|ACC|T|CC|ACGT|GGT|GAGATTC|GG|GTAACG|CTAA|TTCGACT|
557	uvig_121673	6989	7044	|GAATAGC|AAT|AGTAGAA|ACC|T|CC|ACGT|GGT|GCTATTC|GG|GTAATG|CTAA|TTCTACT|
558	uvig_121702	11464	11526	|GGCCCC|A|AGTGAAA|GCC|T|TC|CCGT|GGC|GGGGCT|GA|TAAGGCGGCAACGCTGA|CCGA|TTTCACA|
559	uvig_121760	933	881	|GGTTGC|A|TGCTATT|GCG|T|CC|CCGT|CGC|GCAACT|GG|ACTCAGA|CTAA|AATAGCG|
560	uvig_123899	29300	29353	|GCCCTC|AAT|ATCAGA|GCC|T|CC|ACGC|GGC|GAGGGT|GG|ATAACCAA|CAAA|TCTGAG|
561	uvig_124508	5782	5843	|GGTGAG|CCTGTAGGT|TCTCTTT|TTT|T|AC|CCGTT|AGG|TTCGCT|GT|TAGCGAA|CAAA|AGAGTGA|
562	uvig_125067	8553	8501	|GGTGGT|AA|TGTCCAT|ACG|T|TC|ACGC|CGT|GCCACT|GA|TCTAGA|CTAA|ATGGACA|
563	uvig_125321	38817	38756	|GGTGAG|CCTGTGGGT|TCTCTTT|TTT|T|AC|CCGTT|AGG|TTCGCT|GT|TAGCGAA|CAAA|AGAGTGA|
564	uvig_126212	106282	106334	|GGTTGC|A|AGCTATT|GCG|T|CC|CCGT|CGC|GCAACT|GG|AGTCAGA|CTAA|AATAGCG|
565	uvig_126424	8215	8161	|GAATCTC|AT|AGTCGAA|ACC|T|CC|ACGT|GGT|GAGATTC|GG|GTAACG|CTAA|TTCGACT|
566	uvig_126689	125476	125530	|GGTCAC|AT|AGTAGAA|ACC|T|CC|ACGT|GGT|GTGACT|GG|ATAACCAA|CCAA|TTCTACT|
567	uvig_127015	52220	52159	|GGTGAG|CCTGTGGGT|TCTCTTT|TTT|T|AC|CCGTT|AGG|TTCGCT|GT|TAGCGAA|CAAA|AGAGTGA|
568	uvig_127192	19259	19207	|GGTGGT|AA|TGTCCAT|ACG|T|TC|ACGC|CGT|GCCACT|GA|TCTAGA|CTAA|ATGGACA|
569	uvig_127377	84051	84102	|GGCATC|AG|GAGAGAA|GCC|T|GC|TCGT|GGC|GATGCT|GC|TTTTA|CTGA|TTCTCTC|
570	uvig_127661	100726	100675	|GGCATC|AG|GAGAGAA|GCC|T|GC|TCGT|GGC|GATGCT|GC|TTTTA|CTGA|TTCTCTC|
571	uvig_128748	4254	4315	|GGTGAG|CCTGTGGGT|TCTCTTT|TTT|T|AC|CCGTT|AGG|TTCGCT|GT|TAGCGAA|CAAA|AGAGTGA|
572	uvig_129276	13937	13885	|GGTGGT|AA|TGTCCAT|ACG|T|TC|ACGC|CGT|GCCACT|GA|TCTAGA|CTAA|ATGGACA|
573	uvig_129399	32789	32842	|GAGCAC|AA|TGCTAAA|ACC|T|TC|ACGTT|GGT|GTGCTT|GA|TTTCGA|CTAA|TTTAGCA|
574	uvig_130148	10374	10322	|GGTTGC|A|TGCTATT|GCG|T|CC|CCGT|CGC|GCAACT|GG|ACTCAGA|CTAA|AATAGCG|
575	uvig_132555	13718	13664	|GCCCGC|AA|CAGTCCA|ACC|T|CC|ACGC|GGT|GCGGGT|GG|ATAACCAA|CCAA|TGGACTA|
576	uvig_133143	6610	6559	|GGTAGC|A|CACCTAT|GCG|T|TC|CCGT|CGC|GCTACT|GA|TTTAGA|CTAA|ATAGGTA|
577	uvig_134771	548	497	|GGTGGC|AA|AGCCTGT|ACG|T|CC|TCGT|CGT|GCCACT|GG|TGTCG|CTAA|ACAGGCG|
578	uvig_135061	163086	163032	|GGTCAC|AT|AGTAGAA|ACC|T|CC|ACGT|GGT|GTGACT|GG|ATAACCAA|CCAA|TTCTACT|
579	uvig_135189	184443	184497	|GAAGCAC|AA|GATTGAA|ACC|T|CC|ACGT|GGT|GTGTTTT|GG|GTAAAG|CTAA|TTCAATC|
580	uvig_135260	19923	19871	|GGTTGC|A|AGCTATT|GCG|T|CC|CCGT|CGC|GCAACT|GG|ACTCAGA|CTAA|AATAGCG|
581	uvig_135580	55337	55388	|GGTTAC|AAA|ACTACT|ACC|T|CC|TCGT|GGT|GTAACT|GG|GTAATG|CTAA|AGTAGA|
582	uvig_135697	10701	10650	|GGTTAC|AAA|ACTACT|ACC|T|CC|TCGT|GGT|GTAACT|GG|GTAATG|CTAA|AGTAGA|
583	uvig_135817	96759	96810	|GGTAGC|A|CACCTAT|GCG|T|TC|CCGT|CGC|GCTACT|GA|TTTAGA|CTAA|ATAGGTA|
584	uvig_137222	36014	35960	|GAATCTC|AT|AGTCGAA|ACC|T|CC|ACGT|GGT|GAGATTC|GG|GTAACG|CTAA|TTCGACT|
585	uvig_138191	16894	16840	|GCCCGC|AA|CAGTCCA|ACC|T|CC|ACGC|GGT|GCGGGT|GG|ATAACCAA|CCAA|TGAACTG|
586	uvig_139150	70780	70726	|GAATCTC|AT|AGTCGAA|ACC|T|CC|ACGT|GGT|GAGATTC|GG|GTAACG|CTAA|TTCGACT|
587	uvig_141129	18972	18921	|GGTAGC|A|CACCTAT|GCG|T|TC|CCGT|CGC|GCTACT|GA|TTTAGA|CTAA|ATAGGTA|
588	uvig_141144	171977	171923	|GAATCTC|AT|AGTCGAA|ACC|T|CC|ACGT|GGT|GAGATTC|GG|GTAACG|CTAA|TTCGACT|
589	uvig_142524	1588	1537	|GGTAGC|A|CACCTAT|GCG|T|TC|CCGT|CGC|GCTACT|GA|TTTAGA|CTAA|ATAGGTA|
590	uvig_143062	37880	37934	|GGTCAC|AT|AGTAGAA|ACC|T|CC|ACGT|GGT|GTGACT|GG|ATAACCAA|CCAA|TTCTACT|
591	uvig_144463	70767	70819	|GGTGGC|AG|CGCCTGT|ACG|T|CC|CCGT|CGT|GCCACT|GG|ACTAGA|CTAA|ACAGGTA|
592	uvig_145003	12881	12942	|GGTGAG|CCTGTGGGT|TCTCTTT|TTT|T|AC|CCGTT|AGG|TTCGCT|GT|TAGCGAA|CAAA|AGAGTGA|
593	uvig_145773	60804	60856	|GGTGGT|AA|TGTCCAT|ACG|T|TC|ACGC|CGT|GCCACT|GA|TCTAGA|CTAA|ATGGACA|
594	uvig_146286	46117	46170	|GACTCAC|A|AGTAAGA|ACC|T|CC|ACGT|GGT|GTGAGTT|GG|ATAACG|CTAA|TCTTACT|
595	uvig_147112	27963	27909	|GGTCAC|AT|AGTAGAA|ACC|T|CC|ACGT|GGT|GTGACT|GG|ATAACCAA|CCAA|TTCTACT|
596	uvig_147458	93316	93264	|GGTGGC|AG|CGCCTGT|ACG|T|CC|CCGT|CGT|GCCACT|GG|ACTAGA|CTAA|ACAGGTA|
597	uvig_148322	41219	41280	|GGAGTTA|AA|GTAATCG|ACC|T|GC|ACGT|GGT|TAATTCT|GC|ACACCTTTGGTGA|CTAA|CGATTAC|
598	uvig_148590	167331	167277	|GATTCAC|AT|AGTAAGA|ACC|T|CC|ACGC|GGT|GTGAATC|GG|GTAATG|CTAA|TCTTACT|
599	uvig_148590	160283	160229	|GAAACAC|AA|GATTGAA|ACC|T|CC|ACGT|GGT|GTGTTTT|GG|GTAAAG|CTAA|TTCAATC|
600	uvig_148594	40617	40670	|GGCTAC|AT|ATTAGAA|ACC|T|CC|ACGT|GGT|GTAGCT|GG|ATTTAAA|CTAA|TTCTAAT|
601	uvig_148667	15837	15899	|GGCCCC|A|AGTGAAA|GCC|T|TC|CCGT|GGC|GGGGCT|GA|TAAGGCGGAAACGCTGA|CCGA|TTTCACA|
602	uvig_148884	17665	17721	|GGTGCTG|GCGGT|GGTTGCG|GTG|T|GC|GCGC|CGT|CGGCGTT|GT|TGGGG|CTGA|TGTAATG|
603	uvig_150094	4790	4737	|GCCCTC|AAT|ATCAGA|GCC|T|CC|ACGC|GGC|GAGGGT|GG|ATAACCAA|CAAA|TCTGAG|
604	uvig_150126	128133	128187	|GATTCAC|AT|AGTAAGA|ACC|T|CC|ACGC|GGT|GTGAATC|GG|GTAATG|CTAA|TCTTACT|
605	uvig_150126	135181	135235	|GAAACAC|AA|GATTGAA|ACC|T|CC|ACGT|GGT|GTGTTTT|GG|GTAAAG|CTAA|TTCAATC|
606	uvig_150810	4065	4119	|GTCTTTT|GT|GATATAA|ACC|T|CC|ACGC|GGT|AAAAGAT|GG|GTAACG|CTAA|TTATATC|
607	uvig_150982	8192	8130	|GGCCCC|A|AGTGAAA|GCC|T|TC|CCGT|GGC|GGGGCT|GA|TAAGGCGGAAACGCTGA|CCGA|TTTCACA|
608	uvig_151325	124448	124499	|GGTAGC|A|CACCTAT|GCG|T|TC|CCGT|CGC|GCTACT|GA|TTTAGA|CTAA|ATAGGTA|
609	uvig_151348	55721	55667	|GATTCAC|AT|AGTAAGA|ACC|T|TC|ACGT|GGT|GTGAGTT|GA|GTAACG|CTAA|TCTTACT|
610	uvig_151404	22450	22394	|GGGGCG|T|TCGCCG|ACC|T|GC|TCGCC|GGT|TGCCTT|GT|CGAAGACCGGCT|CGGA|CAGCGA|
611	uvig_154426	14926	14865	|GGAGTTA|AA|GTAATCG|ACC|T|GC|ACGT|GGT|TAATTCT|GC|ACACCTTTAGTGA|CTAA|CGATTAC|
612	uvig_154601	90058	90112	|GATTCAC|AT|AGTAAGA|ACC|T|CC|ACGC|GGT|GTGAATC|GG|GTAATG|CTAA|TCTTACT|
613	uvig_154601	96785	96839	|GAAACAC|AA|GATTGAA|ACC|T|CC|ACGT|GGT|GTGTTTT|GG|GTAAAG|CTAA|TTCAATC|
614	uvig_154602	81467	81518	|GGCATC|AG|GAGAGAA|GCC|T|GC|TCGT|GGC|GATGCT|GC|TTTTA|CTGA|TTCTCTC|
615	uvig_154602	209475	209526	|GGCATC|AG|GAGAGAA|GCC|T|GC|TCGT|GGC|GATGCT|GC|TTTTA|CTGA|TTCTCTC|
616	uvig_154606	126955	126893	|GGCCCC|A|AGTGAAA|GCC|T|TC|CCGT|GGC|GGGGCT|GA|TAAGGCGGAAACGCTGA|CCGA|TTTCACA|
617	uvig_154619	1612	1561	|GGTAGC|A|CACCTAT|GCG|T|TC|CCGT|CGC|GCTACT|GA|TTTAGA|CTAA|ATAGGTA|
618	uvig_154941	39240	39179	|GGTGAG|CCTGTGGGT|TCTCTTT|TTT|T|AC|CCGTT|AGG|TTCGCT|GT|TAGCGAA|CAAA|AGAGTGA|
619	uvig_154991	10407	10356	|GGTAGC|A|CACCTAT|GCG|T|TC|CCGT|CGC|GCTACT|GA|TTTAGA|CTAA|ATAGGTA|
620	uvig_156458	127259	127310	|GGTAGC|A|CACCTAT|GCG|T|TC|CCGT|CGC|GCTACT|GA|TTCAGG|CTAA|ATAGGTG|
621	uvig_157492	19429	19482	|GGTCAC|AC|GATAGAA|ACC|T|CC|ACGT|GGT|GTGACT|GG|ATTAAAA|CTAA|TTCTATC|
622	uvig_157523	143796	143848	|GGTTGC|A|CGTGTTT|ACC|T|CC|TCGT|GGT|GCAACT|GG|ACTAAGA|CTAA|AAACACA|
623	uvig_157526	72575	72628	|GCCCTC|AAT|ATCAGA|GCC|T|CC|ACGC|GGC|GAGGGT|GG|ATAACCAA|CAAA|TCTGAA|
624	uvig_158292	78111	78164	|GCCCTC|AAT|ATCAGA|GCC|T|CC|ACGC|GGC|GAGGGT|GG|ATAACCAA|CAAA|TCTGAG|
625	uvig_158879	63710	63762	|GGTGGC|AA|TGTCCAT|ACG|T|TC|ACGC|CGT|GCCACT|GA|TCTCGA|CTAA|ATGGACA|
626	uvig_159330	93692	93744	|GGTGGC|AG|CGCCTGT|ACG|T|CC|CCGT|CGT|GCCACT|GG|ACTAGA|CTAA|ACAGGTA|
627	uvig_160465	4748	4696	|GGTTGC|A|CGTGTTT|ACC|T|CC|TCGT|GGT|GCAACT|GG|ACTAAGA|CTAA|AAACACA|
628	uvig_161314	135216	135269	|GACTCAC|A|AGTAAGA|ACC|T|CC|ACGT|GGT|GTGAGTT|GG|ATAACG|CTAA|TCTTACT|
629	uvig_161481	58249	58198	|GGTTAC|AAA|ACTACT|ACC|T|CC|TCGT|GGT|GTAACT|GG|GTAATG|CTAA|AGTAGA|
630	uvig_161837	61069	61121	|GGTGGC|GA|TATCTGT|ACG|T|TC|ACGC|CGT|GCCACT|GA|TTTAGA|CTAA|ACAGATA|
631	uvig_161981	7671	7619	|GGTGGC|GA|TATCTGT|ACG|T|TC|ACGC|CGT|GCCACT|GA|TTTAGA|CTAA|ACAGATA|
632	uvig_164340	13610	13663	|GACTCAC|A|AGTAAGA|ACC|T|CC|ACGT|GGT|GTGAGTT|GG|ATAACG|CTAA|TCTTACT|
633	uvig_165413	1765	1820	|GAAGAA|A|GCAGTA|CAA|T|TC|GCGGC|TTG|TTCTTT|GG|TTACTCTCATT|CTGA|TATTGG|
634	uvig_167357	79117	79168	|GGCATC|AG|GAGAGAA|GCC|T|GC|TCGT|GGC|GATGCT|GC|TTTTA|CTGA|TTCTCTC|
635	uvig_167460	780	729	|GGTTAC|AAA|ACTACT|ACC|T|CC|TCGT|GGT|GTAACT|GG|GTAATG|CTAA|AGTAGA|
636	uvig_168070	498	549	|GGTTAC|AAA|ACTACT|ACC|T|CC|TCGT|GGT|GTAACT|GG|GTAATG|CTAA|AGTAGA|
637	uvig_168677	60371	60423	|GGTGGT|AA|TGTCCAT|ACG|T|TC|ACGC|CGT|GCCACT|GA|TTTAGA|CTAA|ATGGACA|
638	uvig_170071	69376	69322	|GGAACTA|AA|GTAGTAA|ACC|T|CC|ACGT|GGT|TAGTTCT|GG|GTAACG|CAAA|TTACTAC|
639	uvig_170681	9656	9718	|GGCCCC|A|AGTGAAA|GCC|T|TC|CCGT|GGC|GGGGCT|GA|TAAGGCGGCAACGCTGA|CCGA|TTTCACA|
640	uvig_170927	2836	2890	|GGAACTA|AA|GTAGTAA|ACC|T|CC|ACGT|GGT|TAGTTCT|GG|GTAACG|CAAA|TTACTAC|
641	uvig_172844	2538	2486	|GGTTGC|A|TGCTATT|GCG|T|CC|CCGT|CGC|GCAACT|GG|ACTCAGA|CTAA|AATAGCG|
642	uvig_173228	41452	41506	|GGTCAC|AT|AGTAGAA|ACC|T|CC|ACGT|GGT|GTGACT|GG|ATAACCAA|CCAA|TTCTACT|
643	uvig_173297	60054	60106	|GGTGGT|AA|TGTCCAT|ACG|T|TC|ACGC|CGT|GCCACT|GA|TCTAGA|CTAA|ATGGACA|
644	uvig_173410	1643	1591	|GGTGGC|GA|TATCTGT|ACG|T|TC|ACGC|CGT|GCCACT|GA|TTTAGA|CTAA|ACAGATA|
645	uvig_174289	63131	63183	|GGTGGT|AA|TGTCCAT|ACG|T|TC|ACGC|CGT|GCCACT|GA|TATCAA|CTAA|ATGGACA|
646	uvig_175381	19523	19582	|GACCGC|CTGCTTGAT|GCGTGCG|ACC|T|CC|TCGTC|GGT|GCGGTT|GG|CGTGG|CGGA|TGTCTGC|
647	uvig_176073	76960	77012	|GGTGGC|AA|TGTCCAT|ACG|T|TC|ACGC|CGT|GCCACT|GA|TCTCGA|CTAA|ATGGACA|
648	uvig_176117	16544	16491	|GCCCTC|AAT|ATCAGA|GCC|T|CC|ACGC|GGC|GAGGGT|GG|ATAACCAA|CAAA|TCTGAA|
649	uvig_176547	22582	22633	|GGCATC|AG|GAGAGAA|GCC|T|GC|TCGT|GGC|GATGCT|GC|TTTTA|CTGA|TTCTCTC|
650	uvig_177289	58594	58645	|GGTAGC|A|CACCTAT|GCG|T|TC|CCGT|CGC|GCTACT|GA|TTTAGA|CTAA|ATAGGTA|
651	uvig_177774	110099	110045	|GGTCAC|AT|AGTAGAA|ACC|T|CC|ACGT|GGT|GTGACT|GG|ATAACCAA|CCAA|TTCTACT|
652	uvig_178164	64754	64703	|GGCATC|AG|GAGAGAA|GCC|T|GC|TCGT|GGC|GATGCT|GC|TTTTA|CTGA|TTCTCTC|
653	uvig_179068	1666	1615	|GGTTGC|AT|ACTCTT|GCG|T|CC|TCGT|CGC|GCAACC|GG|ACTCAGA|CTAA|AAGAGC|
654	uvig_179116	9116	9060	|GGCAGC|GGCGTCGG|CTGCAGC|TTG|T|GC|CCGC|TGG|GTTGCT|GT|AGTG|CGGA|GCTGCTG|
655	uvig_180165	21384	21332	|GGTGGT|AA|TGTCCAT|ACG|T|TC|ACGC|CGT|GCCACT|GA|TTTAGA|CTAA|ATGGACA|
656	uvig_180332	6754	6808	|GTCTCTC|AT|GATATAA|ACC|T|CC|ACGT|GGT|GAGAGAT|GG|GTTATG|CTAA|TTATATC|
657	uvig_181693	41331	41279	|GGGTTGT|A|GCTTGAT|GCC|T|CC|TCGT|GGC|ACAACCC|GG|TTGGC|CTAA|ATCAAGC|
658	uvig_182232	38406	38459	|GCCCGC|AAC|AGTCCA|ACC|T|CC|ACGC|GGT|GCGGGT|GG|ATAACCAA|CCAA|TGGACA|
659	uvig_182525	8356	8418	|GTGTCCG|T|GGCAATG|GTT|T|TC|CCGCT|GGC|CGGATGC|GG|TAATGAAGCGGATG|CTGA|CGATGTT|
660	uvig_183342	56487	56538	|GGTAGC|A|TACCTAT|GCG|T|TC|CCGT|CGC|GCTACT|GA|TTTAGA|CTAA|ATAGGTG|
661	uvig_183506	104068	104017	|GGCATC|AG|GAGAGAA|GCC|T|GC|TCGT|GGC|GATGCT|GC|TTTTA|CTGA|TTCTCTC|
662	uvig_184734	18866	18809	|GGAACTC|AA|GTGCGAA|GCC|T|CC|ACGTT|GGC|GAGTTCT|GG|ACTTTTGA|CAAA|TTCGCAC|
663	uvig_185248	1480	1429	|GGCATC|AG|GAGAGAA|GCC|T|GC|TCGT|GGC|GATGCT|GC|TTTTA|CTGA|TTCTCTC|
664	uvig_185277	8650	8599	|GGTTAC|AAA|ACTACT|ACC|T|CC|TCGT|GGT|GTAACT|GG|GTAATG|CTAA|AGTAGA|
665	uvig_185306	12251	12313	|GGCCCC|A|AGTGAAA|GCC|T|TC|CCGT|GGC|GGGGCT|GA|TAAGGCGGAAACGCTGA|CCGA|TTTCACA|
666	uvig_185882	17754	17702	|GGTGGC|AA|CACCTGT|ACG|T|CC|CCGT|CGT|GCCACT|GG|ACTAGA|CTAA|ACAGGTA|
667	uvig_186124	18134	18081	|GACTGT|TGTAC|TGGGCC|TGC|T|CC|CCGAC|GTA|GCGGTC|GG|TCTCA|CCAA|GGGCCG|
668	uvig_186689	108752	108803	|GGTGGC|AA|AACCTAT|ACG|T|CC|TCGT|CGT|GCCACT|GG|TATCG|CTAA|ATAGGTG|
669	uvig_186749	863	810	|GCCCTC|AAT|ATCAGA|GCC|T|CC|ACGC|GGC|GAGGGT|GG|ATAACCAA|CAAA|TCTGAG|
670	uvig_188276	102513	102565	|GGTGGC|AG|CGCCTGT|ACG|T|CC|CCGT|CGT|GCCACT|GG|ACTAGA|CTAA|ACAGGCA|
671	uvig_189191	59392	59444	|GGTGGC|GA|TATCTGT|ACG|T|TC|ACGC|CGT|GCCACT|GA|TTTAGA|CTAA|ACAGATA|
672	uvig_189549	54659	54711	|GGTGGC|AG|CACCTGT|ACG|T|CC|CCGT|CGT|GCCACT|GG|ACCAGA|CTAA|ACAGGTA|
673	uvig_189647	152626	152574	|GGTGGT|AA|CGCCTGT|ACG|T|CC|CCGT|CGT|GCCACT|GG|ACTAGA|CTAA|ACAGGTA|
674	uvig_189652	8775	8722	|GCCCTC|AAT|ATCAGA|GCC|T|CC|ACGC|GGC|GAGGGT|GG|ATAACCAA|CAAA|TCTGAA|
675	uvig_190479	60955	61006	|GGTAGC|A|CACCTAT|GCG|T|TC|CCGT|CGC|GCTACT|GA|TTTAGA|CTAA|ATAGGTA|
676	uvig_191157	62126	62178	|GGTGGC|AA|TGTCCAT|ACG|T|TC|ACGT|CGT|GCCACT|GA|TCTCGA|CTAA|ATGGACA|
677	uvig_191445	22351	22299	|GGTGGC|AA|TGTCCAT|ACG|T|TC|ACGC|CGT|GCTACT|GA|TCTAGA|CTAA|ATGGACA|
678	uvig_191625	14689	14639	|GGTGGC|A|AACCTAT|ACG|T|CC|TCGT|CGT|GCCACT|GG|TATCG|CTAA|ATAGGTG|
679	uvig_191754	61541	61592	|GGTAGC|A|CACCTAT|GCG|T|TC|CCGT|CGC|GCTACT|GA|TTTAGA|CTAA|ATAGGTA|
680	uvig_193397	10644	10706	|GGCCCC|A|AGTGAAA|GCC|T|TC|CCGT|GGC|GGGGCT|GA|TAAGGCGGAAACGCTGA|CCGA|TTTCACG|
681	uvig_193584	57898	57950	|GGTGGC|AA|TGCCTGT|ACG|T|CC|CCGT|CGT|GCCACT|GG|ACTAGA|CTAA|ACAGGTA|
682	uvig_194988	45331	45280	|GGCATC|AG|GAGAGAA|GCC|T|GC|TCGT|GGC|GATGCT|GC|TTTTA|CTGA|TTCTCTC|
683	uvig_195986	117493	117547	|GGTCAC|AT|AGTAGAA|ACC|T|CC|ACGT|GGT|GTGACT|GG|ATAACCAA|CCAA|TTCTACT|
684	uvig_196145	1644	1593	|GGTAGC|A|CACCTAT|GCG|T|TC|CCGT|CGC|GCTACT|GA|TTTAGA|CTAA|ATAGGTA|
685	uvig_196719	80519	80466	|GACTCAC|A|AGTAAGA|ACC|T|CC|ACGT|GGT|GTGAGTT|GG|ATAACG|CTAA|TCTTACT|
686	uvig_196819	21798	21747	|GGTGGC|AA|AACCTAT|ACG|T|CC|TCGT|CGT|GCCACT|GG|TATCG|CTAA|ATAGGTG|
687	uvig_197093	52058	52007	|GACTGC|A|TAACAGA|GCC|T|CC|ACGT|GGC|GCAGTT|GG|GTAATG|CCAA|TCTGTTA|
688	uvig_197380	53461	53513	|GGTGGT|AA|CGCCTGT|ACG|T|CC|CCGT|CGT|GCCACT|GG|ACTAGA|CTAA|ACAGGTA|
689	uvig_197525	47875	47927	|GGTTGC|A|TACTCTT|GCG|T|TC|TCGT|CGC|GCAACC|GG|ACTCAGA|CTAA|AAGAGCA|
690	uvig_198311	111377	111326	|GGTAGC|A|CACCTAT|GCG|T|TC|TCGT|CGC|GCTACT|GA|TTTAGA|CTAA|ATAGGTT|
691	uvig_198542	19047	18995	|GGTGGC|AG|CGCTTGT|ACG|T|CC|CCGT|CGT|GCCACT|GG|ACTAGA|CTAA|ACAGGTA|
692	uvig_199392	1196	1143	|GACTCAC|A|AGTAAGA|ACC|T|CC|ACGT|GGT|GTGAGTT|GG|ATAACG|CTAA|TCTTACT|
693	uvig_199392	178393	178339	|GAAACAC|AA|GATTGAA|ACC|T|CC|ACGT|GGT|GTGTTTT|GG|GTAAAG|CTAA|TTCAATC|
694	uvig_201385	137481	137532	|GGTAGC|A|CACCTAT|GCG|T|TC|TCGT|CGC|GCTACT|GA|TTTAGA|CTAA|ATAGGTA|
695	uvig_202183	152789	152841	|GGTTGC|A|TGCTATT|GCG|T|CC|CCGT|CGC|GCAACT|GG|ACTCAGA|CTAA|AATAGCG|
696	uvig_203161	62445	62498	|GCCCTC|AAT|ATCAGA|GCC|T|CC|ACGC|GGC|GAGGGT|GG|ATAACCAA|CAAA|TCTGAG|
697	uvig_203269	163190	163136	|GAAACAC|AA|GATTGAA|ACC|T|CC|ACGT|GGT|GTGTTTT|GG|GTAAAG|CTAA|TTCAATC|
698	uvig_203269	173798	173744	|GACTCAC|AT|AGTAAGA|ACC|T|TC|ACGT|GGT|GTGAGTT|GA|GTAATG|CTAA|TCTTACT|
699	uvig_203343	13129	13191	|GGCCCC|A|AGTGAAA|GCC|T|TC|CCGT|GGC|GGGGCT|GA|TAAGGCGGAAACGCTGA|CCGA|TTTCACA|
700	uvig_204535	65350	65298	|GGCATT|AA|GTAAGAA|ACC|T|CC|TCGT|GGT|AATGCT|GG|TTAATA|CTAA|TTCTTGC|
701	uvig_205889	17767	17715	|GGTTGC|A|CGTGTTT|ACC|T|TC|TCGT|GGT|GCAACT|GA|ACTAAGA|CTAA|AAACACA|
702	uvig_206461	58334	58385	|GGTAGC|A|TACCTAT|GCG|T|TC|CCGT|CGC|GCTACT|GA|TTTAGA|CTAA|ATAGGCA|
703	uvig_206559	8902	8964	|GGCCCC|A|AGTGAAA|GCC|T|TC|CCGT|GGC|GGGGCT|GA|TAAGGCGGAAACGCTGA|CCGA|TTTCACA|
704	uvig_206894	81156	81211	|GACATCT|AAA|AGAGAAT|ACC|T|CC|ACGT|GGT|AGATGTT|GG|GTAACG|CTAA|ATTCTCT|
705	uvig_207253	1615	1564	|GGTAGC|A|CACCTAT|GCG|T|TC|CCGT|CGC|GCTACT|GA|TTTAGA|CTAA|ATAGGTA|
706	uvig_207817	12641	12703	|GGCCCC|A|AGTGAAA|GCC|T|TC|CCGT|GGC|GGGGCT|GA|TAAGGCGGTAACGCTGA|CCGA|TTTCACA|
707	uvig_208078	13894	13948	|GAATCTC|AT|AGTCGAA|ACC|T|CC|ACGT|GGT|GAGATTC|GG|GTAACG|CTAA|TTCGACT|
708	uvig_208098	84003	84054	|GGCATC|AG|GAGAGAA|GCC|T|GC|TCGT|GGC|GATGCT|GC|TTTTA|CTGA|TTCTCTC|
709	uvig_208471	21501	21450	|GGTGGC|A|TACCTAT|GCG|T|TC|TCGT|CGC|GCCACT|GA|TTTAGA|CTAA|ATAGGTA|
710	uvig_208533	7576	7631	|GAATAGC|GTA|AGTAGAA|ACC|T|CC|ACGT|GGT|GCTATTC|GG|ATAACG|CTAA|TTCTACT|
711	uvig_210128	60468	60520	|GGTTGC|A|TGCTATT|GCG|T|CC|CCGT|CGC|GCAACT|GG|ACTCAGA|CTAA|AATAGCG|
712	uvig_211075	49005	49059	|GGAACTA|AA|GTAGTAA|ACC|T|CC|ACGT|GGT|TAGTTCT|GG|GTAACG|CAAA|TTACTAC|
713	uvig_212204	152530	152582	|GGTGGC|AA|CGCCTGT|ACG|T|CC|CCGT|CGT|GCCACT|GG|ACTAGA|CTAA|ACGGGCA|
714	uvig_213567	49924	49870	|GGTCAC|AT|AGTAGAA|ACC|T|CC|ACGT|GGT|GTGACT|GG|ATAACCAA|CCAA|TTCTACT|
715	uvig_217250	7441	7390	|GGTTAC|AAA|ACTATT|ACC|T|CC|TCGT|GGT|GTAACT|GG|GTAATG|CTAA|AGTAGA|
716	uvig_219831	57635	57689	|GCCCGC|AA|CAGTCCA|ACC|T|CC|ACGC|GGT|GCGGGT|GG|ATAACCAA|CCAA|TGGACTA|
717	uvig_220813	38316	38378	|GGCCCC|A|AGTGAAA|GCC|T|TC|CCGT|GGC|GGGGCT|GA|TAAGGCGGAAACGCTGA|CCGA|TTTCACA|
718	uvig_220893	1598	1546	|GGTGGC|AA|TGTCCAT|ACG|T|TC|ACGC|CGT|GCTACT|GA|TCTTGA|CTAA|ATGGACA|
719	uvig_222252	969	1021	|GGTAGC|AA|TGTCCAT|ACG|T|TC|ACGC|CGT|GCTACT|GA|TCTTGA|CTAA|ATGGACA|
720	uvig_222565	14847	14795	|GGTGGT|AA|TGTCCAT|ACG|T|TC|ACGC|CGT|GCCACT|GA|TCTAGA|CTAA|ATGGACA|
721	uvig_222896	28708	28657	|GGTAGC|A|CACCTAT|GCG|T|TC|CCGT|CGC|GCTACT|GA|TTTAGA|CTAA|ATAGGTA|
722	uvig_222970	13832	13886	|GAATCTC|AT|AGTCGAA|ACC|T|CC|ACGT|GGT|GAGATTC|GG|GTAACG|CTAA|TTCGACT|
723	uvig_223001	14583	14531	|GGTGGC|AG|TGTCCAT|ACG|T|TC|GCGC|CGT|GCCACT|GA|TTTCGA|CTAA|ATGGACA|
724	uvig_223610	15506	15454	|GGTGGT|AA|TGTCCAT|ACG|T|TC|ACGC|CGT|GCCACT|GA|TCTAGA|CTAA|ATGAACA|
725	uvig_223862	1621	1569	|GGTGGC|AA|TGTCCAT|ACG|T|TC|ACGC|CGT|GCTACT|GA|TCTTGA|CTAA|ATGGACA|
726	uvig_224304	115716	115768	|GGTGGC|AA|TGTCCAT|ACG|T|TC|ACGC|CGT|GCCACT|GA|TCTAGA|CTAA|ATGGACA|
727	uvig_224493	46236	46175	|GGTGAG|CCTGTGGGT|TCTCTTT|TTT|T|AC|CCGTT|AGG|TTCGCT|GT|TAGCGAA|CAAA|AGAGTGA|
728	uvig_225415	3521	3582	|GGTGAG|CCTGTGGGT|TCTCTTT|TTT|T|AC|CCGTT|AGG|TTCGCT|GT|TAGCGAA|CAAA|AGAGTGA|
729	uvig_225424	45633	45686	|GACTCAC|A|AGTAAGA|ACC|T|CC|ACGT|GGT|GTGAGTT|GG|ATAACG|CTAA|TCTTACT|
730	uvig_225968	1512	1458	|GTACGC|CGT|TGTCAGT|GGG|T|GC|ACGT|CCC|GCGTAT|GC|TTTAGAC|CAAA|GCTGACA|
731	uvig_226353	25402	25350	|GGTTGC|A|AGCTATT|GCG|T|CC|CCGT|CGC|GCAACT|GG|ACTCAGA|CTAA|AATAGCG|
732	uvig_227379	26574	26522	|GGTGGC|AA|TGTCCAT|ACG|T|TC|ACGC|CGT|GCTACT|GA|TCTTGA|CTAA|ATGGACA|
733	uvig_227811	5939	5887	|GGTTGC|A|TATGTTT|GCC|T|CC|TCGT|GGC|GCAACC|GG|ACTAAGA|CTAA|AAACACA|
734	uvig_227883	53171	53222	|GGTAGC|A|CACCTAT|GCG|T|TC|CCGT|CGC|GCTACT|GA|TTTAGA|CTAA|ATAGGTA|
735	uvig_228866	11888	11836	|GGTTGC|A|AGCTATT|GCG|T|CC|CCGT|CGC|GCAACT|GG|ACTCAGA|CTAA|AATAGCG|
736	uvig_229356	1611	1559	|GGTTGC|A|AGCTATT|GCG|T|CC|CCGT|CGC|GCAACT|GG|ACTCAGA|CTAA|AATAGCG|
737	uvig_229433	16117	16171	|GAATCTC|AT|AGTCGAA|ACC|T|CC|ACGT|GGT|GAGATTC|GG|GTAACG|CTAA|TTCGACT|
738	uvig_229604	45373	45424	|GGTAGC|A|CACCTAT|GCG|T|TC|CCGT|CGC|GCTACT|GA|TTTAGA|CTAA|ATAGGTA|
739	uvig_231958	40169	40116	|GGGTTGT|A|GCTTGAT|GCC|T|CC|TCGT|GGC|ACAACCC|GG|TTGGCC|CTAA|ATCAAGC|
740	uvig_232105	109550	109496	|GAATCTC|AT|AGTCGAA|ACC|T|CC|ACGT|GGT|GAGATTC|GG|GTAACG|CTAA|TTCGACT|
741	uvig_233421	17036	16985	|GGCATC|AG|GAGAGAA|GCC|T|GC|TCGT|GGC|GATGCT|GC|TTTTA|CTGA|TTCTCTC|
742	uvig_233648	11435	11489	|GGAACTA|AA|GTAGTAA|ACC|T|CC|ACGT|GGT|TAGTTCT|GG|GTAACG|CAAA|TTACTAC|
743	uvig_233723	892	841	|GGTAGC|A|CACCTAT|GCG|T|TC|CCGT|CGC|GCTACT|GA|TTTAGA|CTAA|ATAGGTA|
744	uvig_234421	46593	46532	|GGTGAG|CCTGTGGGT|TCTCTTT|TTT|T|AC|CCGTT|AGG|TTCGCT|GT|TAGCGAA|CAAA|AGAGTGA|
745	uvig_235113	98515	98566	|GGCATC|AG|GAGAGAA|GCC|T|GC|TCGT|GGC|GATGCT|GC|TTTTA|CTGA|TTCTCTC|
746	uvig_235391	17282	17231	|GGTAGC|A|CACCTAT|GCG|T|TC|CCGT|CGC|GCTACT|GA|TTTAGA|CTAA|ATAGGTA|
747	uvig_235768	16293	16347	|GGTCAC|AT|AGTAGAA|ACC|T|CC|ACGT|GGT|GTGACT|GG|ATAACCAA|CCAA|TTCTACT|
748	uvig_235866	41538	41477	|GGTGAG|CCTGTAGGT|TCTCTTT|TTT|T|AC|CCGTT|AGG|TTCGCT|GT|TAGCGAA|CAAA|AGAGTGA|
749	uvig_236166	20254	20203	|GGTAGC|A|CACCTAT|GCG|T|TC|CCGT|CGC|GCTACT|GA|TTTAGA|CTAA|ATAGGTA|
750	uvig_237833	44299	44351	|GGTGGC|AG|CGCCTGT|ACG|T|CC|CCGT|CGT|GCCACT|GG|ACTAGA|CTAA|ACAGGTA|
751	uvig_239550	5312	5261	|GGTAGC|A|CACCTAT|GCG|T|TC|CCGT|CGC|GCTACT|GA|TTTAGA|CTAA|ATAGGTA|
752	uvig_240291	56348	56401	|GACTGT|TGTAC|TGGGCC|TGC|T|CC|CCGAC|GTA|GCGGTC|GG|TCTCA|CCAA|GGGCCG|
753	uvig_243993	28102	28050	|GGTTGC|A|AGCTATT|GCG|T|CC|CCGT|CGC|GCAACT|GG|ACTCAGA|CTAA|AATAGCG|
754	uvig_244618	164902	164956	|GGTCAC|AT|AGTAGAA|ACC|T|CC|ACGT|GGT|GTGACT|GG|ATAACCAA|CCAA|TTCTACT|
755	uvig_245256	29119	29067	|GGTGGC|AG|CGCCTGT|ACG|T|CC|CCGT|CGT|GCCACT|GG|ACTAGA|CTAA|ACAGGTA|
756	uvig_245867	1659	1607	|GGTTGC|A|AGCTATT|GCG|T|CC|CCGT|CGC|GCAACT|GG|AGTAAGA|CTAA|AATAGCG|
757	uvig_245978	141063	141117	|GATTCAC|AT|AGTAAGA|ACC|T|CC|ACGC|GGT|GTGAATC|GG|GTAATG|CTAA|TCTTACT|
758	uvig_245978	147149	147203	|GAAACAC|AA|GATTGAA|ACC|T|CC|ACGT|GGT|GTGTTTT|GG|GTAAAG|CTAA|TTCAATC|
759	uvig_246205	6187	6241	|GAATCTC|AT|AGTCGAA|ACC|T|CC|ACGT|GGT|GAGATTC|GG|GTAACG|CTAA|TTCGACT|
760	uvig_246390	7852	7790	|GGCCCC|A|AGTGAAA|GCC|T|TC|CCGT|GGC|GGGGCT|GA|TAAGGCGGCAACGCTGA|CCGA|TTTCACA|
761	uvig_246520	8374	8322	|GGTGGT|AA|TGTCCAT|ACG|T|TC|ACGC|CGT|GCCACT|GA|TCTAGA|CTAA|ATGGACA|
762	uvig_246977	9078	9027	|GGTAGC|A|CACCTAT|GCG|T|TC|CCGT|CGC|GCTACT|GA|TTTAGA|CTAA|ATAGGTA|
763	uvig_247676	44903	44957	|GGTCAC|AT|AGTAGAA|ACC|T|CC|ACGT|GGT|GTGACT|GG|ATAACCAA|CCAA|TTCTACT|
764	uvig_247895	126326	126272	|GGTCAC|AT|AGTAGAA|ACC|T|CC|ACGT|GGT|GTGACT|GG|ATAACCAA|CCAA|TTCTACT|
765	uvig_248460	52064	52010	|GAATCTC|AT|AGTCGAA|ACC|T|CC|ACGT|GGT|GAGATTC|GG|GTAACG|CTAA|TTCGACT|
766	uvig_248988	79991	79939	|GGTTGC|A|AGCTATT|GCG|T|CC|CCGT|CGC|GCAACT|GG|ACTCAGA|CTAA|AATAGCG|
767	uvig_249254	13021	12971	|GGTAGC|A|CACCTAT|GCG|T|TC|CCGT|CGC|GCTACT|GA|TTTAG|CTAA|ATAGGTA|
768	uvig_249376	139090	139144	|GTACGC|CGT|TGTCAGT|GGG|T|GC|ACGT|CCC|GCGTAT|GC|TTTAGAC|CGAA|GCTGACA|
769	uvig_249558	45767	45713	|GAATCTC|AT|AGTCGAA|ACC|T|CC|ACGT|GGT|GAGATTC|GG|GTAACG|CTAA|TTCGACT|
770	uvig_250028	7711	7773	|GGCCCC|A|AGTGAAA|GCC|T|TC|CCGT|GGC|GGGGCT|GA|TAAGGCGGAAACGCTGA|CCGA|TTTCACA|
771	uvig_250345	3192	3140	|GGTTGC|A|TGCTATT|GCG|T|CC|CCGT|CGC|GCAACT|GG|ACTCAGA|CTAA|AATAGCG|
772	uvig_250586	24803	24751	|GGTGGT|AA|TGTCCAT|ACG|T|TC|ACGC|CGT|GCCACT|GA|TCTAGA|CTAA|ATGGACA|
773	uvig_250698	20476	20537	|GGTGAG|CCTGTGGGT|TCTCTTT|TTT|T|AC|CCGTT|AGG|TTCGCT|GT|TAGCGAA|CAAA|AGAGTGA|
774	uvig_250941	1655	1603	|GGTGGC|AA|TGTCCAT|ACG|T|TC|ACGC|CGT|GCTACT|GA|TCTTGA|CTAA|ATGGACA|
775	uvig_251149	60368	60420	|GGTTGC|A|AGCTATT|GCG|T|CC|CCGT|CGC|GCAACT|GG|ACTCAGA|CTAA|AATAGCG|
776	uvig_251603	200842	200896	|GAATCTC|AT|AGTCGAA|ACC|T|CC|ACGT|GGT|GAGATTC|GG|GTAACG|CTAA|TTCGACT|
777	uvig_252883	58487	58538	|GGTAGC|A|CACCTAT|GCG|T|TC|CCGT|CGC|GCTACT|GA|TTTAGA|CTAA|ATAGGTA|
778	uvig_253043	8923	8872	|GGTTAC|AAA|ACTACT|ACC|T|CC|TCGT|GGT|GTAACT|GG|GTAATG|CTAA|AGTAGA|
779	uvig_253351	51618	51669	|GGTTAC|AAA|ACTACT|ACC|T|CC|TCGT|GGT|GTAACT|GG|GTAATG|CTAA|AGTAGA|
780	uvig_253361	9507	9455	|GGTGGC|AA|TGTCCAT|ACG|T|TC|ACGC|CGT|GCCACT|GA|TCTTGA|CTAA|ATGGATA|
781	uvig_254408	17849	17799	|GGTAGC|A|CACCTAT|GCG|T|TC|CCGT|CGC|GCTACT|GA|TTTAG|CTAA|ATAGGTA|
782	uvig_254590	14125	14073	|GGTGGT|AA|TGTCCAT|ACG|T|TC|ACGC|CGT|GCCACT|GA|TCTAGA|CTAA|ATGGACA|
783	uvig_255816	48624	48573	|GGCATC|AG|GAGAGAA|GCC|T|GC|TCGT|GGC|GATGCT|GC|TTTTA|CTGA|TTCTCTC|
784	uvig_256385	15743	15691	|GGTTGC|A|TGCTATT|GCG|T|CC|CCGT|CGC|GCAACT|GG|ACTCAGA|CTAA|AATAGCG|
785	uvig_257268	172806	172752	|GAATCTC|AT|AGTCGAA|ACC|T|CC|ACGT|GGT|GAGATTC|GG|GTAACG|CTAA|TTCGACT|
786	uvig_257577	12660	12722	|GGCCCC|A|AGTGAAA|GCC|T|TC|CCGT|GGC|GGGGCT|GA|TAAGGCGGAAACGCTGA|CCGA|TTTCACA|
787	uvig_257713	58730	58782	|GGTGGC|AG|CGCCTGT|ACG|T|CC|CCGT|CGT|GCCACT|GG|ACTAGA|CTAA|ACAGGTA|
788	uvig_258197	1656	1604	|GGTGGC|AA|TATCTGT|ACG|T|TC|ACGC|CGT|GTCACT|GA|CTTAGA|CTAA|ACAGATA|
789	uvig_258940	62550	62602	|GGTTGC|A|TGCTATT|GCG|T|CC|CCGT|CGC|GCAACT|GG|ACTCAGA|CTAA|AATAGCG|
790	uvig_258956	13924	13873	|GGTTAC|AAA|ACTACT|ACC|T|CC|TCGT|GGT|GTAACT|GG|GTAATG|CTAA|AGTAGA|
791	uvig_259330	151021	151073	|GGTTGC|A|TGCTATT|GCG|T|CC|CCGT|CGC|GCAACT|GG|ACTCAGA|CTAA|AATAGCG|
792	uvig_259850	2270	2219	|GGTTAC|AAA|ACTACT|ACC|T|CC|TCGT|GGT|GTAACT|GG|GTAATG|CTAA|AGTAGA|
793	uvig_260049	88023	87971	|GGTTGC|A|CGTGTTT|ACC|T|CC|TCGT|GGT|GCAACT|GG|ACTAAGA|CTAA|AAACACA|
794	uvig_260252	56921	56870	|GGTAGC|A|CACCTAT|GCG|T|TC|CCGT|CGC|GCTACT|GA|TTTAGA|CTAA|ATAGGTG|
795	uvig_260472	57011	56960	|GGTAGC|A|CACCTAT|GCG|T|TC|CCGT|CGC|GCTACT|GA|TTTAGA|CTAA|ATAGGTG|
796	uvig_261819	87929	87877	|GGTTGC|A|CGTGTTT|ACC|T|CC|TCGT|GGT|GCAACT|GG|ACTAAGA|CTAA|AAACACG|
797	uvig_261895	1584	1533	|GGTAGC|A|CACCTAT|GCG|T|TC|CCGT|CGC|GCTACT|GA|TTTAGA|CTAA|ATAGGTG|
798	uvig_262274	33779	33831	|GGTGGC|GA|TATCTGT|ACG|T|TC|ACGC|CGT|GCCACT|GA|TTTAGA|CTAA|ACAGATA|
799	uvig_264321	23982	23931	|GGTTAC|AAA|ACTACT|ACC|T|CC|TCGT|GGT|GTAACT|GG|GTAATG|CTAA|AGTAGA|
800	uvig_264899	46882	46828	|GAAACAC|AA|GATTGAA|ACC|T|CC|ACGT|GGT|GTGTTTT|GG|GTAAAG|CTAA|TTCAATC|
801	uvig_264988	974	923	|GGCATC|AG|GAGAGAA|GCC|T|GC|TCGT|GGC|GATGCT|GC|TTTTA|CTGA|TTCTCTC|
802	uvig_265057	118042	117991	|GGTGGC|AA|AACCTAT|ACG|T|CC|TCGT|CGT|GCCACT|GG|TATCG|CTAA|ATAGGTG|
803	uvig_266777	106567	106619	|GGTGGC|GA|TATCTGT|ACG|T|TC|ACGC|CGT|GCCACT|GA|TTTAGA|CTAA|ACAGATA|
804	uvig_267164	18282	18230	|GGTGGC|GA|TATCTGT|ACG|T|TC|ACGC|CGT|GCCACT|GA|TTTAGA|CTAA|ACAGATA|
805	uvig_267307	152699	152645	|GAAACAC|AA|GATTGAA|ACC|T|CC|ACGT|GGT|GTGTTTT|GG|GTAAAG|CTAA|TTCAATC|
806	uvig_267360	8813	8867	|GAATCTC|AT|AGTCGAA|ACC|T|CC|ACGT|GGT|GAGATTC|GG|GTAACG|CTAA|TTCGACT|
807	uvig_267763	58660	58712	|GGTGGC|GA|TATCTGT|ACG|T|TC|ACGC|CGT|GCCACT|GA|TTTAGA|CTAA|ACAGATA|
808	uvig_268356	91216	91267	|GGTAGC|A|CACCTAT|GCG|T|TC|CCGT|CGC|GCTACT|GA|TTTAGA|CTAA|ATAGGTA|
809	uvig_268570	142752	142700	|GGTTGC|A|TGCTATT|GCG|T|CC|CCGT|CGC|GCAACT|GG|ACTCAGA|CTAA|AATAGCG|
810	uvig_269997	13221	13275	|GAATCTC|AT|AGTCGAA|ACC|T|CC|ACGT|GGT|GAGATTC|GG|GTAACG|CTAA|TTCGACT|
811	uvig_271346	9971	10033	|GGCCCC|A|AGTGAAA|GCC|T|TC|CCGT|GGC|GGGGCT|GA|TAAGGCGGCAACGCTGA|CCGA|TTTCACA|
812	uvig_271781	7710	7764	|GAATCTC|AT|AGTCGAA|ACC|T|CC|ACGT|GGT|GAGATTC|GG|GTAACG|CTAA|TTCGACT|
813	uvig_271893	64532	64478	|GGTCAC|AT|AGTAGAA|ACC|T|CC|ACGT|GGT|GTGACT|GG|ATAACCAA|CCAA|TTCTACT|
814	uvig_273061	112854	112802	|GGTTGC|A|TGCTATT|GCG|T|CC|CCGT|CGC|GCAACT|GG|ACTCAGA|CTAA|AATAGCG|
815	uvig_273938	57218	57268	|GGTGGC|A|AACCTAT|ACG|T|CC|TCGT|CGT|GCCACT|GG|TATCG|CTAA|ATAGGTG|
816	uvig_275464	15081	15133	|GGTTGC|A|CGTGTTT|GCC|T|TC|TCGT|GGC|GCAACT|GG|ACTAAGA|CTAA|AAACACA|
817	uvig_276055	40199	40250	|GGTTAC|AAA|ACTACT|ACC|T|CC|TCGT|GGT|GTAACT|GG|GTAATG|CTAA|AGTAGA|
818	uvig_276662	82313	82261	|GGTGGC|GA|TATCTGT|ACG|T|TC|ACGC|CGT|GCCACT|GA|TTTAGA|CTAA|ACAGATA|
819	uvig_276983	1860	1808	|GGTTGC|A|CGTGTTT|GCC|T|TC|TCGT|GGC|GCAACT|GG|ACTAAGA|CTAA|AAACACA|
820	uvig_277120	19053	19001	|GGTGGC|GA|TATCTGT|ACG|T|TC|ACGC|CGT|GCCACT|GA|TTTAGA|CTAA|ACAGATA|
821	uvig_277666	1011	1062	|GGTGGC|AA|AACCTAT|ACG|T|CC|TCGT|CGT|GCCACT|GG|TATCG|CTAA|ATAGGTG|
822	uvig_278112	10007	10059	|GGTGGC|AA|CGCCCGT|ACG|T|CC|CCGT|CGT|GCCACT|GG|ACCAGA|CTAA|ACGGGCA|
823	uvig_278979	63526	63577	|GGTAGC|A|CACCTAT|GCG|T|TC|TCGT|CGC|GCTACT|GA|TTTAGA|CTAA|ATAGGTA|
824	uvig_279652	2750	2804	|GAGTCGC|AA|TCAATCA|ACC|T|CC|ACGT|GGT|GCGACTT|GG|GTAATG|CTAA|TGATTGA|
825	uvig_279914	3203	3254	|GGCATC|AG|GAGAGAA|GCC|T|GC|TCGT|GGC|GATGCT|GC|TTTTA|CTGA|TTCTCTC|
826	uvig_280551	14099	14042	|GGAACTC|AA|GTGCGAA|GCC|T|CC|ACGTT|GGC|GAGTTCT|GG|ACTTTTGA|CAAA|TTCGCAC|
827	uvig_282374	71825	71877	|GGTTGC|A|TGCTATT|GCG|T|CC|CCGT|CGC|GCAACT|GG|ACTCAGA|CTAA|AATAGCG|
828	uvig_285910	14302	14250	|GGTTGC|A|AGCTATT|GCG|T|CC|CCGT|CGC|GCAACT|GG|ACTCAGA|CTAA|AATAGCG|
829	uvig_286117	1821	1769	|GGTGGC|AA|TGTCCAT|ACG|T|TC|ACGC|CGT|GTCACT|GA|TCTTGA|CTAA|ATGGACA|
830	uvig_287873	16346	16295	|GGTAGC|A|CACCTAT|GCG|T|TC|CCGT|CGC|GCTACT|GA|TTTAGA|CTAA|ATAGGTA|
831	uvig_288157	105568	105622	|GAATCTC|AT|AGTCGAA|ACC|T|CC|ACGT|GGT|GAGATTC|GG|GTAACG|CTAA|TTCGACT|
832	uvig_288273	20711	20659	|GGTTGC|A|TGCTATT|GCG|T|CC|CCGT|CGC|GCAACT|GG|ACTCAGA|CTAA|AATAGCG|
833	uvig_289494	66029	65975	|GGTCAC|AT|AGTAGAA|ACC|T|CC|ACGT|GGT|GTGACT|GG|ATAACCAA|CCAA|TTCTACT|
834	uvig_289587	19380	19328	|GGTGGC|AT|CGCCTGT|ACG|T|CC|CCGT|CGT|GCCACT|GG|ACTAGG|CTAA|ACAGGTA|
835	uvig_289704	58002	58053	|GGTAGC|A|CACCTAT|GCG|T|TC|CCGT|CGC|GCTACT|GA|TTTAGA|CTAA|ATAGGTA|
836	uvig_289999	58519	58571	|GGTTGC|A|TGCTATT|GCG|T|CC|CCGT|CGC|GCAACT|GG|ACTCAGA|CTAA|AATAGCG|
837	uvig_290868	22021	21970	|GGTAGC|A|CACCTAT|GCG|T|TC|CCGT|CGC|GCTACT|GA|TTTAGA|CTAA|ATAGGTG|
838	uvig_291334	17779	17727	|GGTGGC|AA|TGTCCAT|ACG|T|TC|ACGC|CGT|GCTACT|GA|TTTTGA|CTAA|ATGGACA|
839	uvig_293597	57360	57411	|GGTGGC|AA|AGCCTGT|ACG|T|CC|TCGT|CGT|GCCACT|GG|TGTCG|CTAA|ACAGGCG|
840	uvig_295238	87133	87079	|GGTCAC|AT|AGTAGAA|ACC|T|CC|ACGT|GGT|GTGACT|GG|ATAACCAA|CCAA|TTCTACT|
841	uvig_296325	29126	29072	|GCCCGC|AA|CAGTCCA|ACC|T|CC|ACGC|GGT|GCGGGT|GG|ATAACCAA|CCAA|TGGACTA|
842	uvig_297609	7439	7493	|GAATCTC|AT|AGTCGAA|ACC|T|CC|ACGT|GGT|GAGATTC|GG|GTAACG|CTAA|TTCGACT|
843	uvig_298553	88440	88492	|GGTTGC|A|AGCTATT|GCG|T|CC|CCGT|CGC|GCAACT|GG|ACTCAGA|CTAA|AATAGCG|
844	uvig_299283	177878	177932	|GGTCAC|AT|AGTAGAA|ACC|T|CC|ACGT|GGT|GTGACT|GG|ATAACCAA|CCAA|TTCTACT|
845	uvig_299287	33416	33365	|GGTAGC|A|CACCTAT|GCG|T|TC|CCGT|CGC|GCTACT|GA|TTTAGA|CTAA|ATAGGTA|
846	uvig_301933	135938	135993	|GAATAGC|GTA|AGTAGAA|ACC|T|CC|ACGT|GGT|GCTATTC|GG|ATAACG|CTAA|TTCTACT|
847	uvig_302998	6891	6829	|GGCCCC|A|AGTGAAA|GCC|T|TC|CCGT|GGC|GGGGCT|GA|TAAGGCGGAAACGCTGA|CCGA|TTTCACG|
848	uvig_305095	34220	34165	|GAATAGC|GTA|AGTAGAA|ACC|T|CC|ACGT|GGT|GCTATTC|GG|ATAACG|CTAA|TTCTACT|
849	uvig_305261	135469	135524	|GAATAGC|GTA|AGTAGAA|ACC|T|CC|ACGT|GGT|GCTATTC|GG|ATAACG|CTAA|TTCTACT|
850	uvig_308586	18854	18798	|GGGGCG|T|TCGCCG|ACC|T|GC|TCGCC|GGT|CGTCTT|GT|CGAAGACCGGCT|CGGA|CAGCGA|
851	uvig_311227	21571	21519	|GGTGGC|AA|CGCCTGT|ACG|T|CC|CCGT|CGT|GCCACT|GG|ACTAGA|CTAA|ACGGGCA|
852	uvig_312991	120312	120258	|GAAGTGC|AT|TTGAGAA|GCC|T|CC|ACGT|GGC|GCACTTT|GG|GTAATG|CTAA|TTCTCAA|
853	uvig_315857	58301	58353	|GGTGGT|AA|TGTCCAT|ACG|T|TC|ACGC|CGT|GCCACT|GA|TCTAGA|CTAA|ATGGACA|
854	uvig_320582	12933	12987	|GAATCTC|AT|AGTCGAA|ACC|T|CC|ACGT|GGT|GAGATTC|GG|GTAACG|CTAA|TTCGACT|
855	uvig_320677	19746	19694	|GGTTGC|A|TGCTATT|GCG|T|CC|CCGT|CGC|GCAACT|GG|ACTCAGA|CTAA|AATAGCG|
856	uvig_321126	19388	19336	|GGTGGT|AA|TGTCCAT|ACG|T|TC|ACGC|CGT|GCCACT|GA|TCTAGA|CTAA|ATGGACA|
857	uvig_321207	53426	53480	|GCCCGC|AA|CAGTCCA|ACC|T|CC|ACGC|GGT|GCGGGT|GG|ATAACCAA|CCAA|TGGACTG|
858	uvig_321307	14878	14826	|GGTGGC|AA|TGTCCAT|ACG|T|TC|ACGC|CGT|GCCACT|GA|TCTTGA|CTAA|ATGGACA|
859	uvig_321564	64737	64789	|GGTGGC|AG|CGCCTGT|ACG|T|CC|CCGT|CGT|GCCACT|GG|ACTAGA|CTAA|ACAGGTA|
860	uvig_321856	10697	10643	|GAATCTC|AT|AGTCGAA|ACC|T|CC|ACGT|GGT|GAGATTC|GG|GTAACG|CTAA|TTCGACT|
861	uvig_321931	148491	148543	|GGTGGT|AA|TGTCCAT|ACG|T|TC|ACGC|CGT|GCCACT|GA|TCTAGA|CTAA|ATGGACA|
862	uvig_322277	30378	30432	|GATTCAC|AT|AGTAAGA|ACC|T|CC|ACGC|GGT|GTGAATC|GG|GTAATG|CTAA|TCTTACT|
863	uvig_322277	38911	38965	|GAAACAC|AA|GATTGAA|ACC|T|CC|ACGT|GGT|GTGTTTT|GG|GTAAAG|CTAA|TTCAATC|
864	uvig_322897	104628	104680	|GGTTGC|A|TGCTATT|GCG|T|CC|CCGT|CGC|GCAACT|GG|ACTCAGA|CTAA|AATAGCG|
865	uvig_323768	16763	16711	|GGTGGT|AA|TGTCCAT|ACG|T|TC|ACGC|CGT|GCCACT|GA|TCTAGA|CTAA|ATGGACA|
866	uvig_324218	3521	3582	|GGTGAG|CCTGTAGGT|TCTCTTT|TTT|T|AC|CCGTT|AGG|TTCGCT|GT|TAGCGAA|CAAA|AGAGTGA|
867	uvig_324809	112141	112195	|GAATCTC|AT|AGTCGAA|ACC|T|CC|ACGT|GGT|GAGATTC|GG|GTAACG|CTAA|TTCGACT|
868	uvig_326678	4297	4246	|GGTAGC|A|CACCTAT|GCG|T|TC|CCGT|CGC|GCTACT|GA|TTTAGA|CTAA|ATAGGTA|
869	uvig_327416	11071	11019	|GGTGGC|AA|TGTCCAT|ACG|T|TC|ACGC|CGT|GCCACT|GA|TCCTGA|CTAA|ATGGACA|
870	uvig_329148	57675	57726	|GGTAGC|A|CACCTAT|GCG|T|TC|CCGT|CGC|GCTACT|GA|TTTAGA|CTAA|ATAGGTA|
871	uvig_329255	57047	57099	|GGTTGC|A|TATGTTT|GCC|T|CC|TCGT|GGC|GCAACC|GG|ACTAAGA|CTAA|AAACACA|
872	uvig_329401	10937	10886	|GGTTAC|AAA|ACTACT|ACC|T|CC|TCGT|GGT|GTAACT|GG|GTAAAG|CTAA|AGTAGA|
873	uvig_330403	12268	12322	|GAATCTC|AT|AGTCGAA|ACC|T|CC|ACGT|GGT|GAGATTC|GG|GTAACG|CTAA|TTCGACT|
874	uvig_331148	58240	58292	|GGTTGC|A|TGCTATT|GCG|T|CC|CCGT|CGC|GCAACT|GG|ACTCAGA|CTAA|AATAGCG|
875	uvig_332909	34699	34646	|GACTCAC|A|AGTAAGA|ACC|T|CC|ACGT|GGT|GTGAGTT|GG|ATAACG|CTAA|TCTTACT|
876	uvig_333063	91816	91867	|GGCATC|AG|GAGAGAA|GCC|T|GC|TCGT|GGC|GATGCT|GC|TTTTA|CTGA|TTCTCTC|
877	uvig_333063	222172	222223	|GGCATC|AG|GAGAGAA|GCC|T|GC|TCGT|GGC|GATGCT|GC|TTTTA|CTGA|TTCTCTC|
878	uvig_333802	35760	35810	|GGGGTT|ATT|CTATCT|GGG|T|TC|TCGC|CCT|GGTCTT|GG|CTATG|CCGA|TGGTGG|
879	uvig_334199	57721	57773	|GGTGGT|AA|TGTCCAT|ACG|T|TC|ACGC|CGT|GCCACT|GA|TCTAGA|CTAA|ATGGACA|
880	uvig_335418	21040	20986	|GATTCAC|AT|AGTAAGA|ACC|T|CC|ACGT|GGT|GTGAATT|GG|ATAATG|CTAA|TCTTACT|
881	uvig_335903	49573	49627	|GAATCTC|AT|AGTCGAA|ACC|T|CC|ACGT|GGT|GAGATTC|GG|GTAACG|CTAA|TTCGACT|
882	uvig_335917	1640	1588	|GGTGGT|AA|TGTCCAT|ACG|T|TC|ACGC|CGT|GCCACT|GA|TCTAGA|CTAA|ATGGACA|
883	uvig_336112	11964	12018	|GAATCTC|AT|AGTCGAA|ACC|T|CC|ACGT|GGT|GAGATTC|GG|GTAACG|CTAA|TTCGACT|
884	uvig_336402	27260	27199	|GGTGAG|CCTGTGGGT|TCTCTTT|TTT|T|AC|CCGTT|AGG|TTCGCT|GT|TAGCGAA|CAAA|AGAGTGA|
885	uvig_336552	37721	37669	|GGTTGC|A|TGTGTTT|ACC|T|CC|ACGT|GGT|GCAACT|GG|ACTCAGA|CTAA|AAACACA|
886	uvig_336667	130734	130680	|GGTCAC|AT|AGTAGAA|ACC|T|CC|ACGT|GGT|GTGACT|GG|ATAACCAA|CCAA|TTCTACT|
887	uvig_337747	15459	15398	|GGAGCC|A|AGTGCTG|ACG|T|GC|TCGT|CGT|GGCTCT|GC|ATCATCGAAAGGTGAA|CCAA|CAGCACA|
888	uvig_338153	12299	12361	|GGCCCC|A|AGTGAAA|GCC|T|TC|CCGT|GGC|GGGGCT|GA|TAAGGCGGCAACGCTGA|CCGA|TTTCACA|
889	uvig_338254	56353	56402	|GGTTGC|A|TGTGTT|ACC|T|CC|TCGT|GGT|GCAACT|GG|ACTAGA|CTAA|AACACA|
890	uvig_338924	15245	15193	|GGTTGC|A|TACTCTT|GCG|T|CC|TCGT|CGC|GCAACC|GG|ACTCAGA|CTAA|AAGAGCG|
891	uvig_339646	24216	24151	|GATGGT|TGATA|CTAATA|AAC|T|TC|GCGGC|GTT|ATTATC|GA|AAATGGTAAAACACAGG|CCGA|TGTTGC|
892	uvig_345844	17037	17091	|GACTTAT|AT|GGACAAA|ACC|T|CC|ACGC|GGT|ATAAGTT|GG|GTAATG|CTAA|TTTGTCC|
893	uvig_346795	7597	7543	|GGAACAT|AA|AAGTAGA|ACC|T|CC|ACGC|GGT|ATGTTCT|GG|GTAATG|CTAA|TCTACTT|
894	uvig_362733	77267	77214	|GCCCTC|AAT|ATCAGA|GCC|T|CC|ACGC|GGC|GAGGGT|GG|ATAACCAA|CAAA|TCTGAA|
895	uvig_363524	71314	71259	|GAATAGC|GTA|AGTAGAA|ACC|T|CC|ACGT|GGT|GCTATTC|GG|ATAACG|CTAA|TTCTACT|
896	uvig_364510	22776	22724	|GGTGGT|AA|TGTCCAT|ACG|T|TC|ACGC|CGT|GCCACT|GA|TCTAGA|CTAA|ATGGACA|
897	uvig_364561	49933	49985	|GGTGGT|AA|TGTCCAT|ACG|T|TC|ACGC|CGT|GCCACT|GA|TCTAGA|CTAA|ATGGACA|
898	uvig_364639	21449	21397	|GGTGGC|GA|TGTCTGT|ACG|T|TC|ACGC|CGT|GCCACT|GA|TTTAGA|CTAA|ACAGATA|
899	uvig_367203	56512	56564	|GGTGGC|AA|TGTCCAT|ACG|T|TC|ACGC|CGT|GCTACT|GA|TCTTGA|CTAA|ATGGACA|
900	uvig_367543	46728	46677	|GCCCTC|A|TGGTCAA|GCC|T|CC|ACGT|GGC|GAGGGT|GG|GTAGCT|CTAA|TTGACCA|
901	uvig_368034	132785	132731	|GAGATAC|AT|TAATCAA|ACC|T|CC|ACGT|GGT|GTATCTT|GG|GTAACG|CTAA|TTGATTA|
902	uvig_368295	3939	3991	|GGTGCT|AA|AAACAAA|ACC|T|CC|TCGT|GGT|AGCACT|GG|GTAATG|CTAA|TTTGTTT|
903	uvig_368396	12236	12185	|GGTTAC|AAA|ACTACT|ACC|T|CC|TCGT|GGT|GTAACT|GG|GTAATG|CTAA|AGTAGA|
904	uvig_371258	4412	4356	|GGGGCG|T|TCGCCG|ACC|T|GC|TCGCC|GGT|TGCCTT|GT|CGAAGACCGGCT|CGGA|CAGCGA|
905	uvig_373821	6595	6648	|GGAGTAC|A|TAGACAA|GCC|T|CC|ACGT|GGC|GTACTCT|GG|GTAACT|CTAA|TTGTCTA|
906	uvig_375674	1797	1852	|GAAGAA|A|GCAGTA|CAA|T|TC|GCGGC|TTG|TTCTTT|GG|TTACTCTCATT|CTGA|TATTGG|
907	uvig_376788	14488	14542	|GAATCTC|AT|AGTCGAA|ACC|T|CC|ACGT|GGT|GAGATTC|GG|GTAACG|CTAA|TTCGACT|
908	uvig_376896	12393	12455	|GGCCCC|A|AGTGAAA|GCC|T|TC|CCGT|GGC|GGGGCT|GA|TAAGGCGGAAACGCTGA|CCGA|TTTCACA|
909	uvig_377394	150916	150864	|GGTTGC|A|TGCTATT|GCG|T|CC|CCGT|CGC|GCAACT|GG|ACTCAGA|CTAA|AATAGCG|
910	uvig_377514	4302	4243	|GCGTGAC|G|CGCCGG|GCG|T|TC|GCGC|TGC|GTTACGT|GG|ATGGTTTGGATTGG|CTGA|CTGTCG|
911	uvig_378266	156506	156558	|GGTTGC|A|TGCTATT|GCG|T|CC|CCGT|CGC|GCAACT|GG|ACTCAGA|CTAA|AATAGCG|
912	uvig_379028	57754	57805	|GGTAGC|A|CACCTAT|GCG|T|TC|CCGT|CGC|GCTACT|GA|TTTAGA|CTAA|ATAGGTA|
913	uvig_380554	87064	87115	|GGCATC|AG|GAGAGAA|GCC|T|GC|TCGT|GGC|GATGCT|GC|TTTTA|CTGA|TTCTCTC|
914	uvig_381838	1666	1615	|GGCATC|AG|GAGAGAA|GCC|T|GC|TCGT|GGC|GATGCT|GC|TTTTA|CTGA|TTCTCTC|
915	uvig_383718	60286	60338	|GGTTGC|A|TGCTATT|GCG|T|CC|CCGT|CGC|GCAACT|GG|ACTCAGA|CTAA|AATAGCG|
916	uvig_383836	18740	18688	|GGTGGT|AA|TGTCCAT|ACG|T|TC|ACGC|CGT|GCCACT|GA|TCTAGA|CTAA|ATGGACA|
917	uvig_383857	11762	11711	|GGTTAC|AAA|ACTACT|ACC|T|CC|TCGT|GGT|GTAACT|GG|GTAATG|CTAA|AGTAGA|
918	uvig_384634	63934	63883	|GGTTAC|AAA|ACTACT|ACC|T|CC|TCGT|GGT|GTAACT|GG|GTAATG|CTAA|AGTAGA|
919	uvig_384799	22160	22108	|GGTGGC|GA|TATCTGT|ACG|T|TC|ACGC|CGT|GCCACT|GA|TTTAGA|CTAA|ACAGATA|
920	uvig_384873	9738	9687	|GGTTAC|AAA|ACTACT|ACC|T|CC|TCGT|GGT|GTAACT|GG|GTAATG|CTAA|AGTAGA|
921	uvig_385693	56525	56577	|GGTTGC|A|TGCTATT|GCG|T|CC|CCGT|CGC|GCAACT|GG|ACTCAGA|CTAA|AATAGCG|
922	uvig_385987	11286	11342	|GGGGCG|T|TCGCCG|ACC|T|GC|TCGCC|GGT|TGCCTT|GT|CGAAGACCGGCT|CGGA|CAGCGA|
923	uvig_386193	1713	1766	|GCCCTC|AAC|ATCAGA|GCC|T|CC|ACGC|GGC|GAGGGT|GG|ATAACCAA|CAAA|TCTGAG|
924	uvig_388723	61798	61850	|GGTTGC|A|TGCTATT|GCG|T|CC|CCGT|CGC|GCAACT|GG|ACTCAGA|CTAA|AATAGCG|
925	uvig_389380	30194	30249	|GACCAAC|GTC|TTTAGTA|ACC|T|CC|CCGT|GGT|GTTGGTT|GG|GTAATT|CTAA|TACTAAA|
926	uvig_389780	559	621	|GGCCCC|A|AGTGAAA|GCC|T|TC|CCGT|GGC|GGGGCT|GA|TAAGGCGGAAACGCTGA|CCGA|TTTCACA|
927	uvig_390031	17868	17814	|GAATCTC|AT|AGTCGAA|ACC|T|CC|ACGT|GGT|GAGATTC|GG|GTAACG|CTAA|TTCGACT|
928	uvig_391435	63539	63592	|GCCCTC|AAT|ATCAGA|GCC|T|CC|ACGC|GGC|GAGGGT|GG|ATAACCAA|CAAA|TCTGAG|
929	uvig_391473	4292	4354	|GGCCCC|A|AGTGAAA|GCC|T|TC|CCGT|GGC|GGGGCT|GA|TAAGGCGGAAACGCTGA|CCGA|TTTCACA|
930	uvig_391811	12145	12091	|GAATCTC|AT|AGTCGAA|ACC|T|CC|ACGT|GGT|GAGATTC|GG|GTAACG|CTAA|TTCGACT|
931	uvig_391955	2999	2945	|GAATAGC|AA|ATGAGAA|ACC|T|CC|ACGT|GGT|GCTATTT|GG|GTAACG|CTAA|TTCTCAT|
932	uvig_392676	17278	17340	|GGCCCC|A|AGTGAAA|GCC|T|TC|CCGT|GGC|GGGGCT|GA|TAAGGCGGAAACGCTGA|CCGA|TTTCACA|
933	uvig_394627	18903	18959	|GGCATT|TT|GGGCGG|GGT|T|AC|TCGGT|ATC|GATGTT|GT|AATCTTTAAAG|CGGA|TCACCT|
934	uvig_394990	13462	13406	|GGCATT|TT|GGGCGG|GGT|T|AC|TCGGT|ATC|GATGTT|GT|AATCTTTAAAG|CGGA|TCACCT|
935	uvig_397173	18097	18159	|GGCCCC|A|AGTGAAA|GCC|T|TC|CCGT|GGC|GGGGCT|GA|TAAGGCGGCAACGCTGA|CCGA|TTTCACA|
936	uvig_399712	1634	1582	|GGTTGC|A|TGCTATT|GCG|T|CC|CCGT|CGC|GCAACT|GG|ATTCAGA|CTAA|AATAGCG|
937	uvig_400829	17158	17106	|GGTGGC|AA|TGTCCAT|ACG|T|TC|ACGC|CGT|GCTACT|GA|TCTTGA|CTAA|ATGGATA|
938	uvig_401115	27765	27818	|GCCCTC|AAT|ATCAGA|GCC|T|CC|ACGC|GGC|GAGGGT|GG|ATAACCAA|CAAA|TCTGAG|
939	uvig_401973	16370	16419	|GGTGTC|C|GCTGCG|GTC|T|TC|ACGGT|GGT|GGCATC|GA|GCAGG|CCGA|TGCGGC|
940	uvig_403737	73311	73362	|GGCATC|AG|GAGAGAA|GCC|T|GC|TCGT|GGC|GATGCT|GC|TTTTA|CTGA|TTCTCTC|
941	uvig_405032	13923	13869	|GGAACTA|AA|GTAGTAA|ACC|T|CC|ACGT|GGT|TAGTTCT|GG|GTAACG|CAAA|TTACTAC|
942	uvig_406319	10845	10907	|GGCCCC|A|AGTGAAA|GCC|T|TC|CCGT|GGC|GGGGCT|GA|TAAGGCGGAAACGCTGA|CCGA|TTTCACA|
943	uvig_407273	68483	68432	|GGCATC|AG|GAGAGAA|GCC|T|GC|TCGT|GGC|GATGCT|GC|TTTTA|CTGA|TTCTCTC|
944	uvig_410832	10186	10248	|GGCCCC|A|AGTGAAA|GCC|T|TC|CCGT|GGC|GGGGCT|GA|TAAGGCGGAAACGCTGA|CCGA|TTTCACA|
945	uvig_414445	104050	103999	|GGCATC|AG|GAGAGAA|GCC|T|GC|TCGT|GGC|GATGCT|GC|TTTTA|CTGA|TTCTCTC|
946	uvig_414448	582	522	|GACACC|A|AGTTTGA|GCC|T|CC|ACGC|GGC|GGTGTC|GG|GCAACGGGAAACCGG|CTGA|TCAAATA|
947	uvig_416507	14590	14537	|GCCCTC|AAT|ATCAGA|GCC|T|CC|ACGC|GGC|GAGGGT|GG|ATAACCAA|CAAA|TCTGAA|
948	uvig_421938	1577	1521	|GGGGCG|T|TCGCCG|ACC|T|GC|TCGCC|GGT|TGCCTT|GT|CGAACACCGGCT|CGGA|CAGCGA|
949	uvig_422788	117709	117763	|GAATCTC|AT|AGTCGAA|ACC|T|CC|ACGT|GGT|GAGATTC|GG|GTAACG|CTAA|TTCGACT|
950	uvig_423099	89332	89383	|GGTAGC|A|CACCTAT|GCG|T|TC|CCGT|CGC|GCTACT|GA|TTTAGA|CTAA|ATAGGTA|
951	uvig_424600	55283	55334	|GGTTAC|AAA|ACTACT|ACC|T|CC|TCGT|GGT|GTAACT|GG|GTAATG|CTAA|AGTAGA|
952	uvig_424895	165199	165145	|GAATCTC|AT|AGTCGAA|ACC|T|CC|ACGT|GGT|GAGATTC|GG|GTAACG|CTAA|TTCGACT|
953	uvig_426472	50955	51007	|GGTTGC|A|CGTGTTT|ACC|T|CC|TCGT|GGT|GCAACT|GG|ACTAAGA|CTAA|AAACACA|
954	uvig_426845	17140	17088	|GGTTGC|A|TGTGTTT|ACC|T|CC|TCGT|GGT|GCAACT|GG|ATTAAGA|CTAA|AAACACA|
955	uvig_428666	52509	52457	|GCCCAC|AT|GGCTCA|GCC|T|CC|ACGC|GGC|GTGGGT|GG|ATATCCAA|CCAA|TGAGTA|
956	uvig_434010	3322	3260	|GGCCCC|A|AGTGAAA|GCC|T|TC|CCGT|GGC|GGGGCT|GA|TAAGGCGGAAACGCTGA|CCGA|TTTCACA|
957	uvig_434093	80754	80693	|GGAGTTA|AA|GTAATCG|ACC|T|GC|ACGT|GGT|TAATTCT|GC|ACACCTTTAGTGA|CTAA|CGATTAC|
958	uvig_436251	17647	17595	|GGTTGC|A|AGCTATT|GCG|T|CC|CCGT|CGC|GCAACT|GG|AATCAGA|CTAA|AATAGCG|
959	uvig_437811	19617	19565	|GGTGGT|AA|TGTCCAT|ACG|T|TC|ACGC|CGT|GCCACT|GA|TCTAGA|CTAA|ATGGACA|
960	uvig_438399	18890	18838	|GGTGGT|AA|TGTCCAT|ACG|T|TC|ACGC|CGT|GCCACT|GA|TCTAGA|CTAA|ATGGACA|
961	uvig_440920	12169	12231	|GGCCCC|A|AGTGAAA|GCC|T|TC|CCGT|GGC|GGGGCT|GA|TAAGGCGGAAACGCTGA|CCGA|TTTCACG|
962	uvig_441082	136263	136314	|GGCATC|AG|GAGAGAA|GCC|T|GC|TCGT|GGC|GATGCT|GC|TTTTA|CTGA|TTCTCTC|
963	uvig_441269	8448	8396	|GGTGGC|AA|CGCCTGT|ACG|T|CC|CCGT|CGT|GCCACT|GG|ATCAGA|CTAA|ACAGGCA|
964	uvig_442495	33392	33329	|GTTCAG|GGCGTGCCCA|CTGTAC|TGG|T|CC|GCGGC|CCA|CTGAGC|GG|CGTGGTAGGC|CTGA|GTGCGC|
965	uvig_442621	93105	93054	|GGTAGC|A|CACCTAT|GCG|T|TC|CCGT|CGC|GCTACT|GA|TTTAGA|CTAA|ATAGGTT|
966	uvig_443747	167411	167357	|GAATAGC|AA|ATGAGAA|ACC|T|CC|ACGT|GGT|GCTATTT|GG|GTAACG|CTAA|TTCTCAT|
967	uvig_443747	178076	178131	|GAATAGC|GTA|AGTAGAA|ACC|T|CC|ACGT|GGT|GCTATTC|GG|ATAACG|CTAA|TTCTACT|
968	uvig_443821	15163	15225	|GGCCCC|A|AGTGAAA|GCC|T|TC|CCGT|GGC|GGGGCT|GA|TAAGGCGGCAACGCTGA|CCGA|TTTCACA|
969	uvig_443968	117121	117172	|GGTAGC|A|CACCTAT|GCG|T|TC|TCGT|CGC|GCTACT|GA|TTTAGA|CTAA|ATAGGTA|
970	uvig_451867	40096	40147	|GGTAGC|A|CACCTAT|GCG|T|TC|TCGT|CGC|GCTACT|GA|TTTAGA|CTAA|ATAGGTA|
971	uvig_452779	58095	58146	|GGTAGC|A|CACCTAT|GCG|T|TC|CCGT|CGC|GCTACT|GA|TTTAGA|CTAA|ATAGGTT|
972	uvig_456030	41289	41352	|GTTCAG|GGCGTGCCCA|CTGTAC|TGG|T|CC|GCGGC|CCA|CTGAGC|GG|CGTGGTAGGC|CTGA|GTGCGC|
973	uvig_457087	12459	12406	|GCCCGC|AAC|AGTCCA|ACC|T|CC|ACGC|GGT|GCGGGT|GG|ATAACCAA|CCAA|TGGACG|
974	uvig_461537	109529	109590	|GGAGTTA|AA|GTAATCG|ACC|T|GC|ACGT|GGT|TAATTCT|GC|ACACCTTTAGTGA|CTAA|CGATTAC|
975	uvig_462283	73902	73954	|GGTTGC|A|AGCTATT|GCG|T|CC|CCGT|CGC|GCAACT|GG|AATCAGA|CTAA|AATAGCG|
976	uvig_464287	57055	57004	|GGTTAC|AAA|ACTACT|ACC|T|CC|TCGT|GGT|GTAACT|GG|GTAATG|CTAA|AGTAGA|
977	uvig_465854	31994	31943	|GGTAGC|A|CACCTAT|GCG|T|TC|CCGT|CGC|GCTACT|GA|TTTAGA|CTAA|ATAGGTA|
978	uvig_469788	5974	5921	|GACTGT|TGTAC|TGGGCC|TGC|T|CC|CCGAC|GTA|GCGGTC|GG|TCTCA|CCAA|GGGCCG|
979	uvig_469997	111727	111779	|GGTGGT|AA|TGTCCAT|ACG|T|TC|ACGC|CGT|GCCACT|GA|TCTAGA|CTAA|ATGGACA|
980	uvig_470416	29995	30057	|GGCCCC|A|AGTGAAA|GCC|T|TC|CCGT|GGC|GGGGCT|GA|TAAGGCGGAAACGCTGA|CCGA|TTTCACA|
981	uvig_472386	42714	42766	|GGTTGC|A|TGCTATT|GCG|T|CC|CCGT|CGC|GCAACT|GG|ACTCAGA|CTAA|AATAGCG|
982	uvig_473150	12735	12797	|GGCCCC|A|AGTGAAA|GCC|T|TC|TCGT|GGC|GGGGCT|GA|TAAGGCGGAAACGCTGA|CAGA|TTTCACA|
983	uvig_473869	169750	169696	|GAATCTC|AT|AGTCGAA|ACC|T|CC|ACGT|GGT|GAGATTC|GG|GTAACG|CTAA|TTCGACT|
984	uvig_474490	2582	2520	|GGCCCC|A|AGTGAAA|GCC|T|TC|CCGT|GGC|GGGGCT|GA|TAAGGCGGAAACGCTGA|CCGA|TTTCACA|
985	uvig_475329	143025	143077	|GGTGGC|AA|TGTCCAT|ACG|T|TC|ACGC|CGT|GCCACT|GA|TCTTGA|CTAA|ATGGACA|
986	uvig_475923	5249	5198	|GGCATC|AG|GAGAGAA|GCC|T|GC|TCGT|GGC|GATGCT|GC|TTTTA|CTGA|TTCTCTC|
987	uvig_475987	51286	51225	|GGTGAG|CCTGTGGGT|TCTCTTT|TTT|T|AC|CCGTT|AGG|TTCGCT|GT|TAGCGAA|CAAA|AGAGTGA|
988	uvig_477148	15168	15221	|GACTCAC|A|AGTAAGA|ACC|T|CC|ACGT|GGT|GTGAGTT|GG|ATAACG|CTAA|TCTTACT|
989	uvig_478112	5942	5891	|GGTTAC|AAA|ACTACT|ACC|T|CC|TCGT|GGT|GTAACT|GG|GTAATG|CTAA|AGTAGA|
990	uvig_481434	11370	11318	|GGTGGC|AA|TATCTGT|ACG|T|TC|ACGC|CGT|GTCACT|GA|CTTAGA|CTAA|ACAGATA|
991	uvig_489649	106837	106889	|GGTTGC|A|TGCTATT|GCG|T|TC|CCGT|CGC|GCAACT|GG|ACTCAGA|CTAA|AATAGCG|
992	uvig_490047	86635	86686	|GGTGGC|A|TACCTAT|GCG|T|TC|CCGC|CGC|GCCACT|GA|TTTAGA|CTAA|ATAGGTA|
993	uvig_490665	3544	3493	|GGCATC|AG|GAGAGAA|GCC|T|GC|TCGT|GGC|GATGCT|GC|TTTTA|CTGA|TTCTCTC|
994	uvig_491220	2156	2104	|GGTGGC|GA|CGCCTGT|ACG|T|CC|CCGT|CGT|GCCACT|GG|ACTAGA|CTAA|ACAGGCA|
995	uvig_492900	11987	12041	|GAATCTC|AT|AGTCGAA|ACC|T|CC|ACGT|GGT|GAGATTC|GG|GTAACG|CTAA|TTCGACT|
996	uvig_493556	14060	14008	|GGTTGC|T|CGTCTTT|ACC|T|TC|ACGT|GGT|GCAACT|GG|ACTAAGA|CTAA|AAAGACA|
997	uvig_494456	19912	19861	|GGTAGC|A|CACCTAT|GCG|T|TC|CCGT|CGC|GCTACT|GA|TTTAGA|CTAA|ATAGGTA|
998	uvig_494662	13650	13704	|GAATCTC|AT|AGTCGAA|ACC|T|CC|ACGT|GGT|GAGATTC|GG|GTAACG|CTAA|TTCGACT|
999	uvig_495244	9084	9030	|GACTCAC|GT|AGTAAGA|ACC|T|TC|ACGT|GGT|GTGAGTT|GA|GTAACG|CTAA|TCTTACT|
1000	uvig_495931	2241	2187	|GAATCTC|AT|AGTCGAA|ACC|T|CC|ACGT|GGT|GAGATTC|GG|GTAACG|CTAA|TTTGACT|
1001	uvig_496670	83573	83624	|GGCATC|AG|GAGAGAA|GCC|T|GC|TCGT|GGC|GATGCT|GC|TTTTA|CTGA|TTCTCTC|
1002	uvig_497552	99960	99909	|GGCATC|AG|GAGAGAA|GCC|T|GC|TCGT|GGC|GATGCT|GC|TTTTA|CTGA|TTCTCTC|
1003	uvig_497983	1313	1375	|GGCCCC|A|AGTGAAA|GCC|T|TC|CCGT|GGC|GGGGCT|GA|TAAGGCGGAAACGCTGA|CCGA|TTTCACA|
1004	uvig_498636	45686	45738	|GGTTGC|A|TGCTATT|GCG|T|CC|CCGT|CGC|GCAACT|GG|ACTCAGA|CTAA|AATAGCG|
1005	uvig_499639	14008	13954	|GAATCTC|AT|AGTCGAA|ACC|T|CC|ACGT|GGT|GAGATTC|GG|GTAACG|CTAA|TTCGACT|
1006	uvig_501001	53998	54050	|GGTGGC|AG|CGCCTGT|ACG|T|CC|CCGT|CGT|GCCACT|GG|ACTAGA|CTAA|ACAGGTA|
1007	uvig_502434	146062	146117	|GAATAGC|GTA|AGTAGAA|ACC|T|CC|ACGT|GGT|GCTATTC|GG|ATAACG|CTAA|TTCTACT|
1008	uvig_503228	44945	44996	|GGCATC|AG|GAGAGAA|GCC|T|GC|TCGT|GGC|GATGCT|GC|TTTTA|CTGA|TTCTCTC|
1009	uvig_503321	58418	58468	|GGTGGC|A|AACCTAT|ACG|T|CC|TCGT|CGT|GCCACT|GG|TATCG|CTAA|ATAGGTG|
1010	uvig_503452	12243	12191	|GGTTGC|A|TGTGTTT|ACC|T|CC|ACGT|GGT|GCAACT|GG|ACTAAGA|CTAA|AAACACA|
1011	uvig_504622	10574	10523	|GGCATC|AG|GAGAGAA|GCC|T|GC|TCGT|GGC|GATGCT|GC|TTTTA|CTGA|TTCTCTC|
1012	uvig_504801	15365	15420	|GAATAGC|AAT|AGTAGAA|ACC|T|CC|ACGT|GGT|GCTATTC|GG|GTAACG|CTAA|TTCTACT|
1013	uvig_506486	7512	7458	|GAAACAC|AA|GATTGAA|ACC|T|CC|ACGT|GGT|GTGTTTT|GG|GTAAAG|CTAA|TTCAATC|
1014	uvig_506733	13305	13359	|GAAACAC|AA|GATTGAA|ACC|T|CC|ACGT|GGT|GTGTTTT|GG|GTAAAG|CTAA|TTCAATC|
1015	uvig_507971	27106	27166	|GTGTAGC|ATTA|CGTCGTA|TAA|T|GC|TCGGT|TTG|GCTGTGC|GT|GAAGCTCAT|CGAA|TATGACG|
1016	uvig_510222	4101	4046	|GAATAGC|GTA|AGTAGAA|ACC|T|CC|ACGT|GGT|GCTATTC|GG|ATAACG|CTAA|TTCTACT|
1017	uvig_510865	29175	29237	|GGCCCC|A|AGTGAAA|GCC|T|TC|CCGT|GGC|GGGGCT|GA|TAAGGCGGAAACGCTGA|CCGA|TTTCACA|
1018	uvig_511192	106474	106420	|GAATCTC|AT|AGTCGAA|ACC|T|CC|ACGT|GGT|GAGATTC|GG|GTAACG|CTAA|TTCGACT|
1019	uvig_511324	6570	6508	|GGCCCC|A|AGTGAAA|GCC|T|TC|CCGT|GGC|GGGGCT|GA|TAAGGCGGCAACGCTGA|CCGA|TTTCACA|
1020	uvig_513343	1581	1531	|GGTGGC|A|AACCTAT|ACG|T|CC|TCGT|CGT|GCCACT|GG|TATCG|CTAA|ATAGGTG|
1021	uvig_513984	73038	73093	|GAATAGC|GTA|AGTAGAA|ACC|T|CC|ACGT|GGT|GCTATTC|GG|ATAACG|CTAA|TTCTACT|
1022	uvig_514326	14182	14236	|GAATCTC|AT|AGTCGAA|ACC|T|CC|ACGT|GGT|GAGATTC|GG|GTAACG|CTAA|TTCGACT|
1023	uvig_515245	33989	34051	|GGCCCC|A|AGTGAAA|GCC|T|TC|CCGT|GGC|GGGGCT|GA|TAAGGCGGAAACGCTGA|CCGA|TTTCACG|
1024	uvig_517165	6744	6806	|GGCCCC|A|AGTGGAA|GCC|T|TC|CCGT|GGC|GGGGCT|GA|TAAGGCGGCAACGCTGA|CCGA|TTTCACA|
1025	uvig_518620	2890	2944	|GAATAGC|AA|ATGAGAA|ACC|T|CC|ACGT|GGT|GCTATTT|GG|GTAACG|CTAA|TTCTCAT|
1026	uvig_520681	134359	134305	|GAAACAC|AA|GATTGAA|ACC|T|CC|ACGT|GGT|GTGTTTT|GG|GTAAAG|CTAA|TTCAATC|
1027	uvig_520837	18356	18294	|GGCCCC|A|AGTGAAA|GCC|T|TC|CCGT|GGC|GGGGCT|GA|TAAGGCGGCAACGCTGA|CCGA|TTTCACA|
1028	uvig_521818	8661	8610	|GGTTAC|AAA|ACTACT|ACC|T|CC|TCGT|GGT|GTAACT|GG|GTAATG|CTAA|AGTAGA|
1029	uvig_522855	17409	17471	|GGCCCC|A|AGTGAAA|GCC|T|TC|CCGT|GGC|GGGGCT|GA|TAAGGCGGAAACGCTGA|CCGA|TTTCACG|
1030	uvig_525991	43871	43809	|GGCCCC|A|AGTGAAA|GCC|T|TC|CCGT|GGC|GGGGCT|GA|TAAGGCGGAAACGCTGA|CCGA|TTTCACA|
1031	uvig_529070	22591	22653	|GGCCCC|A|AGTGAAA|GCC|T|TC|CCGT|GGC|GGGGCT|GA|TAAGGCGGAAACGCTGA|CCGA|TTTCACA|
1032	uvig_529661	11661	11723	|GGCCCC|A|AGTGAAA|GCC|T|TC|CCGT|GGC|GGGGCT|GA|TAAGGCGGCAACGCTGA|CCGA|TTTCACA|
1033	uvig_531186	16962	17024	|GGCCCC|A|AGTGAAA|GCC|T|TC|CCGT|GGC|GGGGCT|GA|TAAGGCGGAAACGCTGA|CCGA|TTTCACG|
1034	uvig_531261	32186	32240	|GAAACAC|AA|GATTGAA|ACC|T|CC|ACGT|GGT|GTGTTTT|GG|GTAAAG|CTAA|TTCAATC|
1035	uvig_532401	16657	16603	|GATTCAC|AT|AGTAAGA|ACC|T|TC|ACGT|GGT|GTGAGTT|GA|GTAACG|CTAA|TCTTACT|
1036	uvig_533070	23918	23864	|GAAACAC|AA|GATTGAA|ACC|T|CC|ACGT|GGT|GTGTTTT|GG|GTAAAG|CTAA|TTCAATC|
1037	uvig_533576	107190	107242	|GGTGGC|GA|TATCTGT|ACG|T|TC|ACGC|CGT|GCCACT|GA|TTTAGA|CTAA|ACAGATA|
1038	uvig_534720	12957	12905	|GGTGGT|AA|TGTCCAT|ACG|T|TC|ACGC|CGT|GCCACT|GA|TCTAGA|CTAA|ATGGACA|
1039	uvig_536006	11638	11692	|GAATCTC|AT|AGTCGAA|ACC|T|CC|ACGT|GGT|GAGATTC|GG|GTAACG|CTAA|TTCGACT|
1040	uvig_536518	35864	35915	|GGTTAC|AAA|ACTACT|ACC|T|CC|TCGT|GGT|GTAACT|GG|GTAATG|CTAA|AGTAGA|
1041	uvig_537959	48340	48289	|GGCATC|AG|GAGAGAA|GCC|T|GC|TCGT|GGC|GATGCT|GC|TTTTA|CTGA|TTCTCTC|
1042	uvig_539698	10068	10017	|GGTTAC|AAA|ACTACT|ACC|T|CC|TCGT|GGT|GTAACT|GG|GTAATG|CTAA|AGTAGA|
1043	uvig_540581	55940	55991	|GGTTAC|AAA|ACTACT|ACC|T|CC|TCGT|GGT|GTAACT|GG|GTAATG|CTAA|AGTAGA|
1044	uvig_541587	20546	20495	|GGTGGC|AA|AACCTAT|ACG|T|CC|TCGT|CGT|GTCACT|GG|TATCG|CTAA|ATAGGTG|
1045	uvig_541606	106254	106203	|GGTTAC|AAA|ACTACT|ACC|T|CC|TCGT|GGT|GTAACT|GG|GTAATG|CTAA|AGTAGA|
1046	uvig_542743	106906	106958	|GGTTGC|A|TATGTTT|GCC|T|CC|TCGT|GGC|GCAACC|GG|ACTAAGA|CTAA|AAACACA|
1047	uvig_542930	58360	58412	|GGTGGC|GA|TATCTGT|ACG|T|TC|ACGC|CGT|GCCACT|GA|TTTAGA|CTAA|ACAGATA|
1048	uvig_543590	6400	6349	|GGTTAC|AAA|ACTACT|ACC|T|CC|TCGT|GGT|GTAACT|GG|GTAATG|CTAA|AGTAGA|
1049	uvig_544430	84031	83979	|GGTGGT|AA|TGTCCAT|ACG|T|TC|ACGC|CGT|GCCACT|GA|TCTAGA|CTAA|ATGGACA|
1050	uvig_546173	55024	54973	|GGTTAC|AAA|ACTACT|ACC|T|CC|TCGT|GGT|GTAACT|GG|GTAATG|CTAA|AGTAGA|
1051	uvig_546336	89779	89831	|GGTGGC|AA|TGTCCAT|ACG|T|TC|ACGC|CGT|GCTACT|GA|TATTGA|CTAA|ATGGATA|
1052	uvig_546934	5658	5720	|GGCCCC|A|AGTGAAA|GCC|T|TC|CCGT|GGC|GGGGCT|GA|TAAGGCGGCAACGCTGA|CCGA|TTTCACA|
1053	uvig_548441	18264	18212	|GGTGGC|AA|TGTCCAT|ACG|T|TC|ACGC|CGT|GCCACT|GA|TCTCGA|CTAA|ATGGGCA|
1054	uvig_548855	164352	164298	|GAAACAC|AA|GATTGAA|ACC|T|CC|ACGT|GGT|GTGTTTT|GG|GTAAAG|CTAA|TTCAATC|
1055	uvig_548855	173662	173608	|GATTCAC|AT|AGTAAGA|ACC|T|CC|ACGC|GGT|GTGAATC|GG|GTAATG|CTAA|TCTTACT|
1056	uvig_549366	18585	18533	|GGTGGC|AA|TGTCCAT|ACG|T|TC|ACGC|CGT|GCCACT|GA|TCTCGA|CTAA|ATGGGCA|
1057	uvig_549483	29996	30049	|GCCCTC|AAT|ATCAGA|GCC|T|CC|ACGC|GGC|GAGGGT|GG|ATAACCAA|CAAA|TCTGAA|
1058	uvig_550851	52290	52239	|GGTTAC|AAA|ACTACT|ACC|T|CC|TCGT|GGT|GTAACT|GG|GTAATG|CTAA|AGTAGA|
1059	uvig_551084	33367	33315	|GGTGGT|AA|TGTCCAT|ACG|T|TC|ACGC|CGT|GCCACT|GA|TCTAGA|CTAA|ATGGACA|
1060	uvig_552651	58557	58609	|GGTTGC|A|GACTCTT|GCG|T|CC|TCGT|CGC|GCAACC|GG|ACTCAGA|CTAA|AAGAGCT|
1061	uvig_552790	46367	46315	|GGTTGC|A|GACTCTT|GCG|T|CC|TCGT|CGC|GCAACC|GG|ACTCAGA|CTAA|AAGAGCT|
1062	uvig_554167	103028	103079	|GGTTAC|AAA|ACTACT|ACC|T|CC|TCGT|GGT|GTAACT|GG|GTAATG|CTAA|AGTAGA|
1063	uvig_555099	54057	54108	|GGTTAC|AAA|ACTACT|ACC|T|CC|TCGT|GGT|GTAACT|GG|GTAATG|CTAA|AGTAGA|
1064	uvig_555991	26749	26814	|GCTGTTT|TTG|GTTAGCA|GCC|T|CC|TCGT|GGC|AAACAGT|GG|GCAACGGATATACCGG|CTAA|TGCTGAC|
1065	uvig_556062	47077	47026	|GGTTAC|AAA|ACTACT|ACC|T|CC|TCGT|GGT|GTAACT|GG|GTAATG|CTAA|AGTAGA|
1066	uvig_556840	18116	18064	|GGTGGC|AA|TGTCCAT|ACG|T|TC|ACGC|CGT|GCCACT|GA|TCTCGA|CTAA|ATGGGCA|
1067	uvig_556993	54140	54192	|GGTGGC|AA|TGTCCAT|ACG|T|TC|ACGC|CGT|GCCACT|GA|TCTCGA|CTAA|ATGGGCA|
1068	uvig_557600	128615	128561	|GAAACAC|AA|GATTGAA|ACC|T|CC|ACGT|GGT|GTGTTTT|GG|GTAAAG|CTAA|TTCAATC|
1069	uvig_558502	158691	158742	|GGTAGC|A|CACCTAT|GCG|T|TC|CCGT|CGC|GCTACT|GA|TTTAGA|CTAA|ATAGGTA|
1070	uvig_559943	10412	10361	|GGTTAC|AAA|ACTACT|ACC|T|CC|TCGT|GGT|GTAACT|GG|GTAATG|CTAA|AGTAGA|
1071	uvig_560595	153796	153848	|GGTGGT|AA|TGTCCAT|ACG|T|TC|ACGC|CGT|GCCACT|GA|TCTAGA|CTAA|ATGGACA|
1072	uvig_561203	31899	31847	|GGTGGT|AA|TGTCCAT|ACG|T|TC|ACGC|CGT|GCCACT|GA|TCTAGA|CTAA|ATGGACA|
1073	uvig_562308	17132	17194	|GGCCCC|A|AGTGAAA|GCC|T|TC|CCGT|GGC|GGGGCT|GA|TAAGGCGGCAACGCTGA|CCGA|TTTCACA|
1074	uvig_563626	18264	18212	|GGTGGC|AA|TGTCCAT|ACG|T|TC|ACGC|CGT|GCCACT|GA|TCTCGA|CTAA|ATGGGCA|
1075	uvig_565383	19164	19226	|GGCCCC|A|AGTGAAA|GCC|T|TC|CCGT|GGC|GGGGCT|GA|TAAGGCGGAAACGCTGA|CAGA|TTTCACA|
1076	uvig_568322	22071	22019	|GGTGGC|AA|TGTCCAT|ACG|T|TC|ACGC|CGT|GCCACT|GA|TCTCGA|CTAA|ATGGGCA|
1077	uvig_571142	136235	136286	|GGTGGC|AA|AGCCTGT|ACG|T|CC|TCGT|CGT|GCCACT|GG|TGTCG|CTAA|ACAGGTG|
1078	uvig_571218	13569	13623	|GAATCTC|AT|AGTCGAA|ACC|T|CC|ACGT|GGT|GAGATTC|GG|GTAACG|CTAA|TTCGACT|
1079	uvig_571301	85120	85174	|GCCCGC|AA|CAGTCCA|ACC|T|CC|ACGC|GGT|GCGGGT|GG|ATAACCAA|CCAA|TGGACTA|
1080	uvig_571551	46170	46221	|GGTTAC|AAA|ACTACT|ACC|T|CC|TCGT|GGT|GTAACT|GG|GTAATG|CTAA|AGTAGA|
1081	uvig_572449	92470	92416	|GTACGC|CGT|TGTCAGT|GGG|T|GC|ACGT|CCC|GCGTAT|GC|TTTAGAC|CGAA|GCTGACA|
1082	uvig_572476	144354	144405	|GGTAGC|A|CACCTAT|GCG|T|TC|CCGT|CGC|GCTACT|GA|TTTAGA|CTAA|ATAGGTG|
1083	uvig_574027	9630	9579	|GGTGGC|AA|AACCTAT|ACG|T|CC|TCGT|CGT|GCCACT|GG|TATCG|CTAA|ATAGGTA|
1084	uvig_574130	145510	145456	|GAAACAC|AA|GATTGAA|ACC|T|CC|ACGT|GGT|GTGTTTT|GG|GTAAAG|CTAA|TTCAATC|
1085	uvig_574920	12799	12851	|GGCATT|AA|GTAAGAA|ACC|T|CC|CCGT|GGT|AATGCT|GG|TTAATA|CTAA|TTCTTGC|
1086	uvig_574920	14253	14305	|GGCATT|AA|GTAAGAA|ACC|T|CC|CCGT|GGT|AATGCT|GG|TTAATA|CTAA|TTCTTAC|
1087	uvig_575273	61652	61600	|GGCATT|AA|GTAAGAA|ACC|T|CC|CCGT|GGT|AATGCT|GG|TTAATA|CTAA|TTCTTGC|
1088	uvig_575273	60198	60146	|GGCATT|AA|GTAAGAA|ACC|T|CC|CCGT|GGT|AATGCT|GG|TTAATA|CTAA|TTCTTAC|
1089	uvig_575684	4567	4513	|GAATCTC|AT|AGTCGAA|ACC|T|CC|ACGT|GGT|GAGATTC|GG|GTAACG|CTAA|TTCGACT|
1090	uvig_576058	1860	1806	|GAATCTC|AT|AGTCGAA|ACC|T|CC|ACGT|GGT|GAGATTC|GG|GTAACG|CTAA|TTCGACT|
1091	uvig_576169	915	966	|GGTAGC|A|TACCTAT|GCG|T|TC|CCGT|CGC|GCTACT|GA|TTTAGA|CTAA|ATAGGTA|
1092	uvig_579364	15932	15881	|GCCCTC|A|TGGTCAA|GCC|T|CC|ACGT|GGC|GAGGGT|GG|GTAGCT|CTAA|TTGACCA|
1093	uvig_580733	16756	16807	|GGCATC|AT|GAGAGAA|GCC|T|GC|TCGT|GGC|GATGCT|GC|TTTTA|CTGA|TTCTCTC|
1094	uvig_581970	9786	9848	|GGCCCC|A|AGTGAAA|GCC|T|TC|CCGC|GGC|GGGGTT|GA|TAAGGCGGCAACGCTGA|CCGA|TTTCACA|
1095	uvig_582443	1118	1171	|GCTCTC|AAA|AAGCAA|GCC|T|CC|CCGT|GGC|GAGAGT|GG|ATAACCAA|CCGA|TTGCTA|
1096	uvig_583172	121532	121478	|GAATAGC|AA|ATGAGAA|ACC|T|CC|ACGT|GGT|GCTATTC|GG|GTAACG|CTAA|TTCTCAT|
1097	uvig_583187	8613	8672	|GTTGGT|A|GGCGGG|GTG|T|CC|ACGTT|TGC|GCCAGT|GG|TGGTCGTAGTGCCTA|CGAA|GTCGCT|
1098	uvig_583259	27522	27469	|GTCCCC|A|TGGTCAA|GCC|T|CC|ACGT|GGC|GGGGAT|GG|ATAACCAA|CCGA|TTGACCA|
1099	uvig_584732	5540	5602	|GGCCCC|A|AGTGAAA|GCC|T|TC|CCGT|GGC|GGGGCT|GA|TAAGGCGGAAACGCTGA|CCGA|TTTCACA|
1100	uvig_586299	13820	13768	|GGTGCT|AA|AAACAAA|ACC|T|CC|TCGT|GGT|AGCACT|GG|GTAATG|CTAA|TTTGTTT|
1101	uvig_587352	24613	24669	|GGTGCTG|GCGGT|GGTTGCG|GTG|T|GC|GCGC|CGT|CGGCGTT|GT|TGGGG|CTGA|TGTAATG|
1102	uvig_589343	10905	10854	|GGTAGC|A|CACCTAT|GCG|T|TC|CCGT|CGC|GCTACT|GA|TTTAGA|CTAA|ATAGGTA|
1103	uvig_590133	8651	8705	|GAATAGC|AA|ATGAGAA|ACC|T|CC|ACGT|GGT|GCTATTC|GG|GTAACG|CTAA|TTCTCAT|
1104	uvig_591990	9615	9667	|GGAGTC|AA|GTTGGAA|ACC|T|CC|TCGT|GGT|GACTCT|GG|ATTCGA|CTAA|TTCCAAC|
1105	uvig_592463	72345	72283	|GTCACC|AT|GGTTTGA|GCC|T|CC|TCGT|GGC|GGTGAC|GG|GCAACGGTTATACCGG|CAAA|TCAAATA|
1106	uvig_592894	12721	12669	|GGTGGC|AA|TGCCTGT|ACG|T|CC|CCGT|CGT|GCCACT|GG|ACTAGA|CTAA|ACAGGTA|
1107	uvig_594509	158813	158760	|GGAGTAC|A|TAGACAA|GCC|T|CC|ACGT|GGC|GTACTCT|GG|GTAACT|CTAA|TTGTCTA|
1108	uvig_594648	67745	67693	|GCCGTCC|AA|GCAAACA|GCC|T|CC|ACGC|GGC|GGACGGT|GG|GCAA|CAGA|TGTTTCC|
1109	uvig_594806	53776	53721	|GAATAGC|GTA|AGTAGAA|ACC|T|CC|ACGT|GGT|GCTATTC|GG|GTAACG|CTAA|TTCTACT|
1110	uvig_595228	583	521	|GTTATC|A|ATGACTG|ACC|T|TC|TCGT|GGT|GATAAC|GG|AATAGTTAGCTACTATA|CAAA|CAGTCAA|
1111	uvig_595329	1742	1791	|GTCCCC|A|TGGTCAA|GCC|T|CC|ACGT|GGC|GGGGAT|GG|ATAA|CCAA|CTGATTG|
1112	uvig_595329	1742	1795	|GTCCCC|A|TGGTCAA|GCC|T|CC|ACGT|GGC|GGGGAT|GG|ATAACCAA|CTGA|TTGACCA|
1113	uvig_596263	58445	58497	|GGTTGT|A|TGTGTTT|ACC|T|CC|ACGT|GGT|GCAACT|GG|ACTAAGA|CTAA|AAACACA|
1114	refseq|NC_041940|27241__27588|Arthrobacter	26	83	|GATTGG|CCG|GGGTGG|CGG|T|CC|TCGGT|CTG|CTGGTC|GG|GGTGCTGGTGC|CCGA|CTTCCC|
1115	refseq|NC_009236|32861__33529|Burkholderia	495	553	|GGCTGC|G|TCGTCG|ATG|T|GC|TCGAC|CGT|GCGGTT|GC|CGGCTTCGTCGGTG|CCGA|CCACGA|
1116	refseq|NC_009234|complement(32333__32749)|Burkholderia	399	341	|GGCTGC|G|TCGTCG|ATG|T|GC|TCGAC|CGT|GCGGTT|GC|CGGCTTCGTCGGTG|CCGA|CCACGA|
1117	refseq|NC_007145|complement(33779__34513)|Burkholderia	253	195	|GGCTGC|G|TCGTCG|ATG|T|GC|TCGAC|CGT|GCGGTT|GC|CGGCTTCGTCGGTG|CCGA|CCACGA|
1118	refseq|NC_030240|complement(25078__25401)|Catopsilia	237	183	|GCCGTT|TTCCA|CGACAA|CGT|T|CC|ACGT|GCG|AACGGT|GG|TGTTTTG|CAAA|TTGTCC|
1119	refseq|NC_001653|complement(1__1682)|Hepatitis	781	836	|GGGTCGG|CATGGC|ATCTCC|ACC|T|CC|TCGC|GGT|CCGACCT|GG|GCATC|CGAA|GGAGGA|
1120	refseq|NC_001653|complement(1__1682)|Hepatitis	995	938	|GGCCGGC|AT|GGTCCCA|GCC|T|CC|TCGCT|GGC|GCCGGCT|GG|GCAACATT|CCGA|GGGGACC|
1121	refseq|NC_001973|26645__28663|Lymantria	783	732	|GGCGAG|CACG|CTCGCG|CCG|T|CC|ACGCT|CGG|CTTGTC|GG|GCAG|CAGA|GGCGAG|
1122	refseq|NC_028920|11727__12239|Mycobacterium	115	54	|GCTTCT|CGCGAGCCCAG|TCAGGC|AGG|T|CC|TCGCT|CTT|GGGAGC|GG|GGGCCGC|CGGA|GCCGGG|
1123	refseq|NC_052411|11418__11930|Mycobacterium	115	54	|GCTTCT|CGCGAGCCCAG|TCAGGC|AGG|T|CC|TCGCT|CTT|GGGAGC|GG|GGGCCGC|CGGA|GCCGGG|
1124	refseq|NC_052412|11309__11821|Mycobacterium	115	54	|GCTTCT|CGCGAGCCCAG|TCGGGC|AGG|T|CC|TCGCT|CTT|GGGAGC|GG|GGGCCGC|CGGA|GCCGGG|
1125	refseq|NC_023723|11404__11916|Mycobacterium	115	54	|GCTTCT|CGCGAGCCCAG|TCAGGC|AGG|T|CC|TCGCT|CTT|GGGAGC|GG|GGGCCGC|CGGA|GCCGGG|
1126	refseq|NC_052413|10982__11494|Mycobacterium	115	54	|GCTTCT|CGCGAGCCCAG|TCAGGC|AGG|T|CC|TCGCT|CTT|GGGAGC|GG|GGGCCGC|CGGA|GCCGGG|
1127	refseq|NC_023862|11858__12370|Mycobacterium	115	54	|GCTTCT|CGCGAGCCCAG|TCAGGC|AGG|T|CC|TCGCT|CTT|GGGAGC|GG|GGGCCGC|CGGA|GCCGGG|
1128	refseq|NC_026583|11326__11838|Mycobacterium	115	54	|GCTTCT|CGCGAGCCCAG|TCAGGC|AGG|T|CC|TCGCT|CTT|GGGAGC|GG|GGGCCGC|CGGA|GCCGGG|
1129	refseq|NC_052415|12039__12551|Mycobacterium	115	54	|GCTTCT|CGCGAGCCCAG|TCAGGC|AGG|T|CC|TCGCT|CTT|GGGAGC|GG|GGGCCGC|CGGA|GCTGGG|
1130	refseq|NC_052417|11032__11544|Mycobacterium	115	54	|GCTTCT|CGCGAGCCCAG|TCGGGC|AGG|T|CC|TCGCT|CTT|GGGAGC|GG|GGGCCGC|CGGA|GCCGGG|
1131	refseq|NC_052418|11096__11608|Mycobacterium	115	54	|GCTTCT|CGCGAGCCCAG|TCAGGC|AGG|T|CC|TCGCT|CTT|GGGAGC|GG|GAGCCGC|CGGA|GCCGGG|
1132	refseq|NC_028804|10920__11432|Mycobacterium	115	54	|GCTTCT|CGCGAGCCCAG|TCAGGC|AGG|T|CC|TCGCT|CTT|GGGAGC|GG|GGGCCGC|CGGA|GCCGGG|
1133	refseq|NC_052419|11704__12216|Mycobacterium	115	54	|GCTTCT|CGCGAGCCCAG|TCAGGC|AGG|T|CC|TCGCT|CTT|GGGAGC|GG|GGGCCGC|CGGA|GCCGGG|
1134	refseq|NC_052420|11711__12223|Mycobacterium	115	54	|GCTTCT|CGCGGGCCCAG|TCAGGC|AGG|T|CC|TCGCT|CTT|GGGAGC|GG|GGGCCGT|CGGA|GCCGGG|
1135	refseq|NC_052421|11270__11782|Mycobacterium	115	54	|GCTTCT|CGCGAGCCCAG|TCAGGC|AGG|T|CC|TCGCT|CTT|GGGAGC|GG|GGGCCGC|CGGA|GCCGGG|
1136	refseq|NC_052422|10644__11156|Mycobacterium	115	54	|GCTTCT|CGCGAGCCCAG|TCGGGC|AGG|T|CC|TCGCT|CTT|GGGAGC|GG|GGGCCGC|CGGA|GCCGGG|
1137	refseq|NC_052423|11176__11688|Mycobacterium	115	54	|GCTTCT|CGCGAGCCCAG|TCAGGC|AGG|T|CC|TCGCT|CTT|GGGAGC|GG|GGGCCGC|CGGA|GCCGGG|
1138	refseq|NC_052425|10819__11331|Mycobacterium	115	54	|GCTTCT|CGCGAGCCCAG|TCAGGC|AGG|T|CC|TCGCT|CTT|GGGAGC|GG|GGGCCGC|CGGA|GCCGGA|
1139	refseq|NC_021324|complement(41185__41697)|Mycobacterium	115	54	|GCTTCT|CGCGAGCCCAG|TCAGGC|AGG|T|CC|TCGCT|CTT|GGGAGC|GG|GGGCCGC|CGGA|GCCGGG|
1140	refseq|NC_052426|11289__11801|Mycobacterium	115	54	|GCTTCT|CGCGAGCCCAG|TCAGGC|AGG|T|CC|TCGCT|CTT|GGGAGC|GG|GGGCCGC|CGGA|GCCGGG|
1141	refseq|NC_052427|11232__11744|Mycobacterium	115	54	|GCTTCT|CGCGAGCCCAG|TCAGGC|AGG|T|CC|TCGCT|CTT|GGGAGC|GG|GGGCCGC|CGGA|GCCGGG|
1142	refseq|NC_052428|10518__11030|Mycobacterium	115	54	|GCTTCT|CGCGAGCCCAG|TCAGGC|AGG|T|CC|TCGCT|CTT|GGGAGC|GG|GGGCCGC|CGGA|GCCGGG|
1143	refseq|NC_011022|11768__12280|Mycobacterium	115	54	|GCTTCT|CGCGAGCCCAG|TCAGGC|AGG|T|CC|TCGCT|CTT|GGGAGC|GG|GGGCCGC|CGGA|GCCGGG|
1144	refseq|NC_023708|10963__11475|Mycobacterium	115	54	|GCTTCT|CGCGAGCCCAG|TCAGGC|AGG|T|CC|TCGCT|CTT|GGGAGC|GG|GGGCCGC|CGGA|GCCGGG|
1145	refseq|NC_052429|10710__11222|Mycobacterium	115	54	|GCTTCT|CGCGAGCCCAG|TCAGGC|AGG|T|CC|TCGCT|CTT|GGGAGC|GG|GGGCCGC|CGGA|GCCGGG|
1146	refseq|NC_029059|11568__12080|Mycobacterium	115	54	|GCTTCT|CGCGAGCCCAG|TCAGGC|AGG|T|CC|TCGCT|CTT|GGGAGC|GG|GGGCCGC|CGGA|GCCGGG|
1147	refseq|NC_052430|11383__11895|Mycobacterium	115	54	|GCTTCT|CGCGAGCCCAG|TCAGGC|AGG|T|CC|TCGCT|CTT|GGGAGC|GG|GGGCCGC|CGGA|GCCGGG|
1148	refseq|NC_052431|11800__12312|Mycobacterium	115	54	|GCTTCT|CGCGAGCCCAG|TCGGGC|AGG|T|CC|TCGCT|CTT|GGGAGC|GG|GGGCCGC|CGGA|GCCGGG|
1149	refseq|NC_031111|11271__11783|Mycobacterium	115	54	|GCTTCT|CGCGAGCCCAG|TCAGGC|AGG|T|CC|TCGCT|CTT|GGGAGC|GG|GGGCCGC|CGGA|GCCGGG|
1150	refseq|NC_022979|11833__12345|Mycobacterium	115	54	|GCTTCT|CGCGAGCCCAG|TCAGGC|AGG|T|CC|TCGCT|CTT|GGGAGC|GG|GGGCCGC|CGGA|GCCGGG|
1151	refseq|NC_022975|10675__11187|Mycobacterium	115	54	|GCTTCT|CGCGAGCCCAG|TCGGGC|AGG|T|CC|TCGCT|CTT|GGGAGC|GG|GGGCCGC|CGGA|GCCGGG|
1152	refseq|NC_052432|11371__11883|Mycobacterium	115	54	|GCTTCT|CGCGAGCCCAG|TCAGGC|AGG|T|CC|TCGCT|CTT|GGGAGC|GG|GGGCCGC|CGGA|GCCGGG|
1153	refseq|NC_052433|11096__11608|Mycobacterium	115	54	|GCTTCT|CGCGAGCCCAG|TCAGGC|AGG|T|CC|TCGCT|CTT|GGGAGC|GG|GGGCCGC|CGGA|GCCGGG|
1154	refseq|NC_052434|11244__11756|Mycobacterium	115	54	|GCTTCT|CGCGAGCCCAG|TCAGGC|AGG|T|CC|TCGCT|CTT|GGGAGC|GG|GGGCCGC|CGGA|GCCGGG|
1155	refseq|NC_052435|11412__11924|Mycobacterium	115	53	|GCTTCT|CGCGAGCCCA|GTCAGGC|AGG|T|CC|TCGCT|CTT|GGGAGC|GG|GGGCCGC|CGGA|GCCTGGG|
1156	refseq|NC_052436|10868__11380|Mycobacterium	115	54	|GCTTCT|CGCGAGCCCAG|TCGGGC|AGG|T|CC|TCGCT|CTT|GGGAGC|GG|GGGCCGC|CGGA|GCCGGG|
1157	refseq|NC_052437|11652__12164|Mycobacterium	115	54	|GCTTCT|CGCGAGCCCAG|TCGGGC|AGG|T|CC|TCGCT|CTT|GGGAGC|GG|GGGCCGC|CGGA|GCCGGG|
1158	refseq|NC_052438|10517__11029|Mycobacterium	115	54	|GCTTCT|CGCGAGCCCAG|TCGGGC|AGG|T|CC|TCGCT|CTT|GGGAGC|GG|GGGCCGC|CGGA|GCCGGG|
1159	refseq|NC_052439|11387__11899|Mycobacterium	115	54	|GCTTCT|CGCGAGCCCAG|TCAGGC|AGG|T|CC|TCGCT|CTT|GGGAGC|GG|GGGCCGC|CGGA|GCCGGG|
1160	refseq|NC_024143|10663__11175|Mycobacterium	115	54	|GCTTCT|CGCGAGCCCAG|TCAGGC|AGG|T|CC|TCGCT|CTT|GGGAGC|GG|GGGCCGC|CGGA|GCCGGG|
1161	refseq|NC_052441|10786__11298|Mycobacterium	115	54	|GCTTCT|CGCGAGCCCAG|TCGGGC|AGG|T|CC|TCGCT|CTT|GGGAGC|GG|GGGCCGC|CGGA|GCCGGG|
1162	refseq|NC_052470|10538__11050|Mycobacterium	115	54	|GCTTCT|CGCGAGCCCAG|TCAGGC|AGG|T|CC|TCGCT|CTT|GGGAGC|GG|GGGCCGC|CGGA|GCCGGG|
1163	refseq|NC_052442|11070__11582|Mycobacterium	115	54	|GCTTCT|CGCGAGCCCAG|TCAGGC|AGG|T|CC|TCGCT|CTT|GGGAGC|GG|GGGCCGC|CGGA|GCCGGG|
1164	refseq|NC_052443|10811__11323|Mycobacterium	115	54	|GCTTCT|CGCGAGCCCAG|TCGGGC|AGG|T|CC|TCGCT|CTT|GGGAGC|GG|GGGCCGC|CGGA|GCCGGG|
1165	refseq|NC_052444|11233__11745|Mycobacterium	115	54	|GCTTCT|CGCGAGCCCAG|TCAGGC|AGG|T|CC|TCGCT|CTT|GGGAGC|GG|GGGCCGC|CGGA|GCCGGG|
1166	refseq|NC_052445|10980__11492|Mycobacterium	115	54	|GCTTCT|CGCGAGCCCAG|TCAGGC|AGG|T|CC|TCGCT|CTT|GGGAGC|GG|GGGCCGC|CGGA|GCCGGG|
1167	refseq|NC_052447|10823__11335|Mycobacterium	115	54	|GCTTCT|CGCGAGCCCAG|TCAGGC|AGG|T|CC|TCGCT|CTT|GGGAGC|GG|GGGCCGC|CGGA|GCCGGG|
1168	refseq|NC_052448|11108__11620|Mycobacterium	115	54	|GCTTCT|CGCGAGCCCAG|TCAGGC|AGG|T|CC|TCGCT|CTT|GGGAGC|GG|GGGCCGC|CGGA|GCCGGG|
1169	refseq|NC_052449|10635__11147|Mycobacterium	115	54	|GCTTCT|CGCGAGCCCAG|TCAGGC|AGG|T|CC|TCGCT|CTT|GGGAGC|GG|GGGCCGC|CGGA|GCCGGG|
1170	refseq|NC_028928|11530__12042|Mycobacterium	115	54	|GCTTCT|CGCGAGCCCAG|TCAGGC|AGG|T|CC|TCGCT|CTT|GGGAGC|GG|GGGCCGC|CGGA|GCCGGG|
1171	refseq|NC_052450|12146__12658|Mycobacterium	115	54	|GCTTCT|CGCGAGCCCAG|TCAGGC|AGG|T|CC|TCGCT|CTT|GGGAGC|GG|GGGCCGC|CGGA|GCCGGG|
1172	refseq|NC_052451|11054__11566|Mycobacterium	115	54	|GCTTCT|CGCGAGCCCAG|TCGGGC|AGG|T|CC|TCGCT|CTT|GGGAGC|GG|GGGCCGC|CGGA|GCCGGG|
1173	refseq|NC_052452|11310__11822|Mycobacterium	115	54	|GCTTCT|CGCGAGCCCAG|TCAGGC|AGG|T|CC|TCGCT|CTT|GGGAGC|GG|GGGCCGC|CGGA|GCCGGG|
1174	refseq|NC_028680|11534__12046|Mycobacterium	115	54	|GCTTCT|CGCGAGCCCAG|TCAGGC|AGG|T|CC|TCGCT|CTT|GGGAGC|GG|GGGCCGC|CGGA|GCCGGG|
1175	refseq|NC_052453|10752__11264|Mycobacterium	115	54	|GCTTCT|CGCGAGCCCAG|TCGGGC|AGG|T|CC|TCGCT|CTT|GGGAGC|GG|GGGCCGC|CGGA|GCCGGG|
1176	refseq|NC_022329|11108__11620|Mycobacterium	115	54	|GCTTCT|CGCGAGCCCAG|TCAGGC|AGG|T|CC|TCGCT|CTT|GGGAGC|GG|GGGCCGC|CGGA|GCCGGG|
1177	refseq|NC_024368|11185__11697|Mycobacterium	115	54	|GCTTCT|CGCGAGCCCAG|TCAGGC|AGG|T|CC|TCGCT|CTT|GGGAGC|GG|GGGCCGC|CGGA|GCCGGG|
1178	refseq|NC_052454|11446__11958|Mycobacterium	115	54	|GCTTCT|CGCGAGCCCAG|TCAGGC|AGG|T|CC|TCGCT|CTT|GGGAGC|GG|GGGCCGC|CGGA|GCCGGG|
1179	refseq|NC_052455|11543__12055|Mycobacterium	115	54	|GCTTCT|CGCGAGCCCAG|TCAGGC|AGG|T|CC|TCGCT|CTT|GGGAGC|GG|GGGCCGC|CGGA|GCCGGG|
1180	refseq|NC_052456|11018__11530|Mycobacterium	115	54	|GCTTCT|CGCGAGCCCAG|TCAGGC|AGG|T|CC|TCGCT|CTT|GGGAGT|GG|GGGCCGC|CGGA|GCCGGG|
1181	refseq|NC_052457|11112__11624|Mycobacterium	115	54	|GCTTCT|CGCGAGCCCAG|TCAGGC|AGG|T|CC|TCGCT|CTT|GGGAGC|GG|GGGCCGC|CGGA|GCCGGG|
1182	refseq|NC_052458|11370__11882|Mycobacterium	115	54	|GCTTCT|CGCGAGCCCAG|TCAGGC|AGG|T|CC|TCGCT|CTT|GGGAGC|GG|GGGCCGC|CGGA|GCCGGG|
1183	refseq|NC_052460|11321__11833|Mycobacterium	115	54	|GCTTCT|CGCGAGCCCAG|TCAGGC|AGG|T|CC|TCGCT|CTT|GGGAGC|GG|GGGCCGC|CGGA|GCCGGG|
1184	refseq|NC_052461|11662__12174|Mycobacterium	115	54	|GCTTCT|CGCGAGCCCAG|TCAGGC|AGG|T|CC|TCGCT|CTT|GGGAGC|GG|GGGCCGC|CGGA|GCCGGG|
1185	refseq|NC_052462|11913__12425|Mycobacterium	115	54	|GCTTCT|CGCGAGCCCAG|TCAGGC|AGG|T|CC|TCGCT|CTT|GGGAGC|GG|GGGCCGC|CGGA|GCCGGG|
1186	refseq|NC_024136|11118__11630|Mycobacterium	115	54	|GCTTCT|CGCGAGCCCAG|TCAGGC|AGG|T|CC|TCGCT|CTT|GGGAGC|GG|GGGCCGC|CGGA|GCCGGG|
1187	refseq|NC_052464|11508__12020|Mycobacterium	115	54	|GCTTCT|CGCGAGCCCAG|TCAGGC|AGG|T|CC|TCGCT|CTT|GGGAGC|GG|GGGCCGC|CGGA|GCCGGG|
1188	refseq|NC_052465|10518__11030|Mycobacterium	115	54	|GCTTCT|CGCGAGCCCAG|TCAGGC|AGG|T|CC|TCGCT|CTT|GGGAGC|GG|GGGCCGC|CGGA|GCCGGG|
1189	refseq|NC_011267|11669__12181|Mycobacterium	115	54	|GCTTCT|CGCGAGCCCAG|TCAGGC|AGG|T|CC|TCGCT|CTT|GGGAGC|GG|GGGCCGC|CGGA|GCCGGG|
1190	refseq|NC_052466|11973__12485|Mycobacterium	115	54	|GCTTCT|CGCGAGCCCAG|TCGGGC|AGG|T|CC|TCGCT|CTT|GGGAGC|GG|GGGCCGC|CGGA|GCCGGG|
1191	refseq|NC_052467|11231__11743|Mycobacterium	115	54	|GCTTCT|CGCGAGCCCAG|TCAGGC|AGG|T|CC|TCGCT|CTT|GGGAGC|GG|GGGCCGC|CGGA|GCCGGG|
1192	refseq|NC_052468|10628__11140|Mycobacterium	115	54	|GCTTCT|CGCGAGCCCAG|TCAGGC|AGG|T|CC|TCGCT|CTT|GGGAGC|GG|GGGCCGC|CGGA|GCCGGG|
1193	refseq|NC_041985|10996__11508|Mycobacterium	115	54	|GCTTCT|CGCGAGCCCAG|TCAGGC|AGG|T|CC|TCGCT|CTT|GGGAGC|GG|GGGCCGC|CGGA|GCTGGG|
1194	refseq|NC_028784|11313__11825|Mycobacterium	115	54	|GCTTCT|CGCGAGCCCAG|TCAGGC|AGG|T|CC|TCGCT|CTT|GGGAGC|GG|GGGCCGC|CGGA|GCCGGG|
1195	refseq|NC_028828|12056__12568|Mycobacterium	115	54	|GCTTCT|CGCGAGCCCAG|TCAGGC|AGG|T|CC|TCGCT|CTT|GGGAGC|GG|GAGCCGC|CGGA|GCCGGG|
1196	refseq|NC_052469|11724__12236|Mycobacterium	115	54	|GCTTCT|CGCGAGCCCAG|TCGGGC|AGG|T|CC|TCGCT|CTT|GGGAGC|GG|GGGCCGC|CGGA|GCCGGG|
1197	refseq|NC_022062|11374__11886|Mycobacterium	115	54	|GCTTCT|CGCGAGCCCAG|TCAGGC|AGG|T|CC|TCGCT|CTT|GGGAGC|GG|GGGCCGC|CGGA|GCCGGG|
1198	refseq|NC_028941|10817__11329|Mycobacterium	115	54	|GCTTCT|CGCGAGCCCAG|TCAGGC|AGG|T|CC|TCGCT|CTT|GGGAGC|GG|GGGCCGC|CGGA|GCCGGG|
1199	refseq|NC_009877|10998__11510|Mycobacterium	115	54	|GCTTCT|CGCGAGCCCAG|TCAGGC|AGG|T|CC|TCGCT|CTT|GGGAGC|GG|GGGCCGC|CGGA|GCTGGG|
1200	refseq|NC_023695|11633__12145|Mycobacterium	115	54	|GCTTCT|CGCGAGCCCAG|TCAGGC|AGG|T|CC|TCGCT|CTT|GGGAGC|GG|GGGCCGC|CGGA|GCCGGA|
1201	refseq|NC_022070|11091__11603|Mycobacterium	115	54	|GCTTCT|CGCGAGCCCAG|TCAGGC|AGG|T|CC|TCGCT|CTT|GGGAGC|GG|GGGCCGC|CGGA|GCCGGG|
1202	refseq|NC_009878|12347__12859|Mycobacterium	115	54	|GCTTCT|CGCGAGCCCAG|TCAGGC|AGG|T|CC|TCGCT|CTT|GGGAGC|GG|GGGCCGC|CGGA|GCCGGG|
1203	refseq|NC_023687|10988__11500|Mycobacterium	115	54	|GCTTCT|CGCGAGCCCAG|TCAGGC|AGG|T|CC|TCGCT|CTT|GGGAGC|GG|GGGCCGC|CGGA|GCCGGG|
1204	refseq|NC_023704|11311__11823|Mycobacterium	115	54	|GCTTCT|CGCGAGCCCAG|TCAGGC|AGG|T|CC|TCGCT|CTT|GGGAGC|GG|GGGCCGC|CGGA|GCCGGG|
1205	refseq|NC_023726|11059__11571|Mycobacterium	115	54	|GCTTCT|CGCGAGCCCAG|TCAGGC|AGG|T|CC|TCGCT|CTT|GGGAGC|GG|GGGCCGC|CGGA|GCCGGG|
1206	refseq|NC_011020|10907__11419|Mycobacterium	115	54	|GCTTCT|CGCGAGCCCAG|TCAGGC|AGG|T|CC|TCGCT|CTT|GGGAGC|GG|GGGCCGC|CGGA|GCCGGG|
1207	refseq|NC_042326|10881__11393|Mycobacterium	115	54	|GCTTCT|CGCGAGCCCAG|TCAGGC|AGG|T|CC|TCGCT|CTT|GGGAGC|GG|GGGCCGC|CGGA|GCCGGG|
1208	refseq|NC_042321|10821__11333|Mycobacterium	115	54	|GCTTCT|CGCGAGCCCAG|TCAGGC|AGG|T|CC|TCGCT|CTT|GGGAGC|GG|GGGCCGC|CGGA|GCCGGG|
1209	refseq|NC_011021|11001__11513|Mycobacterium	115	54	|GCTTCT|CGCGAGCCCAG|TCAGGC|AGG|T|CC|TCGCT|CTT|GGGAGC|GG|GGGCCGC|CGGA|GCCGGG|
1210	refseq|NC_041853|10998__11510|Mycobacterium	115	54	|GCTTCT|CGCGAGCCCAG|TCGGGC|AGG|T|CC|TCGCT|CTT|GGGAGC|GG|GGGCCGC|CGGA|GCCGGG|
1211	refseq|NC_042329|10793__11305|Mycobacterium	115	54	|GCTTCT|CGCGAGCCCAG|TCAGGC|AGG|T|CC|TCGCT|CTT|GGGAGC|GG|GGGCCGC|CGGA|GCCGGG|
1212	refseq|NC_041852|11405__11917|Mycobacterium	115	54	|GCTTCT|CGCGAGCCCAG|TCAGGC|AGG|T|CC|TCGCT|CTT|GGGAGC|GG|GGGCCGC|CGGA|GCCGGG|
1213	refseq|NC_023720|11194__11706|Mycobacterium	115	54	|GCTTCT|CGCGAGCCCAG|TCAGGC|AGG|T|CC|TCGCT|CTT|GGGAGC|GG|GGGCCGC|CGGA|GCCGGG|
1214	aot2015-HCO70_SRR1761673_Peru_scaffold_1	112859	112805	|GAGATAC|AT|TAATCAA|ACC|T|CC|ACGT|GGT|GTATCTT|GG|GTAACG|CTAA|TTGATTA|
1215	aot2015-SM23_SRR1761705_Peru_trim_clean_trim_clean_scaffold_11	43836	43888	|GGTGCT|AA|AAACAAA|ACC|T|CC|TCGT|GGT|AGCACT|GG|GTAATG|CTAA|TTTGTTT|
1216	aot2015-SM40_SRR1761717_Peru_trim_clean_trim_clean_scaffold_9	142752	142806	|GAGATAC|AT|TAATCAA|ACC|T|CC|ACGT|GGT|GTATCTT|GG|GTAACG|CTAA|TTGATTA|
1217	baboon_AMB_010_scaffold_110857	23548	23493	|GAATAGC|GTA|AGTAGAA|ACC|T|CC|ACGT|GGT|GCTATTC|GG|GTAACG|CTAA|TTCTACT|
1218	Cattle_ERR2019366_scaffold_1317679	92345	92396	|GGATCC|A|AGAGAAA|GCC|T|CC|ACGT|GGC|GGATCT|GG|GTAAAG|CTAA|TTTCTTA|
1219	Cattle_ERR2019383_scaffold_1237313	120189	120136	|GAGAGC|GAT|GTCACTT|ACC|T|CC|TCGT|GGT|GCTCTT|GG|GTCGTG|CTAA|AAGTGAT|
1220	Cattle_ERR2019383_scaffold_1237313	119471	119420	|GGCACC|A|TCTTACA|GCC|T|CC|ACGC|GGC|GGTGCT|GG|GTAATG|CTAA|TGTAAGA|
1221	Cattle_ERR2019415_scaffold_672943	96111	96162	|GGACTC|A|AGAGAAA|GCC|T|CC|ACGT|GGC|GAGTCT|GG|GTAATG|CTAA|TTTCTCG|
1222	FM_L-1_scaffold_6	121200	121254	|GAGATAC|AT|AATACTA|ACC|T|CC|ACGT|GGT|GTATCTT|GG|GTAACG|CTAA|TAGTATT|
1223	GiantTortoise_AD_1_scaffold_344	36683	36734	|GGCTTC|A|GTATCAT|ACC|T|CC|TCGT|GGT|GAAGCT|GG|GTAATT|CTAA|ATGATAC|
1224	js4906-23-3_S14_scaffold_14	11848	11794	|GAATAGC|AA|ATGAGAA|ACC|T|CC|ACGT|GGT|GCTATTC|GG|GTAATG|CTAA|TTCTCAT|
1225	js4906-23-3_S14_scaffold_14	22764	22819	|GAATAGC|GTA|AGTAGAA|ACC|T|CC|ACGT|GGT|GCTATTC|GG|GTAACG|CTAA|TTCTACT|
1226	js4906-28-2_S33_scaffold_0	9909	9855	|GAATAGC|AA|ATGAGAA|ACC|T|CC|ACGT|GGT|GCTATTC|GG|GTAATG|CTAA|TTCTCAT|
1227	js4906-28-2_S33_scaffold_0	21938	21993	|GAATAGC|GTA|AGTAGAA|ACC|T|CC|ACGT|GGT|GCTATTC|GG|GTAATG|CTAA|TTCTGCT|
1228	JS_AP4_S146_scaffold_408865	40954	41008	|GGAGAAT|AT|TAACCAA|ACC|T|CC|TCGT|GGT|ATTCTCT|GG|GTAATG|CTAA|TTGGTTA|
1229	JS_AP4_S146_scaffold_408865	43070	43133	|GAGACAA|AT|ATCCAAA|ACC|T|CC|ACGT|GGT|TTGTCTT|GG|AAACGATTATTTCGG|CTAA|TTTGGAT|
1230	JS_AP4_S146_scaffold_408865	46055	46109	|GAGATAC|AT|AATACTA|ACC|T|CC|ACGT|GGT|GTATCTT|GG|GTAACG|CTAA|TAGTATT|
1231	JS_HE2_S138_scaffold_134539	60494	60438	|GTCTCTC|AAAA|ACTTACA|GCC|T|CC|ACGT|GGC|GAGAGAC|GG|GTAATG|CTAA|TGTAAGT|
1232	SRR1747018_scaffold_51	74383	74445	|GTTATC|A|ATGACTG|ACC|T|TC|TCGT|GGT|GATAAC|GG|AATAGTTAGCTACTATA|CAAA|CAGTCAA|
1233	SRR1747025_scaffold_4	75404	75350	|GAGATAC|GT|TAATCAA|ACC|T|CC|ACGT|GGT|GTATCTT|GG|GTAATG|CTAA|TTGATTA|
1234	SRR1747065_scaffold_11	169389	169337	|GGTGCT|AA|AAACAAA|ACC|T|CC|TCGT|GGT|AGCACT|GG|ATAATG|CTAA|TTTGTTT|
1235	term1_stool_scaffold_28	151213	151160	|GACTCAC|A|AGTAAGA|ACC|T|CC|ACGT|GGT|GTGAGTT|GG|ATAACG|CTAA|TCTTACT|
1236	MGV-GENOME-0377505	142832	142887	|GGTATC|AA|ATGGTCT|GCC|T|TC|TCGT|GGC|GATACT|GA|CTGAAATAA|CGAA|AGGCCTT|
1237	MGV-GENOME-0377605	45894	45946	|GCCGTCC|AA|GCAAACA|GCC|T|CC|ACGC|GGC|GGACGGT|GG|GCAA|CAGA|TGTTTCC|
1238	MGV-GENOME-0377606	38606	38659	|GGCTAC|AT|ATTAGAA|ACC|T|CC|ACGT|GGT|GTAGCT|GG|ATTTAAA|CTAA|TTCTAAT|
1239	MGV-GENOME-0377618	74121	74172	|GCCCTC|A|TGGTCAA|GCC|T|CC|ACGT|GGC|GAGGGT|GG|GTAGCT|CTAA|TTGACCA|
1240	MGV-GENOME-0377694	136443	136390	|GGCTAC|AT|ATTAGAA|ACC|T|CC|ACGT|GGT|GTAGCT|GG|ATTTAAA|CTAA|TTCTAAT|
1241	MGV-GENOME-0377721	13145	13092	|GGCTAC|AT|ATTAGAA|ACC|T|CC|ACGT|GGT|GTAGCT|GG|ATTTAAA|CTAA|TTCTAAT|
1242	MGV-GENOME-0377747	156590	156643	|GGCTAC|AT|ATTAGAA|ACC|T|CC|ACGT|GGT|GTAGCT|GG|ATTTAAA|CTAA|TTCTAAT|
1243	MGV-GENOME-0377819	167680	167735	|GAATAGC|GTA|AGTAGAA|ACC|T|CC|ACGT|GGT|GCTATTC|GG|ATAACG|CTAA|TTCTACT|
1244	MGV-GENOME-0377823	171033	170978	|GAATAGC|GTA|AGTAGAA|ACC|T|CC|ACGT|GGT|GCTATTC|GG|ATAACG|CTAA|TTCTACT|
1245	MGV-GENOME-0377824	4651	4596	|GAATAGC|GTA|AGTAGAA|ACC|T|CC|ACGT|GGT|GCTATTC|GG|ATAACG|CTAA|TTCTACT|
1246	MGV-GENOME-0377827	4601	4546	|GAATAGC|GTA|AGTAGAA|ACC|T|CC|ACGT|GGT|GCTATTC|GG|ATAACG|CTAA|TTCTACT|
1247	MGV-GENOME-0377862	4702	4647	|GAATAGC|GTA|AGTAGAA|ACC|T|CC|ACGT|GGT|GCTATTC|GG|ATAACG|CTAA|TTCTACT|
1248	MGV-GENOME-0377149	140868	140814	|GTCTTTC|AT|GGTATAA|GCC|T|CC|ACGC|GGC|GAAAGAT|GG|GTAATG|CTAA|TTATATC|
1249	MGV-GENOME-0377208	86644	86592	|GGTGGC|AG|CGCCTGT|ACG|T|CC|CCGT|CGT|GCCACT|GG|ACTAGA|CTAA|ACAGGTA|
1250	MGV-GENOME-0376657	155616	155667	|GGTAGC|A|CACCTAT|GCG|T|TC|CCGT|CGC|GCTACT|GA|TTTAGA|CTAA|ATAGGTA|
1251	MGV-GENOME-0376663	1628	1577	|GGTAGC|A|CACCTAT|GCG|T|TC|CCGT|CGC|GCTACT|GA|TTTAGA|CTAA|ATAGGTA|
1252	MGV-GENOME-0376664	136655	136604	|GGTAGC|A|CACCTAT|GCG|T|TC|CCGT|CGC|GCTACT|GA|TTTAGA|CTAA|ATAGGTA|
1253	MGV-GENOME-0376665	1564	1513	|GGTAGC|A|CACCTAT|GCG|T|TC|CCGT|CGC|GCTACT|GA|TTTAGA|CTAA|ATAGGTA|
1254	MGV-GENOME-0376670	43048	43100	|GGTGGC|AG|CGCCTGT|ACG|T|CC|CCGT|CGT|GCCACT|GG|ACTAGA|CTAA|ACAGGTA|
1255	MGV-GENOME-0376708	46007	45955	|GGTGGC|AA|TGTCCAT|ACG|T|TC|ACGC|CGT|GCCACT|GA|TCTCGA|CTAA|ATGGACA|
1256	MGV-GENOME-0376721	59000	58949	|GGTTGC|AT|ACTCTT|GCG|T|CC|TCGT|CGC|GCAACC|GG|ACTCAGA|CTAA|AAGAGC|
1257	MGV-GENOME-0376725	33259	33311	|GGTTGC|A|AGCTATT|GCG|T|CC|CCGT|CGC|GCAACT|GG|ACTCAGA|CTAA|AATAGCG|
1258	MGV-GENOME-0376728	59655	59707	|GGTGGT|AA|TGTCCAT|ACG|T|TC|ACGC|CGT|GCCACT|GA|TCTAGA|CTAA|ATGGACA|
1259	MGV-GENOME-0376774	109282	109334	|GGTGGT|AA|CGCCTGT|ACG|T|CC|CCGT|CGT|GCCACC|GG|ACTAGA|CTAA|ACAGGTA|
1260	MGV-GENOME-0376775	156748	156800	|GGTGGC|AA|TGTCCAT|ACG|T|TC|ACGC|CGT|GCTACT|GA|TCTTGA|CTAA|ATGGACA|
1261	MGV-GENOME-0376787	1629	1578	|GGTTGC|AT|ACTCTT|GCG|T|CC|TCGT|CGC|GCAACC|GG|ACTCAGA|CTAA|AAGAGC|
1262	MGV-GENOME-0376796	58692	58744	|GGTGGC|AG|TGTCCAT|ACG|T|TC|GCGC|CGT|GCCACT|GA|TTTCGA|CTAA|ATGGACA|
1263	MGV-GENOME-0376826	94808	94756	|GGTTGC|A|TGCTATT|GCG|T|CC|CCGT|CGC|GCAACT|GG|ACTCAGA|CTAA|AATAGCG|
1264	MGV-GENOME-0376848	61654	61706	|GGTTGC|A|TACTCTT|GCG|T|CC|TCGT|CGC|GCAACC|GG|ACTCAGA|CTAA|AAGAGAA|
1265	MGV-GENOME-0376851	61284	61232	|GGTTGC|A|TGCTATT|GCG|T|CC|CCGT|CGC|GCAACT|GG|ACTCAGA|CTAA|AATAGCG|
1266	MGV-GENOME-0376853	112364	112416	|GGTGGC|AG|TGTCCAT|ACG|T|TC|GCGC|CGT|GCCACT|GA|TTTCGA|CTAA|ATGGACA|
1267	MGV-GENOME-0376854	150454	150506	|GGTGGC|AA|TGTCCAT|ACG|T|TC|ACGC|CGT|GCTACT|GA|TTTTGA|CTAA|ATGGACA|
1268	MGV-GENOME-0376895	62410	62461	|GGTAGC|A|CACCTAT|GCG|T|TC|CCGT|CGC|GCTACT|GA|TTTAGA|CTAA|ATAGGTA|
1269	MGV-GENOME-0376922	59099	59151	|GGTGGC|AA|TATCTGT|ACG|T|TC|ACGC|CGT|GTCACT|GA|CTTAGA|CTAA|ACAGATA|
1270	MGV-GENOME-0376994	14302	14250	|GGTTGC|A|AGCTATT|GCG|T|CC|CCGT|CGC|GCAACT|GG|ACTCAGA|CTAA|AATAGCG|
1271	MGV-GENOME-0377031	53171	53222	|GGTAGC|A|CACCTAT|GCG|T|TC|CCGT|CGC|GCTACT|GA|TTTAGA|CTAA|ATAGGTA|
1272	MGV-GENOME-4421849	32750	32688	|GGCCCC|A|AGTGAAA|GCC|T|TC|CCGT|GGC|GGGGCT|GA|TAAGGCGGAAACGCTGA|CCGA|TTTCACG|
1273	MGV-GENOME-4422386	8625	8687	|GGCCCC|A|AGTGAAA|GCC|T|TC|CCGT|GGC|GGGGCT|GA|TAAGGCGGCAACGCTGA|CCGA|TTTCACA|
1274	MGV-GENOME-4422869	8642	8580	|GGCCCC|A|AGTGAAA|GCC|T|TC|CCGT|GGC|GGGGCT|GA|TAAGGCGGAAACGCTGA|CCGA|TTTCACA|
1275	MGV-GENOME-0379828	40534	40586	|GCCGTCC|AA|GCAAACA|GCC|T|CC|ACGC|GGC|GGACGGT|GG|GCAA|CAGA|TGTTTCC|
1276	MGV-GENOME-0379830	202004	201952	|GCCGTCC|AA|GCAAACA|GCC|T|CC|ACGC|GGC|GGACGGT|GG|GCAA|CAGA|TGTTTCC|
1277	MGV-GENOME-0379840	176198	176250	|GCCGTCC|AA|GCAAACA|GCC|T|CC|ACGC|GGC|GGACGGC|GG|ACAA|CAGA|TGTTTCC|
1278	MGV-GENOME-0379897	182641	182589	|GCCGTCC|AA|GCAAACA|GCC|T|CC|ACGC|GGC|GGACGGT|GG|GCAA|CAGA|TGTTTCC|
1279	MGV-GENOME-0368434	85561	85507	|GGAACAT|AA|AAGTAGA|ACC|T|CC|ACGC|GGT|ATGTTCT|GG|GTAATG|CTAA|TCTACTT|
1280	MGV-GENOME-0368853	5002	5056	|GGAACAT|AA|AAGTAGA|ACC|T|CC|ACGC|GGT|ATGTTCT|GG|GTAATG|CTAA|TCTACTT|
1281	MGV-GENOME-0367883	10384	10438	|GGAACAT|AA|AAGTAGA|ACC|T|CC|ACGC|GGT|ATGTTCT|GG|GTAATG|CTAA|TCTACTT|
1282	MGV-GENOME-0368162	75214	75268	|GGAACAT|AA|AAGTAGA|ACC|T|CC|ACGC|GGT|ATGTTCT|GG|GTAATG|CTAA|TCTACTT|
1283	MGV-GENOME-0368198	101244	101298	|GGAACAT|AA|AAGTAGA|ACC|T|CC|ACGC|GGT|ATGTTCT|GG|GTAATG|CTAA|TCTACTT|
1284	MGV-GENOME-0367488	80638	80692	|GACTTAC|AT|AGAAAGA|ACC|T|CC|ACGT|GGT|GTAAGTT|GG|GTAATG|CTAA|TCTTTCT|
1285	MGV-GENOME-0379054	43684	43738	|GATTCAC|AT|AGTAAGA|ACC|T|CC|ACGC|GGT|GTGAATC|GG|GTAATG|CTAA|TCTTACT|
1286	MGV-GENOME-0379054	50619	50673	|GAAACAC|AA|GATTGAA|ACC|T|CC|ACGT|GGT|GTGTTTT|GG|GTAAAG|CTAA|TTCAATC|
1287	MGV-GENOME-0379062	123254	123200	|GAAACAC|AA|GATTGAA|ACC|T|CC|ACGT|GGT|GTGTTTT|GG|GTAAAG|CTAA|TTCAATC|
1288	MGV-GENOME-0379062	135338	135285	|GACTCAC|A|AGTAAGA|ACC|T|CC|ACGT|GGT|GTGAGTT|GG|ATAACG|CTAA|TCTTACT|
1289	MGV-GENOME-0379063	41927	41979	|GCCGTCC|AA|GTAAACA|GCC|T|CC|ACGC|GGC|GGACGGT|GG|ACAA|CAGA|TGTTTCC|
1290	MGV-GENOME-0379075	89	36	|GACTCAC|A|AGTAAGA|ACC|T|CC|ACGT|GGT|GTGAGTT|GG|ATAACG|CTAA|TCTTACT|
1291	MGV-GENOME-0379075	176636	176582	|GAAACAC|AA|GATTGAA|ACC|T|CC|ACGT|GGT|GTGTTTT|GG|GTAAAG|CTAA|TTCAATC|
1292	MGV-GENOME-0379111	103885	103831	|GAGATAC|AT|TAATCAA|ACC|T|CC|ACGT|GGT|GTATCTT|GG|GTAACG|CTAA|TTGATTA|
1293	MGV-GENOME-0379112	53892	53946	|GAAGCAC|AA|GATTGAA|ACC|T|CC|ACGT|GGT|GTGTTTT|GG|GTAAAG|CTAA|TTCAATC|
1294	MGV-GENOME-0379116	22443	22497	|GAAACAC|AA|GATTGAA|ACC|T|CC|ACGT|GGT|GTGTTTT|GG|GTAAAG|CTAA|TTCAATC|
1295	MGV-GENOME-0379121	45448	45394	|GAAACAC|AA|GATTGAA|ACC|T|CC|ACGT|GGT|GTGTTTT|GG|GTAAAG|CTAA|TTCAATC|
1296	MGV-GENOME-0379139	54436	54488	|GGTGCT|AA|AAACAAA|ACC|T|CC|TCGC|GGT|AGCACT|GG|GTAATG|CTAA|TTTGTTT|
1297	MGV-GENOME-0379153	161292	161346	|GAATAGC|AA|ATGAGAA|ACC|T|CC|ACGT|GGT|GCTATTC|GG|GTAATG|CTAA|TTCTCAT|
1298	MGV-GENOME-0379164	183147	183095	|GGTGCT|AA|AAACAAA|ACC|T|CC|TCGT|GGT|AGCACT|GG|GTAATG|CTAA|TTTGTTT|
1299	MGV-GENOME-0379169	180264	180316	|GGTGCT|AA|AAACAAA|ACC|T|CC|TCGT|GGT|AGCACT|GG|GTAATG|CTAA|TTTGTTT|
1300	MGV-GENOME-0379182	151555	151503	|GGTGCT|AA|AAACAAA|ACC|T|CC|TCGC|GGT|AGCACT|GG|GTAATG|CTAA|TTTGTTT|
1301	MGV-GENOME-0379192	7065	7119	|GAAACAC|AA|GATTGAA|ACC|T|CC|ACGT|GGT|GTGTTTT|GG|GTAAAG|CTAA|TTCAATC|
1302	MGV-GENOME-0379194	153857	153804	|GACTCAC|A|AGTAAGA|ACC|T|CC|ACGT|GGT|GTGAGTT|GG|ATAACG|CTAA|TCTTACT|
1303	MGV-GENOME-0379202	88281	88335	|GGAACTA|AA|GTAGTAA|ACC|T|CC|ACGT|GGT|TAGTTCT|GG|GTAACG|CAAA|TTACTAC|
1304	MGV-GENOME-0379203	14985	15050	|GTCCTTG|CAA|CTCAGAT|ACT|T|GC|ACGT|AGT|TAAGGAC|GC|ATATGCGAAAGCATAT|CAGA|GTCTGAG|
1305	MGV-GENOME-0379207	129382	129328	|GAAACAC|AA|GATTGAA|ACC|T|CC|ACGT|GGT|GTGTTTT|GG|GTAAAG|CTAA|TTCAATC|
1306	MGV-GENOME-0379207	141420	141367	|GACTCAC|A|AGTAAGA|ACC|T|CC|ACGT|GGT|GTGAGTT|GG|ATAACG|CTAA|TCTTACT|
1307	MGV-GENOME-0379213	154365	154419	|GGAACTA|AA|GTAGTAA|ACC|T|CC|ACGT|GGT|TAGTTCT|GG|GTAACG|CAAA|TTACTAC|
1308	MGV-GENOME-0379227	8538	8590	|GGTGCT|AA|AAACAAA|ACC|T|CC|TCGT|GGT|AGCACT|GG|GTAATG|CTAA|TTTGTTT|
1309	MGV-GENOME-0379235	163086	163140	|GGAACTA|AA|GTAGTAA|ACC|T|CC|ACGT|GGT|TAGTTCT|GG|GTAACG|CAAA|TTACTAC|
1310	MGV-GENOME-0379256	112199	112147	|GGTGCT|AA|AAACAAA|ACC|T|CC|TCGC|GGT|AGCACT|GG|GTAATG|CTAA|TTTGTTT|
1311	MGV-GENOME-0379260	154394	154342	|GGTGCT|AA|AAACAAA|ACC|T|CC|TCGC|GGT|AGCACT|GG|GTAATG|CTAA|TTTGTTT|
1312	MGV-GENOME-0379262	67626	67574	|GGTGCT|AA|AAACAAA|ACC|T|CC|TCGT|GGT|AGCACT|GG|GTAATG|CTAA|TTTGTTT|
1313	MGV-GENOME-0379264	21208	21260	|GGTGCT|AA|AAACAAA|ACC|T|CC|TCGT|GGT|AGCACT|GG|GTAATG|CTAA|TTTGTTT|
1314	MGV-GENOME-0379282	34726	34778	|GGTGCT|AA|AAACAAA|ACC|T|CC|TCGC|GGT|AGCACT|GG|GTAATG|CTAA|TTTGTTT|
1315	MGV-GENOME-0379323	77569	77517	|GGTGCT|AA|AAACAAA|ACC|T|CC|TCGC|GGT|AGCACT|GG|GTAATG|CTAA|TTTGTTT|
1316	MGV-GENOME-0299495	35352	35414	|GGCCCC|A|AGTGAAA|GCC|T|TC|CCGT|GGC|GGGGCT|GA|TAAGGCGGCAACGCTGA|CCGA|TTTCACA|
1317	MGV-GENOME-0372971	107100	107155	|GGAACTC|AA|GTGCAAA|GCC|T|CC|ACGC|GGC|GAGTTCT|GG|ACTTAGG|CAAA|TTTGCAC|
1318	MGV-GENOME-0373115	85893	85947	|GCCCGC|AA|CAGTCCA|ACC|T|CC|ACGC|GGT|GCGGGT|GG|ATAACCAA|CCAA|TGGACTA|
1319	MGV-GENOME-4435881	132408	132355	|GGAACTA|A|GTAGTAA|ACC|T|CC|ACGT|GGT|TAGTTCT|GG|GTAACG|CAAA|TTACTAC|
1320	MGV-GENOME-4435910	50734	50680	|GAAACAC|AA|GATTGAA|ACC|T|CC|ACGT|GGT|GTGTTTT|GG|GTAAAG|CTAA|TTCAATC|
1321	MGV-GENOME-4435924	156094	156149	|GAATAGC|AAT|AGTAGAA|ACC|T|CC|ACGT|GGT|GCTATTC|GG|GTAATG|CTAA|TTCTACT|
1322	MGV-GENOME-4435247	127695	127746	|GGCATC|AG|GAGAGAA|GCC|T|GC|TCGT|GGC|GATGCT|GC|TTTTA|CTGA|TTCTCTC|
1323	MGV-GENOME-4435252	1684	1633	|GGCATC|AG|GAGAGAA|GCC|T|GC|TCGT|GGC|GATGCT|GC|TTTTA|CTGA|TTCTCTC|
1324	MGV-GENOME-4435499	95853	95801	|GGTGGC|AG|CGCCTGT|ACG|T|CC|CCGT|CGT|GCCACT|GG|ACTAGA|CTAA|ACAGGTA|
1325	MGV-GENOME-0376209	59821	59873	|GGTGGC|AG|CGCCTGT|ACG|T|CC|CCGT|CGT|GCCACT|GG|ACTAGA|CTAA|ACAGGTA|
1326	MGV-GENOME-0376219	15274	15325	|GGTAGC|A|CACCTAT|GCG|T|TC|CCGT|CGC|GCTACT|GA|TTTAGA|CTAA|ATAGGTA|
1327	MGV-GENOME-0376225	59576	59526	|GGTGGC|A|AACCTAT|ACG|T|CC|TCGT|CGT|GCCACT|GG|TATCG|CTAA|ATAGGTG|
1328	MGV-GENOME-0376227	91105	91053	|GGTGGT|AA|TGTCCAT|ACG|T|TC|ACGC|CGT|GCCACT|GA|TCTAGA|CTAA|ATGGACA|
1329	MGV-GENOME-0376244	903	955	|GGTGGT|AA|CGCCTGT|ACG|T|CC|CCGT|CGT|GCCACT|GG|ACTAGA|CTAA|ACAGGTA|
1330	MGV-GENOME-0376246	96607	96556	|GGTAGC|A|CACCTAT|GCG|T|TC|CCGT|CGC|GCTACT|GA|TTTAGA|CTAA|ATAGGTA|
1331	MGV-GENOME-0376256	63374	63424	|GGTGGC|A|AACCTAT|ACG|T|CC|TCGT|CGT|GCCACT|GG|TATCG|CTAA|ATAGGTG|
1332	MGV-GENOME-0376274	19351	19402	|GGTAGC|A|CACCTAT|GCG|T|TC|CCGT|CGC|GCTACT|GA|TTTAGA|CTAA|ATAGGTA|
1333	MGV-GENOME-0376281	152214	152266	|GGTGGC|AG|CACCTGT|ACG|T|CC|CCGT|CGT|GCCACT|GG|ACCAGA|CTAA|ACAGGTA|
1334	MGV-GENOME-0376299	1573	1521	|GGTTGC|A|TGCTATT|GCG|T|CC|CCGT|CGC|GCAACT|GG|ACTCAGA|CTAA|AATAGCG|
1335	MGV-GENOME-0376300	143384	143436	|GGTGGC|AA|CGCCTGT|ACG|T|CC|CCGT|CGT|GCCACT|GG|ATTAGA|CTAA|ACAGGTA|
1336	MGV-GENOME-0376316	1624	1572	|GGTGGC|AA|CGCCTGT|ACG|T|CC|CCGT|CGT|GCCACT|GG|ACTAGA|CTAA|ACGGGCA|
1337	MGV-GENOME-0376347	10541	10489	|GGTTGC|A|CGTGTTT|ACC|T|CC|TCGT|GGT|GCAACT|GG|ACTAAGA|CTAA|AAACACA|
1338	MGV-GENOME-0376350	152735	152786	|GGTAGC|A|CACCTAT|GCG|T|TC|CCGT|CGC|GCTACT|GA|TTTAGA|CTAA|ATAGGTA|
1339	MGV-GENOME-0376358	58907	58959	|GGTTGC|A|TGCTATT|GCG|T|CC|CCGT|CGC|GCAACT|GG|ACTCAGA|CTAA|AATAGCG|
1340	MGV-GENOME-0376369	82131	82080	|GGTAGC|A|CACCTAT|GCG|T|TC|CCGT|CGC|GCTACT|GA|TTTAGA|CTAA|ATAGGTA|
1341	MGV-GENOME-0376376	83839	83787	|GGTTGC|A|TGCTATT|GCG|T|CC|CCGT|CGC|GCAACT|GG|ACTCAGA|CTAA|AATAGCG|
1342	MGV-GENOME-0376377	152947	152999	|GGTTGC|A|TATGTTT|GCC|T|CC|TCGT|GGC|GCAACC|GG|ACTAAGA|CTAA|AAACACA|
1343	MGV-GENOME-0376387	124463	124515	|GGTGGT|AA|TGTCCAT|ACG|T|TC|ACGC|CGT|GCCACT|GA|TCTAGA|CTAA|ATGGACA|
1344	MGV-GENOME-0376390	94966	94914	|GGTGGT|AA|TGTCCAT|ACG|T|TC|ACGC|CGT|GCCACT|GA|TCTAGA|CTAA|ATGGACA|
1345	MGV-GENOME-0376391	60109	60161	|GGTGGT|AA|TGTCCAT|ACG|T|TC|ACGC|CGT|GCCACT|GA|TCTAGA|CTAA|ATGGACA|
1346	MGV-GENOME-0376392	1621	1570	|GGTAGC|A|CACCTAT|GCG|T|TC|CCGT|CGC|GCTACT|GA|TTTAGA|CTAA|ATAGGTA|
1347	MGV-GENOME-0376396	978	1029	|GGTAGC|A|CACCTAT|GCG|T|TC|CCGT|CGC|GCTACT|GA|TTTAGA|CTAA|ATAGGTA|
1348	MGV-GENOME-0376401	87309	87258	|GGTAGC|A|TACCTAT|GCG|T|TC|TCGT|CGC|GCTACT|GA|TTTAGA|CTAA|ATAGGTA|
1349	MGV-GENOME-0376403	18607	18658	|GGTAGC|A|CACCTAT|GCG|T|TC|CCGT|CGC|GCTACT|GA|TTTAGA|CTAA|ATAGGTA|
1350	MGV-GENOME-0376409	67744	67795	|GGTAGC|A|TACCTAT|GCG|T|TC|TCGT|CGC|GCTACT|GA|TTTAGA|CTAA|ATAGGTA|
1351	MGV-GENOME-0376428	1632	1580	|GGTGGC|AG|CGCCTGT|ACG|T|CC|CCGT|CGT|GCCACT|GG|ACTAGA|CTAA|ACAGGTA|
1352	MGV-GENOME-0376432	146787	146838	|GGTAGC|A|TACCTAT|GCG|T|TC|TCGT|CGC|GCTACT|GA|TTTAGA|CTAA|ATAGGTA|
1353	MGV-GENOME-0376439	147776	147828	|GGTTGC|A|AGCTATT|GCG|T|CC|CCGT|CGC|GCAACT|GG|AATCAGA|CTAA|AATAGCG|
1354	MGV-GENOME-0376440	8145	8094	|GGTAGC|A|CACCTAT|GCG|T|TC|CCGT|CGC|GCTACT|GA|TTTAGA|CTAA|ATAGGTA|
1355	MGV-GENOME-0376442	44939	44885	|GATTCAC|AA|GTGTATA|GCC|T|CC|ACGT|GGC|GTGAATT|GG|GTAAAG|CGAA|TATACAC|
1356	MGV-GENOME-0376443	147021	147072	|GGTAGC|A|CACCTAT|GCG|T|TC|CCGT|CGC|GCTACT|GA|TTTAGA|CTAA|ATAGGTA|
1357	MGV-GENOME-0376459	94743	94691	|GGTTGC|A|TGCTATT|GCG|T|CC|CCGT|CGC|GCAACT|GG|ACTAAGA|CTAA|AATAGCG|
1358	MGV-GENOME-0376460	96264	96212	|GGTTGC|A|TGCTATT|GCG|T|CC|CCGT|CGC|GCGACT|GG|ACTCAGA|CTAA|AATAGCG|
1359	MGV-GENOME-0376462	47199	47147	|GGTTGC|A|AGCTATT|GCG|T|CC|CCGT|CGC|GCAACT|GG|ACTCAGA|CTAA|AATAGCG|
1360	MGV-GENOME-0376477	1001	1053	|GGTGGC|AA|TGTCCAT|ACG|T|TC|ACGC|CGT|GCCACT|GA|TCTAGA|CTAA|ATGGATA|
1361	MGV-GENOME-0376480	32628	32680	|GGTGGC|GA|TATCTGT|ACG|T|TC|ACGC|CGT|GCCACT|GA|TTTAGA|CTAA|ACAGATA|
1362	MGV-GENOME-0376481	64740	64791	|GGTTGC|AT|ACTCTT|GCG|T|CC|TCGT|CGC|GCAACC|GG|ACTCAGA|CTAA|AAGAGC|
1363	MGV-GENOME-0376482	1638	1586	|GGTTGC|A|TACTCTT|GCG|T|TC|TCGT|CGC|GCAACC|GG|ACTCAGA|CTAA|AAGAGCA|
1364	MGV-GENOME-0376485	95017	94966	|GGTGGC|AA|AACCTAT|ACG|T|CC|TCGT|CGT|GTCACT|GG|TATCG|CTAA|ATAGGTG|
1365	MGV-GENOME-0376496	85742	85690	|GGTAGC|AA|TGTCCAT|ACG|T|TC|ACGC|CGT|GCTACT|GA|TTTTGA|CTAA|ATGGATA|
1366	MGV-GENOME-0376512	58799	58850	|GGTAGC|A|CACCTAT|GCG|T|TC|TCGT|CGC|GCTACT|GA|TTTAGA|CTAA|ATAGGTA|
1367	MGV-GENOME-0376516	1715	1663	|GGTGGC|AA|TGTCCAT|ACG|T|TC|ACGC|CGT|GCTACT|GA|TCTTGA|CTAA|ATGGACA|
1368	MGV-GENOME-0376538	97642	97694	|GGTTGC|A|TGCTATT|GCG|T|CC|CCGT|CGC|GCAACT|GG|ACTAAGA|CTAA|AATAGCG|
1369	MGV-GENOME-0376541	2724	2789	|GTCCTTG|CAA|CTCAGAT|ACT|T|GC|ACGT|AGT|TAAGGAC|GC|ATATGCGAAAGCATAT|CAGA|GTCTGAG|
1370	MGV-GENOME-0376556	104484	104536	|GGTTGC|A|TGCTATT|GCG|T|CC|CCGT|CGC|GCAACT|GG|ACTCAGA|CTAA|AATAGCG|
1371	MGV-GENOME-0376573	155395	155446	|GGTAGC|A|CACCTAT|GCG|T|TC|CCGT|CGC|GCTACT|GA|TTTAGA|CTAA|ATAGGTA|
1372	MGV-GENOME-0376578	17664	17716	|GGTGGT|AA|TGTCCAT|ACG|T|TC|ACGC|CGT|GCCACT|GA|TCTAGA|CTAA|ATGGACA|
1373	MGV-GENOME-0376579	15134	15185	|GGTTGC|AT|ACTCTT|GCG|T|CC|TCGT|CGC|GCAACC|GG|ACTCAGA|CTAA|AAGAGC|
1374	MGV-GENOME-0376593	98276	98224	|GGTGGC|AA|TGTCCAT|ACG|T|TC|ACGC|CGT|GCCACT|GA|TCTTGA|CTAA|ATGGACA|
1375	MGV-GENOME-0376599	106706	106655	|GGTAGC|A|CACCTAT|GCG|T|TC|CCGT|CGC|GCTACT|GA|TTTAGA|CTAA|ATAGGTA|
1376	MGV-GENOME-0376601	13618	13670	|GGTGGT|AA|TGTCCAT|ACG|T|TC|ACGC|CGT|GCCACT|GA|TCTAGA|CTAA|ATGGACA|
1377	MGV-GENOME-0376603	109674	109726	|GGTTGC|A|TGCTATT|GCG|T|CC|CCGT|CGC|GCAACT|GG|ACTCAGA|CTAA|AATAGCG|
1378	MGV-GENOME-0376616	58017	58069	|GGTGGC|AA|TGTCCAT|ACG|T|TC|ACGC|CGT|GCCACT|GA|TCTAGA|CTAA|ATGGACA|
1379	MGV-GENOME-0376629	38578	38527	|GGTAGC|A|CACCTAT|GCG|T|TC|CCGT|CGC|GCTACT|GA|TTTAGA|CTAA|ATAGGTA|
1380	MGV-GENOME-0376632	21988	22039	|GGTAGC|A|CACCTAT|GCG|T|TC|CCGT|CGC|GCTACT|GA|TTTAGA|CTAA|ATAGGTA|
1381	MGV-GENOME-0376637	59981	60033	|GGTTGC|A|TGCTATT|GCG|T|CC|CCGT|CGC|GCAACT|GG|ACTCAGA|CTAA|AATAGCG|
1382	MGV-GENOME-0376640	155470	155522	|GGTGGT|AA|TGTCCAT|ACG|T|TC|ACGC|CGT|GCCACT|GA|TCTAGA|CTAA|ATGGACA|
1383	MGV-GENOME-0376642	31994	31943	|GGTAGC|A|CACCTAT|GCG|T|TC|CCGT|CGC|GCTACT|GA|TTTAGA|CTAA|ATAGGTA|
1384	MGV-GENOME-0376646	88398	88450	|GGTGGT|AA|TGTCCAT|ACG|T|TC|ACGC|CGT|GCCACT|GA|TCTAGA|CTAA|ATGGACA|
1385	MGV-GENOME-0376647	92416	92364	|GGTGGC|AA|TGTCCAT|ACG|T|TC|ACGC|CGT|GCCACT|GA|TCTAGA|CTAA|ATGGACA|
1386	MGV-GENOME-0375759	147557	147607	|GGTAGC|A|CACCTAT|GCG|T|TC|CCGT|CGC|GCTACT|GA|TTTAG|CTAA|ATAGGTA|
1387	MGV-GENOME-0375785	58930	58982	|GGTGAC|AA|CGCCTGT|ACG|T|CC|CCGT|CGT|GTCACT|GG|ATCAGA|CTAA|ACAGGCA|
1388	MGV-GENOME-0375798	57849	57900	|GGTGGC|AA|AGCCTGT|ACG|T|CC|TCGT|CGT|GCCACT|GG|TGTCG|CTAA|ACAGGCG|
1389	MGV-GENOME-0375809	148056	148107	|GGTGGC|AA|AGCCTGT|ACG|T|CC|TCGT|CGT|GCCACT|GG|TGTCG|CTAA|ACAGGTG|
1390	MGV-GENOME-0375845	90687	90635	|GGTGGT|AA|TGTCCAT|ACG|T|TC|ACGC|CGT|GCCACT|GA|TCTAGA|CTAA|ATGGACA|
1391	MGV-GENOME-0375855	1703	1651	|GGTGGC|AA|TGTCCAT|ACG|T|TC|ACGC|CGT|GCTACT|GA|TCTCGA|CTAA|ATGGACA|
1392	MGV-GENOME-0375856	55393	55445	|GGTTGC|A|CGTGTTT|ACC|T|CC|TCGT|GGT|GCAACT|GG|ACTAAGA|CTAA|AAACACA|
1393	MGV-GENOME-0375859	90835	90783	|GGTGGC|GA|TATCTGT|ACG|T|TC|ACGC|CGT|GCCACT|GA|TTTAGA|CTAA|ACAGATA|
1394	MGV-GENOME-0375867	92355	92304	|GGTAGC|A|CACCTAT|GCG|T|TC|CCGT|CGC|GCTACT|GA|TTTAGA|CTAA|ATAGGTA|
1395	MGV-GENOME-0375870	96873	96821	|GGTTGC|A|TGTGTTT|ACC|T|CC|ACGT|GGT|GCAACT|GG|ACTAAGA|CTAA|AAACACA|
1396	MGV-GENOME-0375871	92409	92357	|GGTGGC|GA|TATCTGT|ACG|T|TC|ACGC|CGT|GCCACT|GA|TTTAGA|CTAA|ACAGATA|
1397	MGV-GENOME-0375880	92124	92072	|GGTGGC|AG|CGCCTGT|ACG|T|CC|CCGT|CGT|GCCACT|GG|ACTAGA|CTAA|ACAGGTA|
1398	MGV-GENOME-0375894	95301	95249	|GGTGGC|AT|CGCCTGT|ACG|T|CC|CCGT|CGT|GCCACT|GG|ACTAGG|CTAA|ACAGGTA|
1399	MGV-GENOME-0375896	51095	51043	|GGTTGC|A|CGTGTTT|ACC|T|CC|TCGT|GGT|GCAACT|GG|ACTAAGA|CTAA|AAACACA|
1400	MGV-GENOME-0375897	88550	88498	|GGTTGC|A|TGCTATT|GCG|T|CC|CCGT|CGC|GCAACT|GG|ACTCAGA|CTAA|AATAGCG|
1401	MGV-GENOME-0375927	149114	149166	|GGTGGT|AA|TGTCCAT|ACG|T|TC|ACGC|CGT|GCCACT|GA|TCTAGA|CTAA|ATGGACA|
1402	MGV-GENOME-0375946	58753	58804	|GGTAGC|A|CACCTAT|GCG|T|TC|CCGT|CGC|GCTACT|GA|TTTAGA|CTAA|ATAGGTA|
1403	MGV-GENOME-0375956	145152	145100	|GGTGGC|AG|TGTCCAT|ACG|T|TC|GCGC|CGT|GCCACT|GA|TTTCGA|CTAA|ATGGACA|
1404	MGV-GENOME-0375957	16258	16307	|GGTGGC|AA|ACCTAT|ACG|T|CC|TCGT|CGT|GCCACT|GG|TGTCG|CTAA|ATAGGC|
1405	MGV-GENOME-0375960	149334	149384	|GGTGGC|A|AACCTAT|ACG|T|CC|TCGT|CGT|GCCACT|GG|TATCG|CTAA|ATAGGTG|
1406	MGV-GENOME-0375964	61396	61448	|GGTGGT|AA|TGTCCAT|ACG|T|TC|ACGC|CGT|GCCACT|GA|TCTAGA|CTAA|ATGGACA|
1407	MGV-GENOME-0375986	143877	143928	|GGTAGC|A|CACCTAT|GCG|T|TC|CCGT|CGC|GCTACT|GA|TTTAGA|CTAA|ATAGGTA|
1408	MGV-GENOME-0376000	105918	105866	|GGTGGC|AA|CGCCTGT|ACG|T|CC|CCGT|CGT|GCCACT|GG|ATTAGA|CTAA|ACAGGTA|
1409	MGV-GENOME-0376004	90772	90720	|GGTGGC|AG|CGCCTGT|ACG|T|CC|CCGT|CGT|GCCACT|GG|ACTAGA|CTAA|ACAGGTA|
1410	MGV-GENOME-0376017	58161	58211	|GGTAGC|A|CACCTAT|GCG|T|TC|CCGT|CGC|GCTACT|GA|TTTAG|CTAA|ATAGGTA|
1411	MGV-GENOME-0376056	150117	150168	|GGTAGC|A|CACCTAT|GCG|T|TC|CCGT|CGC|GCTACT|GA|TTTAGA|CTAA|ATAGGTA|
1412	MGV-GENOME-0376066	150916	150864	|GGTTGC|A|TGCTATT|GCG|T|CC|CCGT|CGC|GCAACT|GG|ACTCAGA|CTAA|AATAGCG|
1413	MGV-GENOME-0376067	143025	143077	|GGTGGC|AA|TGTCCAT|ACG|T|TC|ACGC|CGT|GCCACT|GA|TCTTGA|CTAA|ATGGACA|
1414	MGV-GENOME-0376087	150502	150552	|GGTAGC|A|TATCTGT|GCG|T|TC|CCGT|CGC|GCTACT|GA|TCTCG|CTAA|ACAGGTA|
1415	MGV-GENOME-0376088	59164	59216	|GGTGGC|AG|CGCTTGT|ACG|T|CC|CCGT|CGT|GCCACT|GG|ACTAGA|CTAA|ACAGGTA|
1416	MGV-GENOME-0376091	59867	59919	|GGTTGC|A|CGTGTTT|GCC|T|TC|TCGT|GGC|GCAACT|GG|ACTAAGA|CTAA|AAACACA|
1417	MGV-GENOME-0376094	91732	91681	|GGTAGC|A|CACCTAT|GCG|T|TC|CCGT|CGC|GCTACT|GA|TTTAGA|CTAA|ATAGGTA|
1418	MGV-GENOME-0376098	95340	95288	|GGTTGC|A|CGTGTTT|ACC|T|TC|TCGT|GGT|GCAACT|GA|ACTAAGA|CTAA|AAACACA|
1419	MGV-GENOME-0376101	86486	86434	|GGTTGC|A|CGTGTTT|ACC|T|CC|TCGT|GGT|GCAACC|GG|ACTAAGA|CTAA|AAACACG|
1420	MGV-GENOME-0376117	150662	150713	|GGTTGC|AT|ACTCTT|GCG|T|CC|TCGT|CGC|GCAACC|GG|ACTCAGA|CTAA|AAGAGC|
1421	MGV-GENOME-0376118	36016	35964	|GGTGGC|AG|CGCCTGT|ACG|T|CC|CCGT|CGT|GCCACT|GG|ACTAGA|CTAA|ACAGGTA|
1422	MGV-GENOME-0376125	97444	97392	|GGTGGT|AA|CGCCTGT|ACG|T|CC|CCGT|CGT|GCCACT|GG|ACTAGA|CTAA|ACAGGTA|
1423	MGV-GENOME-0376131	56989	57041	|GGTGGC|AA|CGCCTGT|ACG|T|CC|CCGT|CGT|GCCACT|GG|ATCAGA|CTAA|ACAGGTA|
1424	MGV-GENOME-0376132	95883	95831	|GGTGGT|AA|CGCCTGT|ACG|T|CC|CCGT|CGT|GCCACT|GG|ACTAGA|CTAA|ACAGGTA|
1425	MGV-GENOME-0376142	54587	54638	|GGTGGC|AA|AATCTAT|ACG|T|CC|TCGT|CGT|GCCACT|GG|TATCG|CTAA|ATAGGTG|
1426	MGV-GENOME-0376146	151030	151081	|GGTGGC|AA|AACCTAT|ACG|T|CC|TCGT|CGT|GCCACT|GG|TATCG|CTAA|ATAGGTG|
1427	MGV-GENOME-0376154	1618	1566	|GGTGGC|GA|TATCTGT|ACG|T|TC|ACGC|CGT|GCCACT|GA|TTTAGA|CTAA|ACAGATA|
1428	MGV-GENOME-0376155	150860	150912	|GGTTGC|A|TGCTATT|GCG|T|CC|CCGT|CGC|GCAACT|GG|ACTCAGA|CTAA|AATAGCG|
1429	MGV-GENOME-0376159	56604	56656	|GGTGGC|AA|CGCCTGT|ACG|T|CC|CCGT|CGT|GCCACT|GG|ATTAGA|CTAA|ACAGGTA|
1430	MGV-GENOME-0376173	90035	90086	|GGTAGC|A|CACCTAT|GCG|T|TC|CCGT|CGC|GCTACT|GA|TTTAGA|CTAA|ATAGGTA|
1431	MGV-GENOME-0376181	93694	93642	|GGTTGC|A|TGCTATT|GCG|T|CC|CCGT|CGC|GCAACT|GG|ACTCAGA|CTAA|AATAGCG|
1432	MGV-GENOME-0376189	1646	1594	|GGTGGC|GA|TATCTGT|ACG|T|TC|ACGC|CGT|GCCACT|GA|TTTAGA|CTAA|ACAGATA|
1433	MGV-GENOME-0376194	1646	1594	|GGTGGC|GA|TATCTGT|ACG|T|TC|ACGC|CGT|GCCACT|GA|TTTAGA|CTAA|ACAGATA|
1434	MGV-GENOME-0376201	1604	1552	|GGTGAC|AA|TATCTGT|ACG|T|TC|ACGC|CGT|GTCACT|GA|CTTAGA|CTAA|ACAGATA|
1435	MGV-GENOME-0376204	132486	132432	|GACCCTT|AA|AAGAACT|ACC|T|CC|ACGT|GGT|AAGGGTT|GG|GTAACG|CTAA|AGTTCTT|
1436	MGV-GENOME-0375294	8299	8247	|GGTGGC|AA|TGTCCAT|ACG|T|TC|ACGC|CGT|GCCACT|GA|TCTAGA|CTAA|ATGGACA|
1437	MGV-GENOME-0375308	29745	29797	|GGTTGC|A|TGCTATT|GCG|T|CC|CCGT|CGC|GCAACT|GG|ACTCAGA|CTAA|AATAGCG|
1438	MGV-GENOME-0375316	144045	144097	|GGTGGC|GA|TATCTGT|ACG|T|TC|ACGC|CGT|GCCACT|GA|TTTAGA|CTAA|ACAGATA|
1439	MGV-GENOME-0375350	144959	144907	|GGTTGC|A|TGCTATT|GCG|T|CC|CCGT|CGC|GCAACT|GG|ACTAAGA|CTAA|AATAGCG|
1440	MGV-GENOME-0375367	88723	88673	|GGTAGC|A|CACCTAT|GCG|T|TC|CCGT|CGC|GCTACT|GA|TTTAG|CTAA|ATAGGTA|
1441	MGV-GENOME-0375368	1615	1565	|GGTAGC|A|CACCTAT|GCG|T|TC|CCGT|CGC|GCTACT|GA|TTTAG|CTAA|ATAGGTA|
1442	MGV-GENOME-0375371	94633	94683	|GGTAGC|A|CACCTAT|GCG|T|TC|CCGT|CGC|GCTACT|GA|TTTAG|CTAA|ATAGGTA|
1443	MGV-GENOME-0375380	59062	59114	|GGTGGC|AA|TGTCCAT|ACG|T|TC|ACGC|CGT|GCTACT|GA|TCTTGA|CTAA|ATGGACA|
1444	MGV-GENOME-0375396	9597	9648	|GGTAGC|A|CACCTAT|GCG|T|TC|CCGT|CGC|GCTACT|GA|TTTAGA|CTAA|ATAGGTA|
1445	MGV-GENOME-0375453	1109	1163	|GTGCGC|CGT|TGTCAGT|GGG|T|GC|ACGT|CCC|GCGTAT|GC|TTTAGAC|CGAA|GCTGACA|
1446	MGV-GENOME-0375534	59977	60028	|GGTGGC|A|TACCTAT|GCG|T|TC|TCGT|CGC|GCCACT|GA|TTTAGA|CTAA|ATAGGTG|
1447	MGV-GENOME-0375539	92345	92293	|GGTGGC|GA|CGCCTGT|ACG|T|CC|CCGT|CGT|GCCACT|GG|ACTAGA|CCAA|ACAGGTA|
1448	MGV-GENOME-0375610	146931	146877	|GTATGC|CGT|TGTCAGT|GGG|T|GC|ACGT|CCC|GCGTAT|GC|TTTAGAC|CGAA|GCTGACA|
1449	MGV-GENOME-0375620	146482	146534	|GGTGGC|AA|TGTCCAT|ACG|T|TC|ACGC|CGT|GCCACT|GA|TCTAGA|CTAA|ATGGACA|
1450	MGV-GENOME-0375666	54930	54982	|GGTAGC|AA|TGTCCAT|ACG|T|TC|ACGC|CGT|GCTACT|GA|TCTTGA|CTAA|ATGGACA|
1451	MGV-GENOME-0375690	59917	59968	|GGTAGC|A|CACCTAT|GCG|T|TC|CCGT|CGC|GCTACT|GA|TTCAGG|CTAA|ATAGGTG|
1452	MGV-GENOME-0375725	1665	1613	|GGTGGC|GA|TATCTGT|ACG|T|TC|ACGC|CGT|GCCACT|GA|TTTAGA|CTAA|ACAGATA|
1453	MGV-GENOME-0375734	58264	58316	|GGTGGC|AA|TGTCCAT|ACG|T|TC|ACGC|CGT|GCCACT|GA|TTTTGA|CTAA|ATGGACA|
1454	MGV-GENOME-0375739	58315	58367	|GGTGGC|AA|TGTCCAT|ACG|T|TC|ACGC|CGT|GCCACT|GA|TTTTGA|CTAA|ATGGACA|
1455	MGV-GENOME-0375740	88188	88136	|GGTGGC|GA|TATCTGT|ACG|T|TC|ACGC|CGT|GCCACT|GA|TTTAGA|CTAA|ACAGATA|
1456	MGV-GENOME-0375751	147517	147568	|GGTAGC|A|CACCTAT|GCG|T|TC|CCGT|CGC|GCTACT|GA|TTTAGA|CTAA|ATAGGTA|
1457	MGV-GENOME-0264869	31978	32034	|GGGGCG|T|TCGCCG|ACC|T|GC|TCGCC|GGT|TGCCTT|GT|CGAAGACCGGCT|CGGA|CAGCGA|
1458	MGV-GENOME-0374811	37077	37131	|GAAGCAC|GT|AGACTTA|ACC|T|CC|TCGC|GGT|GTGCTTC|GG|GTCGCG|CTAA|TAAGTCA|
1459	MGV-GENOME-0374832	64762	64701	|GGAGCC|A|AGTGCTT|ACG|T|GC|TCGT|CGT|GGCTCT|GC|ATCATCGAAAGATGAA|CTGA|AAGCACA|
1460	MGV-GENOME-0374863	92470	92416	|GTACGC|CGT|TGTCAGT|GGG|T|GC|ACGT|CCC|GCGTAT|GC|TTTAGAC|CGAA|GCTGACA|
1461	MGV-GENOME-0374865	89836	89782	|GTACGC|CGT|TGTCAGT|GGG|T|GC|ACGT|CCC|GCGTAT|GC|TTTAGAC|CGAA|GCTGACA|
1462	MGV-GENOME-0374876	1620	1569	|GGTAGC|A|CACCTAT|GCG|T|TC|CCGT|CGC|GCTACT|GA|TTTAGA|CTAA|ATAGGTA|
1463	MGV-GENOME-0375166	4094	4148	|GTCTTTT|GT|GATATAA|ACC|T|CC|ACGC|GGT|AAAAGAT|GG|GTAACG|CTAA|TTATATC|
1464	MGV-GENOME-0375204	1714	1662	|GGTGGC|AG|CGCCTGT|ACG|T|CC|CCGT|CGT|GCCACT|GG|ACTAGA|CTAA|ACAGGTA|
1465	MGV-GENOME-0375232	22219	22159	|GAAATGC|A|CGAACTA|GCC|T|CC|ACGT|GGC|GCATTTT|GG|AAACGTTTATCGG|CTAA|TAGTTCA|
1466	MGV-GENOME-0367063	64036	64091	|GCGCGT|ATG|TCCACAC|GTG|T|AC|GCGCT|TGC|ACGCGC|GT|GAGGCCC|CAAA|GTGTAGA|
1467	MGV-GENOME-0365985	92806	92752	|GACTTAC|AT|AGAAAGA|ACC|T|CC|ACGT|GGT|GTAAGTT|GG|GTAATG|CTAA|TCTTTCT|
1468	MGV-GENOME-0292563	11042	11104	|GGCCCC|A|AGTGAAA|GCC|T|TC|CCGT|GGC|GGGGCT|GA|TAAGGCGGAAACGCTGA|CCGA|TTTCACA|
1469	MGV-GENOME-0293338	33062	33000	|GGCCCC|A|AGTGAAA|GCC|T|TC|CCGT|GGC|GGGGCT|GA|TAAGGCGGAAACGCTGA|CCGA|TTTCACG|
1470	MGV-GENOME-0293579	12071	12133	|GGCCCC|A|AGTGAAA|GCC|T|TC|CCGT|GGC|GGGGCT|GA|TAAGGCGGAAACGCTGA|CAGA|TTTCACA|
1471	MGV-GENOME-0293609	42879	42941	|GGCCCC|A|AGTGAAA|GCC|T|TC|CCGT|GGC|GGGGCT|GA|TAAGGCGGAAACGCTGA|CCGA|TTTCACA|
1472	MGV-GENOME-0294096	32490	32428	|GGCCCC|A|AGTGAAA|GCC|T|TC|CCGT|GGC|GGGGCT|GA|TAAGGCGGAAACGCTGA|CCGA|TTTCACA|
1473	MGV-GENOME-0294126	36853	36791	|GGCCCC|A|AGTGAAA|GCC|T|TC|CCGT|GGC|GGGGCT|GA|TAAGGCGGCAACGCTGA|CCGA|TTTCACA|
1474	MGV-GENOME-0378722	26095	26041	|GAATCTC|AT|AGTCGAA|ACC|T|CC|ACGT|GGT|GAGATTC|GG|GTAACG|CTAA|TTCGACT|
1475	MGV-GENOME-0378723	67898	67844	|GAAACAC|AA|GATTGAA|ACC|T|CC|ACGT|GGT|GTGTTTT|GG|GTAAAG|CTAA|TTCAATC|
1476	MGV-GENOME-0378723	78486	78433	|GACTCAC|A|AGTAAGA|ACC|T|CC|ACGT|GGT|GTGAGTT|GG|ATAACG|CTAA|TCTTACT|
1477	MGV-GENOME-0378727	49200	49146	|GAAACAC|AA|GATTGAA|ACC|T|CC|ACGT|GGT|GTGTTTT|GG|GTAAAG|CTAA|TTCAATC|
1478	MGV-GENOME-0378727	56248	56194	|GATTCAC|AT|AGTAAGA|ACC|T|CC|ACGC|GGT|GTGAATC|GG|GTAATG|CTAA|TCTTACT|
1479	MGV-GENOME-0378733	173484	173430	|GAATAGC|AA|ATGAGAA|ACC|T|CC|ACGT|GGT|GCTATTC|GG|ATAACG|CTAA|TTCTCAT|
1480	MGV-GENOME-0378741	139034	138980	|GAATCTC|AT|AGTCGAA|ACC|T|CC|ACGT|GGT|GAGATTC|GG|GTAACG|CTAA|TTCGACT|
1481	MGV-GENOME-0378742	138217	138163	|GAATCTC|AT|AGTCGAA|ACC|T|CC|ACGT|GGT|GAGATTC|GG|GTAACG|CTAA|TTCGACT|
1482	MGV-GENOME-0378743	139035	138981	|GAATCTC|AT|AGTCGAA|ACC|T|CC|ACGT|GGT|GAGATTC|GG|GTAACG|CTAA|TTCGACT|
1483	MGV-GENOME-0378746	157963	158017	|GAATCTC|AT|AGTCGAA|ACC|T|CC|ACGT|GGT|GAGATTC|GG|GTAACG|CTAA|TTCGACT|
1484	MGV-GENOME-0378764	174314	174260	|GGTCAC|AT|AGTAGAA|ACC|T|CC|ACGT|GGT|GTGACT|GG|ATAACCAA|CCAA|TTCTACT|
1485	MGV-GENOME-0378768	167501	167448	|GACTCAC|A|AGTAAGA|ACC|T|CC|ACGT|GGT|GTGAGTT|GG|ATAACG|CTAA|TCTTACT|
1486	MGV-GENOME-0378779	138772	138718	|GAATCTC|AT|AGTCGAA|ACC|T|CC|ACGT|GGT|GAGATTC|GG|GTAACG|CTAA|TTCGACT|
1487	MGV-GENOME-0378780	161938	161884	|GAAACAC|AA|GATTGAA|ACC|T|CC|ACGT|GGT|GTGTTTT|GG|GTAAAG|CTAA|TTCAATC|
1488	MGV-GENOME-0378787	116589	116536	|GACTCAC|A|AGTAAGA|ACC|T|CC|ACGT|GGT|GTGAGTT|GG|ATAACG|CTAA|TCTTACT|
1489	MGV-GENOME-0378787	111402	111348	|GAAACAC|AA|GATTGAA|ACC|T|CC|ACGT|GGT|GTGTTTT|GG|GTAAAG|CTAA|TTCAATC|
1490	MGV-GENOME-0378788	58857	58911	|GGTCAC|AT|AGTAGAA|ACC|T|CC|ACGT|GGT|GTGACT|GG|ATAACCAA|CCAA|TTCTACT|
1491	MGV-GENOME-0378793	22226	22279	|GAATCTC|A|TGTTGAA|GCC|T|CC|ACGT|GGC|GAGATTC|GG|GTAACG|CTAA|TTCAACA|
1492	MGV-GENOME-0378798	105289	105342	|GGTCAC|AC|GATAGAA|ACC|T|CC|ACGT|GGT|GTGACT|GG|ATTAAAA|CTAA|TTCTATC|
1493	MGV-GENOME-0378814	108921	108975	|GAATCTC|AT|AGTCGAA|ACC|T|CC|ACGT|GGT|GAGATTC|GG|GTAACG|CTAA|TTCGACT|
1494	MGV-GENOME-0378821	171498	171552	|GGTCAC|AT|AGTAGAA|ACC|T|CC|ACGT|GGT|GTGACT|GG|ATAACCAA|CCAA|TTCTACT|
1495	MGV-GENOME-0378839	45118	45172	|GGAACTA|AA|GTAGTAA|ACC|T|CC|ACGT|GGT|TAGTTCT|GG|GTAACG|CAAA|TTACTAC|
1496	MGV-GENOME-0378839	58000	58054	|GAAACAC|AA|GATTGAA|ACC|T|CC|ACGT|GGT|GTGTTTT|GG|GTAAAG|CTAA|TTCAATC|
1497	MGV-GENOME-0378851	76758	76706	|GGTGCT|AA|AAACAAA|ACC|T|CC|TCGC|GGT|AGCACT|GG|GTAATG|CTAA|TTTGTTT|
1498	MGV-GENOME-0378852	142095	142042	|GGAACTA|A|GTAGTAA|ACC|T|CC|ACGT|GGT|TAGTTCT|GG|GTAACG|CAAA|TTACTAC|
1499	MGV-GENOME-0378859	171977	171923	|GAATCTC|AT|AGTCGAA|ACC|T|CC|ACGT|GGT|GAGATTC|GG|GTAACG|CTAA|TTCGACT|
1500	MGV-GENOME-0378864	133684	133738	|GGTCAC|AT|AGTAGAA|ACC|T|CC|ACGT|GGT|GTGACT|GG|ATAACCAA|CCAA|TTCTACT|
1501	MGV-GENOME-0378900	76210	76264	|GGTCAC|AT|AGTAGAA|ACC|T|CC|ACGT|GGT|GTGACT|GG|ATAACCAA|CCAA|TTCTACT|
1502	MGV-GENOME-0378904	53091	53144	|GGAACTA|A|GTAGTAA|ACC|T|CC|ACGT|GGT|TAGTTCT|GG|GTAACG|CAAA|TTACTAC|
1503	MGV-GENOME-0378912	174843	174789	|GAAACAC|AA|GATTGAA|ACC|T|CC|ACGT|GGT|GTGTTTT|GG|GTAAAG|CTAA|TTCAATC|
1504	MGV-GENOME-0378912	185451	185397	|GACTCAC|AT|AGTAAGA|ACC|T|TC|ACGT|GGT|GTGAGTT|GA|GTAATG|CTAA|TCTTACT|
1505	MGV-GENOME-0378916	133339	133286	|GGAACTA|A|GTAGTAA|ACC|T|CC|ACGT|GGT|TAGTTCT|GG|GTAACG|CAAA|TTACTAC|
1506	MGV-GENOME-0378929	177620	177674	|GAATAGC|AA|ATGAGAA|ACC|T|CC|ACGT|GGT|GCTATTT|GG|GTAATG|CTAA|TTCTCAT|
1507	MGV-GENOME-0378970	141126	141073	|GACTCAC|A|AGTAAGA|ACC|T|CC|ACGT|GGT|GTGAGTT|GG|ATAACG|CTAA|TCTTACT|
1508	MGV-GENOME-0378307	167327	167273	|GGTCAC|AT|AGTAGAA|ACC|T|CC|ACGT|GGT|GTGACT|GG|ATAACCAA|CCAA|TTCTACT|
1509	MGV-GENOME-0378310	134359	134305	|GAAACAC|AA|GATTGAA|ACC|T|CC|ACGT|GGT|GTGTTTT|GG|GTAAAG|CTAA|TTCAATC|
1510	MGV-GENOME-0378320	165074	165020	|GAATCTC|AT|AGTCGAA|ACC|T|CC|ACGT|GGT|GAGATTC|GG|GTAACG|CTAA|TTCGACT|
1511	MGV-GENOME-0378327	50038	49984	|GAATCTC|AT|AGTCGAA|ACC|T|CC|ACGT|GGT|GAGATTC|GG|GTAACG|CTAA|TTCGACT|
1512	MGV-GENOME-0378361	66070	66122	|GGTGGC|AA|TGTCCAT|ACG|T|TC|ACGC|CGT|GCCACT|GA|TCTAGA|CTAA|ATGGACA|
1513	MGV-GENOME-0378364	7654	7600	|GAATAGC|AA|ATGAGAA|ACC|T|CC|ACGT|GGT|GCTATTT|GG|GTAACG|CTAA|TTCTCAT|
1514	MGV-GENOME-0378364	18719	18774	|GAATAGC|GTA|AGTAGAA|ACC|T|CC|ACGT|GGT|GCTATTC|GG|ATAACG|CTAA|TTCTACT|
1515	MGV-GENOME-0378373	21669	21724	|GAATAGC|GTA|AGTAGAA|ACC|T|CC|ACGT|GGT|GCTATTC|GG|ATAACG|CTAA|TTCTACT|
1516	MGV-GENOME-0378391	48001	48054	|GACTCGC|A|AGTAAGA|ACC|T|CC|ACGT|GGT|GTGAGTT|GG|ATAACG|CTAA|TCTTACT|
1517	MGV-GENOME-0378471	27113	27058	|GAATAGC|AAT|AGTAGAA|ACC|T|CC|ACGT|GGT|GCTATTC|GG|GTAATG|CTAA|TTCTACT|
1518	MGV-GENOME-0378472	109000	109054	|GAATCTC|AT|AGTCGAA|ACC|T|CC|ACGT|GGT|GAGATTC|GG|GTAACG|CTAA|TTCGACT|
1519	MGV-GENOME-0378502	166822	166768	|GAATCTC|AT|AGTCGAA|ACC|T|CC|ACGT|GGT|GAGATTC|GG|GTAACG|CTAA|TTCGACT|
1520	MGV-GENOME-0378505	14592	14646	|GAATCTC|AT|AGTCGAA|ACC|T|CC|ACGT|GGT|GAGATTC|GG|GTAACG|CTAA|TTCGACT|
1521	MGV-GENOME-0378512	154840	154894	|GAATCTC|AT|AGTCGAA|ACC|T|CC|ACGT|GGT|GAGATTC|GG|GTAACG|CTAA|TTCGACT|
1522	MGV-GENOME-0378534	53506	53560	|GGAACTA|AA|GTAGTAA|ACC|T|CC|ACGT|GGT|TAGTTCT|GG|GTAACG|CAAA|TTACTAC|
1523	MGV-GENOME-0378534	57867	57920	|GACTCAC|A|AGTAAGA|ACC|T|CC|ACGT|GGT|GTGAGTT|GG|ATAACG|CTAA|TCTTACT|
1524	MGV-GENOME-0378539	109960	110014	|GAATCTC|AT|AGTCGAA|ACC|T|CC|ACGT|GGT|GAGATTC|GG|GTAACG|CTAA|TTCGACT|
1525	MGV-GENOME-0378540	72173	72119	|GAATCTC|AT|AGTCGAA|ACC|T|CC|ACGT|GGT|GAGATTC|GG|GTAACG|CTAA|TTCGACT|
1526	MGV-GENOME-0378544	154971	155025	|GAATCTC|AT|AGTCGAA|ACC|T|CC|ACGT|GGT|GAGATTC|GG|GTAACG|CTAA|TTCGACT|
1527	MGV-GENOME-0378555	169099	169045	|GAATCTC|AT|AGTCGAA|ACC|T|CC|ACGT|GGT|GAGATTC|GG|GTAACG|CTAA|TTCGACT|
1528	MGV-GENOME-0378562	35336	35282	|GAAACAC|AA|GATTGAA|ACC|T|CC|ACGT|GGT|GTGTTTT|GG|GTAAAG|CTAA|TTCAATC|
1529	MGV-GENOME-0378577	20518	20572	|GAATCTC|AT|AGTCGAA|ACC|T|CC|ACGT|GGT|GAGATTC|GG|GTAACG|CTAA|TTCGACT|
1530	MGV-GENOME-0378586	111514	111568	|GAATCTC|AT|AGTCGAA|ACC|T|CC|ACGT|GGT|GAGATTC|GG|GTAACG|CTAA|TTCGACT|
1531	MGV-GENOME-0378588	146231	146178	|GACTCAC|A|AGTAAGA|ACC|T|CC|ACGT|GGT|GTGAGTT|GG|ATAACG|CTAA|TCTTACT|
1532	MGV-GENOME-0378595	156832	156886	|GAATCTC|AT|AGTCGAA|ACC|T|CC|ACGT|GGT|GAGATTC|GG|GTAACG|CTAA|TTCGACT|
1533	MGV-GENOME-0378622	66029	65975	|GGTCAC|AT|AGTAGAA|ACC|T|CC|ACGT|GGT|GTGACT|GG|ATAACCAA|CCAA|TTCTACT|
1534	MGV-GENOME-0378624	140948	140894	|GAAACAC|AA|GATTGAA|ACC|T|CC|ACGT|GGT|GTGTTTT|GG|GTAAAG|CTAA|TTCAATC|
1535	MGV-GENOME-0378625	7449	7395	|GAATCTC|AT|AGTCGAA|ACC|T|CC|ACGT|GGT|GAGATTC|GG|GTAACG|CTAA|TTCGACT|
1536	MGV-GENOME-0378646	2103	2158	|GAATAGC|AAT|AGTAGAA|ACC|T|CC|ACGT|GGT|GCTATTC|GG|GTAATG|CTAA|TTCTACT|
1537	MGV-GENOME-0378648	125602	125548	|GAAACAC|AA|GATTGAA|ACC|T|CC|ACGT|GGT|GTGTTTT|GG|GTAAAG|CTAA|TTCAATC|
1538	MGV-GENOME-0378648	137582	137529	|GACTCAC|A|AGTAAGA|ACC|T|CC|ACGT|GGT|GTGAGTT|GG|ATAACG|CTAA|TCTTACT|
1539	MGV-GENOME-0378651	41228	41282	|GGAACTA|AA|GTAGTAA|ACC|T|CC|ACGT|GGT|TAGTTCT|GG|GTAACG|CAAA|TTACTAC|
1540	MGV-GENOME-0377929	90066	90126	|GAAATGC|A|CGAACTA|GCC|T|CC|ACGT|GGC|GCATTTT|GG|AAACGTTTATCGG|CTAA|TAGTTCA|
1541	MGV-GENOME-0377995	6762	6816	|GTCTCTC|AT|GATATAA|ACC|T|CC|ACGT|GGT|GAGAGAT|GG|GTTATG|CTAA|TTATATC|
1542	MGV-GENOME-0378038	112590	112536	|GATTCAC|AT|AGTAAGA|ACC|T|CC|ACGT|GGT|GTGAATT|GG|ATAACG|CTAA|TCTTACT|
1543	MGV-GENOME-0378038	138578	138633	|GAATAGT|ATA|AGTAGAA|ACC|T|CC|ACGT|GGT|GCTATTC|GG|GTAACG|CTAA|TTCTACT|
1544	MGV-GENOME-0378080	5321	5266	|GAATAGC|GTA|AGTAGAA|ACC|T|CC|ACGT|GGT|GCTATTC|GG|ATAACG|CTAA|TTCTACT|
1545	MGV-GENOME-0378100	7143	7196	|GGAGTAC|A|TAGACAA|GCC|T|CC|ACGT|GGC|GTACTCT|GG|GTAACT|CTAA|TTGTCTA|
1546	MGV-GENOME-0378104	160690	160637	|GGAGTAC|A|TAGACAA|GCC|T|CC|ACGT|GGC|GTACTCT|GG|GTAACT|CTAA|TTGTCTA|
1547	MGV-GENOME-0378128	94762	94709	|GGCTAC|AT|ATTAGAA|ACC|T|CC|ACGT|GGT|GTAGCT|GG|ATTTAAA|CTAA|TTCTAAT|
1548	MGV-GENOME-0378130	154802	154749	|GGCTAC|AT|ATTAGAA|ACC|T|CC|ACGT|GGT|GTAGCT|GG|ATTTAAA|CTAA|TTCTAAT|
1549	MGV-GENOME-0378136	43654	43707	|GGCTAC|AT|ATTAGAA|ACC|T|CC|ACGT|GGT|GTAGCT|GG|ATTTAAA|CTAA|TTCTAAT|
1550	MGV-GENOME-0378146	933	878	|GAATAGC|GTA|AGTAGAA|ACC|T|CC|ACGT|GGT|GCTATTC|GG|ATAACG|CTAA|TTCTACT|
1551	MGV-GENOME-0378169	156979	157033	|GTCTTTC|AT|GATATAA|GCC|T|CC|ACGC|GGC|GAAAGAT|GG|GTAATA|CTAA|TTATATC|
1552	MGV-GENOME-0378187	138290	138343	|GGCTAC|AT|ATTAGAA|ACC|T|CC|ACGT|GGT|GTAGCT|GG|ATTTAAA|CTAA|TTCTAAT|
1553	MGV-GENOME-0378207	172730	172785	|GAATAGC|GTA|AGTAGAA|ACC|T|CC|ACGT|GGT|GCTATTC|GG|ATAACG|CTAA|TTCTACT|
1554	MGV-GENOME-0378229	72033	71979	|GGCTAC|AT|AATAGAA|ACC|T|CC|ACGT|GGT|GTAGCT|GG|ATAATCAA|CTAA|TTCTATT|
1555	MGV-GENOME-0378255	136475	136422	|GGCTAC|AT|ATTAGAA|ACC|T|CC|ACGT|GGT|GTAGCT|GG|ATTTAAA|CTAA|TTCTAAT|
1556	MGV-GENOME-0297735	12146	12208	|GGCCCC|A|AGTGAAA|GCC|T|TC|CCGT|GGC|GGGGCT|GA|TAAGGCGGCAACGCTGA|CCGA|TTTCACA|
1557	MGV-GENOME-0297760	3622	3684	|GGCCCC|A|AGTGAAA|GCC|T|TC|CCGT|GGC|GGGGCT|GA|TAAGGCGGAAACGCTGA|CCGA|TTTCACA|
1558	MGV-GENOME-0297863	11049	11110	|GGCCCC|AA|GTAAAA|GCC|T|TC|CCGT|GGC|GGGGCT|GA|TAAGGCGGCAACGCTGA|CCGA|TTTCAC|
1559	MGV-GENOME-0297908	34556	34494	|GGCCCC|A|AGTGAAA|GCC|T|TC|CCGT|GGC|GGGGCT|GA|TAAGGCGGAAACGCTGA|CCGA|TTTCACA|
1560	MGV-GENOME-0298728	29175	29237	|GGCCCC|A|AGTGAAA|GCC|T|TC|CCGT|GGC|GGGGCT|GA|TAAGGCGGAAACGCTGA|CCGA|TTTCACA|
1561	MGV-GENOME-0298897	20807	20745	|GGCCCC|A|AGTGAAA|GCC|T|TC|CCGT|GGC|GGGGCT|GA|TAAGGCGGAAACGCTGA|CCGA|TTTCACA|
1562	MGV-GENOME-0294687	33508	33446	|GGCCCC|A|AGTGAAA|GCC|T|TC|CCGT|GGC|GGGGCT|GA|TAAGGCGGCAACGCTGA|CCGA|TTTCACA|
1563	MGV-GENOME-0294774	43144	43206	|GGCCCC|A|AGTGAAA|GCC|T|TC|CCGT|GGC|GGGGCT|GA|TAAGGCGGAAACGCTGA|CCGA|TTTCACA|
1564	MGV-GENOME-0294806	36576	36638	|GGCCCC|A|AGTGAAA|GCC|T|TC|CCGT|GGC|GGGGCT|GA|TAAGGCGGAAACGCTGA|CCGA|TTTCACA|
1565	MGV-GENOME-0295237	12450	12512	|GGCCCC|A|AGTGAAA|GCC|T|TC|CCGT|GGC|GGGGCT|GA|TAAGGCGGAAACGCTGA|CCGA|TTTCACA|
1566	MGV-GENOME-0295402	31888	31826	|GGCCCC|A|AGTGAAA|GCC|T|TC|CCGT|GGC|GGGGCT|GA|TAAGGCGGAAACGCTGA|CCGA|TTTCACA|
1567	MGV-GENOME-0295463	279	341	|GGCCCC|A|AGTGAAA|GCC|T|TC|CCGT|GGC|GGGGCT|GA|TAAGGCGGAAACGCTGA|CCGA|TTTCACA|
1568	MGV-GENOME-0295825	32693	32631	|GGCCCC|A|AGTGAAA|GCC|T|TC|CCGT|GGC|GGGGCT|GA|TAAGGCGGAAACGCTGA|CCGA|TTTCACA|
1569	MGV-GENOME-0296110	33064	33002	|GGCCCC|A|AGTGAAA|GCC|T|TC|CCGT|GGC|GGGGCT|GA|TAAGGCGGCAACGCTGA|CCGA|TTTCACA|
1570	MGV-GENOME-0296763	11789	11727	|GGCCCC|A|AGTGAAA|GCC|T|TC|CCGT|GGC|GGGGCT|GA|TAAGGCGGAAACGCTGA|CCGA|TTTCACA|
1571	MGV-GENOME-0296956	12164	12102	|GGCCCC|A|AGTGAAA|GCC|T|TC|CCGT|GGC|GGGGCT|GA|TAAGGCGGAAACGCTGA|CCGA|TTTCACA|
1572	MGV-GENOME-0370611	106254	106203	|GGTTAC|AAA|ACTACT|ACC|T|CC|TCGT|GGT|GTAACT|GG|GTAATG|CTAA|AGTAGA|
1573	MGV-GENOME-0370837	107811	107760	|GGTTAC|AAA|ACTACT|ACC|T|CC|TCGT|GGT|GTAACT|GG|GTAATG|CTAA|AGTAGA|
1574	MGV-GENOME-0369788	55410	55461	|GGTTAC|AAA|ACTACT|ACC|T|CC|TCGT|GGT|GTAACT|GG|GTAATG|CTAA|AGTAGA|
1575	MGV-GENOME-0370181	80474	80419	|GACATCT|AAA|AGAGAAT|ACC|T|CC|ACGT|GGT|AGATGTT|GG|GTAACG|CTAA|ATTCTCT|
1576	MGV-GENOME-0369470	105727	105778	|GGTTAC|AAA|ACTACT|ACC|T|CC|TCGT|GGT|GTAACT|GG|GTAATG|CTAA|AGTAGA|
1577	MGV-GENOME-0374426	62834	62887	|GGTAAC|A|AGAGTCA|ACC|T|CC|CCGT|GGT|GTTACT|GG|ATAACCAA|CTAA|TGACTCA|
1578	MGV-GENOME-0374426	63285	63346	|GATAAC|A|AGAGTTT|ACC|T|CC|CCGT|GGT|GTTATT|GG|AAACAAGGAAACTTGG|CTAA|AAACTCA|
1579	MGV-GENOME-0374426	64241	64303	|GGTAGT|AA|TTGGTTC|GCC|T|CC|ACGT|GGC|ACTACT|GG|AAACAAGTTTACTTGG|CTAA|GAACCAA|
1580	MGV-GENOME-0374641	70527	70581	|GGTTCT|AGTG|ATTGATA|ACC|T|TC|TCGT|GGT|GGGACT|GA|ATTCGA|CTAA|TTTCAAT|
1581	MGV-GENOME-0374641	70942	70995	|GGTAGC|A|AGAGTCA|ACC|T|CC|CCGT|GGT|GCTACT|GG|ATAATCAA|CTAA|TGACTCA|
1582	MGV-GENOME-0374641	71391	71452	|GATAGC|A|AGAGTTT|ACC|T|CC|CCGT|GGT|GCTATT|GG|AAACAAGGGAACTTGG|CTAA|AAACTCA|
1583	MGV-GENOME-0374641	72343	72397	|GGTTCT|AGTT|GTTGGTA|GCC|T|TC|CCGT|GGC|GGAACT|GA|ATTCGA|CTAA|TTTTAAC|
1584	MGV-GENOME-0374641	72937	72999	|GGTAGT|AA|TTGGTTC|GCC|T|CC|ACGT|GGC|ACTACT|GG|AAACGAGTTTACTCGG|CTAA|GAGTCAA|
1585	MGV-GENOME-0373365	128191	128140	|GGCATC|AG|GAGAGAA|GCC|T|GC|TCGT|GGC|GATGCT|GC|TTTTA|CTGA|TTCTCTC|
1586	MGV-GENOME-0373464	84101	84152	|GGCATC|AG|GAGAGAA|GCC|T|GC|TCGT|GGC|GATGCT|GC|TTTTA|CTGA|TTCTCTC|
1587	MGV-GENOME-0373511	1851	1800	|GGCATC|AG|GAGAGAA|GCC|T|GC|TCGT|GGC|GATGCT|GC|TTTTA|CTGA|TTCTCTC|
1588	MGV-GENOME-0373537	112806	112745	|GGAGCT|C|AGTGCTG|ACG|T|GC|TCGT|CGT|GGCTCT|GC|ATCATCGAAAGGTGAA|CCAA|CAGCACA|
1589	MGV-GENOME-0373541	52789	52850	|GGAGCT|C|AGTGCTG|ACG|T|GC|TCGT|CGT|GGCTCT|GC|ATCATCGAAAGGTGAA|CCAA|CAGCACA|
1590	MGV-GENOME-0373555	84996	85047	|GGCATC|AG|GAGAGAA|GCC|T|GC|TCGT|GGC|GATGCT|GC|TTTTA|CTGA|TTCTCTC|
1591	MGV-GENOME-0373586	16912	16963	|GGCATC|AG|GAGAGAA|GCC|T|GC|TCGT|GGC|GATGCT|GC|TTTTA|CTGA|TTCTCTC|
1592	MGV-GENOME-0373590	41225	41276	|GGCATC|AG|GAGAGAA|GCC|T|GC|TCGT|GGC|GATGCT|GC|TTTTA|CTGA|TTCTCTC|
1593	MGV-GENOME-0373591	20494	20443	|GGCATC|AG|GAGAGAA|GCC|T|GC|TCGT|GGC|GATGCT|GC|TTTTA|CTGA|TTCTCTC|
1594	MGV-GENOME-0245345	7421	7483	|GGCCCC|A|AGTGAAA|GCC|T|TC|CCGT|GGC|GGGGCT|GA|TAAGGCGGCAACGCTGA|CCGA|TTTCACA|
1595	MGV-GENOME-0170338	5977	5924	|GACTGT|TGTAC|TGGGCC|TGC|T|CC|CCGAC|GTA|GCGGTC|GG|TCTCA|CCAA|GGGCCG|
1596	MGV-GENOME-0170884	11282	11344	|GGCCCC|A|AGTGAAA|GCC|T|TC|CCGT|GGC|GGGGCT|GA|TAAGGCGGCAACGCTGA|CCGA|TTTCACA|
1597	MGV-GENOME-0170944	11266	11328	|GGCCCC|A|AGTGAAA|GCC|T|TC|CCGT|GGC|GGGGCT|GA|TAAGGCGGAAACGCTGA|CCGA|TTTCACG|
1598	MGV-GENOME-0171377	21774	21712	|GGCCCC|A|AGTGAAA|GCC|T|TC|CCGT|GGC|GGGGCT|GA|TAAGGCGGCAACGCTGA|CCGA|TTTCACA|
1599	MGV-GENOME-0171483	10991	10929	|GGCCCC|A|AGTGAAA|GCC|T|TC|CCGT|GGC|GGGGCT|GA|TAAGGCGGAAACGCTGA|CCGA|TTTCACG|
1600	MGV-GENOME-0171932	11253	11191	|GGCCCC|A|AGTGAAA|GCC|T|TC|CCGT|GGC|GGGGCT|GA|TAAGGCGGCAACGCTGA|CCGA|TTTCACA|
1601	MGV-GENOME-0172128	20275	20213	|GGCCCC|A|AGTGAAA|GCC|T|TC|CCGT|GGC|GGGGCT|GA|TAAGGCGGAAACGCTGA|CCGA|TTTCACA|
1602	MGV-GENOME-0172300	17988	18050	|GGCCCC|A|AGTGAAA|GCC|T|TC|CCGT|GGC|GGGGCT|GA|TAAGGCGGAAACGCTGA|CCGA|TTTCACA|
1603	MGV-GENOME-0172403	20002	19940	|GGCCCC|A|AGTGAAA|GCC|T|TC|CCGT|GGC|GGGGCT|GA|TAAGGCGGAAACGCTGA|CCGA|TTTCACA|
1604	MGV-GENOME-0172748	11270	11208	|GGCCCC|A|AGTGAAA|GCC|T|TC|CCGT|GGC|GGGGCT|GA|TAAGGCGGCAACGCTGA|CCGA|TTTCACA|
1605	MGV-GENOME-0172773	4116	4178	|GGCCCC|A|AGTGAAA|GCC|T|TC|CCGT|GGC|GGGGCT|GA|TAAGGCGGAAACGCTGA|CCGA|TTTCACA|
1606	MGV-GENOME-0274020	29665	29603	|GGCCCC|A|AGTGAAA|GCC|T|TC|CCGT|GGC|GGGGCT|GA|TAAGGCGGAAACGCTGA|CCGA|TTTCACA|
1607	MGV-GENOME-0274033	27635	27573	|GGCCCC|A|AGTGAAA|GCC|T|TC|CCGT|GGC|GGGGCT|GA|TAAGGCGGAAACGCTGA|CCGA|TTTCACG|
1608	MGV-GENOME-0275017	12543	12605	|GGCCCC|A|AGTGAAA|GCC|T|TC|CCGT|GGC|GGGGCT|GA|TAAGGCGGCAACGCTGA|CCGA|TTTCACA|
1609	MGV-GENOME-0265762	29005	28943	|GGCCCC|A|AGTGAAA|GCC|T|TC|CCGT|GGC|GGGGCT|GA|TAAGGCGGAAACGCTGA|CCGA|TTTCACA|
1610	MGV-GENOME-0265838	8954	9016	|GGCCCC|A|AGTGAAA|GCC|T|TC|CCGT|GGC|GGGGCT|GA|TAAGGCGGCAACGCTGA|CCGA|TTTCACA|
1611	MGV-GENOME-0266854	6476	6538	|GGCCCC|A|AGTGAAA|GCC|T|TC|CCGT|GGC|GGGGCT|GA|TAAGGCGGCAACGCTGA|CCGA|TTTCACA|
1612	MGV-GENOME-0324303	10438	10490	|GCCGTCC|AA|GCAAACA|GCC|T|CC|ACGC|GGC|GGACGGT|GG|ACAA|CAGA|TGTTTCC|
1613	MGV-GENOME-0360692	2739	2790	|GGTAGC|A|CACCTAT|GCG|T|TC|CCGT|CGC|GCTACT|GA|TTTAGA|CTAA|ATAGGTA|
1614	MGV-GENOME-0361337	61291	61342	|GGCATC|AG|GAGAGAA|GCC|T|GC|TCGT|GGC|GATGCT|GC|TTTTA|CTGA|TTCTCTC|
1615	MGV-GENOME-0361381	80456	80507	|GGCATC|AG|GAGAGAA|GCC|T|GC|TCGT|GGC|GATGCT|GC|TTTTA|CTGA|TTCTCTC|
1616	MGV-GENOME-0279060	27752	27690	|GGCCCC|A|AGTGAAA|GCC|T|TC|CCGT|GGC|GGGGCT|GA|TAAGGCGGCAACGCTGA|CCGA|TTTCACA|
1617	MGV-GENOME-0279675	14476	14538	|GGCCCC|A|AGTGAAA|GCC|T|TC|CCGT|GGC|GGGGCT|GA|TAAGGCGGCAACGCTGA|CCGA|TTTCACA|
1618	MGV-GENOME-0307672	33493	33441	|GCCGTCC|AA|GCAAACA|GCC|T|CC|ACGC|GGC|GGACGGT|GG|GCAA|CAGA|TGTTTCC|
1619	MGV-GENOME-0308535	22492	22554	|GGCCCC|A|AGTGAAA|GCC|T|TC|CCGT|GGC|GGGGCT|GA|TAAGGCGGCAACGCTGA|CCGA|TTTCACA|
1620	MGV-GENOME-0270321	27485	27423	|GGCCCC|A|AGTGAAA|GCC|T|TC|CCGT|GGC|GGGGCT|GA|TAAGGCGGCAACGCTGA|CCGA|TTTCACA|
1621	MGV-GENOME-0270358	11915	11977	|GGTCCC|A|AGTGAAA|GCC|T|TC|CCGT|GGC|GGGGCT|GA|TAAGGCGGAAACGCTGA|CCGA|TTTCACA|
1622	MGV-GENOME-0270359	27663	27601	|GGCCCC|A|AGTGAAA|GCC|T|TC|CCGT|GGC|GGGGCT|GA|TAAGGCGGAAACGCTGA|CCGA|TTTCACA|
1623	MGV-GENOME-0270473	12719	12781	|GGCCCC|A|AGTGAAA|GCC|T|TC|CCGT|GGC|GGGGCT|GA|TAAGGCGGAAACGCTGA|CCGA|TTTCACA|
1624	MGV-GENOME-0270618	11390	11452	|GGCCCC|A|AGTGAAA|GCC|T|TC|CCGT|GGC|GGGGCT|GA|TAAGGCGGCAACGCTGA|CCGA|TTTCACA|
1625	MGV-GENOME-0271316	12773	12835	|GGCCCC|A|AGTGAAA|GCC|T|TC|CCGT|GGC|GGGGCT|GA|TAAGGCGGAAACGCTGA|CCGA|TTTCACA|
1626	MGV-GENOME-0271443	12306	12368	|GGCCCC|A|AGTGAAA|GCC|T|TC|CCGT|GGC|GGGGCT|GA|TAAGGCGGAAACGCTGA|CCGA|TTTCACA|
1627	MGV-GENOME-0271467	28321	28259	|GGCCCC|A|AGTGAAA|GCC|T|TC|CCGT|GGC|GGGGCT|GA|TAAGGCGGAAACGCTGA|CCGA|TTTCACA|
1628	MGV-GENOME-0271713	13096	13158	|GGCCCC|A|AGTGAAA|GCC|T|TC|CCGT|GGC|GGGGCT|GA|TAAGGCGGAAACGCTGA|CCGA|TTTCACA|
1629	MGV-GENOME-0271986	37068	37119	|GCCGTTC|AAA|CAAACA|GCC|T|CC|ACGC|GGC|GGACGGT|GG|GCAA|CAGA|TGTTTC|
1630	MGV-GENOME-0302007	13706	13768	|GGCCCC|A|AGTGAAA|GCC|T|TC|CCGT|GGC|GGGGCT|GA|TAAGGCGGAAACGCTGA|CCGA|TTTCACA|
1631	MGV-GENOME-0302124	71	123	|GCCGTCC|AA|GCAAACA|GCC|T|CC|ACGC|GGC|GGACGGT|GG|GCAA|CAGA|TGTTTCC|
1632	MGV-GENOME-0303309	12316	12378	|GGCCCC|A|AGTGAAA|GCC|T|TC|CCGT|GGC|GGGGCT|GA|TAAGGCGGCAACGCTGA|CCGA|TTTCACA|
1633	MGV-GENOME-0354389	14842	14790	|GGTTGC|A|TGTGTTT|ACC|T|CC|TCGT|GGT|GCAGCT|GG|ATTAAGA|CTAA|AAACACA|
1634	MGV-GENOME-0354995	69297	69348	|GGCATC|AG|GAGAGAA|GCC|T|GC|TCGT|GGC|GATGCT|GC|TTTTA|CTGA|TTCTCTC|
1635	MGV-GENOME-0212631	14607	14545	|GGCCCC|A|AGTGAAA|GCC|T|TC|CCGT|GGC|GGGGCT|GA|TAAGGCGGAAACGCTGA|CCGA|TTTCACA|
1636	MGV-GENOME-0212967	12753	12815	|GGCCCC|A|AGTGAAA|GCC|T|TC|CCGT|GGC|GGGGCT|GA|TAAGGCGGAAACGCTGA|CCGA|TTTCACA|
1637	MGV-GENOME-0213768	29066	29004	|GGCCCC|A|AGTGAAA|GCC|T|TC|CCGT|GGC|GGGGCT|GA|TAAGGCGGAAACGCTGA|CCGA|TTTCACA|
1638	MGV-GENOME-0350993	77076	77128	|GGTGGC|AA|CGCTTGT|ACG|T|CC|CCGT|CGT|GCCACT|GG|ACTAGA|CTAA|ACGGGTA|
1639	MGV-GENOME-0351261	44554	44502	|GGTGGC|GA|TATCTGT|ACG|T|TC|ACGC|CGT|GCCACT|GA|TTTAGA|CTAA|ACAGATA|
1640	MGV-GENOME-0351564	77712	77764	|GGTGAC|AA|TATCTGT|ACG|T|TC|ACGC|CGT|GTCACT|GA|CTTAGA|CTAA|ACAGATA|
1641	MGV-GENOME-0351667	33297	33348	|GGCATC|AG|GAGAGAA|GCC|T|GC|TCGT|GGC|GATGCT|GC|TTTTA|CTGA|TTCTCTC|
1642	MGV-GENOME-0378308	155021	155074	|GGCTAC|AT|ATTAGAA|ACC|T|CC|ACGT|GGT|GTAGCT|GG|ATTTAAA|CTAA|TTCTAAT|
1643	MGV-GENOME-0378331	142658	142604	|GGCTAC|AT|AATAGAA|ACC|T|CC|ACGT|GGT|GTAGCT|GG|ATAATCAA|CTAA|TTCTATT|
1644	MGV-GENOME-0378358	163216	163163	|GACTCGC|A|AGTAAGA|ACC|T|CC|ACGT|GGT|GTGAGTT|GG|ATAACG|CTAA|TCTTACT|
1645	MGV-GENOME-0378387	131291	131238	|GACTCGC|A|AGTAAGA|ACC|T|CC|ACGT|GGT|GTGAGTT|GG|ATAACG|CTAA|TCTTACT|
1646	MGV-GENOME-0378389	105324	105377	|GACTCGC|A|AGTAAGA|ACC|T|CC|ACGT|GGT|GTGAGTT|GG|ATAACG|CTAA|TCTTACT|
1647	MGV-GENOME-0378396	16371	16426	|GAATAGC|AAT|AGTAGAA|ACC|T|CC|ACGT|GGT|GCTATTC|GG|GTAATG|CTAA|TTCTACT|
1648	MGV-GENOME-0378416	81665	81719	|GATTCAC|AT|AGTAAGA|ACC|T|CC|ACGC|GGT|GTGAATC|GG|GTAATG|CTAA|TCTTACT|
1649	MGV-GENOME-0378416	89333	89387	|GAAACAC|AA|GATTGAA|ACC|T|CC|ACGT|GGT|GTGTTTT|GG|GTAAAG|CTAA|TTCAATC|
1650	MGV-GENOME-0378426	27089	27143	|GAAACAC|AA|GATTGAA|ACC|T|CC|ACGT|GGT|GTGTTTT|GG|GTAAAG|CTAA|TTCAATC|
1651	MGV-GENOME-0378434	168602	168548	|GAATCTC|AT|AGTCGAA|ACC|T|CC|ACGT|GGT|GAGATTC|GG|GTAACG|CTAA|TTCGACT|
1652	MGV-GENOME-0378435	51666	51720	|GAATCTC|AT|AGTCGAA|ACC|T|CC|ACGT|GGT|GAGATTC|GG|GTAACG|CTAA|TTCGACT|
1653	MGV-GENOME-0378437	35319	35264	|GAATAGC|GTA|AGTAGAA|ACC|T|CC|ACGT|GGT|GCTATTC|GG|ATAACG|CTAA|TTCTACT|
1654	MGV-GENOME-0378440	14115	14169	|GAATCTC|AT|AGTCGAA|ACC|T|CC|ACGT|GGT|GAGATTC|GG|GTAACG|CTAA|TTCGACT|
1655	MGV-GENOME-0378448	55721	55667	|GATTCAC|AT|AGTAAGA|ACC|T|TC|ACGT|GGT|GTGAGTT|GA|GTAACG|CTAA|TCTTACT|
1656	MGV-GENOME-0378454	161044	160991	|GGTCAC|AC|GATAGAA|ACC|T|CC|ACGT|GGT|GTGACT|GG|ATTAAAA|CTAA|TTCTATC|
1657	MGV-GENOME-0378459	19427	19480	|GGTCAC|AC|GATAGAA|ACC|T|CC|ACGT|GGT|GTGACT|GG|ATTAAAA|CTAA|TTCTATC|
1658	MGV-GENOME-0378475	164361	164306	|GAATAGC|AAT|AGTAGAA|ACC|T|CC|ACGT|GGT|GCTATTC|GG|GTAATG|CTAA|TTCTACT|
1659	MGV-GENOME-0378479	137287	137233	|GGCTAC|AT|AATAGAA|ACC|T|CC|ACGT|GGT|GTAGCT|GG|ATAATCAA|CTAA|TTCTATT|
1660	MGV-GENOME-0378481	47242	47296	|GGTCAC|AT|AGTAGAA|ACC|T|CC|ACGT|GGT|GTGACT|GG|ATAACCAA|CCAA|TTCTACT|
1661	MGV-GENOME-0378517	11425	11479	|GAATCTC|AT|AGTCGAA|ACC|T|CC|ACGT|GGT|GAGATTC|GG|GTAACG|CTAA|TTCGACT|
1662	MGV-GENOME-0378543	27963	27909	|GGTCAC|AT|AGTAGAA|ACC|T|CC|ACGT|GGT|GTGACT|GG|ATAACCAA|CCAA|TTCTACT|
1663	MGV-GENOME-0378558	140798	140852	|GATTCAC|AT|AGTAAGA|ACC|T|CC|ACGC|GGT|GTGAATC|GG|GTAATG|CTAA|TCTTACT|
1664	MGV-GENOME-0378558	148462	148516	|GAAACAC|AA|GATTGAA|ACC|T|CC|ACGT|GGT|GTGTTTT|GG|GTAAAG|CTAA|TTCAATC|
1665	MGV-GENOME-0378581	16293	16347	|GGTCAC|AT|AGTAGAA|ACC|T|CC|ACGT|GGT|GTGACT|GG|ATAACCAA|CCAA|TTCTACT|
1666	MGV-GENOME-0378585	168957	168903	|GAATCTC|AT|AGTCGAA|ACC|T|CC|ACGT|GGT|GAGATTC|GG|GTAACG|CTAA|TTCGACT|
1667	MGV-GENOME-0378602	125618	125672	|GAATCTC|AT|AGTCGAA|ACC|T|CC|ACGT|GGT|GAGATTC|GG|GTAACG|CTAA|TTCGACT|
1668	MGV-GENOME-0378605	60242	60188	|GAATCTC|AT|AGTCGAA|ACC|T|CC|ACGT|GGT|GAGATTC|GG|GTAACG|CTAA|TTCGACT|
1669	MGV-GENOME-0378635	57112	57164	|GCCGTCC|AA|GCAAACA|GCC|T|CC|ACGC|GGC|GGACGGT|GG|ACAA|CAGA|TGTTTCC|
1670	MGV-GENOME-0378644	172084	172030	|GAATCTC|AT|AGTCGAA|ACC|T|CC|ACGT|GGT|GAGATTC|GG|GTAACG|CTAA|TTCGACT|
1671	MGV-GENOME-0378650	37965	38019	|GAATAGC|AA|ATGAGAA|ACC|T|CC|ACGT|GGT|GCTATTC|GG|ATAACG|CTAA|TTCTCAT|
1672	MGV-GENOME-0378653	14217	14271	|GAATCTC|AT|AGTCGAA|ACC|T|CC|ACGT|GGT|GAGATTC|GG|GTAACG|CTAA|TTCGACT|
1673	MGV-GENOME-0378657	126267	126321	|GGAACTA|AA|GTAGTAA|ACC|T|CC|ACGT|GGT|TAGTTCT|GG|GTAACG|CAAA|TTACTAC|
1674	MGV-GENOME-0378657	131108	131162	|GACTCAC|GT|AGTAAGA|ACC|T|TC|ACGT|GGT|GTGAGTT|GA|GTAACG|CTAA|TCTTACT|
1675	MGV-GENOME-0378673	126938	126992	|GAATCTC|AT|AGTCGAA|ACC|T|CC|ACGT|GGT|GAGATTC|GG|GTAACG|CTAA|TTCGACT|
1676	MGV-GENOME-0343555	35553	35502	|GGCATC|AG|GAGAGAA|GCC|T|GC|TCGT|GGC|GATGCT|GC|TTTTA|CTGA|TTCTCTC|
1677	MGV-GENOME-0344271	49855	49804	|GGCATC|AG|GAGAGAA|GCC|T|GC|TCGT|GGC|GATGCT|GC|TTTTA|CTGA|TTCTCTC|
1678	MGV-GENOME-0340151	44433	44484	|GGTTAC|AAA|ACTACT|ACC|T|CC|TCGT|GGT|GTAACT|GG|GTAATG|CTAA|AGTAGA|
1679	MGV-GENOME-0340344	7522	7574	|GCCGTCC|AA|GCAAACA|GCC|T|CC|ACGC|GGC|GGACGGT|GG|GCAA|CAGA|TGTTTCC|
1680	MGV-GENOME-0220129	27223	27161	|GGCCCC|A|AGTGAAA|GCC|T|TC|CCGT|GGC|GGGGCT|GA|TAAGGCGGAAACGCTGA|CCGA|TTTCACA|
1681	MGV-GENOME-0372820	14013	14065	|GCCGTCC|AA|GCAAACA|GCC|T|CC|ACGC|GGC|GGACGGT|GG|GCAA|CAGA|TGTTTCC|
1682	MGV-GENOME-0372852	91397	91449	|GCCAAC|A|AGAGAAA|ACC|T|CC|ACGT|GGT|GTTGGT|GG|ATTTTAA|CCAA|TTTCTCA|
1683	MGV-GENOME-0372934	46993	47045	|GCCGTCC|AA|GCAAACA|GCC|T|CC|ACGC|GGC|GGACGGT|GG|ACAA|CAGA|TGTTTCC|
1684	MGV-GENOME-0373001	47886	47938	|GGTGGC|AA|TGTCCAT|ACG|T|TC|ACGC|CGT|GCTACT|GA|TCTTGA|CTAA|ATGGGCA|
1685	MGV-GENOME-0373104	54362	54414	|GGTTGC|A|CGTGTTT|ACC|T|CC|TCGT|GGT|GCAACT|GG|ACTAAGA|CTAA|AAACACA|
1686	MGV-GENOME-0373147	34993	35048	|GACCAAC|GTC|TTTAGTA|ACC|T|CC|CCGT|GGT|GTTGGTT|GG|GTAATT|CTAA|TACTAAA|
1687	MGV-GENOME-0373158	123843	123896	|GACTCAC|A|AGTAAGA|ACC|T|CC|ACGT|GGT|GTGAGTT|GG|ATAACG|CTAA|TCTTACT|
1688	MGV-GENOME-0373169	3003	2951	|GCCAGC|A|AGAGAAA|ACC|T|CC|TCGT|GGT|GTTGGT|GG|ATTTTAA|CTAA|TTTCTCA|
1689	MGV-GENOME-0373193	107298	107247	|GGCATC|AG|GAGAGAA|GCC|T|GC|TCGT|GGC|GATGCT|GC|TTTTA|CTGA|TTCTCTC|
1690	MGV-GENOME-0373227	6263	6315	|GGTTGC|A|CGTGTTT|ACC|T|CC|TCGT|GGT|GCAACT|GG|ACTAAGA|CTAA|AAACACA|
1691	MGV-GENOME-0373255	55510	55561	|GGTAGC|A|CACCTAT|GCG|T|TC|CCGT|CGC|GCTACT|GA|TTTAGA|CTAA|ATAGGTA|
1692	MGV-GENOME-0373263	100298	100246	|GGTGAC|AA|TATCTGT|ACG|T|TC|ACGC|CGT|GTCACT|GA|CTTAGA|CTAA|ACAGATA|
1693	MGV-GENOME-0370360	36570	36623	|GCCCTC|AAT|ATCAGA|GCC|T|CC|ACGC|GGC|GAGGGT|GG|ATAACCAA|CAAA|TCTGAG|
1694	MGV-GENOME-0370374	108059	108110	|GGTAGC|A|CACCTAT|GCG|T|TC|TCGT|CGC|GCTACT|GA|TTTAGA|CTAA|ATAGGTA|
1695	MGV-GENOME-0370426	59198	59146	|GGTGGT|AA|TGTCCAT|ACG|T|TC|ACGC|CGT|GCCACT|GA|TCTAGA|CTAA|ATGGACA|
1696	MGV-GENOME-0370452	50159	50107	|GGTGGC|GA|TATCTGT|ACG|T|TC|ACGC|CGT|GCCACT|GA|TTTAGA|CTAA|ACAGATA|
1697	MGV-GENOME-0370526	49168	49116	|GGTTGC|A|TACTCTT|GCG|T|CC|TCGT|CGC|GCAACC|GG|ACTCAGA|CTAA|AAGAGAA|
1698	MGV-GENOME-0370537	87202	87254	|GGTTGC|A|TGCTATT|GCG|T|CC|TCGT|CGC|GCAACT|GG|ACTCAGA|CTAA|AATAGCG|
1699	MGV-GENOME-0370573	44535	44484	|GGTAGC|A|CACCTAT|GCG|T|TC|CCGT|CGC|GCTACT|GA|TTTAGA|CTAA|ATAGGTA|
1700	MGV-GENOME-0370598	18772	18722	|GGTGGC|A|AACCTAT|ACG|T|CC|TCGT|CGT|GCCACT|GG|TATCG|CTAA|ATAGGTG|
1701	MGV-GENOME-0370663	109520	109572	|GGTTGC|A|TGCTATT|GCG|T|CC|CCGT|CGC|GCAACT|GG|ACTCAGA|CTAA|AATAGCG|
1702	MGV-GENOME-0370712	62945	62997	|GGTGGC|AG|TGTCCAT|ACG|T|TC|GCGC|CGT|GCCACT|GA|TTTCGA|CTAA|ATGGACA|
1703	MGV-GENOME-0370756	109912	109964	|GGTGGC|AG|CGCCTGT|ACG|T|CC|CCGT|CGT|GCCACT|GG|ACTAGA|CTAA|ACAGGTA|
1704	MGV-GENOME-0370814	83233	83288	|GAATAGC|AAT|AGTAGAA|ACC|T|CC|ACGT|GGT|GCTATTC|GG|ATAATG|CTAA|TTCTACT|
1705	MGV-GENOME-0370859	110406	110458	|GGTGGC|AA|TGTCCAT|ACG|T|TC|ACGC|CGT|GCTACT|GA|TCTTAA|CTAA|ATGGACA|
1706	MGV-GENOME-0207605	5431	5493	|GGCCCC|A|AGTGAAA|GCC|T|TC|CCGT|GGC|GGGGCT|GA|TAAGGCGGAAACGCTGA|CCGA|TTTCACA|
1707	MGV-GENOME-0207876	9090	9152	|GGCCCC|A|AGTGAAA|GCC|T|TC|CCGT|GGC|GGGGCT|GA|TAAGGCGGCAACGCTGA|CCGA|TTTCACA|
1708	MGV-GENOME-0208089	28444	28382	|GGCCCC|A|AGTGAAA|GCC|T|TC|CCGT|GGC|GGGGCT|GA|TAAGGCGGCAACGCTGA|CCGA|TTTCACA|
1709	MGV-GENOME-0208335	16907	16845	|GGCCCC|A|AGTGAAA|GCC|T|TC|CCGT|GGC|GGGGCT|GA|TAAGGCGGCAACGCTGA|CCGA|TTTCACA|
1710	MGV-GENOME-0208386	10669	10731	|GGCCCC|A|AGTGAAA|GCC|T|TC|CCGT|GGC|GGGGCT|GA|TAAGGCGGCAACGCTGA|CCGA|TTTCACA|
1711	MGV-GENOME-0208477	28311	28249	|GGCCCC|A|AGTGAAA|GCC|T|TC|CCGT|GGC|GGGGCT|GA|TAAGGCGGAAACGCTGA|CCGA|TTTCACA|
1712	MGV-GENOME-0208928	25179	25241	|GGCCCC|A|AGTGAAA|GCC|T|TC|CCGT|GGC|GGGGCT|GA|TAAGGCGGCAACGCTGA|CCGA|TTTCACA|
1713	MGV-GENOME-0209381	28307	28245	|GGCCCC|A|AGTGAAA|GCC|T|TC|CCGT|GGC|GGGGCT|GA|TAAGGCGGAAACGCTGA|CCGA|TTTCACA|
1714	MGV-GENOME-0330745	33437	33385	|GCCGTCC|AA|GCAAACA|GCC|T|CC|ACGC|GGC|GGACGGT|GG|ACAA|CAGA|TGTTTCC|
1715	MGV-GENOME-0330794	56475	56421	|GGAATAC|T|GTGCAAA|GCC|T|CC|ACGT|GGC|GTATTCT|GG|ATTAAAG|CTAA|TTTGCAC|
1716	MGV-GENOME-0325907	49996	50056	|GAAGGA|CA|TGGCCT|CGC|T|GC|GCGGC|GCG|TTCTTC|GT|CGAGGGAGAGGGGAA|CGAA|ATGCTG|
1717	MGV-GENOME-0326751	47977	47925	|GCCGTCC|AA|GCAAACA|GCC|T|CC|ACGC|GGC|GGACGGT|GG|GCAA|CAGA|TGTTTCC|
1718	MGV-GENOME-0365032	35794	35844	|GGGGTT|ATT|CTATCT|GGG|T|TC|TCGC|CCT|GGTCTT|GG|CTATG|CCGA|TGGTGG|
1719	MGV-GENOME-0365254	96759	96810	|GGTAGC|A|CACCTAT|GCG|T|TC|CCGT|CGC|GCTACT|GA|TTTAGA|CTAA|ATAGGTA|
1720	MGV-GENOME-0365306	75866	75919	|GCCCTC|AAT|ATCAGA|GCC|T|CC|ACGC|GGC|GAGGGT|GG|ATAACCAA|CAAA|TCTGAG|
1721	MGV-GENOME-0365439	58594	58645	|GGTAGC|A|CACCTAT|GCG|T|TC|CCGT|CGC|GCTACT|GA|TTTAGA|CTAA|ATAGGTA|
1722	MGV-GENOME-0365446	59869	59920	|GGCATC|AG|GAGAGAA|GCC|T|GC|TCGT|GGC|GATGCT|GC|TTTTA|CTGA|TTCTCTC|
1723	MGV-GENOME-0225441	12205	12267	|GGCCCC|A|AGTGAAA|GCC|T|TC|CCGT|GGC|GGGGCT|GA|TAAGGCGGAAACGCTGA|CCGA|TTTCACA|
1724	MGV-GENOME-0225669	22254	22192	|GGCCCC|A|AGTGAAA|GCC|T|TC|CCGT|GGC|GGGGCT|GA|TAAGGCGGAAACGCTGA|CCGA|TTTCACA|
1725	MGV-GENOME-0226404	32135	32073	|GGCCCC|A|AGTGAAA|GCC|T|TC|CCGT|GGC|GGGGCT|GA|TAAGGCGGAAACGCTGA|CCGA|TTTCACA|
1726	MGV-GENOME-0226681	11287	11349	|GGCCCC|A|AGTGAAA|GCC|T|TC|CCGT|GGC|GGGGCT|GA|TAAGGCGGCAACGCTGA|CCGA|TTTCACA|
1727	MGV-GENOME-0227032	28593	28531	|GGCCCC|A|AGTGAAA|GCC|T|TC|CCGT|GGC|GGGGCT|GA|TAAGGCGGAAACGCTGA|CCGA|TTTCACA|
1728	MGV-GENOME-0227046	28595	28533	|GGCCCC|A|AGTGAAA|GCC|T|TC|CCGT|GGC|GGGGCT|GA|TAAGGCGGAAACGCTGA|CCGA|TTTCACA|
1729	MGV-GENOME-0356354	7532	7478	|GAATAGC|AT|ATAGGAA|ACC|T|CC|ACGT|GGT|GCTATTT|GG|TTAATA|CTAA|TTCCTAT|
1730	MGV-GENOME-0356529	82359	82307	|GGTGGT|AA|TGTCCAT|ACG|T|TC|ACGC|CGT|GCCACT|GA|TCTAGA|CTAA|ATGGACA|
1731	MGV-GENOME-0356573	35041	34990	|GGTAGC|A|CACCTAT|GCG|T|TC|CCGT|CGC|GCTACT|GA|TTTAGA|CTAA|ATAGGTA|
1732	MGV-GENOME-0356594	58388	58336	|GGTAGC|AA|TGCCCAT|ACG|T|TC|ACGC|CGT|GCTACT|GA|TCTTGA|CTAA|ATGGACA|
1733	MGV-GENOME-0356655	33254	33305	|GCCGTTC|AAA|CAAACA|GCC|T|CC|ACGC|GGC|GGACGGT|GG|GCAA|CAGA|TGTTTC|
1734	MGV-GENOME-0256413	34296	34358	|GGCCCC|A|AGTGAAA|GCC|T|TC|CCGT|GGC|GGGGCT|GA|TAAGGCGGAAACGCTGA|CCGA|TTTCACG|
1735	MGV-GENOME-0257151	12148	12210	|GGCCCC|A|AGTGAAA|GCC|T|TC|CCGT|GGC|GGGGCT|GA|TAAGGCGGAAACGCTGA|CCGA|TTTCACA|
1736	MGV-GENOME-0257235	33385	33323	|GGCCCC|A|AGTGAAA|GCC|T|TC|CCGT|GGC|GGGGCT|GA|TAAGGCGGAAACGCTGA|CCGA|TTTCACA|
1737	MGV-GENOME-0257952	3868	3930	|GGCCCC|A|AGTGAAA|GCC|T|TC|CCGT|GGC|GGGGCT|GA|TAAGGCGGCAACGCTGA|CCGA|TTTCACA|
1738	MGV-GENOME-0246945	11359	11421	|GGCCCC|A|AGTGAAA|GCC|T|TC|CCGT|GGC|GGGGCT|GA|TAAGGCGGAAACGCTGA|CCGA|TTTCACA|
1739	MGV-GENOME-0247041	34084	34022	|GGCCCC|A|AGTGAAA|GCC|T|TC|CCGT|GGC|GGGGCT|GA|TAAGGCGGCAACGCTGA|CCGA|TTTCACA|
1740	MGV-GENOME-0261959	10992	11054	|GGCCCC|A|AGTGAAA|GCC|T|TC|CCGT|GGC|GGGGCT|GA|TAAGGCGGCAACGCTGA|CCGA|TTTCACA|
1741	MGV-GENOME-0263182	9880	9942	|GGCCCC|A|AGTGAAA|GCC|T|TC|CCGT|GGC|GGGGCT|GA|TAAGGCGGCAACGCTGA|CTGA|TTTCACA|
1742	MGV-GENOME-0263293	26497	26435	|GGCCCC|A|AGTGAAA|GCC|T|TC|CCGT|GGC|GGGGCT|GA|TAAGGCGGCAACGCTGA|CCGA|TTTCACA|
1743	MGV-GENOME-4433073	20099	20151	|GGTGGC|AG|CGCCTGT|ACG|T|CC|CCGT|CGT|GCCACT|GG|ACTAGA|CTAA|ACAGGTA|
1744	MGV-GENOME-0253029	27569	27507	|GGCCCC|A|AGTGAAA|GCC|T|TC|CCGT|GGC|GGGGCT|GA|TAAGGCGGCAACGCTGA|CCGA|TTTCACA|
1745	MGV-GENOME-0253392	35897	35845	|GCCGTCC|AA|GCAAACA|GCC|T|CC|ACGC|GGC|GGACGGT|GG|GCAA|CAGA|TGTTTCC|
1746	MGV-GENOME-0254387	23726	23788	|GGCCCC|A|AGTGAAA|GCC|T|TC|CCGT|GGC|GGGGCT|GA|TAAGGCGGAAACGCTGA|CCGA|TTTCACA|
1747	MGV-GENOME-0188065	13887	13949	|GGCCCC|A|AGTGAAA|GCC|T|TC|CCGT|GGC|GGGGCT|GA|TAAGGCGGTAACGCTGA|CCGA|TTTCACA|
1748	MGV-GENOME-0188401	11113	11051	|GGCCCC|A|AGTGAAA|GCC|T|TC|CCGT|GGC|GGGGCT|GA|TAAGGCGGAAACGCTGA|CCGA|TTTCACA|
1749	MGV-GENOME-0188868	9052	8990	|GGCCCC|A|AGTGAAA|GCC|T|TC|CCGT|GGC|GGGGCT|GA|TAAGGCGGAAACGCTGA|CCGA|TTTCACA|
1750	MGV-GENOME-0189194	20699	20648	|GCCGTTC|AAA|CAAACA|GCC|T|CC|ACGC|GGC|GGACGGT|GG|GCAA|CAGA|TGTTTC|
1751	MGV-GENOME-0189688	17457	17519	|GGCCCC|A|AGTGAAA|GCC|T|TC|CCGT|GGC|GGGGCT|GA|TAAGGCGGCAACGCTGA|CCGA|TTTCACA|
1752	MGV-GENOME-0189701	21034	20972	|GGCCCC|A|AGTGAAA|GCC|T|TC|CCGT|GGC|GGGGCT|GA|TAAGGCGGCAACGCTGA|CCGA|TTTCACA|
1753	MGV-GENOME-0189756	24837	24785	|GCCGTCC|AA|GCAAACA|GCC|T|CC|ACGC|GGC|GGACGGT|GG|ACAA|CAGA|TGTTTCC|
1754	MGV-GENOME-0309846	16547	16609	|GGCCCC|A|AGTGAAA|GCC|T|TC|CCGT|GGC|GGGGCT|GA|TAAGGCGGAAACGCTGA|CCGA|TTTCACA|
1755	MGV-GENOME-0309971	43428	43376	|GCCGTCC|AA|GCAAACA|GCC|T|CC|ACGC|GGC|GGACGGT|GG|GCAA|CAGA|TGTTTCC|
1756	MGV-GENOME-4435725	165282	165228	|GAATAGC|AA|ATGAGAA|ACC|T|CC|ACGT|GGT|GCTATTT|GG|GTAACA|CTAA|TTCTCAT|
1757	MGV-GENOME-4435728	160972	160918	|GAATAGC|AA|ATGAGAA|ACC|T|CC|ACGT|GGT|GCTATTT|GG|GTAACA|CTAA|TTCTCAT|
1758	MGV-GENOME-4435870	13773	13826	|GGTCAC|AC|GATAGAA|ACC|T|CC|ACGT|GGT|GTGACT|GG|ATTAAAA|CTAA|TTCTATC|
1759	MGV-GENOME-4435947	10545	10599	|GAAACAC|AA|GATTGAA|ACC|T|CC|ACGT|GGT|GTGTTTT|GG|GTAAAG|CTAA|TTCAATC|
1760	MGV-GENOME-4435947	189512	189565	|GACTCAC|A|AGTAAGA|ACC|T|CC|ACGT|GGT|GTGAGTT|GG|ATAACG|CTAA|TCTTACT|
1761	MGV-GENOME-0196860	16786	16734	|GCCGTCC|AA|GCAAACA|GCC|T|CC|ACGC|GGC|GGACGGT|GG|ACAA|CAGA|TGTTTCC|
1762	MGV-GENOME-0352126	990	1042	|GGTGGC|AG|TGCCTGT|ACG|T|CC|CCGT|CGT|GCCACC|GG|ACTAGA|CTAA|ATAGGCA|
1763	MGV-GENOME-0378696	169750	169696	|GAATCTC|AT|AGTCGAA|ACC|T|CC|ACGT|GGT|GAGATTC|GG|GTAACG|CTAA|TTCGACT|
1764	MGV-GENOME-0378699	167224	167170	|GAAACAC|AA|GATTGAA|ACC|T|CC|ACGT|GGT|GTGTTTT|GG|GTAAAG|CTAA|TTCAATC|
1765	MGV-GENOME-0378699	175084	175030	|GATTCAC|AT|AGTAAGA|ACC|T|CC|ACGC|GGT|GTGAATC|GG|GTAATG|CTAA|TCTTACT|
1766	MGV-GENOME-0378704	81580	81634	|GAATCTC|AT|AGTCGAA|ACC|T|CC|ACGT|GGT|GAGATTC|GG|GTAACG|CTAA|TTCGACT|
1767	MGV-GENOME-0378728	118302	118248	|GGTCAC|AT|AGTAGAA|ACC|T|CC|ACGT|GGT|GTGACT|GG|ATAACCAA|CCAA|TTCTACT|
1768	MGV-GENOME-0378753	169688	169634	|GAATCTC|AT|AGTCGAA|ACC|T|CC|ACGT|GGT|GAGATTC|GG|GTAACG|CTAA|TTCGACT|
1769	MGV-GENOME-0378808	145275	145221	|GAAACAC|AA|GATTGAA|ACC|T|CC|ACGT|GGT|GTGTTTT|GG|GTAAAG|CTAA|TTCAATC|
1770	MGV-GENOME-0378818	7362	7415	|GGAACTA|A|GTAGTAA|ACC|T|CC|ACGT|GGT|TAGTTCT|GG|GTAACG|CAAA|TTACTAC|
1771	MGV-GENOME-0378823	16327	16381	|GAATCTC|AT|AGTCGAA|ACC|T|CC|ACGT|GGT|GAGATTC|GG|GTAACG|CTAA|TTCGACT|
1772	MGV-GENOME-0378826	171155	171101	|GAATCTC|AT|AGTCGAA|ACC|T|CC|ACGT|GGT|GAGATTC|GG|GTAACG|CTAA|TTCGACT|
1773	MGV-GENOME-0378845	142095	142042	|GGAACTA|A|GTAGTAA|ACC|T|CC|ACGT|GGT|TAGTTCT|GG|GTAACG|CAAA|TTACTAC|
1774	MGV-GENOME-0378849	9179	9233	|GAATCTC|AT|AGTCGAA|ACC|T|CC|ACGT|GGT|GAGATTC|GG|GTAACG|CTAA|TTCGACT|
1775	MGV-GENOME-0378857	19626	19680	|GAAACAC|AA|GATTGAA|ACC|T|CC|ACGT|GGT|GTGTTTT|GG|GTAAAG|CTAA|TTCAATC|
1776	MGV-GENOME-0378879	50133	50185	|GGCATT|AA|GTAAGAA|ACC|T|CC|CCGT|GGT|AATGCT|GG|TTAATA|CTAA|TTCTTAC|
1777	MGV-GENOME-0378903	43994	44048	|GGAACTA|AA|GTAGTAA|ACC|T|CC|ACGT|GGT|TAGTTCT|GG|GTAACG|CAAA|TTACTAC|
1778	MGV-GENOME-0378910	69902	69849	|GGAACTA|A|GTAGTAA|ACC|T|CC|ACGT|GGT|TAGTTCT|GG|GTAACG|CAAA|TTACTAC|
1779	MGV-GENOME-0378914	8529	8475	|GAATAGC|AA|ATGAGAA|ACC|T|CC|ACGT|GGT|GCTATTT|GG|GTAATG|CTAA|TTCTCAT|
1780	MGV-GENOME-0378915	45633	45686	|GACTCAC|A|AGTAAGA|ACC|T|CC|ACGT|GGT|GTGAGTT|GG|ATAACG|CTAA|TCTTACT|
1781	MGV-GENOME-0378921	48958	49012	|GGAACTA|AA|GTAGTAA|ACC|T|CC|ACGT|GGT|TAGTTCT|GG|GTAACG|CAAA|TTACTAC|
1782	MGV-GENOME-0378949	27100	27154	|GGAACTA|AA|GTAGTAA|ACC|T|CC|ACGT|GGT|TAGTTCT|GG|GTAACG|CAAA|TTACTAC|
1783	MGV-GENOME-0378950	81214	81160	|GAAACAC|AA|GATTGAA|ACC|T|CC|ACGT|GGT|GTGTTTT|GG|GTAAAG|CTAA|TTCAATC|
1784	MGV-GENOME-0378950	90687	90634	|GACTCAC|A|AGTAAGA|ACC|T|CC|ACGT|GGT|GTGAGTT|GG|ATAACG|CTAA|TCTTACT|
1785	MGV-GENOME-0378976	135423	135369	|GGAACTA|AA|GTAGTAA|ACC|T|CC|ACGT|GGT|TAGTTCT|GG|GTAACG|CAAA|TTACTAC|
1786	MGV-GENOME-0378987	100718	100664	|GAAACAC|AA|GATTGAA|ACC|T|CC|ACGT|GGT|GTGTTTT|GG|GTAAAG|CTAA|TTCAATC|
1787	MGV-GENOME-0378996	74855	74909	|GAGATAC|AT|TAATCAA|ACC|T|CC|ACGT|GGT|GTATCTT|GG|GTAACG|CTAA|TTGATTA|
1788	MGV-GENOME-0379000	34699	34646	|GACTCAC|A|AGTAAGA|ACC|T|CC|ACGT|GGT|GTGAGTT|GG|ATAACG|CTAA|TCTTACT|
1789	MGV-GENOME-0379036	128119	128065	|GAAACAC|AA|GATTGAA|ACC|T|CC|ACGT|GGT|GTGTTTT|GG|GTAAAG|CTAA|TTCAATC|
1790	MGV-GENOME-0379036	136714	136661	|GACTCAC|A|AGTAAGA|ACC|T|CC|ACGT|GGT|GTGAGTT|GG|ATAACG|CTAA|TCTTACT|
1791	MGV-GENOME-0182292	22282	22220	|GGCCCC|A|AGTGAAA|GCC|T|TC|CCGT|GGC|GGGGCT|GA|TAAGGCGGCAACGCTGA|CCGA|TTTCACA|
1792	MGV-GENOME-0182446	3402	3464	|GGCCCC|A|AGTGAAA|GCC|T|TC|CCGT|GGC|GGGGCT|GA|TAAGGCGGAAACGCTGA|CCGA|TTTCACA|
1793	MGV-GENOME-0183041	11605	11543	|GGCCCC|A|AGTGAAA|GCC|T|TC|CCGT|GGC|GGGGCT|GA|TAAGGCGGAAACGCTGA|CCGA|TTTCACA|
1794	MGV-GENOME-0345216	27412	27361	|GGCATC|AG|GAGAGAA|GCC|T|GC|TCGT|GGC|GATGCT|GC|TTTTA|CTGA|TTCTCTC|
1795	MGV-GENOME-0345437	48825	48876	|GGCATC|AG|GAGAGAA|GCC|T|GC|TCGT|GGC|GATGCT|GC|TTTTA|CTGA|TTCTCTC|
1796	MGV-GENOME-0202691	27321	27259	|GGCCCC|A|AGTGAAA|GCC|T|TC|CCGT|GGC|GGGGCT|GA|TAAGGCGGAAACGCTGA|CCGA|TTTCACA|
1797	MGV-GENOME-0202842	17586	17648	|GGCCCC|A|AGTGAAA|GCC|T|TC|CCGT|GGC|GGGGCT|GA|TAAGGCGGCAACGCTGA|CCGA|TTTCACA|
1798	MGV-GENOME-0202877	16962	17024	|GGCCCC|A|AGTGAAA|GCC|T|TC|CCGT|GGC|GGGGCT|GA|TAAGGCGGAAACGCTGA|CCGA|TTTCACG|
1799	MGV-GENOME-0203394	10966	10904	|GGCCCC|A|AGTGAAA|GCC|T|TC|CCGT|GGC|GGGGCT|GA|TAAGGCGGAAACGCTGA|CCGA|TTTCACA|
1800	MGV-GENOME-0204646	27862	27800	|GGCCCC|A|AGTGAAA|GCC|T|TC|CCGT|GGC|GGGGCT|GA|TAAGGCGGCAACGCTGA|CCGA|TTTCACA|
1801	MGV-GENOME-0373277	102411	102360	|GGTAGC|A|CACCTAT|GCG|T|TC|CCGT|CGC|GCTACT|GA|TTTAGA|CTAA|ATAGGTA|
1802	MGV-GENOME-0373299	83217	83268	|GGCATC|AG|GAGAGAA|GCC|T|GC|TCGT|GGC|GATGCT|GC|TTTTA|CTGA|TTCTCTC|
1803	MGV-GENOME-0373308	57142	57090	|GGTGGC|GA|TATCTGT|ACG|T|TC|ACGC|CGT|GCCACT|GA|TTTAGA|CTAA|ACAGATA|
1804	MGV-GENOME-0373328	91354	91406	|GCCGTCC|AA|GCAAACA|GCC|T|CC|ACGC|GGC|GGACGGT|GG|GCAA|CAGA|TGTTTCC|
1805	MGV-GENOME-0373350	7765	7713	|GGTGGC|AA|TGTCCAT|ACG|T|TC|ACGC|CGT|GCCACT|GA|TCTAGA|CTAA|ATGGACA|
1806	MGV-GENOME-0373359	128676	128622	|GACCCTT|AA|AAGAACT|ACC|T|CC|ACGT|GGT|AAGGGTT|GG|GTAACG|CTAA|AGTTCTT|
1807	MGV-GENOME-0373364	15753	15808	|GAGTTGC|AG|TTAGTCA|ACC|T|CC|ACGT|GGT|GCAACTT|GG|ATTAAAA|CTAA|TGACTAA|
1808	MGV-GENOME-0373364	18017	18071	|GACCCTT|AA|AAGAACT|ACC|T|CC|ACGT|GGT|AAGGGTT|GG|GTAACG|CTAA|AGTTCTT|
1809	MGV-GENOME-0373403	42842	42788	|GGCTAC|AT|AATAGAA|ACC|T|CC|ACGT|GGT|GTAGCT|GG|ATAATCAA|CTAA|TTCTATT|
1810	MGV-GENOME-0373417	93776	93724	|GCCGTCC|AA|GTAAACA|GCC|T|CC|ACGC|GGC|GGACGGT|GG|ACAA|CAGA|TGTTTCC|
1811	MGV-GENOME-0373420	21238	21289	|GGCATC|AG|GAGAGAA|GCC|T|GC|TCGT|GGC|GATGCT|GC|TTTTA|CTGA|TTCTCTC|
1812	MGV-GENOME-0373432	128613	128561	|GGTGGC|AG|CGCCTGT|ACG|T|CC|CCGT|CGT|GCCACT|GG|ACTAGA|CTAA|ACAGGTA|
1813	MGV-GENOME-0373454	121023	121075	|GGTGGT|AA|TGTCCAT|ACG|T|TC|ACGC|CGT|GCCACT|GA|TCTAGA|CTAA|ATGGACA|
1814	MGV-GENOME-0373462	8080	8135	|GAATAGC|GTA|AGTAGAA|ACC|T|CC|ACGT|GGT|GCTATTC|GG|ATAACG|CTAA|TTCTACT|
1815	MGV-GENOME-0373467	816	867	|GGCATC|AG|GAGAGAA|GCC|T|GC|TCGT|GGC|GATGCT|GC|TTTTA|CTGA|TTCTCTC|
1816	MGV-GENOME-0373510	17079	17028	|GGCATC|AG|GAGAGAA|GCC|T|GC|TCGT|GGC|GATGCT|GC|TTTTA|CTGA|TTCTCTC|
1817	MGV-GENOME-0373524	57837	57888	|GGCATC|AG|GAGAGAA|GCC|T|GC|TCGC|GGC|GATGCT|GC|TTTTA|CTGA|TTCTCTC|
1818	MGV-GENOME-0373544	18779	18722	|GGAACTC|AA|GTGCGAA|GCC|T|CC|ACGTT|GGC|GAGTTCT|GG|ACTTTTGA|CAAA|TTCGCAC|
1819	MGV-GENOME-0373583	44945	44996	|GGCATC|AG|GAGAGAA|GCC|T|GC|TCGT|GGC|GATGCT|GC|TTTTA|CTGA|TTCTCTC|
1820	MGV-GENOME-0373595	78388	78439	|GGCATC|AG|GAGAGAA|GCC|T|GC|TCGT|GGC|GATGCT|GC|TTTTA|CTGA|TTCTCTC|
1821	MGV-GENOME-0373650	116139	116190	|GGCATC|AG|GAGAGAA|GCC|T|GC|TCGT|GGC|GATGCT|GC|TTTTA|CTGA|TTCTCTC|
1822	MGV-GENOME-0373670	17522	17573	|GGCATC|AG|GAGAGAA|GCC|T|GC|TCGT|GGC|GATGCT|GC|TTTTA|CTGA|TTCTCTC|
1823	MGV-GENOME-0373708	15735	15790	|GAGTTGC|AG|TTAGTCA|ACC|T|CC|ACGT|GGT|GCAACTT|GG|ATTAAAA|CTAA|TGACTAA|
1824	MGV-GENOME-0373708	17999	18053	|GACCCTT|AA|AAGAACT|ACC|T|CC|ACGT|GGT|AAGGGTT|GG|GTAACG|CTAA|AGTTCTT|
1825	MGV-GENOME-0373711	123738	123788	|GGTAGC|A|CACCTAT|GCG|T|TC|CCGT|CGC|GCTACT|GA|TTTAG|CTAA|ATAGGTA|
1826	MGV-GENOME-0373718	86461	86518	|GGAACTC|AA|GTGCGAA|GCC|T|CC|ACGTT|GGC|GAGTTCT|GG|ACTTTTGA|CAAA|TTCGCAC|
1827	MGV-GENOME-0373720	92728	92779	|GGCATC|AG|GAGAGAA|GCC|T|GC|TCGT|GGC|GATGCT|GC|TTTTA|CTGA|TTCTCTC|
1828	MGV-GENOME-0373728	126472	126418	|GAATAGC|AA|ATGAGAA|ACC|T|CC|ACGT|GGT|GCTATTC|GG|ATAACG|CTAA|TTCTCAT|
1829	MGV-GENOME-0373729	126472	126418	|GAATAGC|AA|ATGAGAA|ACC|T|CC|ACGT|GGT|GCTATTC|GG|ATAACG|CTAA|TTCTCAT|
1830	MGV-GENOME-0373763	124999	124934	|GTCCTTG|CAA|CTCAGAT|ACT|T|GC|ACGT|AGT|TAAGGAC|GC|ATATGCGAAAGCATAT|CAGA|GTCTGAG|
1831	MGV-GENOME-0292934	32161	32099	|GGCCCC|A|AGTGAAA|GCC|T|TC|CCGT|GGC|GGGGCT|GA|TAAGGCGGAAACGCTGA|CCGA|TTTCACA|
1832	MGV-GENOME-0293032	28709	28657	|GCCGTCC|AA|GCAAACA|GCC|T|CC|ACGC|GGC|GGACGGT|GG|GCAA|CAGA|TGTTTCC|
1833	MGV-GENOME-0293181	16962	17024	|GGCCCC|A|AGTGAAA|GCC|T|TC|CCGT|GGC|GGGGCT|GA|TAAGGCGGAAACGCTGA|CCGA|TTTCACG|
1834	MGV-GENOME-0293317	37444	37382	|GGCCCC|A|AGTGAAA|GCC|T|TC|CCGT|GGC|GGGGCT|GA|TAAGGCGGAAACGCTGA|CCGA|TTTCACA|
1835	MGV-GENOME-0293502	25350	25288	|GGCCCC|A|AGTGAAA|GCC|T|TC|CCGT|GGC|GGGGCT|GA|TAAGGCGGAAACGCTGA|CCGA|TTTCACA|
1836	MGV-GENOME-0293531	15452	15514	|GGCCCC|A|AGTGAAA|GCC|T|TC|CCGT|GGC|GGGGCT|GA|TAAGGCGGAAACGCTGA|CCGA|TTTCACA|
1837	MGV-GENOME-0293729	27925	27863	|GGCCCC|A|AGTGAAA|GCC|T|TC|CCGT|GGC|GGGGCT|GA|TAAGGCGGCAACGCTGA|CCGA|TTTCACA|
1838	MGV-GENOME-0293918	12971	12909	|GGCCCC|A|AGTGAAA|GCC|T|TC|CCGT|GGC|GGGGCT|GA|TAAGGCGGAAACGCTGA|CCGA|TTTCACA|
1839	MGV-GENOME-0293933	11953	12015	|GGCCCC|A|AGTGAAA|GCC|T|TC|CCGT|GGC|GGGGCT|GA|TAAGGCGGAAACGCTGA|CCGA|TTTCACA|
1840	MGV-GENOME-0293983	27289	27227	|GGCCCC|A|AGTGAAA|GCC|T|TC|CCGT|GGC|GGGGCT|GA|TAAGGCGGCAACGCTGA|CCGA|TTTCACA|
1841	MGV-GENOME-0294148	17385	17447	|GGCCCC|A|AGTGAAA|GCC|T|TC|CCGT|GGC|GGGGCT|GA|TAAGGCGGAAACGCTGA|CCGA|TTTCACA|
1842	MGV-GENOME-0294366	27933	27871	|GGCCCC|A|AGTGAAA|GCC|T|TC|CCGT|GGC|GGGGCT|GA|TAAGGCGGAAACGCTGA|CCGA|TTTCACA|
1843	MGV-GENOME-0331712	8571	8520	|GGTTAC|AAA|ACTACT|ACC|T|CC|TCGT|GGT|GTAACT|GG|GTAATG|CTAA|AGTAGA|
1844	MGV-GENOME-0285437	15148	15210	|GGCCCC|A|AGTGAAA|GCC|T|TC|CCGT|GGC|GGGGCT|GA|TAAGGCGGCAACGCTGA|CCGA|TTTCACA|
1845	MGV-GENOME-0286233	37204	37142	|GGCCCC|A|AGTGAAA|GCC|T|TC|CCGT|GGC|GGGGCT|GA|TAAGGCGGAAACGCTGA|CCGA|TTTCACA|
1846	MGV-GENOME-0286476	5718	5770	|GCCGTCC|AA|GCAAACA|GCC|T|CC|ACGC|GGC|GGACGGT|GG|ACAA|CAGA|TGTTTCC|
1847	MGV-GENOME-0286643	14289	14351	|GGCCCC|A|AGTGAAA|GCC|T|TC|CCGT|GGC|GGGGCT|GA|TAAGGCGGCAACGCTGA|CCGA|TTTCACA|
1848	MGV-GENOME-0365789	22882	22937	|GAATAGC|GTA|AGTAGAA|ACC|T|CC|ACGT|GGT|GCTATTC|GG|GTAACG|CTAA|TTCTACT|
1849	MGV-GENOME-0365805	84590	84536	|GAATCTC|AT|AGTCGAA|ACC|T|CC|ACGT|GGT|GAGATTC|GG|GTAACG|CTAA|TTCGACT|
1850	MGV-GENOME-0366276	56315	56263	|GCCGTCC|AA|GCAAACA|GCC|T|CC|ACGC|GGC|GGACGGT|GG|GCAA|CAGA|TGTTTCC|
1851	MGV-GENOME-0363080	94655	94603	|GGTGGC|GA|TATCTGT|ACG|T|TC|ACGC|CGT|GCCACT|GA|TTTAGA|CTAA|ACAGATA|
1852	MGV-GENOME-0363311	24344	24291	|GGCTAC|AT|ATTAGAA|ACC|T|CC|ACGT|GGT|GTAGCT|GG|ATTTAAA|CTAA|TTCTAAT|
1853	MGV-GENOME-0363472	94721	94773	|GGTGGC|AA|TGTCCAT|ACG|T|TC|ACGC|CGT|GCCACT|GA|TCTCGA|CTAA|ATGGACA|
1854	MGV-GENOME-0363548	95480	95428	|GGTTGC|A|AGCTATT|GCG|T|CC|CCGT|CGC|GCAACT|GG|ACTCAGA|CTAA|AATAGCG|
1855	MGV-GENOME-0363550	90608	90556	|GGTGGC|GA|TATCTGT|ACG|T|TC|ACGC|CGT|GCCACT|GA|TTTAGA|CTAA|ACAGATA|
1856	MGV-GENOME-0363578	5060	5008	|GCCAAC|A|AGAGAAA|ACC|T|CC|ACGT|GGT|GTTGGT|GG|ATTTTAA|CCAA|TTTCTCA|
1857	MGV-GENOME-0317274	51286	51225	|GGTGAG|CCTGTGGGT|TCTCTTT|TTT|T|AC|CCGTT|AGG|TTCGCT|GT|TAGCGAA|CAAA|AGAGTGA|
1858	MGV-GENOME-0312764	22819	22881	|GGCCCC|A|AGTGAAA|GCC|T|TC|CCGT|GGC|GGGGCT|GA|TAAGGCGGCAACGCTGA|CCGA|TTTCACA|
1859	MGV-GENOME-0357189	37721	37669	|GGTTGC|A|TGTGTTT|ACC|T|CC|ACGT|GGT|GCAACT|GG|ACTCAGA|CTAA|AAACACA|
1860	MGV-GENOME-0357424	74428	74376	|GCCGTCC|AA|GCAAACA|GCC|T|CC|ACGC|GGC|GGACGGT|GG|GCAA|CAGA|TGTTTCC|
1861	MGV-GENOME-0357425	74428	74376	|GCCGTCC|AA|GCAAACA|GCC|T|CC|ACGC|GGC|GGACGGT|GG|GCAA|CAGA|TGTTTCC|
1862	MGV-GENOME-0237465	12680	12742	|GGCCCC|A|AGTGAAA|GCC|T|TC|CCGT|GGC|GGGGCT|GA|TAAGGCGGAAACGCTGA|CCGA|TTTCACA|
1863	MGV-GENOME-0237613	20488	20426	|GGCCCC|A|AGTGAAA|GCC|T|TC|CCGT|GGC|GGGGCT|GA|TAAGGCGGAAACGCTGA|CCGA|TTTCACA|
1864	MGV-GENOME-0237767	11906	11968	|GGCCCC|A|AGTGAAA|GCC|T|TC|CCGT|GGC|GGGGCT|GA|TAAGGCGGCAACGCTGA|CCGA|TTTCACA|
1865	MGV-GENOME-0238698	1986	2048	|GTGTCCG|T|GGCGATG|GTT|T|TC|CCGCT|GGC|CGGATGT|GG|GAATGAAGCGGATG|CTGA|CGATGTT|
1866	MGV-GENOME-0238959	28097	28035	|GGCCCC|A|AGTGAAA|GCC|T|TC|CCGT|GGC|GGGGCT|GA|TAAGGCGGAAACGCTGA|CCGA|TTTCACG|
1867	MGV-GENOME-0379457	7065	7119	|GAAACAC|AA|GATTGAA|ACC|T|CC|ACGT|GGT|GTGTTTT|GG|GTAAAG|CTAA|TTCAATC|
1868	MGV-GENOME-0379457	198196	198250	|GAATCTC|AT|AGTCGAA|ACC|T|CC|ACGT|GGT|GAGATTC|GG|GTAACG|CTAA|TTCGACT|
1869	MGV-GENOME-0379460	150314	150366	|GCCGTCC|AA|GCAAACA|GCC|T|CC|ACGC|GGC|GGACGGT|GG|GCAA|CAGA|TGTTTCC|
1870	MGV-GENOME-0379496	56621	56569	|GCCGTCC|AA|GCAAACA|GCC|T|CC|ACGC|GGC|GGACGGT|GG|GCAA|CAGA|TGTTTCC|
1871	MGV-GENOME-0379517	10873	10819	|GAATCTC|AT|AGTCGAA|ACC|T|CC|ACGT|GGT|GAGATTC|GG|GTAACG|CTAA|TTCGACT|
1872	MGV-GENOME-0379517	202004	201950	|GAAACAC|AA|GATTGAA|ACC|T|CC|ACGT|GGT|GTGTTTT|GG|GTAAAG|CTAA|TTCAATC|
1873	MGV-GENOME-0379659	101683	101748	|GCTGTTT|TTG|GTTAGCA|GCC|T|CC|TCGT|GGC|AAACAGT|GG|GCAACGGATATACCGG|CTAA|TGCTGAC|
1874	MGV-GENOME-0379670	8812	8864	|GCCGTCC|AA|GCAAACA|GCC|T|CC|ACGC|GGC|GGACGGT|GG|GCAA|CAGA|TGTTTCC|
1875	MGV-GENOME-0227306	28641	28579	|GGCCCC|A|AGTGAAA|GCC|T|TC|CCGT|GGC|GGGGCT|GA|TAAGGCGGAAACGCTGA|CCGA|TTTCACA|
1876	MGV-GENOME-0227334	25354	25416	|GGCCCC|A|AGTGAAA|GCC|T|TC|CCGT|GGC|GGGGCT|GA|TAAGGCGGCAACGCTGA|CCGA|TTTCACA|
1877	MGV-GENOME-0227916	11640	11702	|GGCCCC|A|AGTGAAA|GCC|T|TC|CCGT|GGC|GGGGCT|GA|TAAGGCGGCAACGCTGA|CCGA|TTTCACA|
1878	MGV-GENOME-0228288	19204	19142	|GGCCCC|A|AGTGAAA|GCC|T|TC|CCGT|GGC|GGGGCT|GA|TAAGGCGGCAACGCTGA|CCGA|TTTCACA|
1879	MGV-GENOME-0346575	13366	13418	|GCCGTCC|AA|GCAAACA|GCT|T|CC|ACGC|GGC|GGACGGT|GG|GCAA|CAGA|TGTTTCC|
1880	MGV-GENOME-0346825	32640	32589	|GGCATC|AG|GAGAGAA|GCC|T|GC|TCGT|GGC|GATGCT|GC|TTTTA|CTGA|TTCTCTC|
1881	MGV-GENOME-0346946	1876	1937	|GATAGC|A|AGAGTTT|ACC|T|CC|CCGT|GGT|GCTATT|GG|AAACAAGGAAACTTGG|CTAA|AAACTCA|
1882	MGV-GENOME-0244075	15747	15695	|GCCGTCC|AA|GCAAACA|GCC|T|CC|ACGC|GGC|GGACGGT|GG|GCAA|CAGA|TGTTTCC|
1883	MGV-GENOME-0244765	16211	16263	|GCCGTCC|AA|GCAAACA|GCC|T|CC|ACGC|GGC|GGACGGT|GG|ACAA|CAGA|TGTTTCC|
1884	MGV-GENOME-4379454	9988	9926	|GGCCCC|A|AGTGAAA|GCC|T|TC|CCGT|GGC|GGGGCT|GA|TAAGGCGGAAACGCTGA|CCGA|TTTCACA|
1885	MGV-GENOME-0233268	21692	21630	|GGCCCC|A|AGTGAAA|GCC|T|TC|CCGT|GGC|GGGGCT|GA|TAAGGCGGAAACGCTGA|CCAA|TTTCACA|
1886	MGV-GENOME-0233887	12688	12750	|GGCCCC|A|AGTGAAA|GCC|T|TC|CCGT|GGC|GGGGCT|GA|TAAGGCGGCAACGCTGA|CCGA|TTTCACA|
1887	MGV-GENOME-0234594	33053	32991	|GGCCCC|A|AGTGAAA|GCC|T|TC|CCGT|GGC|GGGGCT|GA|TAAGGCGGAAACGCTGA|CCGA|TTTCACA|
1888	MGV-GENOME-0235120	33234	33172	|GGCCCC|A|AGTGAAA|GCC|T|TC|CCGT|GGC|GGGGCT|GA|TAAGGCGGAAACGCTGA|CCGA|TTTCACA|
1889	MGV-GENOME-0168407	4292	4354	|GGCCCC|A|AGTGAAA|GCC|T|TC|CCGT|GGC|GGGGCT|GA|TAAGGCGGAAACGCTGA|CCGA|TTTCACA|
1890	MGV-GENOME-0170050	11574	11512	|GGCCCC|A|AGTGAAA|GCC|T|TC|CCGT|GGC|GGGGCT|GA|TAAGGCGGAAACGCTGA|CCGA|TTTCACG|
1891	MGV-GENOME-0311701	15337	15405	|GGTGTC|CTCAAC|CCAATGC|GGA|T|GC|CCGCC|TTT|GATACT|GC|ATTTCAGGCGGTCAACC|CCAA|GCGTTGC|
1892	MGV-GENOME-0176650	17660	17722	|GGCCCC|A|AGTGAAA|GCC|T|TC|CCGT|GGC|GGGGCT|GA|TAAGGCGGAAACGCTGA|CCGA|TTTCACA|
1893	MGV-GENOME-0176784	12368	12430	|GGCCCC|A|AGTGAAA|GCC|T|TC|CCGT|GGC|GGGGCT|GA|TAAGGCGGAAACGCTGA|CCGA|TTTCACG|
1894	MGV-GENOME-0178508	12015	12077	|GGCCCC|A|AGTGAAA|GCC|T|TC|CCGT|GGC|GGGGCT|GA|TAAGGCGGAAACGCTGA|CCGA|TTTCACA|
1895	MGV-GENOME-0178911	17741	17803	|GGCCCC|A|AGTGAAA|GCC|T|TC|TCGT|GGC|GGGGCT|GA|TAAGGCGGAAACGCTGA|CCGA|TTTCACA|
1896	MGV-GENOME-4393863	7907	7855	|GCCGTCC|AA|GCAAACA|GCC|T|CC|ACGC|GGC|GGACGGT|GG|GCAA|CAGA|TGTTTCC|
1897	MGV-GENOME-0277101	13256	13318	|GGCCCC|A|AGTGAAA|GCC|T|TC|CCGT|GGC|GGGGCT|GA|TAAGGCGGCAACGCTGA|CCGA|TTTCACA|
1898	MGV-GENOME-0277120	28205	28143	|GGCCCC|A|AGTGAAA|GCC|T|TC|CCGT|GGC|GGGGCT|GA|TAAGGCGGAAACGCTGA|CCGA|TTTCACA|
1899	MGV-GENOME-0379046	139759	139706	|GACTCAC|A|AGTAAGA|ACC|T|CC|ACGT|GGT|GTGAGTT|GG|ATAACG|CTAA|TCTTACT|
1900	MGV-GENOME-0379067	153565	153620	|GAATAGC|AAT|AGTAGAA|ACC|T|CC|ACGT|GGT|GCTATTC|GG|GTAATG|CTAA|TTCTACT|
1901	MGV-GENOME-0379077	138903	138849	|GAAACAC|AA|GATTGAA|ACC|T|CC|ACGT|GGT|GTGTTTT|GG|GTAAAG|CTAA|TTCAATC|
1902	MGV-GENOME-0379077	150989	150936	|GACTCAC|A|AGTAAGA|ACC|T|CC|ACGT|GGT|GTGAGTT|GG|ATAACG|CTAA|TCTTACT|
1903	MGV-GENOME-0379094	7802	7854	|GGTGCT|AA|AAACAAA|ACC|T|CC|TCGT|GGT|AGCACT|GG|GTAATG|CTAA|TTTGTTT|
1904	MGV-GENOME-0379115	91215	91269	|GAAACAC|AA|GATTGAA|ACC|T|CC|ACGT|GGT|GTGTTTT|GG|GTAAAG|CTAA|TTCAATC|
1905	MGV-GENOME-0379162	146085	146137	|GGTCAC|A|CAGTACA|GCC|T|GC|ACGC|GGC|GTGACT|GC|TACATAA|CTAA|TGTACTA|
1906	MGV-GENOME-0379211	183285	183231	|GGAACTA|AA|GTAGTAA|ACC|T|CC|ACGT|GGT|TAGTTCT|GG|GTAACG|CAAA|TTACTAC|
1907	MGV-GENOME-0379240	137911	137859	|GGTGCT|AA|AAACAAA|ACC|T|CC|TCGC|GGT|AGCACT|GG|GTAATG|CTAA|TTTGTTT|
1908	MGV-GENOME-0379243	166465	166413	|GGTGCT|AA|AAACAAA|ACC|T|CC|TCGC|GGT|AGCACT|GG|GTAATG|CTAA|TTTGTTT|
1909	MGV-GENOME-0379245	48959	48905	|GAAACAC|AA|GATTGAA|ACC|T|CC|ACGT|GGT|GTGTTTT|GG|GTAAAG|CTAA|TTCAATC|
1910	MGV-GENOME-0379245	56007	55953	|GATTCAC|AT|AGTAAGA|ACC|T|CC|ACGC|GGT|GTGAATC|GG|GTAATG|CTAA|TCTTACT|
1911	MGV-GENOME-0379246	49326	49380	|GGAACTA|AA|GTAGTAA|ACC|T|CC|ACGT|GGT|TAGTTCT|GG|GTAACG|CAAA|TTACTAC|
1912	MGV-GENOME-0379255	154394	154342	|GGTGCT|AA|AAACAAA|ACC|T|CC|TCGC|GGT|AGCACT|GG|GTAATG|CTAA|TTTGTTT|
1913	MGV-GENOME-0379280	13028	12976	|GGTGCT|AA|AAACAAA|ACC|T|CC|TCGC|GGT|AGCACT|GG|GTAATG|CTAA|TTTGTTT|
1914	MGV-GENOME-0379298	7065	7119	|GAAACAC|AA|GATTGAA|ACC|T|CC|ACGT|GGT|GTGTTTT|GG|GTAAAG|CTAA|TTCAATC|
1915	MGV-GENOME-0379305	16282	16230	|GGTGCT|AA|AAACAAA|ACC|T|CC|TCGC|GGT|AGCACT|GG|GTAATG|CTAA|TTTGTTT|
1916	MGV-GENOME-0268607	27407	27345	|GGCCCC|A|AGTGAAA|GCC|T|TC|CCGT|GGC|GGGGCT|GA|TAAGGCGGAAACGCTGA|CCGA|TTTCACA|
1917	MGV-GENOME-0268785	12347	12409	|GGCCCC|A|AGTGAAA|GCC|T|TC|CCGT|GGC|GGGGCT|GA|TAAGGCGGCAACGCTGA|CCGA|TTTCACA|
1918	MGV-GENOME-0268956	12241	12303	|GGCCCC|A|AGTGAAA|GCC|T|TC|CCGT|GGC|GGGGCT|GA|TAAGGCGGAAACGCTGA|CCGA|TTTCACG|
1919	MGV-GENOME-0269037	12422	12484	|GGCCCC|A|AGTGAAA|GCC|T|TC|TCGT|GGC|GGGGCT|GA|TAAGGCGGAAACGCTGA|CCGA|TTTCACA|
1920	MGV-GENOME-0269169	27243	27181	|GGCCCC|A|AGTGAAA|GCC|T|TC|CCGT|GGC|GGGGCT|GA|TAAGGCGGAAACGCTGA|CCGA|TTTCACA|
1921	MGV-GENOME-0269277	12608	12670	|GGCCCC|A|AGTGAAA|GCC|T|TC|CCGT|GGC|GGGGCT|GA|TAAGGCGGAAACGCTGA|CCGA|TTTCACA|
1922	MGV-GENOME-0269405	27445	27383	|GGCCCC|A|AGTGAAA|GCC|T|TC|CCGT|GGC|GGGGCT|GA|TAAGGCGGAAACGCTGA|CCGA|TTTCACA|
1923	MGV-GENOME-0269459	27779	27717	|GGCCCC|A|AGTGAAA|GCC|T|TC|CCGT|GGC|GGGGCT|GA|TAAGGCGGAAACGCTGA|CCGA|TTTCACA|
1924	MGV-GENOME-0269471	27708	27646	|GGCCCC|A|AGTGAAA|GCC|T|TC|CCGT|GGC|GGGGCT|GA|TAAGGCGGAAACGCTGA|CCGA|TTTCACA|
1925	MGV-GENOME-0269588	12807	12869	|GGCCCC|A|AGTGAAA|GCC|T|TC|CCGT|GGC|GGGGCT|GA|TAAGGCGGAAACGCTGA|CCGA|TTTCACA|
1926	MGV-GENOME-0270086	27758	27696	|GGCCCC|A|AGTGAAA|GCC|T|TC|CCGT|GGC|GGGGCT|GA|TAAGGCGGCAACGCTGA|CCGA|TTTCACA|
1927	MGV-GENOME-0270257	12017	12079	|GGCCCC|A|AGTGAAA|GCC|T|TC|CCGT|GGC|GGGGCT|GA|TAAGGCGGCAACGCTGA|CCGA|TTTCACA|
1928	MGV-GENOME-0341587	11654	11603	|GGTTAC|AAA|ACTACT|ACC|T|CC|TCGT|GGT|GTAACT|GG|GTAATG|CTAA|AGTAGA|
1929	MGV-GENOME-0342140	52437	52488	|GGCATC|AG|GAGAGAA|GCC|T|GC|TCGT|GGC|GATGCT|GC|TTTTA|CTGA|TTCTCTC|
1930	MGV-GENOME-0342492	4687	4636	|GGCATC|AG|GAGAGAA|GCC|T|GC|TCGT|GGC|GATGCT|GC|TTTTA|CTGA|TTCTCTC|
1931	MGV-GENOME-0373843	54219	54271	|GCCGTCC|AA|GCAAACA|GCC|T|CC|ACGC|GGC|GGACGGT|GG|GCAA|CAGA|TGTTTCC|
1932	MGV-GENOME-0373847	127247	127193	|GAATAGC|AA|ATGAGAA|ACC|T|CC|ACGT|GGT|GCTATTC|GG|ATAACG|CTAA|TTCTCAT|
1933	MGV-GENOME-0373877	10204	10150	|GGTCAC|AT|AGTAGAA|ACC|T|CC|ACGT|GGT|GTGACT|GG|ATAACCAA|CCAA|TTCTACT|
1934	MGV-GENOME-0373904	107563	107498	|GTCCTTG|CAA|CTCAGAT|ACT|T|GC|ACGT|AGT|CAAGGAC|GC|ATATGTGAAAGCATAT|CAGA|GTCTGAG|
1935	MGV-GENOME-0373956	105253	105195	|GTTGTC|TTGCTCCAT|CATGTG|ATT|T|TC|TCGTT|GAT|GGTAGC|GA|TGACCG|CAGA|TGCATC|
1936	MGV-GENOME-0373956	117857	117802	|GAGTTGC|AG|TTAGTCA|ACC|T|CC|ACGT|GGT|GCAACTT|GG|ATTAAAA|CTAA|TGACTAA|
1937	MGV-GENOME-0373964	1592	1540	|GGTGGC|AG|TGTCCAT|ACG|T|TC|GCGC|CGT|GCCACT|GA|TTTCGA|CTAA|ATGGACA|
1938	MGV-GENOME-0373977	1630	1578	|GGTTGC|A|TGTGTTT|ACC|T|CC|ACGT|GGT|GCAACT|GG|ACTAAGA|CTAA|AAACACA|
1939	MGV-GENOME-0374023	19423	19488	|GTCCTTG|CAA|CTCAGAT|ACT|T|GC|ACGT|AGT|TAAGGAC|GC|ATATGCGAAAGCATAT|CAGA|GTCTGAG|
1940	MGV-GENOME-0374040	47016	47068	|GGTTGC|A|TACTCTT|GCG|T|CC|TCGT|CGC|GCAACC|GG|ACTCAGA|CTAA|AAGAGAA|
1941	MGV-GENOME-0374073	64814	64753	|GGAGCC|A|AGTGCTT|ACG|T|GC|TCGT|CGT|GGCTCT|GC|ATCATCGAAAGATGAA|CTGA|AAGCACA|
1942	MGV-GENOME-0374084	133122	133070	|GGTTGC|A|TGCTATT|GCG|T|CC|CCGT|CGC|GCAACT|GG|ACTCAGA|CTAA|AATAGCG|
1943	MGV-GENOME-0374086	118813	118758	|GAGTTGC|AG|TTAGTCA|ACC|T|CC|ACGT|GGT|GCAACTT|GG|ATTAAAA|CTAA|TGACTAA|
1944	MGV-GENOME-0374089	16611	16666	|GAGTTGC|AG|TTAGTCA|ACC|T|CC|ACGT|GGT|GCAACTT|GG|ATTAAAA|CTAA|TGACTAA|
1945	MGV-GENOME-0374125	105844	105786	|GTTGTC|TTGCTCCAT|CATGTG|ATT|T|TC|TCGTT|GAT|GGTAGC|GA|TGACCG|CAGA|TGCATC|
1946	MGV-GENOME-0374125	118448	118393	|GAGTTGC|AG|TTAGTCA|ACC|T|CC|ACGT|GGT|GCAACTT|GG|ATTAAAA|CTAA|TGACTAA|
1947	MGV-GENOME-0374178	123423	123369	|GAATCTC|AT|AGTCGAA|ACC|T|CC|ACGT|GGT|GAGATTC|GG|GTAACG|CTAA|TTCGACT|
1948	MGV-GENOME-0374181	38842	38792	|GGTAGC|A|TACCTAT|GCG|T|TC|TCGT|CGC|GCTACT|GA|TTTAG|CTAA|ATAGGTA|
1949	MGV-GENOME-0374203	38890	38840	|GGTAGC|A|TACCTAT|GCG|T|TC|TCGT|CGC|GCTACT|GA|TTTAG|CTAA|ATAGGTA|
1950	MGV-GENOME-0374228	17035	17090	|GAGTTGC|AG|TTAGTCA|ACC|T|CC|ACGT|GGT|GCAACTT|GG|ATTAAAA|CTAA|TGACTAA|
1951	MGV-GENOME-0374267	7894	7959	|GTCCTTG|CAA|CTCAGAT|ACT|T|GC|ACGT|AGT|TAAGGAC|GC|ATATGCGAAAGCATAT|CAGA|GTCTGAG|
1952	MGV-GENOME-0333120	56619	56568	|GGTTAC|AAA|ACTACT|ACC|T|CC|TCGT|GGT|GTAACT|GG|GTAATG|CTAA|AGTAGA|
1953	MGV-GENOME-0328402	19373	19435	|GGCCCC|A|AGTGAAA|GCC|T|TC|CCGT|GGC|GGGGCT|GA|TAAGGCGGAAACGCTGA|CCGA|TTTCACA|
1954	MGV-GENOME-0369208	104118	104170	|GGTTGC|A|TGCTATT|GCG|T|CC|CCGT|CGC|GCAACT|GG|ACTCAGA|CTAA|AATAGCG|
1955	MGV-GENOME-0369365	58271	58217	|GGAACTA|AA|GTAGTAA|ACC|T|CC|ACGT|GGT|TAGTTCT|GG|GTAACG|CAAA|TTACTAC|
1956	MGV-GENOME-0369384	10700	10649	|GGTTAC|AAA|ACTACT|ACC|T|CC|TCGT|GGT|GTAACT|GG|GTAATG|CTAA|AGTAGA|
1957	MGV-GENOME-0369650	91720	91669	|GGTAGC|A|CACCTAT|GCG|T|TC|CCGT|CGC|GCTACT|GA|TTTAGA|CTAA|ATAGGTA|
1958	MGV-GENOME-0369665	55337	55388	|GGTTAC|AAA|ACTACT|ACC|T|CC|TCGT|GGT|GTAACT|GG|GTAATG|CTAA|AGTAGA|
1959	MGV-GENOME-0369691	17257	17309	|GCCGTCC|AA|GCAAACA|GCC|T|CC|ACGC|GGT|GGACGGT|GG|ACAA|CAGA|TGTTTCC|
1960	MGV-GENOME-0217558	2705	2767	|GGCCCC|A|AGTGAAA|GCC|T|TC|CCGT|GGC|GGGGCT|GA|TAAGGCGGAAACGCTGA|CCAA|TTTCACA|
1961	MGV-GENOME-0217703	2839	2901	|GGCCCC|A|AGTGAAA|GCC|T|TC|CCGT|GGC|GGGGCT|GA|TAAGGCGGCAACGCTGA|CCGA|TTTCACA|
1962	MGV-GENOME-0217704	2839	2901	|GGCCCC|A|AGTGAAA|GCC|T|TC|CCGT|GGC|GGGGCT|GA|TAAGGCGGCAACGCTGA|CCGA|TTTCACA|
1963	MGV-GENOME-0366458	8538	8486	|GGTTGC|A|CGTGTTT|GCC|T|TC|TCGT|GGC|GCAACT|GG|ACTAAGA|CTAA|AGACACA|
1964	MGV-GENOME-0366514	42131	42079	|GGTTGC|A|AGCTATT|GCG|T|CC|CCGT|CGC|GCAACT|GG|ACTCAGA|CTAA|AATAGCG|
1965	MGV-GENOME-0366526	98934	98985	|GGTTAC|AAA|ACTACT|ACC|T|CC|TCGT|GGT|GTAACT|GG|GTAATG|CTAA|AGTAGA|
1966	MGV-GENOME-0366689	41212	41264	|GGTGGC|GA|TATCTGT|ACG|T|TC|ACGC|CGT|GCCACT|GA|TTTAGA|CTAA|ACAGATA|
1967	MGV-GENOME-0364217	82851	82800	|GGTAGC|A|CACCTAT|GCG|T|TC|CCGT|CGC|GCTACT|GA|TTTAGA|CTAA|ATAGGTA|
1968	MGV-GENOME-0364258	58304	58357	|GCCCTC|AAT|ATCAGA|GCC|T|CC|ACGC|GGC|GAGGGT|GG|ATAACCAA|CAAA|TCTGAA|
1969	MGV-GENOME-0205624	27623	27561	|GGCCCC|A|AGTGAAA|GCC|T|TC|CCGT|GGC|GGGGCT|GA|TAAGGCGGAAACGCTGA|CCGA|TTTCACA|
1970	MGV-GENOME-0205920	28148	28086	|GGCCCC|A|AGTGAAA|GCC|T|TC|CCGT|GGC|GGGGCT|GA|TAAGGCGGAAACGCTGA|CCGA|TTTCACA|
1971	MGV-GENOME-0206405	11871	11809	|GGCCCC|A|AGTGAAA|GCC|T|TC|CCGT|GGC|GGGGCT|GA|TAAGGCGGCAACGCTGA|CCGA|TTTCACA|
1972	MGV-GENOME-0206818	28110	28058	|GCCGTCC|AA|GCAAACA|GCC|T|CC|ACGC|GGC|GGACGGT|GG|GCAA|CAGA|TGTTTCC|
1973	MGV-GENOME-0319187	9972	10024	|GCCGTCC|AA|GCAAACA|GCC|T|CC|ACGC|GGC|GGACGGT|GG|GCAA|CAGA|TGTTTCC|
1974	MGV-GENOME-0357601	60570	60622	|GGTTGC|A|TGCTATT|GCG|T|CC|CCGT|CGC|GCAACT|GG|ACTAAGA|CTAA|AATAGCG|
1975	MGV-GENOME-0358107	14967	15021	|GACTTAC|AT|AGAAAGA|ACC|T|CC|ACGT|GGT|GTAAGTT|GG|GTAATG|CTAA|TCTTTCT|
1976	MGV-GENOME-0358230	930	982	|GGTGGC|AG|CGCCTGT|ACG|T|CC|CCGT|CGT|GCCACT|GG|ACTAGA|CTAA|ACAGGTA|
1977	MGV-GENOME-0358355	82079	82131	|GGTGGC|GA|TATCTGT|ACG|T|TC|ACGC|CGT|GCCACT|GA|TTTAGA|CTAA|ACAGATA|
1978	MGV-GENOME-0224494	28131	28069	|GGCCCC|A|AGTGAAA|GCC|T|TC|CCGT|GGC|GGGGCT|GA|TAAGGCGGAAACGCTGA|CCGA|TTTCACA|
1979	MGV-GENOME-0224510	13635	13697	|GGCCCC|A|AGTGAAA|GCC|T|TC|CCGT|GGC|GGGGCT|GA|TAAGGCGGAAACGCTGA|CCGA|TTTCACA|
1980	MGV-GENOME-0379758	121540	121490	|GCCACCC|AT|GAGACA|GCC|T|CC|ACGC|GGC|GGGTGGT|GG|ACAA|CAAA|TGCTTT|
1981	MGV-GENOME-0379775	134763	134698	|GCTGTTT|TTG|GTTAGCA|GCC|T|CC|TCGT|GGC|AAACAGT|GG|GCAACGGATATACCGG|CTAA|TGCTGAC|
1982	MGV-GENOME-0379947	153758	153810	|GCCGTCC|AA|GCAAACA|GCC|T|CC|ACGC|GGC|GGACGGT|GG|GCAA|CAGA|TGTTTCC|
1983	MGV-GENOME-0379974	214063	214115	|GCCGTCC|AA|GCAAACA|GCC|T|CC|ACGC|GGC|GGACGGT|GG|GCAA|CAGA|TGTTTCC|
1984	MGV-GENOME-0379979	60358	60410	|GCCGTCC|AA|GCAAACA|GCC|T|CC|ACGC|GGC|GGACGGT|GG|GCAA|CAGA|TGTTTCC|
1985	MGV-GENOME-0347770	56363	56311	|GCCGTCC|AA|GCAAACA|GCC|T|CC|ACGC|GGC|GGACGGT|GG|GCAA|CAGA|TGTTTCC|
1986	MGV-GENOME-0347852	17995	18047	|GCCGTCC|AA|GCAAACA|GCC|T|CC|ACGC|GGC|GGACGGT|GG|GCAA|CAGA|TGTTTCC|
1987	MGV-GENOME-0348017	16846	16795	|GGCATC|TG|GAGAGAA|GCC|T|GC|TCGT|GGC|GATGCT|GC|TTTTA|CTGA|TTCTCTC|
1988	MGV-GENOME-0376652	64003	63952	|GGTAGC|A|CACCTAT|GCG|T|TC|CCGT|CGC|GCTACT|GA|TTTAGA|CTAA|ATAGGTA|
1989	MGV-GENOME-0376658	1588	1537	|GGTAGC|A|CACCTAT|GCG|T|TC|CCGT|CGC|GCTACT|GA|TTTAGA|CTAA|ATAGGTA|
1990	MGV-GENOME-0376669	155712	155764	|GGTGGC|AG|CGCCTGT|ACG|T|CC|CCGT|CGT|GCCACT|GG|ACTAGA|CTAA|ACAGGTA|
1991	MGV-GENOME-0376692	60059	60111	|GGTGGT|AA|CGCCTGT|ACG|T|CC|CCGT|CGT|GCCACC|GG|ACTAGA|CTAA|ACAGGTA|
1992	MGV-GENOME-0376697	85306	85253	|GCTATC|A|TGGTCAA|GCC|T|CC|CCGT|GGC|GATAGT|GG|ATAACCAA|CTAA|TTGACCG|
1993	MGV-GENOME-0376705	97023	96972	|GGTAGC|A|CACCTAT|GCG|T|TC|TCGT|CGC|GCTACT|GA|TTTAGA|CTAA|ATAGGTA|
1994	MGV-GENOME-0376706	78007	77955	|GGTGGC|AA|TGTCCAT|ACG|T|TC|ACGC|CGT|GCTACT|GA|TCTTGA|CTAA|ATGGGCA|
1995	MGV-GENOME-0376710	64219	64271	|GCCGTCC|AA|GCAAACA|GCC|T|CC|ACGC|GGC|GGACGGT|GG|GCAA|CAGA|TGTTTCC|
1996	MGV-GENOME-0376712	149324	149376	|GGTTGC|A|AGCTATT|GCG|T|CC|CCGT|CGC|GCAACT|GG|ACTCAGA|CTAA|AATAGCG|
1997	MGV-GENOME-0376713	44268	44319	|GGTAGC|A|CACCTAT|GCG|T|TC|TCGT|CGC|GCTACT|GA|TTTAGA|CTAA|ATAGGTA|
1998	MGV-GENOME-0376715	123753	123804	|GGTAGC|A|CACCTAT|GCG|T|TC|CCGT|CGC|GCTACT|GA|TTTAGA|CTAA|ATAGGTA|
[truncated: 4,037 more rows]
