# Supplementary material for: Identification of HDV-like theta ribozymes involved in tRNA-based recoding of gut bacteriophages
Source: Nat Commun. 2024 Feb 20;15:1559. doi: 10.1038/s41467-024-45653-w (PMC10879173; doi:10.1038/s41467-024-45653-w)
Supplement: Supplementary file 8 — Supplementary Data File 5 [file 41467_2024_45653_MOESM8_ESM.csv]

gene	start	end	length	strand	gc_content	genetic_code	rbs_motif	marker	evalue	bitscore	uscg	plasmid_hallmark	virus_hallmark	taxid	taxname	annotation_conjscan	annotation_amr	annotation_accessions	annotation_description
MGV-GENOME-0377047_1	3	314	312	1	0.49	11	None	NA	NA	NA	0	0	0	1	NA	NA	NA	NA	NA
MGV-GENOME-0377047_2	371	697	327	1	0.44	11	AGGAG	NA	NA	NA	0	0	0	1	NA	NA	NA	NA	NA
MGV-GENOME-0377047_3	841	1416	576	-1	0.443	11	AGxAGG/AGGxGG	NA	NA	NA	0	0	0	1	NA	NA	NA	NA	NA
MGV-GENOME-0377047_4	1436	2878	1443	-1	0.455	11	AGGA	NA	NA	NA	0	0	0	1	NA	NA	NA	NA	NA
MGV-GENOME-0377047_5	2983	4650	1668	-1	0.469	11	GGAGG	NA	NA	NA	0	0	0	1	NA	NA	NA	NA	NA
MGV-GENOME-0377047_6	4713	6479	1767	1	0.466	11	GGAG/GAGG	NA	NA	NA	0	0	0	1	NA	NA	NA	NA	NA
MGV-GENOME-0377047_7	6302	8770	2469	-1	0.558	11	None	NA	NA	NA	0	0	0	1	NA	NA	NA	NA	NA
MGV-GENOME-0377047_8	8844	9176	333	-1	0.48	11	AGGAGG	NA	NA	NA	0	0	0	1	NA	NA	NA	NA	NA
MGV-GENOME-0377047_9	9293	11158	1866	-1	0.473	11	AGGAGG	GENOMAD.117174.VV	1.39E-68	249	0	0	0	2561	Caudoviricetes	NA	NA	PF03104	DNA polymerase elongation subunit (family B)
MGV-GENOME-0377047_10	11259	11540	282	-1	0.465	11	AGGA	NA	NA	NA	0	0	0	1	NA	NA	NA	NA	NA
MGV-GENOME-0377047_11	11696	12265	570	-1	0.472	11	GGAGG	GENOMAD.076173.VV	1.60E-14	74	0	0	0	2561	Caudoviricetes	NA	NA	PF02075	Crossover junction endodeoxyribonuclease RuvC
MGV-GENOME-0377047_12	12292	12435	144	-1	0.438	11	GGAG/GAGG	NA	NA	NA	0	0	0	1	NA	NA	NA	NA	NA
MGV-GENOME-0377047_13	12534	12998	465	-1	0.512	11	AGGAG	NA	NA	NA	0	0	0	1	NA	NA	NA	NA	NA
MGV-GENOME-0377047_14	13464	13604	141	-1	0.433	11	AGGAG	NA	NA	NA	0	0	0	1	NA	NA	NA	NA	NA
MGV-GENOME-0377047_15	13771	13929	159	-1	0.447	11	AGGAGG	NA	NA	NA	0	0	0	1	NA	NA	NA	NA	NA
MGV-GENOME-0377047_16	14288	16855	2568	1	0.436	11	GGAG/GAGG	NA	NA	NA	0	0	0	1	NA	NA	NA	NA	NA
MGV-GENOME-0377047_17	16901	17758	858	-1	0.423	11	GGAGG	NA	NA	NA	0	0	0	1	NA	NA	NA	NA	NA
MGV-GENOME-0377047_18	17867	18679	813	1	0.472	11	AGxAGG/AGGxGG	GENOMAD.045429.VV	1.03E-22	101	0	0	0	2561	Caudoviricetes	NA	NA	NA	NA
MGV-GENOME-0377047_19	18733	19023	291	-1	0.416	11	GGA/GAG/AGG	NA	NA	NA	0	0	0	1	NA	NA	NA	NA	NA
MGV-GENOME-0377047_20	19023	19283	261	-1	0.441	11	GGA/GAG/AGG	NA	NA	NA	0	0	0	1	NA	NA	NA	NA	NA
MGV-GENOME-0377047_21	19286	19648	363	-1	0.416	11	AGGA	NA	NA	NA	0	0	0	1	NA	NA	NA	NA	NA
MGV-GENOME-0377047_22	19728	20261	534	-1	0.449	11	GGAG/GAGG	NA	NA	NA	0	0	0	1	NA	NA	NA	NA	NA
MGV-GENOME-0377047_23	20251	21744	1494	-1	0.463	11	AGGAGG	NA	NA	NA	0	0	0	1	NA	NA	NA	NA	NA
MGV-GENOME-0377047_24	21907	22566	660	1	0.435	11	AGGA	NA	NA	NA	0	0	0	1	NA	NA	NA	NA	NA
MGV-GENOME-0377047_25	22625	23878	1254	-1	0.443	11	GGAG/GAGG	NA	NA	NA	0	0	0	1	NA	NA	NA	NA	NA
MGV-GENOME-0377047_26	23878	25971	2094	-1	0.466	11	AGGAG	GENOMAD.017264.VV	1.65E-142	470	0	0	1	2561	Caudoviricetes	NA	NA	COG4373;K21523	Mu-like prophage FluMu protein gp28
MGV-GENOME-0377047_27	26061	26636	576	-1	0.431	11	GGA/GAG/AGG	NA	NA	NA	0	0	0	1	NA	NA	NA	NA	NA
MGV-GENOME-0377047_28	26629	26892	264	-1	0.436	11	AGGAG	NA	NA	NA	0	0	0	1	NA	NA	NA	NA	NA
MGV-GENOME-0377047_29	26954	27493	540	-1	0.476	11	AGGAG	NA	NA	NA	0	0	0	1	NA	NA	NA	NA	NA
MGV-GENOME-0377047_30	27621	28457	837	-1	0.458	11	AGGA	NA	NA	NA	0	0	0	1	NA	NA	NA	NA	NA
MGV-GENOME-0377047_31	28487	28927	441	-1	0.431	11	AGGAGG	NA	NA	NA	0	0	0	1	NA	NA	NA	NA	NA
MGV-GENOME-0377047_32	29015	29476	462	-1	0.413	11	AGGAG	NA	NA	NA	0	0	0	1	NA	NA	NA	NA	NA
MGV-GENOME-0377047_33	29548	30483	936	-1	0.455	11	AGGAG	NA	NA	NA	0	0	0	1	NA	NA	NA	NA	NA
MGV-GENOME-0377047_34	30474	30623	150	-1	0.413	11	AGGA	NA	NA	NA	0	0	0	1	NA	NA	NA	NA	NA
MGV-GENOME-0377047_35	30701	30997	297	-1	0.418	11	None	NA	NA	NA	0	0	0	1	NA	NA	NA	NA	NA
MGV-GENOME-0377047_36	31047	31427	381	-1	0.457	11	AGGA	NA	NA	NA	0	0	0	1	NA	NA	NA	NA	NA
MGV-GENOME-0377047_37	31432	31575	144	-1	0.438	11	AGGAGG	NA	NA	NA	0	0	0	1	NA	NA	NA	NA	NA
MGV-GENOME-0377047_38	31740	32033	294	-1	0.5	11	GGA/GAG/AGG	GENOMAD.119065.VP	1.69E-44	156	0	0	0	2561	Caudoviricetes	NA	NA	PF11195	NA
MGV-GENOME-0377047_39	33204	33497	294	-1	0.442	11	AGGAG	NA	NA	NA	0	0	0	1	NA	NA	NA	NA	NA
MGV-GENOME-0377047_40	33736	34110	375	-1	0.427	11	GGA/GAG/AGG	NA	NA	NA	0	0	0	1	NA	NA	NA	NA	NA
MGV-GENOME-0377047_41	34122	35147	1026	-1	0.459	11	GGAG/GAGG	NA	NA	NA	0	0	0	1	NA	NA	NA	NA	NA
MGV-GENOME-0377047_42	35205	36383	1179	-1	0.473	11	AGGA	NA	NA	NA	0	0	0	1	NA	NA	NA	NA	NA
MGV-GENOME-0377047_43	36609	37286	678	-1	0.45	11	AGGA	NA	NA	NA	0	0	0	1	NA	NA	NA	NA	NA
MGV-GENOME-0377047_44	37384	38175	792	-1	0.453	11	AGGA	NA	NA	NA	0	0	0	1	NA	NA	NA	NA	NA
MGV-GENOME-0377047_45	38464	38790	327	-1	0.465	11	AGGAGG	GENOMAD.070609.VV	4.73E-07	49	0	0	0	11831	Demerecviridae	NA	NA	NA	NA
MGV-GENOME-0377047_46	38780	39880	1101	-1	0.449	11	GGAG/GAGG	NA	NA	NA	0	0	0	1	NA	NA	NA	NA	NA
MGV-GENOME-0377047_47	40181	40723	543	-1	0.484	11	AGGA	NA	NA	NA	0	0	0	1	NA	NA	NA	NA	NA
MGV-GENOME-0377047_48	40846	41322	477	-1	0.447	11	GGAGG	NA	NA	NA	0	0	0	1	NA	NA	NA	NA	NA
MGV-GENOME-0377047_49	41329	41928	600	-1	0.452	11	GGA/GAG/AGG	NA	NA	NA	0	0	0	1	NA	NA	NA	NA	NA
MGV-GENOME-0377047_50	41994	42587	594	-1	0.485	11	AGGAG	NA	NA	NA	0	0	0	1	NA	NA	NA	NA	NA
MGV-GENOME-0377047_51	42604	43485	882	-1	0.442	11	AGGAG	NA	NA	NA	0	0	0	1	NA	NA	NA	NA	NA
MGV-GENOME-0377047_52	43466	44611	1146	-1	0.436	11	GGAG/GAGG	GENOMAD.102934.VV	1.22E-38	152	0	0	0	2561	Caudoviricetes	NA	NA	PF14582	DNA repair exonuclease SbcCD nuclease subunit
MGV-GENOME-0377047_53	44595	45206	612	-1	0.474	11	AGGAG	NA	NA	NA	0	0	0	1	NA	NA	NA	NA	NA
MGV-GENOME-0377047_54	45196	45603	408	-1	0.441	11	AGGAG	NA	NA	NA	0	0	0	1	NA	NA	NA	NA	NA
MGV-GENOME-0377047_55	45746	46750	1005	1	0.488	11	AGGA	NA	NA	NA	0	0	0	1	NA	NA	NA	NA	NA
MGV-GENOME-0377047_56	46809	47474	666	-1	0.479	11	GGAG/GAGG	NA	NA	NA	0	0	0	1	NA	NA	NA	NA	NA
MGV-GENOME-0377047_57	47484	47783	300	-1	0.48	11	AGGAG	GENOMAD.169436.CP	1.69E-06	47	0	0	0	1	NA	NA	NA	PF10501	Ribosomal subunit 39S
MGV-GENOME-0377047_58	47792	48010	219	-1	0.447	11	GGA/GAG/AGG	NA	NA	NA	0	0	0	1	NA	NA	NA	NA	NA
MGV-GENOME-0377047_59	49452	50192	741	-1	0.428	11	GGAG/GAGG	GENOMAD.148315.VP	2.48E-09	60	0	0	0	2561	Caudoviricetes	NA	NA	PF13392	HNH endonuclease
MGV-GENOME-0377047_60	50223	51371	1149	-1	0.469	11	AGGAGG	GENOMAD.041396.VV	3.07E-07	55	0	0	0	2561	Caudoviricetes	NA	NA	PF00623	DNA-directed RNA polymerase, gamma subunit
MGV-GENOME-0377047_61	51462	53039	1578	-1	0.586	11	AGGAGG	NA	NA	NA	0	0	0	1	NA	NA	NA	NA	NA
MGV-GENOME-0377047_62	53179	54324	1146	1	0.425	11	GGA/GAG/AGG	NA	NA	NA	0	0	0	1	NA	NA	NA	NA	NA
MGV-GENOME-0377047_63	54472	56103	1632	-1	0.453	11	AGGAG	GENOMAD.045464.VV	4.83E-18	91	0	0	0	2561	Caudoviricetes	NA	NA	NA	NA
MGV-GENOME-0377047_64	56114	56641	528	-1	0.428	11	GGAGG	NA	NA	NA	0	0	0	1	NA	NA	NA	NA	NA
MGV-GENOME-0377047_65	56712	58391	1680	-1	0.466	11	GGAG/GAGG	NA	NA	NA	0	0	0	1	NA	NA	NA	NA	NA
MGV-GENOME-0377047_66	58397	59839	1443	-1	0.453	11	GGAG/GAGG	NA	NA	NA	0	0	0	1	NA	NA	NA	NA	NA
MGV-GENOME-0377047_67	59946	60524	579	-1	0.492	11	AGGAG	NA	NA	NA	0	0	0	1	NA	NA	NA	NA	NA
MGV-GENOME-0377047_68	60655	61131	477	-1	0.482	11	AGGAGG	NA	NA	NA	0	0	0	1	NA	NA	NA	NA	NA
MGV-GENOME-0377047_69	61136	61900	765	-1	0.475	11	AGGAG	NA	NA	NA	0	0	0	1	NA	NA	NA	NA	NA
MGV-GENOME-0377047_70	61897	64350	2454	-1	0.458	11	AGGAGG	NA	NA	NA	0	0	0	1	NA	NA	NA	NA	NA
MGV-GENOME-0377047_71	64712	65143	432	1	0.463	11	GGAGG	NA	NA	NA	0	0	0	1	NA	NA	NA	NA	NA
MGV-GENOME-0377047_72	65209	65988	780	-1	0.512	11	AGGA	NA	NA	NA	0	0	0	1	NA	NA	NA	NA	NA
MGV-GENOME-0377047_73	66010	67668	1659	-1	0.474	11	AGGAGG	GENOMAD.126416.VC	6.14E-59	218	0	0	0	2561	Caudoviricetes	NA	NA	NA	NA
MGV-GENOME-0377047_74	67668	68690	1023	-1	0.469	11	AGGAGG	NA	NA	NA	0	0	0	1	NA	NA	NA	NA	NA
MGV-GENOME-0377047_75	68737	69225	489	-1	0.493	11	AGGAGG	NA	NA	NA	0	0	0	1	NA	NA	NA	NA	NA
MGV-GENOME-0377047_76	69319	71163	1845	-1	0.482	11	AGGAGG	GENOMAD.160471.VC	9.08E-05	48	0	0	0	11831	Demerecviridae	NA	NA	PF03120	NAD-dependent DNA ligase
MGV-GENOME-0377047_77	71303	71764	462	-1	0.446	11	AGGAGG	NA	NA	NA	0	0	0	1	NA	NA	NA	NA	NA
MGV-GENOME-0377047_78	71748	72038	291	-1	0.478	11	AGGAG	NA	NA	NA	0	0	0	1	NA	NA	NA	NA	NA
MGV-GENOME-0377047_79	72043	72789	747	-1	0.415	11	GGAG/GAGG	NA	NA	NA	0	0	0	1	NA	NA	NA	NA	NA
MGV-GENOME-0377047_80	72823	73233	411	-1	0.433	11	AGGAGG	NA	NA	NA	0	0	0	1	NA	NA	NA	NA	NA
MGV-GENOME-0377047_81	73250	73981	732	-1	0.473	11	GGAG/GAGG	NA	NA	NA	0	0	0	1	NA	NA	NA	NA	NA
MGV-GENOME-0377047_82	73972	74406	435	-1	0.444	11	AGGAG	NA	NA	NA	0	0	0	1	NA	NA	NA	NA	NA
MGV-GENOME-0377047_83	74421	74975	555	-1	0.447	11	AGGAG	NA	NA	NA	0	0	0	1	NA	NA	NA	NA	NA
MGV-GENOME-0377047_84	75269	75688	420	-1	0.452	11	AGGAG	NA	NA	NA	0	0	0	1	NA	NA	NA	NA	NA
MGV-GENOME-0377047_85	75959	76378	420	-1	0.452	11	AGGAGG	NA	NA	NA	0	0	0	1	NA	NA	NA	NA	NA
MGV-GENOME-0377047_86	76378	76608	231	-1	0.481	11	AGGAGG	NA	NA	NA	0	0	0	1	NA	NA	NA	NA	NA
MGV-GENOME-0377047_87	76619	76999	381	-1	0.47	11	AGGAG	NA	NA	NA	0	0	0	1	NA	NA	NA	NA	NA
MGV-GENOME-0377047_88	77117	77488	372	-1	0.452	11	AGGAG	NA	NA	NA	0	0	0	1	NA	NA	NA	NA	NA
MGV-GENOME-0377047_89	77495	78004	510	-1	0.457	11	GGAG/GAGG	NA	NA	NA	0	0	0	1	NA	NA	NA	NA	NA
MGV-GENOME-0377047_90	78017	78625	609	-1	0.411	11	AGGAG	NA	NA	NA	0	0	0	1	NA	NA	NA	NA	NA
MGV-GENOME-0377047_91	78967	79677	711	-1	0.527	11	AGGAG	NA	NA	NA	0	0	0	1	NA	NA	NA	NA	NA
MGV-GENOME-0377047_92	79860	81749	1890	1	0.462	11	AGGAG	NA	NA	NA	0	0	0	1	NA	NA	NA	NA	NA
MGV-GENOME-0377047_93	81826	83919	2094	-1	0.469	11	GGAG/GAGG	GENOMAD.030919.VV	1.41E-64	239	0	0	1	2561	Caudoviricetes	NA	NA	PF20286	Divergent Family B DNA polymerase
MGV-GENOME-0377047_94	84066	85097	1032	1	0.472	11	AGGAG	NA	NA	NA	0	0	0	1	NA	NA	NA	NA	NA
MGV-GENOME-0377047_95	85128	85655	528	1	0.506	11	AGGA/GGAG/GAGG	NA	NA	NA	0	0	0	1	NA	NA	NA	NA	NA
MGV-GENOME-0377047_96	85747	86511	765	1	0.439	11	AGGAGG	NA	NA	NA	0	0	0	1	NA	NA	NA	NA	NA
MGV-GENOME-0377047_97	86624	88477	1854	1	0.498	11	AGGAG	NA	NA	NA	0	0	0	1	NA	NA	NA	NA	NA
MGV-GENOME-0377047_98	88546	88875	330	1	0.439	11	GGA/GAG/AGG	NA	NA	NA	0	0	0	1	NA	NA	NA	NA	NA
MGV-GENOME-0377047_99	88875	90764	1890	1	0.478	11	GGA/GAG/AGG	NA	NA	NA	0	0	0	1	NA	NA	NA	NA	NA
MGV-GENOME-0377047_100	90768	91241	474	1	0.481	11	GGA/GAG/AGG	NA	NA	NA	0	0	0	1	NA	NA	NA	NA	NA
MGV-GENOME-0377047_101	91300	92415	1116	-1	0.483	11	AGGA	NA	NA	NA	0	0	0	1	NA	NA	NA	NA	NA
MGV-GENOME-0377047_102	92418	93941	1524	-1	0.457	11	AGGAG	GENOMAD.039440.VV	2.05E-06	53	0	0	0	2561	Caudoviricetes	NA	NA	NA	NA
MGV-GENOME-0377047_103	94647	96707	2061	-1	0.55	11	AGGA	NA	NA	NA	0	0	0	1	NA	NA	NA	NA	NA
MGV-GENOME-0377047_104	96752	97708	957	-1	0.473	11	AGGAGG	NA	NA	NA	0	0	0	1	NA	NA	NA	NA	NA
MGV-GENOME-0377047_105	97711	98673	963	-1	0.471	11	GGAG/GAGG	NA	NA	NA	0	0	0	1	NA	NA	NA	NA	NA
MGV-GENOME-0377047_106	98682	99641	960	-1	0.473	11	AGGAG	NA	NA	NA	0	0	0	1	NA	NA	NA	NA	NA
MGV-GENOME-0377047_107	99656	100765	1110	-1	0.481	11	AGGA	GENOMAD.044435.VV	7.26E-22	101	0	0	0	2561	Caudoviricetes	NA	NA	NA	NA
MGV-GENOME-0377047_108	100889	102352	1464	1	0.475	11	AGGAG	GENOMAD.039744.VV	6.20E-44	171	0	0	0	2561	Caudoviricetes	NA	NA	NA	NA
MGV-GENOME-0377047_109	102383	106702	4320	1	0.479	11	AGGA	GENOMAD.044625.VV	2.10E-78	292	0	0	0	2561	Caudoviricetes	NA	NA	NA	NA
MGV-GENOME-0377047_110	106773	107165	393	-1	0.486	11	AGGA	NA	NA	NA	0	0	0	1	NA	NA	NA	NA	NA
MGV-GENOME-0377047_111	107155	107643	489	-1	0.44	11	AGxAGG/AGGxGG	NA	NA	NA	0	0	0	1	NA	NA	NA	NA	NA
MGV-GENOME-0377047_112	107751	108152	402	-1	0.495	11	AGGA	NA	NA	NA	0	0	0	1	NA	NA	NA	NA	NA
MGV-GENOME-0377047_113	108806	109102	297	1	0.431	11	GGAGG	NA	NA	NA	0	0	0	1	NA	NA	NA	NA	NA
MGV-GENOME-0377047_114	109151	110041	891	-1	0.431	11	AGGAG	NA	NA	NA	0	0	0	1	NA	NA	NA	NA	NA
MGV-GENOME-0377047_115	110571	111263	693	1	0.457	11	AGGAG	GENOMAD.142158.VP	3.79E-21	95	0	0	0	2561	Caudoviricetes	NA	NA	PF04275	phosphomevalonate kinase, animal type
MGV-GENOME-0377047_116	111260	111493	234	1	0.436	11	AGGAG	NA	NA	NA	0	0	0	1	NA	NA	NA	NA	NA
MGV-GENOME-0377047_117	111490	113022	1533	1	0.491	11	AGGAG	NA	NA	NA	0	0	0	1	NA	NA	NA	NA	NA
MGV-GENOME-0377047_118	113078	113626	549	-1	0.448	11	AGGA	NA	NA	NA	0	0	0	1	NA	NA	NA	NA	NA
MGV-GENOME-0377047_119	113730	115034	1305	-1	0.479	11	AGGAG	GENOMAD.147026.VC	2.37E-25	113	0	0	0	2561	Caudoviricetes	NA	NA	PF01368	Oligoribonuclease NrnB or cAMP/cGMP phosphodiesterase, DHH superfamily
MGV-GENOME-0377047_120	115187	116548	1362	1	0.493	11	AGGAG/GGAGG	GENOMAD.124134.VC	0.0002422	46	0	0	0	2561	Caudoviricetes	NA	NA	NA	NA
MGV-GENOME-0377047_121	116581	117981	1401	1	0.544	11	AGGA/GGAG/GAGG	GENOMAD.081965.VV	2.71E-17	88	0	0	0	2561	Caudoviricetes	NA	NA	NA	NA
MGV-GENOME-0377047_122	118062	120614	2553	1	0.505	11	AGGA	GENOMAD.050265.VV	0.0001374	48	0	0	0	2561	Caudoviricetes	NA	NA	NA	NA
MGV-GENOME-0377047_123	120687	121121	435	1	0.497	11	AGGAG	NA	NA	NA	0	0	0	1	NA	NA	NA	NA	NA
MGV-GENOME-0377047_124	121133	121606	474	1	0.447	11	AGGAGG	NA	NA	NA	0	0	0	1	NA	NA	NA	NA	NA
MGV-GENOME-0377047_125	121596	123677	2082	1	0.467	11	AGGAG	NA	NA	NA	0	0	0	1	NA	NA	NA	NA	NA
MGV-GENOME-0377047_126	123853	124752	900	1	0.479	11	AGGAG	NA	NA	NA	0	0	0	1	NA	NA	NA	NA	NA
MGV-GENOME-0377047_127	124772	125467	696	1	0.453	11	GGA/GAG/AGG	NA	NA	NA	0	0	0	1	NA	NA	NA	NA	NA
MGV-GENOME-0377047_128	125559	126044	486	1	0.461	11	AGGA	NA	NA	NA	0	0	0	1	NA	NA	NA	NA	NA
MGV-GENOME-0377047_129	126079	128181	2103	1	0.471	11	AGGA	NA	NA	NA	0	0	0	1	NA	NA	NA	NA	NA
MGV-GENOME-0377047_130	128358	128561	204	1	0.456	11	AGGAG	NA	NA	NA	0	0	0	1	NA	NA	NA	NA	NA
MGV-GENOME-0377047_131	128558	131248	2691	1	0.466	11	GGAG/GAGG	GENOMAD.169641.VC	4.11E-30	132	0	0	0	1	NA	NA	NA	NA	NA
MGV-GENOME-0377047_132	131657	132409	753	1	0.445	11	AGGAG	NA	NA	NA	0	0	0	1	NA	NA	NA	NA	NA
MGV-GENOME-0377047_133	132524	133279	756	1	0.374	11	None	NA	NA	NA	0	0	0	1	NA	NA	NA	NA	NA
MGV-GENOME-0377047_134	133276	134535	1260	1	0.525	11	None	NA	NA	NA	0	0	0	1	NA	NA	NA	NA	NA
MGV-GENOME-0377047_135	134579	135181	603	1	0.428	11	GGAG/GAGG	GENOMAD.010511.VV	8.33E-41	151	0	0	0	2561	Caudoviricetes	NA	NA	NA	NA
MGV-GENOME-0377047_136	135194	136879	1686	1	0.415	11	GGA/GAG/AGG	NA	NA	NA	0	0	0	1	NA	NA	NA	NA	NA
MGV-GENOME-0377047_137	136979	138283	1305	1	0.475	11	AGGAG	GENOMAD.046227.VV	4.61E-08	58	0	0	0	2561	Caudoviricetes	NA	NA	NA	NA
MGV-GENOME-0377047_138	138289	138798	510	1	0.461	11	GGAG/GAGG	NA	NA	NA	0	0	0	1	NA	NA	NA	NA	NA
MGV-GENOME-0377047_139	138798	141068	2271	1	0.457	11	AGGAG	NA	NA	NA	0	0	0	1	NA	NA	NA	NA	NA
MGV-GENOME-0377047_140	141219	144584	3366	1	0.523	11	AGGA	GENOMAD.071658.VV	3.07E-78	289	0	0	0	2561	Caudoviricetes	NA	NA	NA	NA
MGV-GENOME-0377047_141	144654	145367	714	1	0.444	11	AGGAG	NA	NA	NA	0	0	0	1	NA	NA	NA	NA	NA
MGV-GENOME-0377047_142	145417	146529	1113	-1	0.458	11	AGGAG	GENOMAD.177415.VP	1.92E-09	62	0	0	0	2561	Caudoviricetes	NA	NA	PF08010;PF10686	N-glycosylase of 5-amino-6-ribosylamino-2,4-pyrimidinedione 5?-phosphate (riboflavin biosynthesis damage control)
MGV-GENOME-0377047_143	146673	147173	501	1	0.409	11	AGGAG	NA	NA	NA	0	0	0	1	NA	NA	NA	NA	NA
MGV-GENOME-0377047_144	147222	147638	417	-1	0.427	11	AGGA	NA	NA	NA	0	0	0	1	NA	NA	NA	NA	NA
MGV-GENOME-0377047_145	147604	147810	207	-1	0.43	11	AGGAG/GGAGG	NA	NA	NA	0	0	0	1	NA	NA	NA	NA	NA
MGV-GENOME-0377047_146	147807	148610	804	-1	0.459	11	AGGAGG	NA	NA	NA	0	0	0	1	NA	NA	NA	NA	NA
MGV-GENOME-0377047_147	148671	149534	864	1	0.429	11	AGGAG	NA	NA	NA	0	0	0	1	NA	NA	NA	NA	NA
MGV-GENOME-0377047_148	149599	150690	1092	-1	0.497	11	AGGA	NA	NA	NA	0	0	0	1	NA	NA	NA	NA	NA
MGV-GENOME-0377047_149	150757	151806	1050	-1	0.486	11	AGGAG	GENOMAD.214331.VP	2.48E-22	102	0	0	0	2561	Caudoviricetes	NA	NA	PF00091	Cell division GTPase FtsZ
MGV-GENOME-0377047_150	151822	152085	264	-1	0.455	11	AGGAG	GENOMAD.134169.CV	2.65E-05	43	0	0	0	1	NA	NA	NA	PF07754;PF01155	Predicted RNA-binding protein involved in translation, contains Zn-ribbon domain, DUF1610 family
MGV-GENOME-0377047_151	152174	153118	945	1	0.453	11	AGGAG	NA	NA	NA	0	0	0	1	NA	NA	NA	NA	NA
MGV-GENOME-0377047_152	153127	153462	336	1	0.426	11	GGAG/GAGG	NA	NA	NA	0	0	0	1	NA	NA	NA	NA	NA
MGV-GENOME-0377047_153	153517	154278	762	-1	0.469	11	AGGAG	NA	NA	NA	0	0	0	1	NA	NA	NA	NA	NA
MGV-GENOME-0377047_154	154268	154912	645	-1	0.504	11	GGAGG	NA	NA	NA	0	0	0	1	NA	NA	NA	NA	NA
MGV-GENOME-0377047_155	154915	155706	792	-1	0.509	11	AGGA	GENOMAD.044905.VV	1.95E-16	82	0	0	0	2561	Caudoviricetes	NA	NA	PF20034	Peptidase S80 family
MGV-GENOME-0377047_156	155723	156415	693	-1	0.456	11	GGAG/GAGG	GENOMAD.046438.VV	9.46E-16	79	0	0	0	2561	Caudoviricetes	NA	NA	NA	NA
MGV-GENOME-0377047_157	156434	158302	1869	-1	0.451	11	GGAG/GAGG	NA	NA	NA	0	0	0	1	NA	NA	NA	NA	NA
MGV-GENOME-0377047_158	158537	158716	180	-1	0.478	11	GGAG/GAGG	NA	NA	NA	0	0	0	1	NA	NA	NA	NA	NA
MGV-GENOME-0377047_159	158957	159304	348	-1	0.491	11	AGGAG	NA	NA	NA	0	0	0	1	NA	NA	NA	NA	NA
MGV-GENOME-0377047_160	159713	160123	411	-1	0.453	11	None	NA	NA	NA	0	0	0	1	NA	NA	NA	NA	NA
MGV-GENOME-0377047_161	160160	160321	162	1	0.463	11	AGGAG	NA	NA	NA	0	0	0	1	NA	NA	NA	NA	NA
MGV-GENOME-0377047_162	160374	161411	1038	-1	0.479	11	None	NA	NA	NA	0	0	0	1	NA	NA	NA	NA	NA
uvig_494662_1	554	1045	492	1	0.435	11	AAA	NA	NA	NA	0	0	0	1	NA	NA	NA	NA	NA
uvig_494662_2	1152	1367	216	1	0.278	11	AAAT	NA	NA	NA	0	0	0	1	NA	NA	NA	NA	NA
uvig_494662_3	1402	1617	216	1	0.37	11	AAA	GENOMAD.067950.VV	2.69E-20	85	0	0	0	5797	Crassvirales	NA	NA	NA	NA
uvig_494662_4	2670	3077	408	1	0.358	11	None	NA	NA	NA	0	0	0	1	NA	NA	NA	NA	NA
uvig_494662_5	3143	3271	129	1	0.357	11	AAAT	NA	NA	NA	0	0	0	1	NA	NA	NA	NA	NA
uvig_494662_6	3295	3630	336	1	0.387	11	AAA	NA	NA	NA	0	0	0	1	NA	NA	NA	NA	NA
uvig_494662_7	3648	4496	849	1	0.351	11	AAAA	NA	NA	NA	0	0	0	1	NA	NA	NA	NA	NA
uvig_494662_8	4505	5158	654	1	0.373	11	AAAA	NA	NA	NA	0	0	0	1	NA	NA	NA	NA	NA
uvig_494662_9	5163	5504	342	1	0.38	11	AAAT	NA	NA	NA	0	0	0	1	NA	NA	NA	NA	NA
uvig_494662_10	5494	5715	222	1	0.338	11	AAA	NA	NA	NA	0	0	0	1	NA	NA	NA	NA	NA
uvig_494662_11	5825	5998	174	1	0.293	11	AAT	NA	NA	NA	0	0	0	1	NA	NA	NA	NA	NA
uvig_494662_12	5995	6600	606	1	0.373	11	AATAA	NA	NA	NA	0	0	0	1	NA	NA	NA	NA	NA
uvig_494662_13	6685	7026	342	1	0.336	11	None	NA	NA	NA	0	0	0	1	NA	NA	NA	NA	NA
uvig_494662_14	7026	7259	234	1	0.355	11	AAT	GENOMAD.059266.VV	1.75E-12	63	0	0	0	2561	Caudoviricetes	NA	NA	PF09629	NA
uvig_494662_15	7984	8784	801	1	0.361	11	AAAT	NA	NA	NA	0	0	0	1	NA	NA	NA	NA	NA
uvig_494662_16	8781	9479	699	1	0.386	11	None	NA	NA	NA	0	0	0	1	NA	NA	NA	NA	NA
uvig_494662_17	9845	11563	1719	1	0.376	11	AAT	NA	NA	NA	0	0	0	1	NA	NA	NA	NA	NA
uvig_494662_18	12256	12393	138	1	0.326	11	AAA	NA	NA	NA	0	0	0	1	NA	NA	NA	NA	NA
uvig_494662_19	12532	12684	153	1	0.34	11	AAT	NA	NA	NA	0	0	0	1	NA	NA	NA	NA	NA
uvig_494662_20	12774	13121	348	1	0.348	11	AAT	NA	NA	NA	0	0	0	1	NA	NA	NA	NA	NA
uvig_494662_21	13084	13374	291	1	0.375	11	None	GENOMAD.072785.VV	2.39E-48	167	0	0	0	2561	Caudoviricetes	NA	NA	NA	NA
uvig_494662_22	14464	14568	105	1	0.324	11	AAAA	NA	NA	NA	0	0	0	1	NA	NA	NA	NA	NA
uvig_494662_23	15419	15745	327	1	0.358	11	AAT	NA	NA	NA	0	0	0	1	NA	NA	NA	NA	NA
uvig_494662_24	15705	15992	288	1	0.361	11	None	NA	NA	NA	0	0	0	1	NA	NA	NA	NA	NA
uvig_494662_25	16007	16189	183	1	0.344	11	AAA	NA	NA	NA	0	0	0	1	NA	NA	NA	NA	NA
uvig_494662_26	16563	16772	210	1	0.329	11	AATAA	NA	NA	NA	0	0	0	1	NA	NA	NA	NA	NA
uvig_494662_27	17200	17697	498	1	0.335	11	AAAT	NA	NA	NA	0	0	0	1	NA	NA	NA	NA	NA
uvig_494662_28	17704	17853	150	1	0.313	11	AAT	GENOMAD.218926.VC	5.47E-05	40	0	0	0	1	NA	NA	NA	NA	NA
uvig_494662_29	18163	18681	519	1	0.347	11	AAA	GENOMAD.176629.VC	1.57E-29	117	0	0	0	2561	Caudoviricetes	NA	NA	PF01957	NfeD-like C-terminal, partner-binding
uvig_494662_30	18693	20681	1989	1	0.389	11	AAA	NA	NA	NA	0	0	0	1	NA	NA	NA	NA	NA
uvig_494662_31	20885	21172	288	1	0.372	11	AAT	GENOMAD.096894.VV	4.11E-19	83	0	0	0	2561	Caudoviricetes	NA	NA	NA	NA
uvig_494662_32	21275	22162	888	1	0.381	11	AATAA	GENOMAD.099741.VV	5.19E-52	188	0	0	0	5797	Crassvirales	NA	NA	NA	NA
uvig_494662_33	22694	23074	381	1	0.386	11	AAA	NA	NA	NA	0	0	0	1	NA	NA	NA	NA	NA
uvig_494662_34	23077	23997	921	1	0.379	11	AAT	NA	NA	NA	0	0	0	1	NA	NA	NA	NA	NA
uvig_494662_35	24002	25048	1047	1	0.37	11	AAAAT	GENOMAD.067736.VV	1.21E-35	142	0	0	0	2561	Caudoviricetes	NA	NA	PF00709;PF13186	Adenylosuccinate synthase
uvig_494662_36	25315	25581	267	1	0.345	11	AAT	NA	NA	NA	0	0	0	1	NA	NA	NA	NA	NA
uvig_494662_37	25581	27020	1440	1	0.4	11	AATAA	GENOMAD.089071.VV	1.48E-120	396	0	0	0	2561	Caudoviricetes	NA	NA	NA	NA
uvig_494662_38	27081	27293	213	1	0.286	11	None	NA	NA	NA	0	0	0	1	NA	NA	NA	NA	NA
uvig_494662_39	27407	27574	168	1	0.345	11	AAAAT	NA	NA	NA	0	0	0	1	NA	NA	NA	NA	NA
uvig_494662_40	27558	28031	474	1	0.34	11	None	NA	NA	NA	0	0	0	1	NA	NA	NA	NA	NA
uvig_494662_41	28021	28824	804	1	0.361	11	AATAA	NA	NA	NA	0	0	0	1	NA	NA	NA	NA	NA
uvig_494662_42	29175	29576	402	1	0.366	11	AAA	GENOMAD.197741.VV	1.97E-76	250	0	0	0	5797	Crassvirales	NA	NA	NA	NA
uvig_494662_43	29569	29838	270	1	0.337	11	None	NA	NA	NA	0	0	0	1	NA	NA	NA	NA	NA
uvig_494662_44	29835	30365	531	1	0.36	11	AAA	NA	NA	NA	0	0	0	1	NA	NA	NA	NA	NA
uvig_494662_45	30307	30525	219	1	0.365	11	AAAT	NA	NA	NA	0	0	0	1	NA	NA	NA	NA	NA
uvig_494662_46	30527	30700	174	1	0.345	11	AAAAT	NA	NA	NA	0	0	0	1	NA	NA	NA	NA	NA
uvig_494662_47	30942	31184	243	1	0.329	11	AATAA	NA	NA	NA	0	0	0	1	NA	NA	NA	NA	NA
uvig_494662_48	31189	31641	453	1	0.347	11	AAT	NA	NA	NA	0	0	0	1	NA	NA	NA	NA	NA
uvig_494662_49	31634	32074	441	1	0.342	11	None	NA	NA	NA	0	0	0	1	NA	NA	NA	NA	NA
uvig_494662_50	32043	32159	117	1	0.368	11	AAA	GENOMAD.083026.VV	1.25E-12	61	0	0	0	2561	Caudoviricetes	NA	NA	NA	NA
uvig_494662_51	32165	32986	822	1	0.363	11	AAA	NA	NA	NA	0	0	0	1	NA	NA	NA	NA	NA
uvig_494662_52	32999	35011	2013	1	0.372	11	AAAAT	GENOMAD.151205.VC	7.45E-91	317	0	0	0	2561	Caudoviricetes	NA	NA	K00364	NA
uvig_494662_53	35023	35397	375	1	0.36	11	AAAT	GENOMAD.022508.VV	1.62E-33	126	0	0	0	2561	Caudoviricetes	NA	NA	NA	NA
uvig_494662_54	35401	35661	261	1	0.341	11	None	GENOMAD.117089.VV	6.55E-11	59	0	0	0	2561	Caudoviricetes	NA	NA	NA	NA
uvig_494662_55	36080	36388	309	1	0.362	11	AAA	NA	NA	NA	0	0	0	1	NA	NA	NA	NA	NA
GOV_bin_1409_contig-100_7_1	3	929	927	-1	0.436	11	None	GENOMAD.033059.VV	2.69E-124	398	0	0	0	2561	Caudoviricetes	NA	NA	NA	NA
GOV_bin_1409_contig-100_7_2	1018	1278	261	1	0.425	11	GGA/GAG/AGG	NA	NA	NA	0	0	0	1	NA	NA	NA	NA	NA
GOV_bin_1409_contig-100_7_3	1241	1384	144	1	0.444	11	GGAG/GAGG	NA	NA	NA	0	0	0	1	NA	NA	NA	NA	NA
GOV_bin_1409_contig-100_7_4	3358	3843	486	1	0.436	11	AGGAG	NA	NA	NA	0	0	0	1	NA	NA	NA	NA	NA
GOV_bin_1409_contig-100_7_5	3840	4031	192	1	0.458	11	GGAG/GAGG	NA	NA	NA	0	0	0	1	NA	NA	NA	NA	NA
GOV_bin_1409_contig-100_7_6	4021	4185	165	1	0.448	11	AGGAG	NA	NA	NA	0	0	0	1	NA	NA	NA	NA	NA
GOV_bin_1409_contig-100_7_7	4289	4852	564	1	0.496	11	GGA/GAG/AGG	NA	NA	NA	0	0	0	1	NA	NA	NA	NA	NA
GOV_bin_1409_contig-100_7_8	5347	5460	114	1	0.439	11	GGAG/GAGG	NA	NA	NA	0	0	0	1	NA	NA	NA	NA	NA
GOV_bin_1409_contig-100_7_9	5843	8575	2733	1	0.505	11	AGGAG	GENOMAD.086418.VV	0.0001493	48	0	0	0	2561	Caudoviricetes	NA	NA	NA	NA
GOV_bin_1409_contig-100_70_1	3	1046	1044	1	0.603	11	None	NA	NA	NA	0	0	0	1	NA	NA	NA	NA	NA
GOV_bin_1409_contig-100_70_2	1056	1529	474	1	0.551	11	AGGAGG	NA	NA	NA	0	0	0	1	NA	NA	NA	NA	NA
GOV_bin_1409_contig-100_72_1	2	1522	1521	1	0.371	11	None	GENOMAD.047153.VV	2.46E-07	56	0	0	0	2561	Caudoviricetes	NA	NA	NA	NA
UGV-GENOME-0328824_1_1	18	974	957	-1	0.316	11	AATAA	GENOMAD.086452.VV	2.00E-41	158	0	0	1	2561	Caudoviricetes	NA	NA	PF20307	Divergent DnaB-like ATPase
UGV-GENOME-0328824_1_2	955	1515	561	-1	0.267	11	TAA	GENOMAD.029823.VV	1.79E-52	184	0	0	0	2561	Caudoviricetes	NA	NA	NA	NA
UGV-GENOME-0328824_1_3	1561	3477	1917	-1	0.262	11	TAA	GENOMAD.116492.VP	2.09E-101	347	0	0	0	5797	Crassvirales	NA	NA	PF00136	DNA polymerase family B
UGV-GENOME-0328824_1_4	3491	3958	468	-1	0.212	11	TAA	GENOMAD.130327.VP	4.53E-18	83	0	0	0	2561	Caudoviricetes	NA	NA	PF13392	HNH endonuclease
UGV-GENOME-0328824_1_5	4102	4362	261	-1	0.215	11	TAA	NA	NA	NA	0	0	0	1	NA	NA	NA	NA	NA
UGV-GENOME-0328824_1_6	4418	5761	1344	-1	0.348	11	TAA	GENOMAD.085804.VV	5.43E-48	182	0	0	0	2561	Caudoviricetes	NA	NA	NA	NA
UGV-GENOME-0328824_1_7	5919	6422	504	-1	0.292	11	TAA	GENOMAD.116492.VP	1.04E-22	97	0	0	0	5797	Crassvirales	NA	NA	PF00136	DNA polymerase family B
UGV-GENOME-0328824_1_8	6725	7216	492	-1	0.335	11	AAA	NA	NA	NA	0	0	0	1	NA	NA	NA	NA	NA
UGV-GENOME-0328824_1_9	7225	7764	540	-1	0.378	11	AAAAA	NA	NA	NA	0	0	0	1	NA	NA	NA	NA	NA
UGV-GENOME-0328824_1_10	10245	10628	384	-1	0.357	11	TAA	NA	NA	NA	0	0	0	1	NA	NA	NA	NA	NA
UGV-GENOME-0328824_1_11	10642	12036	1395	-1	0.397	11	TAA	NA	NA	NA	0	0	0	1	NA	NA	NA	NA	NA
UGV-GENOME-0328824_1_12	12123	12500	378	-1	0.376	11	AAAA	NA	NA	NA	0	0	0	1	NA	NA	NA	NA	NA
UGV-GENOME-0328824_1_13	12497	13063	567	-1	0.296	11	TAA	NA	NA	NA	0	0	0	1	NA	NA	NA	NA	NA
UGV-GENOME-0328824_1_14	13119	13625	507	-1	0.292	11	AAA	NA	NA	NA	0	0	0	1	NA	NA	NA	NA	NA
UGV-GENOME-0328824_1_15	13622	14056	435	-1	0.283	11	AATAA	NA	NA	NA	0	0	0	1	NA	NA	NA	NA	NA
UGV-GENOME-0328824_1_16	14038	14232	195	-1	0.292	11	TAA	NA	NA	NA	0	0	0	1	NA	NA	NA	NA	NA
UGV-GENOME-0328824_1_17	14234	14611	378	-1	0.328	11	AAAA	NA	NA	NA	0	0	0	1	NA	NA	NA	NA	NA
UGV-GENOME-0328824_1_18	15100	15231	132	-1	0.295	11	TAA	NA	NA	NA	0	0	0	1	NA	NA	NA	NA	NA
UGV-GENOME-0328824_1_19	15862	16260	399	-1	0.388	11	AAAA	NA	NA	NA	0	0	0	1	NA	NA	NA	NA	NA
UGV-GENOME-0328824_1_20	16295	16636	342	-1	0.292	11	TAA	GENOMAD.091454.VV	1.49E-69	229	0	0	0	2561	Caudoviricetes	NA	NA	NA	NA
UGV-GENOME-0328824_1_21	16829	17050	222	-1	0.306	11	AAA	NA	NA	NA	0	0	0	1	NA	NA	NA	NA	NA
UGV-GENOME-0328824_1_22	17233	17355	123	-1	0.309	11	AAA	NA	NA	NA	0	0	0	1	NA	NA	NA	NA	NA
UGV-GENOME-0328824_1_23	17355	17795	441	-1	0.349	11	AAAAA	NA	NA	NA	0	0	0	1	NA	NA	NA	NA	NA
UGV-GENOME-0328824_1_24	18201	18716	516	-1	0.364	11	AAA	NA	NA	NA	0	0	0	1	NA	NA	NA	NA	NA
UGV-GENOME-0328824_1_25	19034	19174	141	-1	0.22	11	TAA	GENOMAD.160350.VV	7.58E-21	85	0	0	0	2561	Caudoviricetes	NA	NA	NA	NA
UGV-GENOME-0328824_1_26	19350	19592	243	-1	0.292	11	AAAA	NA	NA	NA	0	0	0	1	NA	NA	NA	NA	NA
UGV-GENOME-0328824_1_27	19589	19732	144	-1	0.257	11	TAA	NA	NA	NA	0	0	0	1	NA	NA	NA	NA	NA
UGV-GENOME-0328824_1_28	19818	20147	330	-1	0.267	11	AAA	NA	NA	NA	0	0	0	1	NA	NA	NA	NA	NA
UGV-GENOME-0328824_1_29	20511	20666	156	-1	0.256	11	AAA	NA	NA	NA	0	0	0	1	NA	NA	NA	NA	NA
UGV-GENOME-0328824_1_30	20663	20830	168	-1	0.31	11	TAA	GENOMAD.071217.VV	0.000375	38	0	0	0	2561	Caudoviricetes	NA	NA	NA	NA
UGV-GENOME-0328824_1_31	21934	22056	123	-1	0.325	11	TAA	NA	NA	NA	0	0	0	1	NA	NA	NA	NA	NA
UGV-GENOME-0328824_1_32	22067	22651	585	-1	0.431	11	TAA	GENOMAD.091452.VV	3.56E-29	117	0	0	0	2561	Caudoviricetes	NA	NA	NA	NA
UGV-GENOME-0328824_1_33	22862	23047	186	1	0.296	11	None	NA	NA	NA	0	0	0	1	NA	NA	NA	NA	NA
UGV-GENOME-0328824_1_34	23075	23353	279	1	0.204	11	TAA	NA	NA	NA	0	0	0	1	NA	NA	NA	NA	NA
UGV-GENOME-0328824_1_35	23367	23537	171	1	0.222	11	AAAA	NA	NA	NA	0	0	0	1	NA	NA	NA	NA	NA
UGV-GENOME-0328824_1_36	23759	23977	219	1	0.329	11	None	NA	NA	NA	0	0	0	1	NA	NA	NA	NA	NA
UGV-GENOME-0328824_1_37	24038	24415	378	1	0.291	11	TAA	GENOMAD.034452.VV	4.59E-31	119	0	0	0	2561	Caudoviricetes	NA	NA	NA	NA
UGV-GENOME-0328824_1_38	24832	25239	408	1	0.265	11	TAA	GENOMAD.039886.VV	4.81E-08	53	0	0	0	2561	Caudoviricetes	NA	NA	NA	NA
UGV-GENOME-0328824_1_39	25232	25615	384	1	0.289	11	None	GENOMAD.040574.VV	4.28E-57	194	0	0	0	5797	Crassvirales	NA	NA	PF03965	phage replication protein O, N-terminal domain
UGV-GENOME-0328824_1_40	25596	25985	390	1	0.279	11	AAAA	NA	NA	NA	0	0	0	1	NA	NA	NA	NA	NA
UGV-GENOME-0328824_1_41	25927	26175	249	1	0.249	11	AAAAA	GENOMAD.049814.VV	2.14E-27	106	0	0	0	5797	Crassvirales	NA	NA	NA	NA
UGV-GENOME-0328824_1_42	26147	26605	459	1	0.292	11	AAAA	GENOMAD.019333.VV	6.30E-12	65	0	0	0	2561	Caudoviricetes	NA	NA	NA	NA
UGV-GENOME-0328824_1_43	26554	26913	360	1	0.325	11	None	GENOMAD.004744.VV	4.29E-29	113	0	0	0	2561	Caudoviricetes	NA	NA	PF18909	dATP/dGTP diphosphohydrolase, N-terminal
UGV-GENOME-0328824_1_44	26876	26998	123	1	0.317	11	AAA	NA	NA	NA	0	0	0	1	NA	NA	NA	NA	NA
UGV-GENOME-0328824_1_45	27000	27500	501	1	0.357	11	AAAA	GENOMAD.106245.VV	4.70E-32	124	0	0	0	2561	Caudoviricetes	NA	NA	PF00692;PF14902	deoxyuridine 5'-triphosphate nucleotidohydrolase (dut)
UGV-GENOME-0328824_1_46	27445	27603	159	1	0.308	11	TAA	NA	NA	NA	0	0	0	1	NA	NA	NA	NA	NA
UGV-GENOME-0328824_1_47	27605	27946	342	1	0.281	11	TAA	GENOMAD.101796.VV	3.32E-69	228	0	0	0	2561	Caudoviricetes	NA	NA	NA	NA
UGV-GENOME-0328824_1_48	27946	28476	531	1	0.331	11	None	GENOMAD.015066.VV	1.27E-85	279	0	0	0	2561	Caudoviricetes	NA	NA	NA	NA
UGV-GENOME-0328824_1_49	28546	28737	192	1	0.359	11	TAA	NA	NA	NA	0	0	0	1	NA	NA	NA	NA	NA
UGV-GENOME-0328824_1_50	28739	30811	2073	1	0.324	11	TAA	GENOMAD.001389.VV	0	1079	0	0	1	5797	Crassvirales	NA	NA	PF03237	Terminase large subunit, T4likevirus-type, N-terminal
UGV-GENOME-0328824_1_51	30813	33398	2586	1	0.324	11	TAA	GENOMAD.001438.VV	2.11E-131	444	0	0	0	5797	Crassvirales	NA	NA	NA	NA
UGV-GENOME-0328824_1_52	33478	33864	387	1	0.315	11	AAAA	GENOMAD.190494.VV	2.13E-05	45	0	0	0	2561	Caudoviricetes	NA	NA	NA	NA
UGV-GENOME-0328824_1_53	33867	35792	1926	1	0.331	11	AAAA	GENOMAD.080193.VV	2.00E-104	356	0	0	0	2561	Caudoviricetes	NA	NA	NA	NA
UGV-GENOME-0328824_1_54	35798	36010	213	1	0.291	11	AATAA	GENOMAD.020341.VV	1.41E-33	123	0	0	0	5797	Crassvirales	NA	NA	NA	NA
UGV-GENOME-0328824_1_55	36028	37218	1191	1	0.348	11	TAA	GENOMAD.015302.VV	9.82E-72	250	0	0	0	2561	Caudoviricetes	NA	NA	NA	NA
UGV-GENOME-0328824_1_56	37406	38032	627	1	0.301	11	TAA	GENOMAD.180697.VP	2.76E-12	68	0	0	0	2561	Caudoviricetes	NA	NA	PF13392	HNH endonuclease
UGV-GENOME-0328824_1_57	38136	39569	1434	1	0.39	11	None	GENOMAD.005521.VV	3.32E-268	823	0	0	1	2561	Caudoviricetes	NA	NA	PF19307	Phage capsid-like protein
UGV-GENOME-0328824_1_58	39658	40410	753	1	0.324	11	TAA	GENOMAD.010111.VV	1.23E-113	364	0	0	0	2561	Caudoviricetes	NA	NA	NA	NA
UGV-GENOME-0328824_1_59	40413	41120	708	1	0.314	11	AAA	GENOMAD.025622.VV	1.19E-31	126	0	0	0	2561	Caudoviricetes	NA	NA	NA	NA
UGV-GENOME-0328824_1_60	41143	41826	684	1	0.306	11	AAA	GENOMAD.037688.VV	3.14E-36	139	0	0	0	2561	Caudoviricetes	NA	NA	NA	NA
UGV-GENOME-0328824_1_61	41829	42530	702	1	0.328	11	TAA	GENOMAD.016509.VV	1.81E-83	276	0	0	0	2561	Caudoviricetes	NA	NA	NA	NA
UGV-GENOME-0328824_1_62	42645	43637	993	1	0.355	11	AAAA	GENOMAD.030651.VV	2.17E-110	359	0	0	0	2561	Caudoviricetes	NA	NA	NA	NA
UGV-GENOME-0328824_1_63	43715	43984	270	1	0.263	11	None	NA	NA	NA	0	0	0	1	NA	NA	NA	NA	NA
UGV-GENOME-0328824_1_64	43959	44258	300	1	0.273	11	TAA	NA	NA	NA	0	0	0	1	NA	NA	NA	NA	NA
UGV-GENOME-0328824_1_65	44260	48630	4371	1	0.354	11	TAA	GENOMAD.010244.VV	0	2471	0	0	0	2561	Caudoviricetes	NA	NA	NA	NA
UGV-GENOME-0328824_1_66	48641	49117	477	1	0.285	11	TAA	NA	NA	NA	0	0	0	1	NA	NA	NA	NA	NA
UGV-GENOME-0328824_1_67	49104	52268	3165	1	0.382	11	TAA	GENOMAD.085876.VV	3.21E-123	426	0	0	0	2561	Caudoviricetes	NA	NA	NA	NA
UGV-GENOME-0328824_1_68	52270	52638	369	1	0.472	11	AAA	GENOMAD.051947.VV	1.12E-52	181	0	0	0	2561	Caudoviricetes	NA	NA	NA	NA
UGV-GENOME-0328824_1_69	52897	53043	147	1	0.503	11	AAA	NA	NA	NA	0	0	0	1	NA	NA	NA	NA	NA
UGV-GENOME-0328824_1_70	53060	54088	1029	1	0.42	11	AAA	GENOMAD.011923.VV	7.24E-92	306	0	0	0	2561	Caudoviricetes	NA	NA	NA	NA
UGV-GENOME-0328824_1_71	54291	54836	546	1	0.297	11	AAA	GENOMAD.038120.VV	2.10E-19	88	0	0	1	2561	Caudoviricetes	NA	NA	PF05105	toxin secretion/phage lysis holin
UGV-GENOME-0328824_1_72	54838	55437	600	1	0.247	11	AAAAA	GENOMAD.034870.VV	2.16E-56	196	0	0	0	5797	Crassvirales	NA	NA	PF20186	NA
UGV-GENOME-0328824_1_73	55486	56229	744	1	0.348	11	AAA	GENOMAD.004580.VV	5.85E-58	203	0	0	0	2561	Caudoviricetes	NA	NA	NA	NA
UGV-GENOME-0328824_1_74	56268	57203	936	1	0.408	11	AAAA	GENOMAD.000656.VV	2.40E-48	178	0	0	0	2561	Caudoviricetes	NA	NA	NA	NA
UGV-GENOME-0328824_1_75	57221	57622	402	1	0.373	11	AAA	GENOMAD.026782.VV	3.21E-30	117	0	0	0	2561	Caudoviricetes	NA	NA	NA	NA
UGV-GENOME-0328824_1_76	57627	57854	228	-1	0.289	11	AAAAA	NA	NA	NA	0	0	0	1	NA	NA	NA	NA	NA
UGV-GENOME-0328824_1_77	57844	57918	75	-1	0.28	11	None	NA	NA	NA	0	0	0	1	NA	NA	NA	NA	NA
MGV-GENOME-0378727_1	3	404	402	-1	0.316	15	TAAA	GENOMAD.019993.VV	5.68E-24	99	0	0	0	2561	Caudoviricetes	NA	NA	PF04448	NA
MGV-GENOME-0378727_2	539	769	231	-1	0.338	15	TAAA	NA	NA	NA	0	0	0	1	NA	NA	NA	NA	NA
MGV-GENOME-0378727_3	766	1026	261	-1	0.337	15	TAAAA	NA	NA	NA	0	0	0	1	NA	NA	NA	NA	NA
MGV-GENOME-0378727_4	1169	1813	645	-1	0.319	15	None	GENOMAD.040073.VV	5.72E-52	184	0	0	0	2561	Caudoviricetes	NA	NA	NA	NA
MGV-GENOME-0378727_5	1813	2037	225	-1	0.262	15	AATAA	NA	NA	NA	0	0	0	1	NA	NA	NA	NA	NA
MGV-GENOME-0378727_6	2021	2284	264	-1	0.356	15	None	NA	NA	NA	0	0	0	1	NA	NA	NA	NA	NA
MGV-GENOME-0378727_7	2281	3066	786	-1	0.345	15	AAAA	NA	NA	NA	0	0	0	1	NA	NA	NA	NA	NA
MGV-GENOME-0378727_8	3026	3601	576	-1	0.335	15	TAA	NA	NA	NA	0	0	0	1	NA	NA	NA	NA	NA
MGV-GENOME-0378727_9	3607	3777	171	-1	0.269	15	TAA	GENOMAD.096690.VV	1.47E-26	102	0	0	0	2561	Caudoviricetes	NA	NA	NA	NA
MGV-GENOME-0378727_10	3777	4049	273	-1	0.366	15	None	GENOMAD.105417.VV	1.68E-33	124	0	0	0	2561	Caudoviricetes	NA	NA	PF11195	NA
MGV-GENOME-0378727_11	4208	5143	936	-1	0.362	15	TAAA	GENOMAD.111248.VC	3.09E-05	48	0	0	0	2561	Caudoviricetes	NA	NA	NA	NA
MGV-GENOME-0378727_12	5153	5530	378	-1	0.349	15	None	NA	NA	NA	0	0	0	1	NA	NA	NA	NA	NA
MGV-GENOME-0378727_13	5602	5916	315	-1	0.406	15	AATAA	GENOMAD.094215.VV	8.64E-55	186	0	0	0	2561	Caudoviricetes	NA	NA	NA	NA
MGV-GENOME-0378727_14	5913	6107	195	-1	0.292	15	TAA	NA	NA	NA	0	0	0	1	NA	NA	NA	NA	NA
MGV-GENOME-0378727_15	6109	6510	402	-1	0.308	15	TAAA	NA	NA	NA	0	0	0	1	NA	NA	NA	NA	NA
MGV-GENOME-0378727_16	6507	6731	225	-1	0.289	15	TAA	NA	NA	NA	0	0	0	1	NA	NA	NA	NA	NA
MGV-GENOME-0378727_17	6734	7009	276	-1	0.362	15	TAA	GENOMAD.071040.VV	6.54E-13	65	0	0	0	2561	Caudoviricetes	NA	NA	PF02402	Lysis protein
MGV-GENOME-0378727_18	7041	8105	1065	-1	0.354	15	TAA	GENOMAD.031801.VV	8.80E-17	85	0	0	0	5797	Crassvirales	NA	NA	PF01612;PF00476	DNA polymerase I
MGV-GENOME-0378727_19	8169	8987	819	-1	0.311	15	TAAAA	GENOMAD.138060.VP	1.40E-07	55	0	0	1	2561	Caudoviricetes	NA	NA	PF00961;PF11242;PF03161	DNA-binding transcriptional regulator WhiA, involved in cell division
MGV-GENOME-0378727_20	9204	10547	1344	-1	0.349	15	AAAA	GENOMAD.031801.VV	1.22E-24	111	0	0	0	5797	Crassvirales	NA	NA	PF01612;PF00476	DNA polymerase I
MGV-GENOME-0378727_21	10619	10876	258	-1	0.349	15	None	NA	NA	NA	0	0	0	1	NA	NA	NA	NA	NA
MGV-GENOME-0378727_22	10860	11183	324	-1	0.34	15	TAAAAA	GENOMAD.020496.VV	6.30E-12	63	0	0	0	2561	Caudoviricetes	NA	NA	PF11195	NA
MGV-GENOME-0378727_23	11183	12028	846	-1	0.337	15	AAA	GENOMAD.182050.VC	2.91E-19	91	0	0	0	2561	Caudoviricetes	NA	NA	PF12645	RNA polymerase sigma factor, cyanobacterial RpoD-like family
MGV-GENOME-0378727_24	12021	12281	261	-1	0.383	15	TAAAA	GENOMAD.004447.VV	1.14E-05	44	0	0	0	2561	Caudoviricetes	NA	NA	NA	NA
MGV-GENOME-0378727_25	12395	13069	675	-1	0.326	15	AATAA	NA	NA	NA	0	0	0	1	NA	NA	NA	NA	NA
MGV-GENOME-0378727_26	13047	13385	339	-1	0.31	15	TAA	GENOMAD.061092.VV	2.89E-05	44	0	0	0	2561	Caudoviricetes	NA	NA	NA	NA
MGV-GENOME-0378727_27	13382	13915	534	-1	0.337	15	TAAA	NA	NA	NA	0	0	0	1	NA	NA	NA	NA	NA
MGV-GENOME-0378727_28	13905	13997	93	-1	0.258	15	TAA	NA	NA	NA	0	0	0	1	NA	NA	NA	NA	NA
MGV-GENOME-0378727_29	14087	14590	504	-1	0.379	15	TAA	GENOMAD.022253.VV	1.26E-89	290	0	0	0	2561	Caudoviricetes	NA	NA	TIGR02306	RNA ligase, DRB0094 family
MGV-GENOME-0378727_30	15093	16016	924	-1	0.214	15	TAAAAA	GENOMAD.138060.VP	1.92E-07	55	0	0	1	2561	Caudoviricetes	NA	NA	PF00961;PF11242;PF03161	DNA-binding transcriptional regulator WhiA, involved in cell division
MGV-GENOME-0378727_31	16145	16726	582	-1	0.345	15	TAA	GENOMAD.022253.VV	1.65E-82	271	0	0	0	2561	Caudoviricetes	NA	NA	TIGR02306	RNA ligase, DRB0094 family
MGV-GENOME-0378727_32	16738	17064	327	-1	0.291	15	None	NA	NA	NA	0	0	0	1	NA	NA	NA	NA	NA
MGV-GENOME-0378727_33	17082	17324	243	-1	0.296	15	TAAA	NA	NA	NA	0	0	0	1	NA	NA	NA	NA	NA
MGV-GENOME-0378727_34	17317	18516	1200	-1	0.367	15	None	GENOMAD.024928.VV	1.77E-118	386	0	0	0	2561	Caudoviricetes	NA	NA	PF18073	NA
MGV-GENOME-0378727_35	18513	18710	198	-1	0.333	15	TAAAA	NA	NA	NA	0	0	0	1	NA	NA	NA	NA	NA
MGV-GENOME-0378727_36	18697	19014	318	-1	0.34	15	TAAAA	GENOMAD.062561.VV	1.06E-13	68	0	0	0	2561	Caudoviricetes	NA	NA	NA	NA
MGV-GENOME-0378727_37	19023	19343	321	-1	0.346	15	TAAA	NA	NA	NA	0	0	0	1	NA	NA	NA	NA	NA
MGV-GENOME-0378727_38	19340	19528	189	-1	0.312	15	TAA	NA	NA	NA	0	0	0	1	NA	NA	NA	NA	NA
MGV-GENOME-0378727_39	19582	20013	432	-1	0.394	15	TAAA	GENOMAD.074923.VV	1.44E-17	81	0	0	0	2561	Caudoviricetes	NA	NA	PF00692	dUTPase
MGV-GENOME-0378727_40	20050	20244	195	-1	0.318	15	TAA	NA	NA	NA	0	0	0	1	NA	NA	NA	NA	NA
MGV-GENOME-0378727_41	20201	20497	297	-1	0.337	15	None	NA	NA	NA	0	0	0	1	NA	NA	NA	NA	NA
MGV-GENOME-0378727_42	20516	21007	492	-1	0.372	15	TAAAA	GENOMAD.133614.VC	9.59E-49	172	0	0	0	2561	Caudoviricetes	NA	NA	PF13353	anaerobic ribonucleoside-triphosphate reductase activating protein
MGV-GENOME-0378727_43	21000	21665	666	-1	0.357	15	TAAA	NA	NA	NA	0	0	0	1	NA	NA	NA	NA	NA
MGV-GENOME-0378727_44	22054	22836	783	-1	0.289	15	TAA	GENOMAD.112872.VP	1.80E-20	94	0	0	1	2561	Caudoviricetes	NA	NA	PF19835;PF07453	group I intron endonuclease
MGV-GENOME-0378727_45	23014	24915	1902	-1	0.356	15	TAA	GENOMAD.104165.VC	1.93E-32	138	0	0	0	5797	Crassvirales	NA	NA	TIGR03736;K03148;COG4015	PRTRC system ThiF family protein
MGV-GENOME-0378727_46	24917	25684	768	-1	0.331	15	TAA	GENOMAD.053450.VV	5.11E-82	273	0	0	0	2561	Caudoviricetes	NA	NA	NA	NA
MGV-GENOME-0378727_47	25688	26353	666	-1	0.323	15	TAAAA	NA	NA	NA	0	0	0	1	NA	NA	NA	NA	NA
MGV-GENOME-0378727_48	26467	27024	558	-1	0.382	15	TAAAA	GENOMAD.015860.VV	1.45E-45	164	0	0	0	2561	Caudoviricetes	NA	NA	NA	NA
MGV-GENOME-0378727_49	27194	27544	351	-1	0.316	15	TAA	NA	NA	NA	0	0	0	1	NA	NA	NA	NA	NA
MGV-GENOME-0378727_50	27516	28565	1050	-1	0.342	15	AAA	GENOMAD.043235.VV	1.54E-85	288	0	0	0	2561	Caudoviricetes	NA	NA	NA	NA
MGV-GENOME-0378727_51	28556	29068	513	-1	0.32	15	None	GENOMAD.075990.VV	2.47E-41	151	0	0	0	2561	Caudoviricetes	NA	NA	PF12689	Acid phosphatase (class B)
MGV-GENOME-0378727_52	29055	29276	222	-1	0.279	15	TAA	NA	NA	NA	0	0	0	1	NA	NA	NA	NA	NA
MGV-GENOME-0378727_53	29304	29852	549	-1	0.344	15	TAAA	GENOMAD.022220.VV	2.37E-47	169	0	0	0	2561	Caudoviricetes	NA	NA	NA	NA
MGV-GENOME-0378727_54	29879	30877	999	-1	0.332	15	TAAA	GENOMAD.017280.VV	8.42E-75	256	0	0	0	2561	Caudoviricetes	NA	NA	COG1658	NA
MGV-GENOME-0378727_55	30915	31646	732	-1	0.343	15	TAA	GENOMAD.051437.VV	6.65E-33	130	0	0	0	2561	Caudoviricetes	NA	NA	NA	NA
MGV-GENOME-0378727_56	31652	32209	558	-1	0.362	15	TAA	GENOMAD.023111.VV	1.84E-77	256	0	0	0	2561	Caudoviricetes	NA	NA	PF03796	DnaB-like helicase C terminal domain
MGV-GENOME-0378727_57	32206	32463	258	-1	0.333	15	AAAA	GENOMAD.014468.VV	6.49E-18	79	0	0	1	2561	Caudoviricetes	NA	NA	PF13479	phage nucleotide-binding protein
MGV-GENOME-0378727_58	32725	33636	912	-1	0.3	15	TAA	GENOMAD.218164.VC	2.35E-09	61	0	0	0	1	NA	NA	NA	PF03161;PF07750	LAGLIDADG DNA endonuclease family; GcrA cell cycle regulator
MGV-GENOME-0378727_59	33731	34006	276	-1	0.337	15	TAA	GENOMAD.014836.VV	1.18E-14	70	0	0	1	2561	Caudoviricetes	NA	NA	PF06745	phage nucleotide-binding protein
MGV-GENOME-0378727_60	34006	35094	1089	-1	0.331	15	AAA	GENOMAD.031760.VV	2.19E-97	323	0	0	0	2561	Caudoviricetes	NA	NA	PF00176	DNA phosphorothioation system restriction enzyme
MGV-GENOME-0378727_61	35798	35959	162	-1	0.302	15	TAA	NA	NA	NA	0	0	0	1	NA	NA	NA	NA	NA
MGV-GENOME-0378727_62	35986	37260	1275	-1	0.353	15	AAA	GENOMAD.031760.VV	3.17E-133	430	0	0	0	2561	Caudoviricetes	NA	NA	PF00176	DNA phosphorothioation system restriction enzyme
MGV-GENOME-0378727_63	37260	38123	864	-1	0.376	15	TAAA	GENOMAD.049670.VV	4.89E-98	321	0	0	0	2561	Caudoviricetes	NA	NA	NA	NA
MGV-GENOME-0378727_64	38168	38491	324	-1	0.324	15	TAA	GENOMAD.050570.VV	5.05E-30	115	0	0	0	2561	Caudoviricetes	NA	NA	NA	NA
MGV-GENOME-0378727_65	38473	38664	192	-1	0.359	15	TAA	NA	NA	NA	0	0	0	1	NA	NA	NA	NA	NA
MGV-GENOME-0378727_66	39203	39778	576	-1	0.352	15	TAA	NA	NA	NA	0	0	0	1	NA	NA	NA	NA	NA
MGV-GENOME-0378727_67	39753	40028	276	-1	0.29	15	TAAAAA	NA	NA	NA	0	0	0	1	NA	NA	NA	NA	NA
MGV-GENOME-0378727_68	40301	40690	390	-1	0.336	15	AAA	NA	NA	NA	0	0	0	1	NA	NA	NA	NA	NA
MGV-GENOME-0378727_69	40680	41063	384	-1	0.372	15	AAA	NA	NA	NA	0	0	0	1	NA	NA	NA	NA	NA
MGV-GENOME-0378727_70	41060	41887	828	-1	0.365	15	TAAAA	GENOMAD.077561.VV	2.01E-11	67	0	0	0	2561	Caudoviricetes	NA	NA	PF13793	NA
MGV-GENOME-0378727_71	41853	42266	414	-1	0.319	15	AAA	GENOMAD.106783.VV	2.07E-28	112	0	0	0	2561	Caudoviricetes	NA	NA	PF12689	magnesium-dependent phosphatase-1
MGV-GENOME-0378727_72	42256	43806	1551	-1	0.384	15	TAA	NA	NA	NA	0	0	0	1	NA	NA	NA	NA	NA
MGV-GENOME-0378727_73	44114	44617	504	-1	0.337	15	TAA	NA	NA	NA	0	0	0	1	NA	NA	NA	NA	NA
MGV-GENOME-0378727_74	44610	45110	501	-1	0.351	15	TAAA	GENOMAD.119283.VC	1.04E-31	123	0	0	0	2561	Caudoviricetes	NA	NA	PF18907	NA
MGV-GENOME-0378727_75	45107	45370	264	-1	0.261	15	TAAAA	NA	NA	NA	0	0	0	1	NA	NA	NA	NA	NA
MGV-GENOME-0378727_76	45855	45968	114	-1	0.368	15	TAAA	GENOMAD.083026.VV	5.28E-13	62	0	0	0	2561	Caudoviricetes	NA	NA	NA	NA
MGV-GENOME-0378727_77	45989	46285	297	-1	0.367	15	AAA	NA	NA	NA	0	0	0	1	NA	NA	NA	NA	NA
MGV-GENOME-0378727_78	46329	46613	285	-1	0.337	15	TAA	NA	NA	NA	0	0	0	1	NA	NA	NA	NA	NA
MGV-GENOME-0378727_79	46606	47043	438	-1	0.345	15	None	NA	NA	NA	0	0	0	1	NA	NA	NA	NA	NA
MGV-GENOME-0378727_80	47024	47416	393	-1	0.349	15	None	NA	NA	NA	0	0	0	1	NA	NA	NA	NA	NA
MGV-GENOME-0378727_81	47906	48829	924	-1	0.392	15	TAAAA	GENOMAD.099741.VV	1.52E-53	193	0	0	0	5797	Crassvirales	NA	NA	NA	NA
MGV-GENOME-0378727_82	48819	49118	300	-1	0.253	15	AATAA	GENOMAD.129144.VP	6.21E-09	54	0	0	1	2561	Caudoviricetes	NA	NA	PF19237	Very-short-patch-repair endonuclease
MGV-GENOME-0378727_83	49373	49684	312	-1	0.391	15	AAA	NA	NA	NA	0	0	0	1	NA	NA	NA	NA	NA
MGV-GENOME-0378727_84	49650	50024	375	-1	0.397	15	TAAA	GENOMAD.022508.VV	1.31E-27	109	0	0	0	2561	Caudoviricetes	NA	NA	NA	NA
MGV-GENOME-0378727_85	50027	51598	1572	-1	0.4	15	None	GENOMAD.151205.VC	6.54E-60	220	0	0	0	2561	Caudoviricetes	NA	NA	K00364	NA
MGV-GENOME-0378727_86	51537	52043	507	-1	0.398	15	TAAA	GENOMAD.147326.VV	3.21E-18	84	0	0	0	2561	Caudoviricetes	NA	NA	NA	NA
MGV-GENOME-0378727_87	52033	52353	321	-1	0.274	15	TAA	NA	NA	NA	0	0	0	1	NA	NA	NA	NA	NA
MGV-GENOME-0378727_88	52365	52859	495	-1	0.317	15	TAA	GENOMAD.219393.VP	1.37E-17	82	0	0	0	5797	Crassvirales	NA	NA	PF01832	Mannosyl-glycoprotein endo-beta-N-acetylglucosaminidase
MGV-GENOME-0378727_89	52872	53102	231	-1	0.368	15	TAA	NA	NA	NA	0	0	0	1	NA	NA	NA	NA	NA
MGV-GENOME-0378727_90	53247	53939	693	-1	0.343	15	TAA	NA	NA	NA	0	0	0	1	NA	NA	NA	NA	NA
MGV-GENOME-0378727_91	54427	54612	186	-1	0.349	15	AAAA	NA	NA	NA	0	0	0	1	NA	NA	NA	NA	NA
MGV-GENOME-0378727_92	54990	55358	369	-1	0.328	15	TAAA	NA	NA	NA	0	0	0	1	NA	NA	NA	NA	NA
MGV-GENOME-0378727_93	55355	55792	438	-1	0.374	15	TAAAAA	GENOMAD.118365.VC	1.31E-19	87	0	0	0	2561	Caudoviricetes	NA	NA	NA	NA
MGV-GENOME-0378727_94	56637	56966	330	-1	0.364	15	TAA	NA	NA	NA	0	0	0	1	NA	NA	NA	NA	NA
MGV-GENOME-0378727_95	57109	58245	1137	-1	0.335	15	TAAAA	GENOMAD.121303.VP	1.95E-86	292	0	0	0	2561	Caudoviricetes	NA	NA	PF05673	DnaA regulatory inactivator Hda
MGV-GENOME-0378727_96	58259	58468	210	-1	0.348	15	AAA	NA	NA	NA	0	0	0	1	NA	NA	NA	NA	NA
MGV-GENOME-0378727_97	58613	59023	411	-1	0.331	15	TAAAAA	GENOMAD.096840.VV	2.92E-15	74	0	0	0	2561	Caudoviricetes	NA	NA	NA	NA
MGV-GENOME-0378727_98	59269	59901	633	-1	0.398	15	TAA	GENOMAD.050564.VV	6.96E-57	198	0	0	0	2561	Caudoviricetes	NA	NA	NA	NA
MGV-GENOME-0378727_99	60054	60473	420	-1	0.357	15	TAAA	NA	NA	NA	0	0	0	1	NA	NA	NA	NA	NA
MGV-GENOME-0378727_100	60598	61047	450	-1	0.358	15	AAAAA	NA	NA	NA	0	0	0	1	NA	NA	NA	NA	NA
MGV-GENOME-0378727_101	61068	61985	918	-1	0.365	15	TAAAA	GENOMAD.049843.VV	2.22E-46	172	0	0	0	2561	Caudoviricetes	NA	NA	NA	NA
MGV-GENOME-0378727_102	62024	62122	99	-1	0.343	15	AAA	NA	NA	NA	0	0	0	1	NA	NA	NA	NA	NA
MGV-GENOME-0378727_103	62122	62493	372	-1	0.325	15	TAA	NA	NA	NA	0	0	0	1	NA	NA	NA	NA	NA
MGV-GENOME-0378727_104	63162	64121	960	-1	0.366	15	None	GENOMAD.166648.VP	6.37E-21	97	0	0	0	2561	Caudoviricetes	NA	NA	NA	NA
MGV-GENOME-0378727_105	64643	64876	234	-1	0.338	15	TAAAAA	NA	NA	NA	0	0	0	1	NA	NA	NA	NA	NA
MGV-GENOME-0378727_106	65149	65475	327	-1	0.306	15	TAAAAA	NA	NA	NA	0	0	0	1	NA	NA	NA	NA	NA
MGV-GENOME-0378727_107	66525	66719	195	-1	0.333	15	TAA	NA	NA	NA	0	0	0	1	NA	NA	NA	NA	NA
MGV-GENOME-0378727_108	66769	67209	441	-1	0.435	15	TAAAA	NA	NA	NA	0	0	0	1	NA	NA	NA	NA	NA
MGV-GENOME-0378727_109	67518	67892	375	1	0.269	15	TAAAA	NA	NA	NA	0	0	0	1	NA	NA	NA	NA	NA
MGV-GENOME-0378727_110	67885	68007	123	1	0.309	15	TAAA	NA	NA	NA	0	0	0	1	NA	NA	NA	NA	NA
MGV-GENOME-0378727_111	68068	68886	819	1	0.261	15	TAA	GENOMAD.133899.VC	2.33E-16	82	0	0	0	2561	Caudoviricetes	NA	NA	PF13395	NA
MGV-GENOME-0378727_112	69112	69426	315	1	0.276	15	TAAAAA	NA	NA	NA	0	0	0	1	NA	NA	NA	NA	NA
MGV-GENOME-0378727_113	69410	69589	180	1	0.272	15	TAAA	NA	NA	NA	0	0	0	1	NA	NA	NA	NA	NA
MGV-GENOME-0378727_114	69591	69836	246	1	0.26	15	None	NA	NA	NA	0	0	0	1	NA	NA	NA	NA	NA
MGV-GENOME-0378727_115	70067	70300	234	-1	0.329	15	None	GENOMAD.070041.VV	7.23E-36	130	0	0	0	2561	Caudoviricetes	NA	NA	NA	NA
MGV-GENOME-0378727_116	70297	70479	183	-1	0.23	15	TAA	NA	NA	NA	0	0	0	1	NA	NA	NA	NA	NA
MGV-GENOME-0378727_117	70594	71199	606	-1	0.33	15	None	NA	NA	NA	0	0	0	1	NA	NA	NA	NA	NA
MGV-GENOME-0378727_118	71394	71729	336	-1	0.369	15	AAA	GENOMAD.013498.VV	8.23E-19	83	0	0	0	5797	Crassvirales	NA	NA	NA	NA
MGV-GENOME-0378727_119	71729	72136	408	-1	0.243	15	TAA	NA	NA	NA	0	0	0	1	NA	NA	NA	NA	NA
MGV-GENOME-0378727_120	72108	73139	1032	-1	0.349	15	TAAAAA	NA	NA	NA	0	0	0	1	NA	NA	NA	NA	NA
MGV-GENOME-0378727_121	73263	74177	915	1	0.284	15	TAAA	GENOMAD.218281.VP	2.24E-22	101	0	0	0	2561	Caudoviricetes	NA	NA	TIGR00372	CRISPR-associated protein Cas4
MGV-GENOME-0378727_122	74439	74690	252	1	0.306	15	TAAA	GENOMAD.031219.VV	8.23E-15	70	0	0	0	2561	Caudoviricetes	NA	NA	PF19668	NA
MGV-GENOME-0378727_123	74697	75299	603	1	0.337	15	TAAA	GENOMAD.051158.VV	5.23E-73	244	0	0	0	2561	Caudoviricetes	NA	NA	PF00166	Co-chaperonin GroES (HSP10)
MGV-GENOME-0378727_124	75544	76083	540	1	0.35	15	TAAA	NA	NA	NA	0	0	0	1	NA	NA	NA	NA	NA
MGV-GENOME-0378727_125	76181	76741	561	1	0.342	15	None	GENOMAD.017102.VV	5.67E-74	246	0	0	0	2561	Caudoviricetes	NA	NA	NA	NA
MGV-GENOME-0378727_126	76744	79110	2367	1	0.354	15	None	GENOMAD.003312.VV	5.75E-197	633	0	0	1	2561	Caudoviricetes	NA	NA	COG4373	Mu-like prophage FluMu protein gp28
MGV-GENOME-0378727_127	79064	79360	297	1	0.327	15	None	NA	NA	NA	0	0	0	1	NA	NA	NA	NA	NA
MGV-GENOME-0378727_128	79302	81470	2169	1	0.326	15	TAA	GENOMAD.006642.VV	0	1191	0	0	1	2561	Caudoviricetes	NA	NA	PF16510	Phage P22-like portal protein
MGV-GENOME-0378727_129	81467	82198	732	1	0.38	15	TAAAA	NA	NA	NA	0	0	0	1	NA	NA	NA	NA	NA
MGV-GENOME-0378727_130	82203	82934	732	1	0.295	15	TAA	NA	NA	NA	0	0	0	1	NA	NA	NA	NA	NA
MGV-GENOME-0378727_131	83090	84637	1548	1	0.333	15	TAA	GENOMAD.060806.VV	7.43E-09	61	0	0	0	2561	Caudoviricetes	NA	NA	NA	NA
MGV-GENOME-0378727_132	84637	85809	1173	1	0.341	15	None	NA	NA	NA	0	0	0	1	NA	NA	NA	NA	NA
MGV-GENOME-0378727_133	85966	88041	2076	1	0.395	15	TAA	GENOMAD.021619.VV	1.43E-85	302	0	0	0	2561	Caudoviricetes	NA	NA	NA	NA
MGV-GENOME-0378727_134	88297	88419	123	-1	0.293	15	TAAAA	NA	NA	NA	0	0	0	1	NA	NA	NA	NA	NA
MGV-GENOME-0378727_135	88508	88891	384	1	0.32	15	TAA	GENOMAD.037261.VV	8.14E-26	104	0	0	0	2561	Caudoviricetes	NA	NA	NA	NA
MGV-GENOME-0378727_136	88888	89106	219	1	0.329	15	TAA	NA	NA	NA	0	0	0	1	NA	NA	NA	NA	NA
MGV-GENOME-0378727_137	89118	95612	6495	1	0.342	15	TAA	GENOMAD.026885.VV	1.25E-34	149	0	0	0	2561	Caudoviricetes	NA	NA	NA	NA
MGV-GENOME-0378727_138	95602	96117	516	1	0.318	15	TAA	GENOMAD.023897.VV	9.46E-15	74	0	0	0	2561	Caudoviricetes	NA	NA	NA	NA
MGV-GENOME-0378727_139	96110	96691	582	1	0.328	15	TAA	NA	NA	NA	0	0	0	1	NA	NA	NA	NA	NA
MGV-GENOME-0378727_140	96688	97371	684	1	0.342	15	TAA	NA	NA	NA	0	0	0	1	NA	NA	NA	NA	NA
MGV-GENOME-0378727_141	97373	97795	423	1	0.333	15	TAA	NA	NA	NA	0	0	0	1	NA	NA	NA	NA	NA
MGV-GENOME-0378727_142	97795	99720	1926	1	0.38	15	TAAA	GENOMAD.054556.VV	7.65E-11	68	0	0	0	2561	Caudoviricetes	NA	NA	NA	NA
MGV-GENOME-0378727_143	99724	101952	2229	1	0.355	15	TAA	GENOMAD.061082.VV	9.97E-77	277	0	0	0	2561	Caudoviricetes	NA	NA	NA	NA
MGV-GENOME-0378727_144	101949	107336	5388	1	0.356	15	TAAA	GENOMAD.041167.VV	4.98E-75	282	0	0	0	2561	Caudoviricetes	NA	NA	NA	NA
MGV-GENOME-0378727_145	107318	108142	825	1	0.314	15	AAAA	GENOMAD.134319.VV	3.28E-08	57	0	0	0	5797	Crassvirales	NA	NA	NA	NA
MGV-GENOME-0378727_146	108202	108663	462	1	0.31	15	TAAAA	GENOMAD.029051.VV	1.21E-66	223	0	0	0	2561	Caudoviricetes	NA	NA	NA	NA
MGV-GENOME-0378727_147	108666	108959	294	1	0.367	15	TAAAA	NA	NA	NA	0	0	0	1	NA	NA	NA	NA	NA
MGV-GENOME-0378727_148	109414	109710	297	1	0.316	15	TAAAAA	GENOMAD.033666.VV	3.27E-38	138	0	0	0	5797	Crassvirales	NA	NA	PF09035	Predicted DNA-binding transcriptional regulator AlpA
MGV-GENOME-0378727_149	109888	110916	1029	1	0.396	15	TAA	GENOMAD.000656.VV	4.44E-55	199	0	0	0	2561	Caudoviricetes	NA	NA	NA	NA
MGV-GENOME-0378727_150	110931	111275	345	1	0.371	15	AAA	GENOMAD.016191.VV	1.39E-46	163	0	0	0	2561	Caudoviricetes	NA	NA	NA	NA
MGV-GENOME-0378727_151	111275	111781	507	1	0.306	15	None	GENOMAD.007405.VV	4.05E-52	182	0	0	0	2561	Caudoviricetes	NA	NA	NA	NA
MGV-GENOME-0378727_152	111765	111980	216	1	0.366	15	TAAAA	NA	NA	NA	0	0	0	1	NA	NA	NA	NA	NA
MGV-GENOME-0378727_153	111982	112383	402	1	0.373	15	None	GENOMAD.006116.VV	2.81E-56	192	0	0	0	2561	Caudoviricetes	NA	NA	NA	NA
MGV-GENOME-0378727_154	112380	112772	393	1	0.323	15	None	GENOMAD.013894.VV	2.82E-30	117	0	0	0	2561	Caudoviricetes	NA	NA	NA	NA
MGV-GENOME-0378727_155	112885	113289	405	1	0.321	15	TAA	GENOMAD.035781.VV	8.95E-10	58	0	0	0	2561	Caudoviricetes	NA	NA	PF08291	Peptidase M15
MGV-GENOME-0378727_156	113291	115258	1968	1	0.338	15	TAA	GENOMAD.222027.VP	2.49E-59	222	0	0	0	2561	Caudoviricetes	NA	NA	NA	NA
MGV-GENOME-0378727_157	115290	116231	942	1	0.35	15	TAAA	GENOMAD.048658.VV	8.62E-40	153	0	0	0	2561	Caudoviricetes	NA	NA	NA	NA
MGV-GENOME-0378727_158	116260	116358	99	1	0.364	15	TAAAA	NA	NA	NA	0	0	0	1	NA	NA	NA	NA	NA
MGV-GENOME-0378727_159	116495	117202	708	1	0.304	15	TAA	GENOMAD.157961.VC	1.68E-25	108	0	0	0	2561	Caudoviricetes	NA	NA	PF03161	LAGLIDADG DNA endonuclease family
MGV-GENOME-0378727_160	117591	118598	1008	1	0.391	15	AAAA	GENOMAD.029051.VV	1.26E-181	565	0	0	0	2561	Caudoviricetes	NA	NA	NA	NA
MGV-GENOME-0378727_161	118689	119549	861	1	0.362	15	TAAA	GENOMAD.030502.VV	1.72E-127	406	0	0	0	2561	Caudoviricetes	NA	NA	NA	NA
MGV-GENOME-0378727_162	119575	120648	1074	1	0.341	15	TAA	GENOMAD.041671.VV	5.07E-150	475	0	0	0	2561	Caudoviricetes	NA	NA	NA	NA
MGV-GENOME-0378727_163	120660	121652	993	1	0.358	15	TAA	GENOMAD.048758.VV	5.55E-171	534	0	0	0	2561	Caudoviricetes	NA	NA	NA	NA
MGV-GENOME-0378727_164	121702	122130	429	1	0.336	15	TAA	NA	NA	NA	0	0	0	1	NA	NA	NA	NA	NA
MGV-GENOME-0378727_165	122130	122828	699	1	0.323	15	TAAAA	GENOMAD.043713.VV	1.65E-101	328	0	0	0	2561	Caudoviricetes	NA	NA	NA	NA
MGV-GENOME-0378727_166	122833	123531	699	1	0.332	15	TAA	GENOMAD.043553.VV	4.40E-99	321	0	0	0	2561	Caudoviricetes	NA	NA	NA	NA
MGV-GENOME-0378727_167	123476	124030	555	1	0.315	15	TAAAA	NA	NA	NA	0	0	0	1	NA	NA	NA	NA	NA
MGV-GENOME-0378727_168	124036	124611	576	1	0.288	15	AAA	NA	NA	NA	0	0	0	1	NA	NA	NA	NA	NA
MGV-GENOME-0378727_169	124648	125472	825	1	0.292	15	AAAA	GENOMAD.112872.VP	1.16E-20	95	0	0	1	2561	Caudoviricetes	NA	NA	PF19835;PF07453	group I intron endonuclease
MGV-GENOME-0378727_170	125454	130070	4617	1	0.318	15	TAA	GENOMAD.055958.VV	2.99E-24	114	0	0	0	2561	Caudoviricetes	NA	NA	NA	NA
MGV-GENOME-0378727_171	130067	136210	6144	1	0.345	15	None	GENOMAD.017056.VV	0	3302	0	0	0	2561	Caudoviricetes	NA	NA	NA	NA
MGV-GENOME-0378727_172	136207	137649	1443	1	0.353	15	None	GENOMAD.045522.VV	4.16E-81	281	0	0	0	2561	Caudoviricetes	NA	NA	NA	NA
MGV-GENOME-0378727_173	137636	139492	1857	1	0.358	15	AAA	GENOMAD.069415.VV	5.96E-71	256	0	0	0	2561	Caudoviricetes	NA	NA	COG1705	Flagellum-specific peptidoglycan hydrolase FlgJ
MGV-GENOME-0378727_174	139495	139653	159	1	0.308	15	TAAA	NA	NA	NA	0	0	0	1	NA	NA	NA	NA	NA
MGV-GENOME-0378727_175	140376	140594	219	1	0.297	15	TAA	NA	NA	NA	0	0	0	1	NA	NA	NA	NA	NA
MGV-GENOME-0378727_176	140604	140801	198	1	0.293	15	TAA	NA	NA	NA	0	0	0	1	NA	NA	NA	NA	NA
MGV-GENOME-0378727_177	141223	141432	210	1	0.314	15	TAAA	NA	NA	NA	0	0	0	1	NA	NA	NA	NA	NA
MGV-GENOME-0378727_178	141532	142149	618	1	0.351	15	AAA	NA	NA	NA	0	0	0	1	NA	NA	NA	NA	NA
MGV-GENOME-0378727_179	142264	142554	291	1	0.502	15	TAA	GENOMAD.053659.VV	6.30E-23	94	0	0	0	2561	Caudoviricetes	NA	NA	NA	NA
MGV-GENOME-0378727_180	142634	146902	4269	1	0.355	15	None	GENOMAD.049639.VV	0	1270	0	0	0	2561	Caudoviricetes	NA	NA	NA	NA
MGV-GENOME-0378727_181	146899	148737	1839	1	0.346	15	TAAA	NA	NA	NA	0	0	0	1	NA	NA	NA	NA	NA
MGV-GENOME-0378727_182	148740	157925	9186	1	0.337	15	TAA	GENOMAD.038199.VV	1.43E-197	688	0	0	0	2561	Caudoviricetes	NA	NA	PF09848	Schlafen group 3, DNA/RNA helicase domain
MGV-GENOME-0378727_183	157937	165121	7185	1	0.33	15	TAA	NA	NA	NA	0	0	0	1	NA	NA	NA	NA	NA
MGV-GENOME-0378727_184	165470	166159	690	1	0.299	15	TAA	GENOMAD.108104.VV	3.71E-108	347	0	0	0	2561	Caudoviricetes	NA	NA	PF03161	LAGLIDADG DNA endonuclease family
MGV-GENOME-0378727_185	166202	169462	3261	1	0.327	15	AAA	NA	NA	NA	0	0	0	1	NA	NA	NA	NA	NA
MGV-GENOME-0378727_186	169464	172142	2679	1	0.321	15	AAA	GENOMAD.109498.VV	1.10E-06	55	0	0	0	12031	Mimiviridae	NA	NA	NA	NA
MGV-GENOME-0378727_187	172139	176770	4632	1	0.329	15	AAAA	NA	NA	NA	0	0	0	1	NA	NA	NA	NA	NA
MGV-GENOME-0378727_188	176825	177532	708	-1	0.257	15	None	GENOMAD.154196.VP	8.90E-08	55	0	0	0	2561	Caudoviricetes	NA	NA	PF07453;PF07750	NUMOD1 domain; GcrA cell cycle regulator
MGV-GENOME-0378727_189	177584	177955	372	-1	0.366	15	AAA	GENOMAD.031701.VV	1.27E-35	132	0	0	0	2561	Caudoviricetes	NA	NA	NA	NA
MGV-GENOME-0378727_190	177945	178145	201	-1	0.353	15	TAA	NA	NA	NA	0	0	0	1	NA	NA	NA	NA	NA
MGV-GENOME-0378727_191	178147	178398	252	-1	0.345	15	None	NA	NA	NA	0	0	0	1	NA	NA	NA	NA	NA
MGV-GENOME-0378727_192	178398	179051	654	-1	0.39	15	TAA	GENOMAD.220944.VP	2.72E-05	47	0	0	0	2561	Caudoviricetes	NA	NA	NA	NA
MGV-GENOME-0378727_193	179053	179298	246	-1	0.325	15	TAAA	GENOMAD.006842.VV	3.76E-14	68	0	0	0	2561	Caudoviricetes	NA	NA	PF19791	NA
MGV-GENOME-0378727_194	179298	179723	426	-1	0.345	15	TAA	NA	NA	NA	0	0	0	1	NA	NA	NA	NA	NA
MGV-GENOME-0378727_195	179764	180099	336	-1	0.33	15	AAAAA	GENOMAD.101885.VV	2.37E-07	50	0	0	0	9067	Straboviridae	NA	NA	NA	NA
MGV-GENOME-0378727_196	180096	180341	246	-1	0.305	15	AAA	NA	NA	NA	0	0	0	1	NA	NA	NA	NA	NA
MGV-GENOME-0378727_197	180345	180620	276	-1	0.301	15	TAA	NA	NA	NA	0	0	0	1	NA	NA	NA	NA	NA
MGV-GENOME-0378727_198	180638	180847	210	-1	0.314	15	TAAAA	GENOMAD.057807.VV	1.65E-31	117	0	0	0	2561	Caudoviricetes	NA	NA	NA	NA
MGV-GENOME-0378727_199	180875	181012	138	-1	0.413	15	AAA	NA	NA	NA	0	0	0	1	NA	NA	NA	NA	NA
MGV-GENOME-0378727_200	180984	181592	609	-1	0.363	15	None	NA	NA	NA	0	0	0	1	NA	NA	NA	NA	NA
MGV-GENOME-0378727_201	181610	181846	237	-1	0.308	15	TAA	NA	NA	NA	0	0	0	1	NA	NA	NA	NA	NA
MGV-GENOME-0378727_202	181855	182151	297	-1	0.34	15	None	NA	NA	NA	0	0	0	1	NA	NA	NA	NA	NA
MGV-GENOME-0378727_203	182126	182569	444	-1	0.383	15	TAA	NA	NA	NA	0	0	0	1	NA	NA	NA	NA	NA
MGV-GENOME-0378727_204	182566	182973	408	-1	0.309	15	TAA	NA	NA	NA	0	0	0	1	NA	NA	NA	NA	NA
MGV-GENOME-0378727_205	182995	183909	915	-1	0.344	15	TAAAA	GENOMAD.023801.VV	3.23E-52	189	0	0	0	2561	Caudoviricetes	NA	NA	NA	NA
MGV-GENOME-0378727_206	184047	184310	264	-1	0.36	15	TAAA	GENOMAD.072880.VV	1.54E-48	167	0	0	0	2561	Caudoviricetes	NA	NA	NA	NA
MGV-GENOME-0378727_207	184307	184378	72	-1	0.306	15	None	NA	NA	NA	0	0	0	1	NA	NA	NA	NA	NA
UGV-GENOME-0372355_1	607	1170	564	-1	0.44	11	GGAGG	GENOMAD.066256.VV	2.42E-92	299	0	0	0	2561	Caudoviricetes	NA	NA	NA	NA
UGV-GENOME-0372355_2	1199	1513	315	-1	0.429	11	AGGAGG	GENOMAD.062153.VV	1.29E-50	174	0	0	1	2561	Caudoviricetes	NA	NA	PF09682	Bacteriophage holin of superfamily 6 (Holin_LLH)
UGV-GENOME-0372355_3	1579	1938	360	-1	0.439	11	None	GENOMAD.060137.VV	7.41E-06	46	0	0	0	2561	Caudoviricetes	NA	NA	NA	NA
UGV-GENOME-0372355_4	1938	3278	1341	-1	0.437	11	GGxGG	GENOMAD.214492.VP	1.90E-58	213	0	0	0	2561	Caudoviricetes	NA	NA	NA	NA
UGV-GENOME-0372355_5	3293	3718	426	-1	0.406	11	AGxAG	GENOMAD.129016.VC	2.11E-38	141	0	0	0	2561	Caudoviricetes	NA	NA	PF06541	Putative ABC-transporter type IV
UGV-GENOME-0372355_6	3711	4310	600	-1	0.443	11	GGAGG	GENOMAD.023777.VV	2.92E-23	100	0	0	0	2561	Caudoviricetes	NA	NA	PF14301	NA
UGV-GENOME-0372355_7	4313	4585	273	-1	0.414	11	AGGAGG	GENOMAD.058476.VV	1.11E-37	136	0	0	0	2561	Caudoviricetes	NA	NA	NA	NA
UGV-GENOME-0372355_8	4586	4987	402	-1	0.388	11	GGAG/GAGG	GENOMAD.038813.VV	4.08E-44	157	0	0	0	2561	Caudoviricetes	NA	NA	NA	NA
UGV-GENOME-0372355_9	4968	6149	1182	-1	0.417	11	3Base/5BMM	GENOMAD.196978.VP	1.55E-86	293	0	0	0	2561	Caudoviricetes	NA	NA	NA	NA
UGV-GENOME-0372355_10	6359	6571	213	1	0.484	11	AGGA	NA	NA	NA	0	0	0	1	NA	NA	NA	NA	NA
UGV-GENOME-0372355_11	6604	7059	456	-1	0.399	11	AGGAG	GENOMAD.039472.VV	5.61E-74	244	0	0	0	2561	Caudoviricetes	NA	NA	NA	NA
UGV-GENOME-0372355_12	7139	9169	2031	-1	0.469	11	GGAGG	GENOMAD.018696.VV	9.46E-111	376	0	0	0	2561	Caudoviricetes	NA	NA	NA	NA
UGV-GENOME-0372355_13	9183	9587	405	-1	0.469	11	AGxAGG/AGGxGG	GENOMAD.037616.VV	4.51E-68	226	0	0	0	2561	Caudoviricetes	NA	NA	NA	NA
UGV-GENOME-0372355_14	9606	10148	543	-1	0.448	11	AGGAGG	GENOMAD.040178.VV	9.59E-30	118	0	0	0	2561	Caudoviricetes	NA	NA	NA	NA
UGV-GENOME-0372355_15	10247	11584	1338	-1	0.493	11	AGGA	GENOMAD.020631.VV	8.78E-58	211	0	0	0	2561	Caudoviricetes	NA	NA	NA	NA
UGV-GENOME-0372355_16	11683	11955	273	-1	0.476	11	AGGAGG	NA	NA	NA	0	0	0	1	NA	NA	NA	NA	NA
UGV-GENOME-0372355_17	11973	13073	1101	-1	0.496	11	AGGAG	GENOMAD.013544.VV	6.94E-61	217	0	0	0	2561	Caudoviricetes	NA	NA	PF18454	Major tropism determinant N-terminal domain
UGV-GENOME-0372355_18	13148	13516	369	-1	0.431	11	AGGAGG	NA	NA	NA	0	0	0	1	NA	NA	NA	NA	NA
UGV-GENOME-0372355_19	13533	13826	294	-1	0.378	11	GGA/GAG/AGG	NA	NA	NA	0	0	0	1	NA	NA	NA	NA	NA
UGV-GENOME-0372355_20	13850	14770	921	-1	0.398	11	GGxGG	NA	NA	NA	0	0	0	1	NA	NA	NA	NA	NA
UGV-GENOME-0372355_21	14799	15200	402	-1	0.455	11	AGGAGG	GENOMAD.005708.VV	3.83E-61	206	0	0	0	2561	Caudoviricetes	NA	NA	NA	NA
UGV-GENOME-0372355_22	15213	15581	369	-1	0.398	11	GGAGG	GENOMAD.076202.VV	3.67E-40	145	0	0	0	2561	Caudoviricetes	NA	NA	NA	NA
UGV-GENOME-0372355_23	15583	16389	807	-1	0.41	11	GGAGG	GENOMAD.039983.VV	7.62E-44	163	0	0	0	2561	Caudoviricetes	NA	NA	PF20195	Phage-related protein
UGV-GENOME-0372355_24	16404	16583	180	-1	0.4	11	GGAG/GAGG	NA	NA	NA	0	0	0	1	NA	NA	NA	NA	NA
UGV-GENOME-0372355_25	16587	20360	3774	-1	0.404	11	GGAGG	GENOMAD.003444.VV	5.86E-60	231	0	0	1	2561	Caudoviricetes	NA	NA	PF14594	Phage-related protein
UGV-GENOME-0372355_26	20417	28231	7815	-1	0.435	11	GGAG/GAGG	GENOMAD.117239.VP	3.70E-180	629	0	0	0	2561	Caudoviricetes	NA	NA	NA	NA
UGV-GENOME-0372355_27	28297	28782	486	-1	0.414	11	GGAGG	GENOMAD.093690.VV	9.17E-10	59	0	0	0	1	NA	NA	NA	NA	NA
UGV-GENOME-0372355_28	28854	29411	558	-1	0.405	11	AGGAGG	NA	NA	NA	0	0	0	1	NA	NA	NA	NA	NA
UGV-GENOME-0372355_29	29500	30114	615	-1	0.41	11	GGAG/GAGG	NA	NA	NA	0	0	0	1	NA	NA	NA	NA	NA
UGV-GENOME-0372355_30	30135	30695	561	-1	0.367	11	GGA/GAG/AGG	GENOMAD.128960.VC	1.75E-07	53	0	0	0	2561	Caudoviricetes	NA	NA	PF07066	crossover junction endodeoxyribonuclease RuvC
UGV-GENOME-0372355_31	30732	30989	258	-1	0.426	11	GGA/GAG/AGG	NA	NA	NA	0	0	0	1	NA	NA	NA	NA	NA
UGV-GENOME-0372355_32	31054	31848	795	-1	0.462	11	AGGAGG	GENOMAD.034392.VV	4.27E-141	444	0	0	0	2561	Caudoviricetes	NA	NA	NA	NA
UGV-GENOME-0372355_33	31902	32630	729	-1	0.405	11	GGAG/GAGG	GENOMAD.027858.VV	6.84E-32	127	0	0	0	2561	Caudoviricetes	NA	NA	NA	NA
UGV-GENOME-0372355_34	32637	33092	456	-1	0.425	11	GGxGG	GENOMAD.027179.VV	7.46E-29	114	0	0	0	2561	Caudoviricetes	NA	NA	NA	NA
UGV-GENOME-0372355_35	33092	34129	1038	-1	0.418	11	AGGAGG	GENOMAD.035711.VV	2.11E-40	156	0	0	0	2561	Caudoviricetes	NA	NA	NA	NA
UGV-GENOME-0372355_36	34144	34539	396	-1	0.399	11	AGGAGG	NA	NA	NA	0	0	0	1	NA	NA	NA	NA	NA
UGV-GENOME-0372355_37	34556	35029	474	-1	0.451	11	AGGAG	GENOMAD.137496.VP	2.20E-18	84	0	0	0	2561	Caudoviricetes	NA	NA	NA	NA
UGV-GENOME-0372355_38	35105	36217	1113	-1	0.473	11	AGGAGG	GENOMAD.054487.VV	3.68E-213	658	0	0	0	2561	Caudoviricetes	NA	NA	NA	NA
UGV-GENOME-0372355_39	36242	36703	462	-1	0.442	11	AGGAGG	GENOMAD.089805.VV	1.88E-78	257	0	0	0	2561	Caudoviricetes	NA	NA	NA	NA
UGV-GENOME-0372355_40	36721	37875	1155	-1	0.435	11	GGAGG	GENOMAD.182615.VP	3.98E-148	471	0	0	0	2561	Caudoviricetes	NA	NA	NA	NA
UGV-GENOME-0372355_41	37892	39511	1620	-1	0.412	11	AGGAGG	GENOMAD.105405.VV	3.27E-118	392	0	0	1	2561	Caudoviricetes	NA	NA	PF05183	RNA dependent RNA polymerase
UGV-GENOME-0372355_42	39526	41322	1797	-1	0.401	11	AGGAGG	GENOMAD.007373.VV	1.17E-287	886	0	0	1	2561	Caudoviricetes	NA	NA	PF03354	Phage terminase-like protein, large subunit, contains N-terminal HTH domain
UGV-GENOME-0372355_43	41325	42287	963	-1	0.405	11	AGGAGG	GENOMAD.025390.VV	6.82E-155	487	0	0	0	2561	Caudoviricetes	NA	NA	NA	NA
UGV-GENOME-0372355_44	42738	43025	288	1	0.413	11	AGGAGG	NA	NA	NA	0	0	0	1	NA	NA	NA	NA	NA
UGV-GENOME-0372355_45	43728	43970	243	-1	0.391	11	GGAG/GAGG	NA	NA	NA	0	0	0	1	NA	NA	NA	NA	NA
UGV-GENOME-0372355_46	44081	44326	246	-1	0.398	11	AGGA	NA	NA	NA	0	0	0	1	NA	NA	NA	NA	NA
UGV-GENOME-0372355_47	46602	47408	807	-1	0.461	11	GGA/GAG/AGG	GENOMAD.205473.VP	2.15E-21	97	0	0	0	2561	Caudoviricetes	NA	NA	PF19789	NA
UGV-GENOME-0372355_48	48367	48651	285	-1	0.393	11	AGGAG/GGAGG	NA	NA	NA	0	0	0	1	NA	NA	NA	NA	NA
UGV-GENOME-0372355_49	48648	49886	1239	-1	0.418	11	GGAGG	GENOMAD.007373.VV	1.43E-146	468	0	0	1	2561	Caudoviricetes	NA	NA	PF03354	Phage terminase-like protein, large subunit, contains N-terminal HTH domain
UGV-GENOME-0372355_50	49883	50086	204	-1	0.422	11	GGAG/GAGG	NA	NA	NA	0	0	0	1	NA	NA	NA	NA	NA
UGV-GENOME-0372355_51	50070	50321	252	-1	0.456	11	4Base/6BMM	GENOMAD.072514.VV	2.57E-11	60	0	0	0	2561	Caudoviricetes	NA	NA	NA	NA
UGV-GENOME-0372355_52	50614	53184	2571	-1	0.405	11	None	GENOMAD.105405.VV	3.18E-302	942	0	0	1	2561	Caudoviricetes	NA	NA	PF05183	RNA dependent RNA polymerase
UGV-GENOME-0372355_53	53542	53907	366	-1	0.418	11	GGAG/GAGG	NA	NA	NA	0	0	0	1	NA	NA	NA	NA	NA
UGV-GENOME-0372355_54	53909	54457	549	-1	0.401	11	AGGAG	GENOMAD.137873.VC	3.71E-42	154	0	0	0	2561	Caudoviricetes	NA	NA	PF18907	NA
UGV-GENOME-0372355_55	54466	55632	1167	-1	0.424	11	AGGAG	NA	NA	NA	0	0	0	1	NA	NA	NA	NA	NA
UGV-GENOME-0372355_56	55713	55889	177	-1	0.362	11	AGGA	NA	NA	NA	0	0	0	1	NA	NA	NA	NA	NA
UGV-GENOME-0372355_57	55886	56218	333	-1	0.42	11	GGA/GAG/AGG	GENOMAD.161229.VP	9.41E-09	54	0	0	0	2561	Caudoviricetes	NA	NA	NA	NA
UGV-GENOME-0372355_58	56208	56411	204	-1	0.387	11	GGAG/GAGG	NA	NA	NA	0	0	0	1	NA	NA	NA	NA	NA
UGV-GENOME-0372355_59	56395	56967	573	-1	0.41	11	GGA/GAG/AGG	GENOMAD.176983.VP	3.74E-13	70	0	0	0	2561	Caudoviricetes	NA	NA	NA	NA
UGV-GENOME-0372355_60	56988	57569	582	-1	0.424	11	GGA/GAG/AGG	GENOMAD.021766.VV	4.35E-08	55	0	0	0	2561	Caudoviricetes	NA	NA	PF13392	HNH endonuclease
UGV-GENOME-0372355_61	57587	57829	243	-1	0.436	11	AGGAG(G)/GGAGG	NA	NA	NA	0	0	0	1	NA	NA	NA	NA	NA
UGV-GENOME-0372355_62	57822	58091	270	-1	0.437	11	GGAG/GAGG	GENOMAD.075523.VV	1.97E-31	118	0	0	0	2561	Caudoviricetes	NA	NA	NA	NA
UGV-GENOME-0372355_63	58079	58369	291	-1	0.457	11	GGAGG	NA	NA	NA	0	0	0	1	NA	NA	NA	NA	NA
UGV-GENOME-0372355_64	58372	58827	456	-1	0.423	11	GGAG/GAGG	NA	NA	NA	0	0	0	1	NA	NA	NA	NA	NA
UGV-GENOME-0372355_65	58828	59202	375	-1	0.432	11	None	NA	NA	NA	0	0	0	1	NA	NA	NA	NA	NA
UGV-GENOME-0372355_66	59252	59428	177	-1	0.412	11	4Base/6BMM	NA	NA	NA	0	0	0	1	NA	NA	NA	NA	NA
UGV-GENOME-0372355_67	59434	60672	1239	-1	0.446	11	GGAG/GAGG	NA	NA	NA	0	0	0	1	NA	NA	NA	NA	NA
UGV-GENOME-0372355_68	60656	61003	348	-1	0.451	11	GGAGG	NA	NA	NA	0	0	0	1	NA	NA	NA	NA	NA
UGV-GENOME-0372355_69	61163	61909	747	-1	0.424	11	AGGAG	GENOMAD.027124.VV	1.32E-11	67	0	0	0	2561	Caudoviricetes	NA	NA	PF07104	NA
UGV-GENOME-0372355_70	62206	62967	762	-1	0.549	11	None	NA	NA	NA	0	0	0	1	NA	NA	NA	NA	NA
UGV-GENOME-0372355_71	63158	63505	348	1	0.511	11	GGAGG	NA	NA	NA	0	0	0	1	NA	NA	NA	NA	NA
UGV-GENOME-0372355_72	63571	63858	288	1	0.507	11	None	NA	NA	NA	0	0	0	1	NA	NA	NA	NA	NA
UGV-GENOME-0372355_73	63974	64756	783	1	0.538	11	GGAG/GAGG	GENOMAD.220674.VP	8.98E-05	46	0	0	0	2561	Caudoviricetes	NA	NA	PF07410	Streptococcus thermophilus bacteriophage Gp111 protein
UGV-GENOME-0372355_74	64868	65155	288	1	0.51	11	GGAGG	NA	NA	NA	0	0	0	1	NA	NA	NA	NA	NA
UGV-GENOME-0372355_75	65148	65363	216	1	0.505	11	GGAGG	NA	NA	NA	0	0	0	1	NA	NA	NA	NA	NA
UGV-GENOME-0372355_76	65408	65632	225	1	0.507	11	AGGAGG	NA	NA	NA	0	0	0	1	NA	NA	NA	NA	NA
UGV-GENOME-0372355_77	65650	66066	417	1	0.511	11	GGAGG	NA	NA	NA	0	0	0	1	NA	NA	NA	NA	NA
UGV-GENOME-0372355_78	66070	66264	195	1	0.436	11	GGAGG	GENOMAD.221329.VP	1.91E-20	85	0	0	0	2561	Caudoviricetes	NA	NA	NA	NA
UGV-GENOME-0372355_79	66268	66648	381	1	0.462	11	GGAGG	NA	NA	NA	0	0	0	1	NA	NA	NA	NA	NA
UGV-GENOME-0372355_80	66779	67579	801	1	0.463	11	AGGAG	NA	NA	NA	0	0	0	1	NA	NA	NA	NA	NA
UGV-GENOME-0372355_81	67584	67856	273	1	0.418	11	AGGA/GGAG/GAGG	NA	NA	NA	0	0	0	1	NA	NA	NA	NA	NA
UGV-GENOME-0372355_82	67853	68065	213	1	0.441	11	None	GENOMAD.076354.VV	8.03E-10	55	0	0	0	2561	Caudoviricetes	NA	NA	NA	NA
UGV-GENOME-0372355_83	68124	68621	498	-1	0.446	11	AGGAG	NA	NA	NA	0	0	0	1	NA	NA	NA	NA	NA
UGV-GENOME-0372355_84	68812	69261	450	1	0.404	11	GGAGG	NA	NA	NA	0	0	0	1	NA	NA	NA	NA	NA
UGV-GENOME-0372355_85	69329	69574	246	1	0.581	11	AGGAGG	NA	NA	NA	0	0	0	1	NA	NA	NA	NA	NA
UGV-GENOME-0372355_86	69578	69889	312	1	0.503	11	GGAGG	GENOMAD.218985.VP	3.05E-41	147	0	0	0	2561	Caudoviricetes	NA	NA	NA	NA
UGV-GENOME-0372355_87	69906	70121	216	1	0.463	11	GGAG/GAGG	NA	NA	NA	0	0	0	1	NA	NA	NA	NA	NA
UGV-GENOME-0372355_88	70260	70712	453	1	0.413	11	AGGAGG	NA	NA	NA	0	0	0	1	NA	NA	NA	NA	NA
UGV-GENOME-0372355_89	70709	70945	237	1	0.43	11	GGAG/GAGG	NA	NA	NA	0	0	0	1	NA	NA	NA	NA	NA
UGV-GENOME-0372355_90	70946	71182	237	1	0.392	11	GGAG/GAGG	NA	NA	NA	0	0	0	1	NA	NA	NA	NA	NA
UGV-GENOME-0372355_91	71285	72211	927	1	0.505	11	AGGAGG	GENOMAD.117082.VP	1.78E-37	146	0	0	0	2561	Caudoviricetes	NA	NA	TIGR03299	phage/plasmid-like protein TIGR03299
UGV-GENOME-0372355_92	72265	72456	192	1	0.438	11	GGAG/GAGG	NA	NA	NA	0	0	0	1	NA	NA	NA	NA	NA
UGV-GENOME-0372355_93	72453	72890	438	1	0.484	11	GGAGG	NA	NA	NA	0	0	0	1	NA	NA	NA	NA	NA
UGV-GENOME-0372355_94	73014	73547	534	1	0.414	11	AGGAGG	GENOMAD.093449.VV	4.98E-54	188	0	0	0	2561	Caudoviricetes	NA	NA	PF12172	Predicted nucleic acid-binding protein, contains Zn-ribbon domain
UGV-GENOME-0372355_95	73561	73782	222	1	0.414	11	GGAGG	NA	NA	NA	0	0	0	1	NA	NA	NA	NA	NA
UGV-GENOME-0372355_96	73830	74297	468	1	0.453	11	GGAGG	NA	NA	NA	0	0	0	1	NA	NA	NA	NA	NA
UGV-GENOME-0372355_97	74308	74514	207	1	0.425	11	AGGAG	GENOMAD.080502.VV	1.05E-06	46	0	0	0	2561	Caudoviricetes	NA	NA	NA	NA
UGV-GENOME-0372355_98	74638	75357	720	1	0.508	11	AGGA	GENOMAD.222713.VP	8.67E-59	205	0	0	0	2561	Caudoviricetes	NA	NA	PF14190	NA
UGV-GENOME-0372355_99	75354	75716	363	1	0.501	11	GGAGG	GENOMAD.220545.VP	4.88E-20	87	0	0	0	2561	Caudoviricetes	NA	NA	PF18789	Defence against restriction A C-terminal
UGV-GENOME-0372355_100	75884	76798	915	1	0.435	11	GGAGG	GENOMAD.223318.VP	4.72E-27	115	0	0	0	2561	Caudoviricetes	NA	NA	NA	NA
UGV-GENOME-0372355_101	76811	77005	195	1	0.431	11	GGAGG	GENOMAD.037687.VV	3.36E-15	70	0	0	0	2561	Caudoviricetes	NA	NA	NA	NA
UGV-GENOME-0372355_102	77015	77290	276	1	0.438	11	AGGAGG	NA	NA	NA	0	0	0	1	NA	NA	NA	NA	NA
UGV-GENOME-0372355_103	77338	80391	3054	1	0.428	11	GGAGG	NA	NA	NA	0	0	0	1	NA	NA	NA	NA	NA
UGV-GENOME-0372355_104	80494	80634	141	1	0.44	11	GGAGG	NA	NA	NA	0	0	0	1	NA	NA	NA	NA	NA
UGV-GENOME-0372355_105	80676	80879	204	1	0.436	11	4Base/6BMM	NA	NA	NA	0	0	0	1	NA	NA	NA	NA	NA
UGV-GENOME-0372355_106	80872	81486	615	-1	0.429	11	GGAGG	NA	NA	NA	0	0	0	1	NA	NA	NA	NA	NA
UGV-GENOME-0372355_107	81543	81890	348	-1	0.394	11	GGAGG	NA	NA	NA	0	0	0	1	NA	NA	NA	NA	NA
UGV-GENOME-0372355_108	82060	82503	444	1	0.408	11	AGGAG/GGAGG	NA	NA	NA	0	0	0	1	NA	NA	NA	NA	NA
UGV-GENOME-0372355_109	82597	83556	960	1	0.419	11	AGGAGG	NA	NA	NA	0	0	0	1	NA	NA	NA	NA	NA
UGV-GENOME-0372355_110	83978	84217	240	1	0.475	11	AGGAG	NA	NA	NA	0	0	0	1	NA	NA	NA	NA	NA
UGV-GENOME-0372355_111	84217	84387	171	1	0.386	11	AGGAG	NA	NA	NA	0	0	0	1	NA	NA	NA	NA	NA
UGV-GENOME-0372355_112	84391	85290	900	1	0.467	11	4Base/6BMM	NA	NA	NA	0	0	0	1	NA	NA	NA	NA	NA
UGV-GENOME-0372355_113	85304	85588	285	1	0.439	11	GGAGG	NA	NA	NA	0	0	0	1	NA	NA	NA	NA	NA
UGV-GENOME-0372355_114	85685	85864	180	1	0.456	11	GGAGG	NA	NA	NA	0	0	0	1	NA	NA	NA	NA	NA
UGV-GENOME-0372355_115	87291	88835	1545	1	0.471	11	AGGAGG	GENOMAD.206001.VV	2.15E-65	236	0	0	0	2561	Caudoviricetes	NA	NA	PF11443	NA
UGV-GENOME-0372355_116	88933	89217	285	1	0.47	11	GGAGG	GENOMAD.216011.VP	3.70E-12	63	0	0	0	2561	Caudoviricetes	NA	NA	TIGR03337	NA
UGV-GENOME-0372355_117	89217	89528	312	1	0.401	11	AGGAG	GENOMAD.222332.VP	2.37E-20	87	0	0	0	2561	Caudoviricetes	NA	NA	TIGR02530	NA
UGV-GENOME-0372355_118	89525	90481	957	1	0.414	11	GGA/GAG/AGG	GENOMAD.166648.VP	1.39E-22	102	0	0	0	2561	Caudoviricetes	NA	NA	NA	NA
UGV-GENOME-0372355_119	90490	90897	408	1	0.385	11	GGAG/GAGG	NA	NA	NA	0	0	0	1	NA	NA	NA	NA	NA
UGV-GENOME-0372355_120	90912	91187	276	1	0.435	11	AGGAGG	NA	NA	NA	0	0	0	1	NA	NA	NA	NA	NA
UGV-GENOME-0372355_121	91291	91671	381	1	0.394	11	AGGA/GGAG/GAGG	GENOMAD.104474.VV	1.52E-09	57	0	0	1	1	NA	NA	NA	PF11242	Transposase
UGV-GENOME-0372355_122	91885	92196	312	1	0.433	11	GGAG/GAGG	NA	NA	NA	0	0	0	1	NA	NA	NA	NA	NA
UGV-GENOME-0372355_123	92211	93290	1080	1	0.431	11	AGGAGG	NA	NA	NA	0	0	0	1	NA	NA	NA	NA	NA
UGV-GENOME-0372355_124	93291	93479	189	1	0.381	11	AGGAG	GENOMAD.169304.VV	1.21E-16	74	0	0	0	2561	Caudoviricetes	NA	NA	PF06288	Uncharacterized protein YihD, DUF1040 family
UGV-GENOME-0372355_125	93476	94027	552	1	0.422	11	GGAG/GAGG	NA	NA	NA	0	0	0	1	NA	NA	NA	NA	NA
UGV-GENOME-0372355_126	94017	94772	756	1	0.407	11	None	GENOMAD.031831.VV	2.63E-60	210	0	0	0	2561	Caudoviricetes	NA	NA	NA	NA
UGV-GENOME-0372355_127	94792	94998	207	1	0.357	11	GGAGG	NA	NA	NA	0	0	0	1	NA	NA	NA	NA	NA
UGV-GENOME-0372355_128	95018	95629	612	1	0.408	11	GGAGG	GENOMAD.092086.VV	1.13E-07	54	0	0	0	2561	Caudoviricetes	NA	NA	NA	NA
UGV-GENOME-0372355_129	95663	96178	516	1	0.419	11	AGGAG	GENOMAD.109584.VV	1.26E-07	53	0	0	0	9067	Straboviridae	NA	NA	NA	NA
UGV-GENOME-0372355_130	96193	96753	561	1	0.417	11	AGGAGG	GENOMAD.100216.VV	7.49E-88	286	0	0	0	2561	Caudoviricetes	NA	NA	NA	NA
UGV-GENOME-0372355_131	96759	97193	435	1	0.384	11	GGAG/GAGG	GENOMAD.121856.VV	1.44E-06	49	0	0	0	1	NA	NA	NA	NA	NA
UGV-GENOME-0372355_132	97207	97551	345	1	0.464	11	GGAGG	GENOMAD.069792.VV	3.80E-28	110	0	0	0	2561	Caudoviricetes	NA	NA	PF09511	RNA ligase, DRB0094 family
UGV-GENOME-0372355_133	97574	98647	1074	1	0.448	11	None	GENOMAD.069792.VV	1.93E-64	227	0	0	0	2561	Caudoviricetes	NA	NA	PF09511	RNA ligase, DRB0094 family
UGV-GENOME-0372355_134	98767	99588	822	1	0.401	11	GGAG/GAGG	GENOMAD.214088.VV	1.15E-125	400	0	0	0	2561	Caudoviricetes	NA	NA	PF10127	RNA repair pathway DNA polymerase beta family
UGV-GENOME-0372355_135	99593	100507	915	1	0.426	11	AGGAG	NA	NA	NA	0	0	0	1	NA	NA	NA	NA	NA
UGV-GENOME-0372355_136	100504	101364	861	1	0.423	11	None	GENOMAD.193192.VP	1.24E-45	169	0	0	0	2561	Caudoviricetes	NA	NA	NA	NA
UGV-GENOME-0372355_137	101485	102039	555	1	0.411	11	GGA/GAG/AGG	NA	NA	NA	0	0	0	1	NA	NA	NA	NA	NA
UGV-GENOME-0372355_138	102026	102793	768	1	0.374	11	GGxGG	NA	NA	NA	0	0	0	1	NA	NA	NA	NA	NA
UGV-GENOME-0372355_139	102833	102934	102	1	0.49	11	AGGAG	NA	NA	NA	0	0	0	1	NA	NA	NA	NA	NA
UGV-GENOME-0372355_140	103042	103353	312	1	0.385	11	AGGA	GENOMAD.206254.VP	1.93E-22	93	0	0	0	2561	Caudoviricetes	NA	NA	PF13651	Adenine-specific methyltransferase EcoRI
UGV-GENOME-0372355_141	103366	104049	684	1	0.433	11	AGGAG	NA	NA	NA	0	0	0	1	NA	NA	NA	NA	NA
UGV-GENOME-0372355_142	104419	105495	1077	1	0.448	11	AGxAG	NA	NA	NA	0	0	0	1	NA	NA	NA	NA	NA
UGV-GENOME-0372355_143	105636	105839	204	1	0.456	11	GGA/GAG/AGG	GENOMAD.064363.VV	7.87E-09	52	0	0	0	2561	Caudoviricetes	NA	NA	NA	NA
UGV-GENOME-0372355_144	105963	106424	462	1	0.474	11	AGGAG	GENOMAD.129575.VP	2.95E-12	66	0	0	0	2561	Caudoviricetes	NA	NA	NA	NA
UGV-GENOME-0372355_145	106456	106680	225	1	0.453	11	GGAG/GAGG	GENOMAD.079788.VV	2.92E-28	108	0	0	0	2561	Caudoviricetes	NA	NA	PF09723	Predicted RNA-binding protein involved in translation, contains Zn-ribbon domain, DUF1610 family
UGV-GENOME-0372355_146	106695	107294	600	1	0.413	11	GGAGG	NA	NA	NA	0	0	0	1	NA	NA	NA	NA	NA
UGV-GENOME-0372355_147	107287	108051	765	1	0.438	11	GGAGG	GENOMAD.121627.VV	1.17E-71	243	0	0	0	2561	Caudoviricetes	NA	NA	K04487	NA
UGV-GENOME-0372355_148	108051	108485	435	1	0.457	11	AGxAGG/AGGxGG	GENOMAD.214941.VP	3.99E-24	100	0	0	0	2561	Caudoviricetes	NA	NA	NA	NA
UGV-GENOME-0372355_149	108541	109296	756	1	0.386	11	None	GENOMAD.109655.VV	5.86E-50	180	0	0	0	2561	Caudoviricetes	NA	NA	PF06023	RecB family exonuclease
UGV-GENOME-0372355_150	109390	111258	1869	1	0.408	11	None	GENOMAD.104105.VP	1.29E-25	116	0	0	0	2561	Caudoviricetes	NA	NA	K17680	NA
UGV-GENOME-0372355_151	111301	114639	3339	1	0.406	11	None	GENOMAD.114970.VC	3.29E-210	686	0	0	0	2561	Caudoviricetes	NA	NA	PF17657;PF07733	DNA-directed DNA polymerase III (polc)
UGV-GENOME-0372355_152	114661	115347	687	1	0.412	11	AGGA	NA	NA	NA	0	0	0	1	NA	NA	NA	NA	NA
UGV-GENOME-0372355_153	115367	116374	1008	1	0.414	11	GGAGG	GENOMAD.023801.VV	1.93E-22	102	0	0	0	2561	Caudoviricetes	NA	NA	NA	NA
UGV-GENOME-0372355_154	116371	116901	531	1	0.427	11	None	GENOMAD.218893.VP	2.42E-44	160	0	0	0	2561	Caudoviricetes	NA	NA	PF04275	phosphomevalonate kinase, animal type
UGV-GENOME-0372355_155	116888	117457	570	1	0.423	11	None	GENOMAD.177442.VC	8.63E-08	54	0	0	0	1	NA	NA	NA	PF06941	5'(3')-deoxyribonucleotidase
UGV-GENOME-0372355_156	117454	119754	2301	1	0.427	11	AGGAGG	GENOMAD.028011.VV	8.35E-41	166	0	0	1	2561	Caudoviricetes	NA	NA	PF05183;PF01228	RNA dependent RNA polymerase; Glycine radical
UGV-GENOME-0372355_157	119751	120284	534	1	0.408	11	AGGA	GENOMAD.074923.VV	3.08E-05	46	0	0	0	2561	Caudoviricetes	NA	NA	PF00692	dUTPase
UGV-GENOME-0372355_158	120262	120765	504	1	0.442	11	GGAG/GAGG	NA	NA	NA	0	0	0	1	NA	NA	NA	NA	NA
UGV-GENOME-0373650_1	3	122	120	1	0.292	11	None	NA	NA	NA	0	0	0	1	NA	NA	NA	NA	NA
UGV-GENOME-0373650_2	143	757	615	1	0.41	11	GGAG/GAGG	NA	NA	NA	0	0	0	1	NA	NA	NA	NA	NA
UGV-GENOME-0373650_3	846	1403	558	1	0.4	11	AGGAGG	NA	NA	NA	0	0	0	1	NA	NA	NA	NA	NA
UGV-GENOME-0373650_4	1475	1960	486	1	0.416	11	AGGAGG	GENOMAD.093690.VV	4.19E-10	60	0	0	0	1	NA	NA	NA	NA	NA
UGV-GENOME-0373650_5	2026	9843	7818	1	0.433	11	GGAG/GAGG	GENOMAD.117239.VP	2.16E-181	633	0	0	0	2561	Caudoviricetes	NA	NA	NA	NA
UGV-GENOME-0373650_6	9898	13671	3774	1	0.401	11	AGGAGG	GENOMAD.003444.VV	2.40E-59	229	0	0	1	2561	Caudoviricetes	NA	NA	PF14594	Phage-related protein
UGV-GENOME-0373650_7	13675	13854	180	1	0.4	11	GGAG/GAGG	NA	NA	NA	0	0	0	1	NA	NA	NA	NA	NA
UGV-GENOME-0373650_8	13869	14675	807	1	0.408	11	GGAGG	GENOMAD.039983.VV	7.62E-44	163	0	0	0	2561	Caudoviricetes	NA	NA	PF20195	Phage-related protein
UGV-GENOME-0373650_9	14677	15045	369	1	0.401	11	GGAGG	GENOMAD.076202.VV	1.82E-39	143	0	0	0	2561	Caudoviricetes	NA	NA	NA	NA
UGV-GENOME-0373650_10	15058	15459	402	1	0.448	11	AGGAGG	GENOMAD.005708.VV	1.72E-61	207	0	0	0	2561	Caudoviricetes	NA	NA	NA	NA
UGV-GENOME-0373650_11	15488	16408	921	1	0.393	11	GGxGG	NA	NA	NA	0	0	0	1	NA	NA	NA	NA	NA
UGV-GENOME-0373650_12	16432	16725	294	1	0.371	11	GGA/GAG/AGG	NA	NA	NA	0	0	0	1	NA	NA	NA	NA	NA
UGV-GENOME-0373650_13	16742	17110	369	1	0.428	11	AGGAGG	NA	NA	NA	0	0	0	1	NA	NA	NA	NA	NA
UGV-GENOME-0373650_14	17185	18285	1101	1	0.497	11	AGGAG	GENOMAD.013544.VV	3.16E-61	218	0	0	0	2561	Caudoviricetes	NA	NA	PF18454	Major tropism determinant N-terminal domain
UGV-GENOME-0373650_15	18303	18575	273	1	0.473	11	AGGAGG	NA	NA	NA	0	0	0	1	NA	NA	NA	NA	NA
UGV-GENOME-0373650_16	18674	20011	1338	1	0.487	11	AGGA	GENOMAD.020631.VV	8.78E-58	211	0	0	0	2561	Caudoviricetes	NA	NA	NA	NA
UGV-GENOME-0373650_17	20110	20652	543	1	0.449	11	AGGAGG	GENOMAD.040178.VV	9.59E-30	118	0	0	0	2561	Caudoviricetes	NA	NA	NA	NA
UGV-GENOME-0373650_18	20671	21075	405	1	0.459	11	AGxAGG/AGGxGG	GENOMAD.037616.VV	2.24E-67	224	0	0	0	2561	Caudoviricetes	NA	NA	NA	NA
UGV-GENOME-0373650_19	21089	23119	2031	1	0.467	11	GGAGG	GENOMAD.018696.VV	1.03E-108	370	0	0	0	2561	Caudoviricetes	NA	NA	NA	NA
UGV-GENOME-0373650_20	23199	23654	456	1	0.404	11	AGGAG	GENOMAD.039472.VV	6.18E-73	241	0	0	0	2561	Caudoviricetes	NA	NA	NA	NA
UGV-GENOME-0373650_21	23687	23899	213	-1	0.474	11	AGGA	NA	NA	NA	0	0	0	1	NA	NA	NA	NA	NA
UGV-GENOME-0373650_22	23956	24102	147	1	0.435	11	AGGAG/GGAGG	NA	NA	NA	0	0	0	1	NA	NA	NA	NA	NA
UGV-GENOME-0373650_23	24109	25290	1182	1	0.415	11	3Base/5BMM	GENOMAD.196978.VP	1.55E-86	293	0	0	0	2561	Caudoviricetes	NA	NA	NA	NA
UGV-GENOME-0373650_24	25271	25672	402	1	0.383	11	GGAG/GAGG	GENOMAD.038813.VV	9.09E-44	156	0	0	0	2561	Caudoviricetes	NA	NA	NA	NA
UGV-GENOME-0373650_25	25673	25945	273	1	0.421	11	AGGAGG	GENOMAD.058476.VV	5.51E-37	134	0	0	0	2561	Caudoviricetes	NA	NA	NA	NA
UGV-GENOME-0373650_26	25948	26547	600	1	0.437	11	GGAGG	GENOMAD.023777.VV	6.43E-23	99	0	0	0	2561	Caudoviricetes	NA	NA	PF14301	NA
UGV-GENOME-0373650_27	26540	26965	426	1	0.406	11	AGxAG	GENOMAD.129016.VC	5.67E-36	134	0	0	0	2561	Caudoviricetes	NA	NA	PF06541	Putative ABC-transporter type IV
UGV-GENOME-0373650_28	26980	28320	1341	1	0.436	11	GGxGG	GENOMAD.214492.VP	1.90E-58	213	0	0	0	2561	Caudoviricetes	NA	NA	NA	NA
UGV-GENOME-0373650_29	28320	28679	360	1	0.442	11	None	GENOMAD.060137.VV	7.41E-06	46	0	0	0	2561	Caudoviricetes	NA	NA	NA	NA
UGV-GENOME-0373650_30	28746	29060	315	1	0.432	11	AGGAGG	GENOMAD.062153.VV	1.29E-50	174	0	0	1	2561	Caudoviricetes	NA	NA	PF09682	Bacteriophage holin of superfamily 6 (Holin_LLH)
UGV-GENOME-0373650_31	29089	29652	564	1	0.422	11	GGAGG	GENOMAD.066256.VV	5.90E-91	295	0	0	0	2561	Caudoviricetes	NA	NA	NA	NA
UGV-GENOME-0373650_32	30236	31846	1611	-1	0.417	11	AGGAG(G)/GGAGG	GENOMAD.022372.VV	1.98E-13	76	0	0	1	2561	Caudoviricetes	NA	NA	PF04708	Site-specific DNA recombinase related to the DNA invertase Pin
UGV-GENOME-0373650_33	31943	32116	174	-1	0.379	11	GGAG/GAGG	NA	NA	NA	0	0	0	1	NA	NA	NA	NA	NA
UGV-GENOME-0373650_34	32100	32426	327	-1	0.401	11	GGAG/GAGG	NA	NA	NA	0	0	0	1	NA	NA	NA	NA	NA
UGV-GENOME-0373650_35	32449	33132	684	-1	0.425	11	AGGA	NA	NA	NA	0	0	0	1	NA	NA	NA	NA	NA
UGV-GENOME-0373650_36	33125	33415	291	-1	0.405	11	AGGAG	NA	NA	NA	0	0	0	1	NA	NA	NA	NA	NA
UGV-GENOME-0373650_37	33416	33682	267	-1	0.39	11	AGGAG	GENOMAD.049847.VV	3.00E-19	83	0	0	0	2561	Caudoviricetes	NA	NA	NA	NA
UGV-GENOME-0373650_38	33679	34149	471	-1	0.403	11	AGGAG	NA	NA	NA	0	0	0	1	NA	NA	NA	NA	NA
UGV-GENOME-0373650_39	34142	34684	543	-1	0.376	11	AGGA	NA	NA	NA	0	0	0	1	NA	NA	NA	NA	NA
UGV-GENOME-0373650_40	34684	34977	294	-1	0.425	11	GGA/GAG/AGG	GENOMAD.182177.VP	5.74E-09	54	0	0	0	2561	Caudoviricetes	NA	NA	NA	NA
UGV-GENOME-0373650_41	34934	35131	198	-1	0.444	11	GGAG/GAGG	NA	NA	NA	0	0	0	1	NA	NA	NA	NA	NA
UGV-GENOME-0373650_42	35143	35643	501	-1	0.371	11	AGGAG(G)/GGAGG	GENOMAD.196686.VP	3.85E-25	104	0	0	0	2561	Caudoviricetes	NA	NA	PF17457	NA
UGV-GENOME-0373650_43	35649	36209	561	-1	0.378	11	AGGAG/GGAGG	NA	NA	NA	0	0	0	1	NA	NA	NA	NA	NA
UGV-GENOME-0373650_44	36202	36378	177	-1	0.412	11	GGAG/GAGG	NA	NA	NA	0	0	0	1	NA	NA	NA	NA	NA
UGV-GENOME-0373650_45	36393	36734	342	-1	0.404	11	None	GENOMAD.068116.VV	3.29E-61	205	0	0	0	2561	Caudoviricetes	NA	NA	NA	NA
UGV-GENOME-0373650_46	36709	36990	282	-1	0.397	11	GGxGG	GENOMAD.009837.VV	1.09E-08	53	0	0	0	2561	Caudoviricetes	NA	NA	NA	NA
UGV-GENOME-0373650_47	36983	37285	303	-1	0.386	11	GGAGG	GENOMAD.028468.VV	9.52E-05	42	0	0	0	2561	Caudoviricetes	NA	NA	PF09538	Predicted nucleic acid-binding protein, contains Zn-ribbon domain
UGV-GENOME-0373650_48	37286	37708	423	-1	0.418	11	AGGAGG	GENOMAD.064525.VV	3.96E-13	68	0	0	0	2561	Caudoviricetes	NA	NA	NA	NA
UGV-GENOME-0373650_49	37708	38592	885	-1	0.398	11	AGGAG/GGAGG	GENOMAD.181153.VP	3.75E-26	112	0	0	0	2561	Caudoviricetes	NA	NA	PF06319	DNA repair protein MmcB-like
UGV-GENOME-0373650_50	38705	38860	156	-1	0.365	11	GGAG/GAGG	GENOMAD.031766.VV	1.04E-06	45	0	0	0	2561	Caudoviricetes	NA	NA	NA	NA
UGV-GENOME-0373650_51	38857	39234	378	-1	0.431	11	None	GENOMAD.177415.VP	1.14E-12	66	0	0	0	2561	Caudoviricetes	NA	NA	PF08010;PF10686	N-glycosylase of 5-amino-6-ribosylamino-2,4-pyrimidinedione 5?-phosphate (riboflavin biosynthesis damage control)
UGV-GENOME-0373650_52	39227	39481	255	-1	0.412	11	GGAG/GAGG	NA	NA	NA	0	0	0	1	NA	NA	NA	NA	NA
UGV-GENOME-0373650_53	39474	39647	174	-1	0.437	11	GGAG/GAGG	NA	NA	NA	0	0	0	1	NA	NA	NA	NA	NA
UGV-GENOME-0373650_54	39656	40090	435	-1	0.418	11	None	NA	NA	NA	0	0	0	1	NA	NA	NA	NA	NA
UGV-GENOME-0373650_55	40209	40748	540	-1	0.433	11	GGAG/GAGG	NA	NA	NA	0	0	0	1	NA	NA	NA	NA	NA
UGV-GENOME-0373650_56	40726	41259	534	-1	0.414	11	AGGA	GENOMAD.074923.VV	0.0001409	44	0	0	0	2561	Caudoviricetes	NA	NA	PF00692	dUTPase
UGV-GENOME-0373650_57	41256	43556	2301	-1	0.427	11	AGGAGG	GENOMAD.028011.VV	1.71E-40	165	0	0	1	2561	Caudoviricetes	NA	NA	PF05183;PF01228	RNA dependent RNA polymerase; Glycine radical
UGV-GENOME-0373650_58	43553	44122	570	-1	0.426	11	None	GENOMAD.177442.VC	8.63E-08	54	0	0	0	1	NA	NA	NA	PF06941	5'(3')-deoxyribonucleotidase
UGV-GENOME-0373650_59	44109	44639	531	-1	0.429	11	None	GENOMAD.218893.VP	4.91E-45	162	0	0	0	2561	Caudoviricetes	NA	NA	PF04275	phosphomevalonate kinase, animal type
UGV-GENOME-0373650_60	44636	45643	1008	-1	0.408	11	GGAGG	GENOMAD.023801.VV	8.79E-22	100	0	0	0	2561	Caudoviricetes	NA	NA	NA	NA
UGV-GENOME-0373650_61	45663	46346	684	-1	0.414	11	AGGA	NA	NA	NA	0	0	0	1	NA	NA	NA	NA	NA
UGV-GENOME-0373650_62	46368	49706	3339	-1	0.408	11	None	GENOMAD.114970.VC	3.13E-211	689	0	0	0	2561	Caudoviricetes	NA	NA	PF17657;PF07733	DNA-directed DNA polymerase III (polc)
UGV-GENOME-0373650_63	49749	51617	1869	-1	0.408	11	None	GENOMAD.104105.VP	1.29E-25	116	0	0	0	2561	Caudoviricetes	NA	NA	K17680	NA
UGV-GENOME-0373650_64	51711	52466	756	-1	0.388	11	None	GENOMAD.109655.VV	2.65E-50	181	0	0	0	2561	Caudoviricetes	NA	NA	PF06023	RecB family exonuclease
UGV-GENOME-0373650_65	52522	52956	435	-1	0.462	11	AGxAGG/AGGxGG	GENOMAD.214941.VP	3.99E-24	100	0	0	0	2561	Caudoviricetes	NA	NA	NA	NA
UGV-GENOME-0373650_66	52956	53720	765	-1	0.425	11	GGAGG	GENOMAD.121627.VV	5.76E-71	241	0	0	0	2561	Caudoviricetes	NA	NA	K04487	NA
UGV-GENOME-0373650_67	53713	53910	198	-1	0.449	11	None	NA	NA	NA	0	0	0	1	NA	NA	NA	NA	NA
UGV-GENOME-0373650_68	53907	54311	405	-1	0.385	11	GGAGG	NA	NA	NA	0	0	0	1	NA	NA	NA	NA	NA
UGV-GENOME-0373650_69	54326	54550	225	-1	0.444	11	GGAG/GAGG	GENOMAD.079788.VV	2.92E-28	108	0	0	0	2561	Caudoviricetes	NA	NA	PF09723	Predicted RNA-binding protein involved in translation, contains Zn-ribbon domain, DUF1610 family
UGV-GENOME-0373650_70	54582	55043	462	-1	0.472	11	AGGAG	GENOMAD.129575.VP	1.34E-12	67	0	0	0	2561	Caudoviricetes	NA	NA	NA	NA
UGV-GENOME-0373650_71	55512	56588	1077	-1	0.449	11	AGxAG	NA	NA	NA	0	0	0	1	NA	NA	NA	NA	NA
UGV-GENOME-0373650_72	56761	57450	690	-1	0.432	11	GGA/GAG/AGG	NA	NA	NA	0	0	0	1	NA	NA	NA	NA	NA
UGV-GENOME-0373650_73	57431	57643	213	-1	0.437	11	AGGAG	NA	NA	NA	0	0	0	1	NA	NA	NA	NA	NA
UGV-GENOME-0373650_74	57653	57967	315	-1	0.387	11	AGGA	GENOMAD.206254.VP	2.01E-22	93	0	0	0	2561	Caudoviricetes	NA	NA	PF13651	Adenine-specific methyltransferase EcoRI
UGV-GENOME-0373650_75	58075	58176	102	-1	0.471	11	AGGAG	NA	NA	NA	0	0	0	1	NA	NA	NA	NA	NA
UGV-GENOME-0373650_76	58216	59169	954	-1	0.376	11	GGA/GAG/AGG	NA	NA	NA	0	0	0	1	NA	NA	NA	NA	NA
UGV-GENOME-0373650_77	59645	60505	861	-1	0.424	11	None	GENOMAD.193192.VP	1.24E-45	169	0	0	0	2561	Caudoviricetes	NA	NA	NA	NA
UGV-GENOME-0373650_78	60502	61416	915	-1	0.428	11	AGGAG	NA	NA	NA	0	0	0	1	NA	NA	NA	NA	NA
UGV-GENOME-0373650_79	61421	62242	822	-1	0.403	11	GGAG/GAGG	GENOMAD.214088.VV	5.19E-126	401	0	0	0	2561	Caudoviricetes	NA	NA	PF10127	RNA repair pathway DNA polymerase beta family
UGV-GENOME-0373650_80	62362	63801	1440	-1	0.447	11	GGAGG	GENOMAD.069792.VV	1.85E-106	355	0	0	0	2561	Caudoviricetes	NA	NA	PF09511	RNA ligase, DRB0094 family
UGV-GENOME-0373650_81	63815	64249	435	-1	0.377	11	GGAGG	GENOMAD.121856.VV	6.87E-06	47	0	0	0	1	NA	NA	NA	NA	NA
UGV-GENOME-0373650_82	64255	64815	561	-1	0.422	11	AGGAGG	GENOMAD.100216.VV	6.20E-90	292	0	0	0	2561	Caudoviricetes	NA	NA	NA	NA
UGV-GENOME-0373650_83	64830	65345	516	-1	0.422	11	AGGAG	GENOMAD.109584.VV	5.90E-07	51	0	0	0	9067	Straboviridae	NA	NA	NA	NA
UGV-GENOME-0373650_84	65379	65990	612	-1	0.407	11	GGAGG	GENOMAD.092086.VV	1.13E-07	54	0	0	0	2561	Caudoviricetes	NA	NA	NA	NA
UGV-GENOME-0373650_85	66010	66216	207	-1	0.353	11	GGAGG	NA	NA	NA	0	0	0	1	NA	NA	NA	NA	NA
UGV-GENOME-0373650_86	66236	66991	756	-1	0.41	11	None	GENOMAD.031831.VV	2.63E-60	210	0	0	0	2561	Caudoviricetes	NA	NA	NA	NA
UGV-GENOME-0373650_87	66981	67532	552	-1	0.422	11	GGAG/GAGG	NA	NA	NA	0	0	0	1	NA	NA	NA	NA	NA
UGV-GENOME-0373650_88	67529	67717	189	-1	0.386	11	AGGAG	GENOMAD.169304.VV	1.21E-16	74	0	0	0	2561	Caudoviricetes	NA	NA	PF06288	Uncharacterized protein YihD, DUF1040 family
UGV-GENOME-0373650_89	67718	68797	1080	-1	0.431	11	AGGAGG	NA	NA	NA	0	0	0	1	NA	NA	NA	NA	NA
UGV-GENOME-0373650_90	68812	69123	312	-1	0.446	11	GGAG/GAGG	NA	NA	NA	0	0	0	1	NA	NA	NA	NA	NA
UGV-GENOME-0373650_91	69175	69552	378	-1	0.415	11	3Base/5BMM	GENOMAD.221106.VP	9.53E-15	72	0	0	0	2561	Caudoviricetes	NA	NA	PF08271	NA
UGV-GENOME-0373650_92	69549	70307	759	-1	0.393	11	AGGA	GENOMAD.154228.VP	5.51E-115	368	0	0	0	2561	Caudoviricetes	NA	NA	NA	NA
UGV-GENOME-0373650_93	70325	70705	381	-1	0.402	11	AGGA/GGAG/GAGG	GENOMAD.104474.VV	3.36E-09	56	0	0	1	1	NA	NA	NA	PF11242	Transposase
UGV-GENOME-0373650_94	70809	71084	276	-1	0.438	11	AGGAGG	NA	NA	NA	0	0	0	1	NA	NA	NA	NA	NA
UGV-GENOME-0373650_95	71099	71506	408	-1	0.392	11	GGAG/GAGG	NA	NA	NA	0	0	0	1	NA	NA	NA	NA	NA
UGV-GENOME-0373650_96	71515	72471	957	-1	0.411	11	GGA/GAG/AGG	GENOMAD.166648.VP	1.39E-22	102	0	0	0	2561	Caudoviricetes	NA	NA	NA	NA
UGV-GENOME-0373650_97	72468	72779	312	-1	0.397	11	AGGAG	GENOMAD.222332.VP	2.37E-20	87	0	0	0	2561	Caudoviricetes	NA	NA	TIGR02530	NA
UGV-GENOME-0373650_98	72779	73063	285	-1	0.456	11	GGAGG	GENOMAD.216011.VP	3.70E-12	63	0	0	0	2561	Caudoviricetes	NA	NA	TIGR03337	NA
UGV-GENOME-0373650_99	73162	74706	1545	-1	0.474	11	AGGAGG	GENOMAD.206001.VV	9.89E-66	237	0	0	0	2561	Caudoviricetes	NA	NA	PF11443	NA
UGV-GENOME-0373650_100	76133	76312	180	-1	0.45	11	GGAGG	NA	NA	NA	0	0	0	1	NA	NA	NA	NA	NA
UGV-GENOME-0373650_101	76409	76693	285	-1	0.428	11	GGAGG	NA	NA	NA	0	0	0	1	NA	NA	NA	NA	NA
UGV-GENOME-0373650_102	76707	77486	780	-1	0.476	11	GGA/GAG/AGG	NA	NA	NA	0	0	0	1	NA	NA	NA	NA	NA
UGV-GENOME-0373650_103	77610	77780	171	-1	0.386	11	AGGAG	NA	NA	NA	0	0	0	1	NA	NA	NA	NA	NA
UGV-GENOME-0373650_104	77780	78019	240	-1	0.467	11	AGGAG	NA	NA	NA	0	0	0	1	NA	NA	NA	NA	NA
UGV-GENOME-0373650_105	78441	79400	960	-1	0.422	11	AGGAGG	NA	NA	NA	0	0	0	1	NA	NA	NA	NA	NA
UGV-GENOME-0373650_106	79494	79937	444	-1	0.408	11	AGGAG/GGAGG	NA	NA	NA	0	0	0	1	NA	NA	NA	NA	NA
UGV-GENOME-0373650_107	80107	80454	348	1	0.394	11	GGAGG	NA	NA	NA	0	0	0	1	NA	NA	NA	NA	NA
UGV-GENOME-0373650_108	80511	81125	615	1	0.429	11	GGAGG	NA	NA	NA	0	0	0	1	NA	NA	NA	NA	NA
UGV-GENOME-0373650_109	81118	81321	204	-1	0.431	11	4Base/6BMM	NA	NA	NA	0	0	0	1	NA	NA	NA	NA	NA
UGV-GENOME-0373650_110	81363	81503	141	-1	0.447	11	GGAGG	NA	NA	NA	0	0	0	1	NA	NA	NA	NA	NA
UGV-GENOME-0373650_111	81606	84659	3054	-1	0.429	11	GGAGG	NA	NA	NA	0	0	0	1	NA	NA	NA	NA	NA
UGV-GENOME-0373650_112	84707	84982	276	-1	0.417	11	AGGAGG	NA	NA	NA	0	0	0	1	NA	NA	NA	NA	NA
UGV-GENOME-0373650_113	84992	85186	195	-1	0.431	11	GGAGG	GENOMAD.037687.VV	1.50E-15	71	0	0	0	2561	Caudoviricetes	NA	NA	NA	NA
UGV-GENOME-0373650_114	85199	86113	915	-1	0.448	11	GGAGG	GENOMAD.223318.VP	1.01E-27	117	0	0	0	2561	Caudoviricetes	NA	NA	NA	NA
UGV-GENOME-0373650_115	86281	86643	363	-1	0.488	11	GGAGG	GENOMAD.220545.VP	2.66E-18	82	0	0	0	2561	Caudoviricetes	NA	NA	PF18789	Defence against restriction A C-terminal
UGV-GENOME-0373650_116	86640	87359	720	-1	0.501	11	AGGA	GENOMAD.222713.VP	4.25E-58	203	0	0	0	2561	Caudoviricetes	NA	NA	PF14190	NA
UGV-GENOME-0373650_117	87483	87689	207	-1	0.42	11	AGGAG	GENOMAD.080502.VV	2.09E-07	48	0	0	0	2561	Caudoviricetes	NA	NA	NA	NA
UGV-GENOME-0373650_118	87700	88167	468	-1	0.451	11	GGAGG	NA	NA	NA	0	0	0	1	NA	NA	NA	NA	NA
UGV-GENOME-0373650_119	88215	88436	222	-1	0.419	11	GGAGG	NA	NA	NA	0	0	0	1	NA	NA	NA	NA	NA
UGV-GENOME-0373650_120	88450	88983	534	-1	0.408	11	AGGAGG	GENOMAD.093449.VV	2.46E-53	186	0	0	0	2561	Caudoviricetes	NA	NA	PF12172	Predicted nucleic acid-binding protein, contains Zn-ribbon domain
UGV-GENOME-0373650_121	89107	89544	438	-1	0.479	11	GGAGG	NA	NA	NA	0	0	0	1	NA	NA	NA	NA	NA
UGV-GENOME-0373650_122	89541	89732	192	-1	0.443	11	GGAG/GAGG	NA	NA	NA	0	0	0	1	NA	NA	NA	NA	NA
UGV-GENOME-0373650_123	89786	90712	927	-1	0.497	11	AGGAGG	GENOMAD.117082.VP	3.88E-37	145	0	0	0	2561	Caudoviricetes	NA	NA	TIGR03299	phage/plasmid-like protein TIGR03299
UGV-GENOME-0373650_124	90815	91051	237	-1	0.401	11	GGAG/GAGG	NA	NA	NA	0	0	0	1	NA	NA	NA	NA	NA
UGV-GENOME-0373650_125	91052	91288	237	-1	0.435	11	GGAG/GAGG	NA	NA	NA	0	0	0	1	NA	NA	NA	NA	NA
UGV-GENOME-0373650_126	91285	91737	453	-1	0.411	11	AGGAGG	NA	NA	NA	0	0	0	1	NA	NA	NA	NA	NA
UGV-GENOME-0373650_127	91876	92091	216	-1	0.444	11	GGAG/GAGG	NA	NA	NA	0	0	0	1	NA	NA	NA	NA	NA
UGV-GENOME-0373650_128	92108	92419	312	-1	0.5	11	GGAGG	GENOMAD.218985.VP	3.38E-40	144	0	0	0	2561	Caudoviricetes	NA	NA	NA	NA
UGV-GENOME-0373650_129	92423	92668	246	-1	0.577	11	AGGAGG	NA	NA	NA	0	0	0	1	NA	NA	NA	NA	NA
UGV-GENOME-0373650_130	92736	93185	450	-1	0.407	11	GGAGG	NA	NA	NA	0	0	0	1	NA	NA	NA	NA	NA
UGV-GENOME-0373650_131	93376	93873	498	1	0.446	11	AGGAG	NA	NA	NA	0	0	0	1	NA	NA	NA	NA	NA
UGV-GENOME-0373650_132	93932	94144	213	-1	0.441	11	None	GENOMAD.076354.VV	8.03E-10	55	0	0	0	2561	Caudoviricetes	NA	NA	NA	NA
UGV-GENOME-0373650_133	94141	94413	273	-1	0.418	11	AGGA/GGAG/GAGG	NA	NA	NA	0	0	0	1	NA	NA	NA	NA	NA
UGV-GENOME-0373650_134	94418	95218	801	-1	0.458	11	AGGAG	NA	NA	NA	0	0	0	1	NA	NA	NA	NA	NA
UGV-GENOME-0373650_135	95349	95729	381	-1	0.467	11	GGAGG	NA	NA	NA	0	0	0	1	NA	NA	NA	NA	NA
UGV-GENOME-0373650_136	95733	95927	195	-1	0.426	11	GGAGG	GENOMAD.221329.VP	1.91E-20	85	0	0	0	2561	Caudoviricetes	NA	NA	NA	NA
UGV-GENOME-0373650_137	95931	96347	417	-1	0.511	11	GGAGG	NA	NA	NA	0	0	0	1	NA	NA	NA	NA	NA
UGV-GENOME-0373650_138	96365	96589	225	-1	0.511	11	AGGAGG	NA	NA	NA	0	0	0	1	NA	NA	NA	NA	NA
UGV-GENOME-0373650_139	96634	96849	216	-1	0.495	11	GGAGG	NA	NA	NA	0	0	0	1	NA	NA	NA	NA	NA
UGV-GENOME-0373650_140	96842	97129	288	-1	0.51	11	GGAGG	NA	NA	NA	0	0	0	1	NA	NA	NA	NA	NA
UGV-GENOME-0373650_141	97243	98025	783	-1	0.538	11	GGAG/GAGG	GENOMAD.220674.VP	8.98E-05	46	0	0	0	2561	Caudoviricetes	NA	NA	PF07410	Streptococcus thermophilus bacteriophage Gp111 protein
UGV-GENOME-0373650_142	98141	98428	288	-1	0.493	11	None	NA	NA	NA	0	0	0	1	NA	NA	NA	NA	NA
UGV-GENOME-0373650_143	98494	98841	348	-1	0.511	11	GGAGG	NA	NA	NA	0	0	0	1	NA	NA	NA	NA	NA
UGV-GENOME-0373650_144	99039	99560	522	1	0.579	11	None	NA	NA	NA	0	0	0	1	NA	NA	NA	NA	NA
UGV-GENOME-0373650_145	100092	100838	747	1	0.423	11	AGGAG	GENOMAD.027124.VV	6.19E-12	68	0	0	0	2561	Caudoviricetes	NA	NA	PF07104	NA
UGV-GENOME-0373650_146	100838	100996	159	1	0.365	11	None	NA	NA	NA	0	0	0	1	NA	NA	NA	NA	NA
UGV-GENOME-0373650_147	100999	101346	348	1	0.46	11	GGAGG	NA	NA	NA	0	0	0	1	NA	NA	NA	NA	NA
UGV-GENOME-0373650_148	101330	102568	1239	1	0.444	11	GGAG/GAGG	NA	NA	NA	0	0	0	1	NA	NA	NA	NA	NA
UGV-GENOME-0373650_149	102574	102750	177	1	0.424	11	4Base/6BMM	NA	NA	NA	0	0	0	1	NA	NA	NA	NA	NA
UGV-GENOME-0373650_150	102800	103174	375	1	0.437	11	None	NA	NA	NA	0	0	0	1	NA	NA	NA	NA	NA
UGV-GENOME-0373650_151	103175	103630	456	1	0.417	11	GGAG/GAGG	NA	NA	NA	0	0	0	1	NA	NA	NA	NA	NA
UGV-GENOME-0373650_152	103633	103923	291	1	0.44	11	GGAGG	NA	NA	NA	0	0	0	1	NA	NA	NA	NA	NA
UGV-GENOME-0373650_153	103911	104180	270	1	0.43	11	GGAG/GAGG	GENOMAD.075523.VV	2.18E-30	115	0	0	0	2561	Caudoviricetes	NA	NA	NA	NA
UGV-GENOME-0373650_154	104173	104415	243	1	0.432	11	AGGAG(G)/GGAGG	NA	NA	NA	0	0	0	1	NA	NA	NA	NA	NA
UGV-GENOME-0373650_155	104433	105014	582	1	0.421	11	GGAG/GAGG	GENOMAD.021766.VV	4.35E-08	55	0	0	0	2561	Caudoviricetes	NA	NA	PF13392	HNH endonuclease
UGV-GENOME-0373650_156	105035	105607	573	1	0.414	11	GGA/GAG/AGG	GENOMAD.176983.VP	3.74E-13	70	0	0	0	2561	Caudoviricetes	NA	NA	NA	NA
UGV-GENOME-0373650_157	105591	105794	204	1	0.397	11	GGAG/GAGG	NA	NA	NA	0	0	0	1	NA	NA	NA	NA	NA
UGV-GENOME-0373650_158	105784	106116	333	1	0.42	11	GGA/GAG/AGG	GENOMAD.161229.VP	1.03E-07	51	0	0	0	2561	Caudoviricetes	NA	NA	NA	NA
UGV-GENOME-0373650_159	106113	106289	177	1	0.367	11	AGGA	NA	NA	NA	0	0	0	1	NA	NA	NA	NA	NA
UGV-GENOME-0373650_160	106369	107535	1167	1	0.427	11	AGGAG	NA	NA	NA	0	0	0	1	NA	NA	NA	NA	NA
UGV-GENOME-0373650_161	107544	108092	549	1	0.397	11	AGGAG	GENOMAD.137873.VC	1.83E-41	152	0	0	0	2561	Caudoviricetes	NA	NA	PF18907	NA
UGV-GENOME-0373650_162	108094	108459	366	1	0.418	11	GGAG/GAGG	NA	NA	NA	0	0	0	1	NA	NA	NA	NA	NA
UGV-GENOME-0373650_163	108817	111387	2571	1	0.404	11	None	GENOMAD.105405.VV	7.64E-301	938	0	0	1	2561	Caudoviricetes	NA	NA	PF05183	RNA dependent RNA polymerase
UGV-GENOME-0373650_164	111680	111931	252	1	0.468	11	4Base/6BMM	GENOMAD.072514.VV	2.57E-11	60	0	0	0	2561	Caudoviricetes	NA	NA	NA	NA
UGV-GENOME-0373650_165	111915	112118	204	1	0.426	11	GGAG/GAGG	NA	NA	NA	0	0	0	1	NA	NA	NA	NA	NA
UGV-GENOME-0373650_166	112115	113353	1239	1	0.416	11	GGAGG	GENOMAD.007373.VV	3.17E-146	467	0	0	1	2561	Caudoviricetes	NA	NA	PF03354	Phage terminase-like protein, large subunit, contains N-terminal HTH domain
UGV-GENOME-0373650_167	113350	113634	285	1	0.393	11	AGGAG/GGAGG	NA	NA	NA	0	0	0	1	NA	NA	NA	NA	NA
UGV-GENOME-0373650_168	114592	115398	807	1	0.473	11	GGAG/GAGG	GENOMAD.205473.VP	2.18E-20	94	0	0	0	2561	Caudoviricetes	NA	NA	PF19789	NA
UGV-GENOME-0373650_169	117846	118088	243	1	0.383	11	GGAG/GAGG	NA	NA	NA	0	0	0	1	NA	NA	NA	NA	NA
UGV-GENOME-0373650_170	118791	119078	288	-1	0.413	11	AGGAGG	NA	NA	NA	0	0	0	1	NA	NA	NA	NA	NA
UGV-GENOME-0373650_171	119529	120491	963	1	0.405	11	AGGAGG	GENOMAD.025390.VV	3.07E-155	488	0	0	0	2561	Caudoviricetes	NA	NA	NA	NA
UGV-GENOME-0373650_172	120494	122290	1797	1	0.402	11	AGGAGG	GENOMAD.007373.VV	1.28E-286	883	0	0	1	2561	Caudoviricetes	NA	NA	PF03354	Phage terminase-like protein, large subunit, contains N-terminal HTH domain
UGV-GENOME-0373650_173	122305	123924	1620	1	0.415	11	AGGAGG	GENOMAD.105405.VV	3.27E-118	392	0	0	1	2561	Caudoviricetes	NA	NA	PF05183	RNA dependent RNA polymerase
UGV-GENOME-0373650_174	123941	125095	1155	1	0.426	11	AGGAGG	GENOMAD.182615.VP	3.98E-148	471	0	0	0	2561	Caudoviricetes	NA	NA	NA	NA
UGV-GENOME-0373650_175	125113	125574	462	1	0.442	11	AGGAGG	GENOMAD.089805.VV	1.88E-78	257	0	0	0	2561	Caudoviricetes	NA	NA	NA	NA
UGV-GENOME-0373650_176	125599	126711	1113	1	0.478	11	AGGAGG	GENOMAD.054487.VV	3.68E-213	658	0	0	0	2561	Caudoviricetes	NA	NA	NA	NA
UGV-GENOME-0373650_177	126786	127259	474	1	0.449	11	AGGAG	GENOMAD.137496.VP	2.20E-18	84	0	0	0	2561	Caudoviricetes	NA	NA	NA	NA
UGV-GENOME-0373650_178	127276	127671	396	1	0.402	11	AGGAGG	NA	NA	NA	0	0	0	1	NA	NA	NA	NA	NA
UGV-GENOME-0373650_179	127686	128723	1038	1	0.41	11	AGxAGG/AGGxGG	GENOMAD.035711.VV	4.74E-39	152	0	0	0	2561	Caudoviricetes	NA	NA	NA	NA
UGV-GENOME-0373650_180	128723	129178	456	1	0.421	11	GGxGG	GENOMAD.027179.VV	3.68E-28	112	0	0	0	2561	Caudoviricetes	NA	NA	NA	NA
UGV-GENOME-0373650_181	129185	129913	729	1	0.399	11	GGAG/GAGG	GENOMAD.027858.VV	6.84E-32	127	0	0	0	2561	Caudoviricetes	NA	NA	NA	NA
UGV-GENOME-0373650_182	129966	130760	795	1	0.467	11	AGGAGG	GENOMAD.034392.VV	4.27E-141	444	0	0	0	2561	Caudoviricetes	NA	NA	NA	NA
UGV-GENOME-0373650_183	130787	131083	297	1	0.428	11	GGAGG	NA	NA	NA	0	0	0	1	NA	NA	NA	NA	NA
UGV-GENOME-0373650_184	131120	131521	402	1	0.376	11	GGA/GAG/AGG	NA	NA	NA	0	0	0	1	NA	NA	NA	NA	NA
uvig_43526_1	403	1056	654	1	0.26	15	TAA	NA	NA	NA	0	0	0	1	NA	NA	NA	NA	NA
uvig_43526_2	1361	1696	336	1	0.304	15	TAA	NA	NA	NA	0	0	0	1	NA	NA	NA	NA	NA
uvig_43526_3	1742	2638	897	1	0.299	15	None	GENOMAD.099741.VV	3.86E-46	171	0	0	0	5797	Crassvirales	NA	NA	NA	NA
uvig_43526_4	3067	3255	189	1	0.354	15	TAA	NA	NA	NA	0	0	0	1	NA	NA	NA	NA	NA
uvig_43526_5	3291	3680	390	1	0.321	15	None	NA	NA	NA	0	0	0	1	NA	NA	NA	NA	NA
uvig_43526_6	3665	4099	435	1	0.301	15	None	GENOMAD.171450.VC	7.11E-05	44	0	0	0	2561	Caudoviricetes	NA	NA	PF13456	Ribonuclease HI
uvig_43526_7	4120	4233	114	1	0.395	15	TAA	GENOMAD.083026.VV	3.84E-09	51	0	0	0	2561	Caudoviricetes	NA	NA	NA	NA
uvig_43526_8	4349	4576	228	1	0.268	15	AAAA	NA	NA	NA	0	0	0	1	NA	NA	NA	NA	NA
uvig_43526_9	4573	5361	789	1	0.373	15	TAAAAA	NA	NA	NA	0	0	0	1	NA	NA	NA	NA	NA
uvig_43526_10	5361	5891	531	1	0.269	15	TAAA	GENOMAD.127214.VP	6.41E-09	57	0	0	0	2561	Caudoviricetes	NA	NA	PF13392	HNH endonuclease
uvig_43526_11	5859	6023	165	-1	0.309	15	TAAA	NA	NA	NA	0	0	0	1	NA	NA	NA	NA	NA
uvig_43526_12	6196	6471	276	1	0.29	15	None	NA	NA	NA	0	0	0	1	NA	NA	NA	NA	NA
uvig_43526_13	6422	6946	525	1	0.274	15	AAA	NA	NA	NA	0	0	0	1	NA	NA	NA	NA	NA
uvig_43526_14	7157	7705	549	1	0.379	15	TAA	NA	NA	NA	0	0	0	1	NA	NA	NA	NA	NA
uvig_43526_15	7879	8247	369	1	0.252	15	AAAA	NA	NA	NA	0	0	0	1	NA	NA	NA	NA	NA
uvig_43526_16	8229	8402	174	1	0.264	15	TAAA	NA	NA	NA	0	0	0	1	NA	NA	NA	NA	NA
uvig_43526_17	8402	8719	318	1	0.296	15	None	GENOMAD.050570.VV	5.58E-36	132	0	0	0	2561	Caudoviricetes	NA	NA	NA	NA
uvig_43526_18	8780	9649	870	1	0.359	15	TAA	GENOMAD.049670.VV	4.05E-92	304	0	0	0	2561	Caudoviricetes	NA	NA	NA	NA
uvig_43526_19	9692	10966	1275	1	0.319	15	TAA	GENOMAD.031760.VV	1.47E-113	373	0	0	0	2561	Caudoviricetes	NA	NA	PF00176	DNA phosphorothioation system restriction enzyme
uvig_43526_20	10983	11174	192	1	0.323	15	AAA	NA	NA	NA	0	0	0	1	NA	NA	NA	NA	NA
uvig_43526_21	11867	13000	1134	1	0.32	15	TAA	GENOMAD.017787.VV	2.13E-43	166	0	0	0	2561	Caudoviricetes	NA	NA	PF06745	NA
uvig_43526_22	13005	13700	696	1	0.33	15	TAA	GENOMAD.010283.VV	3.47E-47	171	0	0	1	2561	Caudoviricetes	NA	NA	PF13479	phage nucleotide-binding protein
uvig_43526_23	13738	14298	561	1	0.367	15	TAA	GENOMAD.023111.VV	8.65E-78	257	0	0	0	2561	Caudoviricetes	NA	NA	PF03796	DnaB-like helicase C terminal domain
uvig_43526_24	14380	15069	690	1	0.387	15	AAAA	GENOMAD.051437.VV	4.73E-31	124	0	0	0	2561	Caudoviricetes	NA	NA	NA	NA
uvig_43526_25	15084	16088	1005	1	0.301	15	TAAA	GENOMAD.017280.VV	4.75E-62	219	0	0	0	2561	Caudoviricetes	NA	NA	COG1658	NA
uvig_43526_26	16070	16618	549	1	0.348	15	TAA	GENOMAD.022220.VV	9.76E-49	173	0	0	0	2561	Caudoviricetes	NA	NA	NA	NA
uvig_43526_27	16615	16842	228	1	0.311	15	TAAA	NA	NA	NA	0	0	0	1	NA	NA	NA	NA	NA
uvig_43526_28	16835	17347	513	1	0.304	15	AAA	GENOMAD.075990.VV	2.26E-42	154	0	0	0	2561	Caudoviricetes	NA	NA	PF12689	Acid phosphatase (class B)
uvig_43526_29	17335	18360	1026	1	0.319	15	TAAA	GENOMAD.043235.VV	3.40E-81	275	0	0	0	2561	Caudoviricetes	NA	NA	NA	NA
uvig_43526_30	18360	18707	348	1	0.293	15	TAAA	NA	NA	NA	0	0	0	1	NA	NA	NA	NA	NA
uvig_43526_31	18860	19441	582	1	0.392	15	AAAA	NA	NA	NA	0	0	0	1	NA	NA	NA	NA	NA
uvig_43526_32	19569	20345	777	1	0.313	15	TAA	GENOMAD.053450.VV	9.05E-86	284	0	0	0	2561	Caudoviricetes	NA	NA	NA	NA
uvig_43526_33	20460	21989	1530	1	0.31	15	TAAA	GENOMAD.035998.VV	1.20E-251	777	0	0	0	2561	Caudoviricetes	NA	NA	TIGR00024	NA
uvig_43526_34	22009	22617	609	1	0.333	15	AAAA	GENOMAD.085914.VV	4.25E-18	85	0	0	0	5797	Crassvirales	NA	NA	NA	NA
uvig_43526_35	22623	22994	372	1	0.296	15	TAAAA	GENOMAD.035998.VV	3.84E-40	145	0	0	0	2561	Caudoviricetes	NA	NA	TIGR00024	NA
uvig_43526_36	22982	25093	2112	1	0.323	15	TAAAAA	GENOMAD.104165.VC	7.09E-51	197	0	0	0	5797	Crassvirales	NA	NA	TIGR03736;K03148;COG4015	PRTRC system ThiF family protein
uvig_43526_37	25381	26151	771	1	0.271	15	None	GENOMAD.133508.VP	2.66E-08	57	0	0	0	2561	Caudoviricetes	NA	NA	PF13392	HNH endonuclease
uvig_43526_38	26260	26466	207	1	0.295	15	TAAA	GENOMAD.077823.VV	1.46E-10	57	0	0	0	2561	Caudoviricetes	NA	NA	NA	NA
uvig_43526_39	26488	26742	255	1	0.329	15	AAA	NA	NA	NA	0	0	0	1	NA	NA	NA	NA	NA
uvig_43526_40	26742	26972	231	1	0.281	15	TAA	NA	NA	NA	0	0	0	1	NA	NA	NA	NA	NA
uvig_43526_41	27016	27237	222	1	0.306	15	None	GENOMAD.057807.VV	2.65E-21	88	0	0	0	2561	Caudoviricetes	NA	NA	NA	NA
uvig_43526_42	27240	27413	174	1	0.282	15	None	NA	NA	NA	0	0	0	1	NA	NA	NA	NA	NA
uvig_43526_43	27400	27567	168	1	0.298	15	TAA	GENOMAD.137287.VC	1.21E-20	85	0	0	0	2561	Caudoviricetes	NA	NA	PF09424	Uncharacterized conserved protein YqeY
uvig_43526_44	27584	27829	246	1	0.313	15	TAAA	GENOMAD.137287.VC	3.55E-37	134	0	0	0	2561	Caudoviricetes	NA	NA	PF09424	Uncharacterized conserved protein YqeY
uvig_43526_45	27829	28143	315	1	0.292	15	TAA	GENOMAD.103546.VV	1.93E-62	208	0	0	0	5797	Crassvirales	NA	NA	NA	NA
uvig_43526_46	28237	28524	288	1	0.295	15	TAAAA	GENOMAD.097745.VV	6.16E-54	183	0	0	0	5797	Crassvirales	NA	NA	NA	NA
uvig_43526_47	29206	29451	246	1	0.305	15	TAAAA	NA	NA	NA	0	0	0	1	NA	NA	NA	NA	NA
uvig_43526_48	29444	29920	477	1	0.306	15	TAA	GENOMAD.133614.VC	4.19E-47	167	0	0	0	2561	Caudoviricetes	NA	NA	PF13353	anaerobic ribonucleoside-triphosphate reductase activating protein
uvig_43526_49	29920	30210	291	1	0.251	15	TAAAA	NA	NA	NA	0	0	0	1	NA	NA	NA	NA	NA
uvig_43526_50	30188	30688	501	1	0.373	15	TAA	GENOMAD.106245.VV	1.36E-18	85	0	0	0	2561	Caudoviricetes	NA	NA	PF00692;PF14902	deoxyuridine 5'-triphosphate nucleotidohydrolase (dut)
uvig_43526_51	30743	31057	315	1	0.337	15	TAA	GENOMAD.062561.VV	6.18E-11	60	0	0	0	2561	Caudoviricetes	NA	NA	NA	NA
uvig_43526_52	31057	32280	1224	1	0.353	15	AAAA	GENOMAD.024928.VV	2.96E-72	252	0	0	0	2561	Caudoviricetes	NA	NA	PF18073	NA
uvig_43526_53	32302	32436	135	1	0.296	15	TAA	NA	NA	NA	0	0	0	1	NA	NA	NA	NA	NA
uvig_43526_54	32436	33080	645	1	0.36	15	TAAA	GENOMAD.075153.VV	3.94E-134	421	0	0	0	2561	Caudoviricetes	NA	NA	NA	NA
uvig_43526_55	33077	33475	399	1	0.303	15	AAA	NA	NA	NA	0	0	0	1	NA	NA	NA	NA	NA
uvig_43526_56	33459	33773	315	1	0.321	15	TAA	NA	NA	NA	0	0	0	1	NA	NA	NA	NA	NA
uvig_43526_57	33773	34099	327	1	0.294	15	None	NA	NA	NA	0	0	0	1	NA	NA	NA	NA	NA
uvig_43526_58	34080	35453	1374	1	0.314	15	TAA	GENOMAD.022253.VV	8.39E-221	685	0	0	0	2561	Caudoviricetes	NA	NA	TIGR02306	RNA ligase, DRB0094 family
uvig_43526_59	35440	35961	522	1	0.28	15	TAA	GENOMAD.081595.VV	2.87E-06	49	0	0	0	2561	Caudoviricetes	NA	NA	NA	NA
uvig_43526_60	35954	36628	675	1	0.317	15	AAAA	NA	NA	NA	0	0	0	1	NA	NA	NA	NA	NA
uvig_43526_61	36697	36960	264	1	0.311	15	TAAAAA	GENOMAD.004447.VV	1.06E-06	47	0	0	0	2561	Caudoviricetes	NA	NA	NA	NA
uvig_43526_62	36953	37798	846	1	0.292	15	TAA	GENOMAD.182050.VC	1.34E-18	89	0	0	0	2561	Caudoviricetes	NA	NA	PF12645	RNA polymerase sigma factor, cyanobacterial RpoD-like family
uvig_43526_63	37798	38121	324	1	0.327	15	TAAA	NA	NA	NA	0	0	0	1	NA	NA	NA	NA	NA
uvig_43526_64	38118	38381	264	1	0.273	15	TAAA	NA	NA	NA	0	0	0	1	NA	NA	NA	NA	NA
uvig_43526_65	38378	40348	1971	1	0.333	15	TAA	GENOMAD.031801.VV	9.50E-44	174	0	0	0	5797	Crassvirales	NA	NA	PF01612;PF00476	DNA polymerase I
uvig_43526_66	40533	40769	237	1	0.342	15	AAAA	NA	NA	NA	0	0	0	1	NA	NA	NA	NA	NA
uvig_43526_67	40783	41016	234	1	0.269	15	TAAA	NA	NA	NA	0	0	0	1	NA	NA	NA	NA	NA
uvig_43526_68	41016	41150	135	1	0.222	15	TAAA	NA	NA	NA	0	0	0	1	NA	NA	NA	NA	NA
uvig_43526_69	41147	41338	192	1	0.333	15	None	NA	NA	NA	0	0	0	1	NA	NA	NA	NA	NA
uvig_43526_70	41286	41765	480	1	0.312	15	None	NA	NA	NA	0	0	0	1	NA	NA	NA	NA	NA
uvig_43526_71	41766	42374	609	1	0.281	15	TAA	GENOMAD.040073.VV	2.59E-124	392	0	0	0	2561	Caudoviricetes	NA	NA	NA	NA
uvig_43526_72	42367	42681	315	1	0.286	15	None	NA	NA	NA	0	0	0	1	NA	NA	NA	NA	NA
uvig_43526_73	42659	43054	396	1	0.326	15	AAAA	GENOMAD.072880.VV	2.36E-65	218	0	0	0	2561	Caudoviricetes	NA	NA	NA	NA
uvig_43526_74	43048	43464	417	1	0.309	15	AAA	NA	NA	NA	0	0	0	1	NA	NA	NA	NA	NA
uvig_43526_75	43466	44302	837	1	0.337	15	TAA	GENOMAD.023801.VV	9.53E-32	128	0	0	0	2561	Caudoviricetes	NA	NA	NA	NA
uvig_43526_76	44517	44768	252	1	0.258	15	TAAAA	NA	NA	NA	0	0	0	1	NA	NA	NA	NA	NA
uvig_43526_77	44765	45274	510	1	0.316	15	TAA	NA	NA	NA	0	0	0	1	NA	NA	NA	NA	NA
uvig_43526_78	45275	45439	165	1	0.297	15	TAAA	NA	NA	NA	0	0	0	1	NA	NA	NA	NA	NA
uvig_43526_79	45403	46008	606	1	0.323	15	AAA	NA	NA	NA	0	0	0	1	NA	NA	NA	NA	NA
uvig_43526_80	46069	46302	234	1	0.308	15	TAAA	GENOMAD.068212.VV	1.57E-06	46	0	0	0	5797	Crassvirales	NA	NA	NA	NA
uvig_43526_81	46302	46493	192	1	0.307	15	None	NA	NA	NA	0	0	0	1	NA	NA	NA	NA	NA
uvig_43526_82	46496	46888	393	1	0.318	15	TAAA	NA	NA	NA	0	0	0	1	NA	NA	NA	NA	NA
uvig_43526_83	46881	47396	516	1	0.271	15	TAA	NA	NA	NA	0	0	0	1	NA	NA	NA	NA	NA
uvig_43526_84	47393	47776	384	1	0.266	15	None	GENOMAD.101899.VV	1.95E-65	218	0	0	0	2561	Caudoviricetes	NA	NA	NA	NA
uvig_43526_85	47763	47897	135	1	0.185	15	TAA	NA	NA	NA	0	0	0	1	NA	NA	NA	NA	NA
uvig_43526_86	47912	48262	351	1	0.305	15	TAA	NA	NA	NA	0	0	0	1	NA	NA	NA	NA	NA
uvig_43526_87	48314	49033	720	1	0.281	15	TAAAA	NA	NA	NA	0	0	0	1	NA	NA	NA	NA	NA
uvig_43526_88	49045	49614	570	1	0.311	15	TAA	GENOMAD.003033.VV	0.0001718	44	0	0	0	2561	Caudoviricetes	NA	NA	PF12850	metallophosphoesterase, DNA ligase-associated
uvig_43526_89	49614	49928	315	1	0.276	15	TAAA	GENOMAD.031701.VV	1.07E-36	134	0	0	0	2561	Caudoviricetes	NA	NA	NA	NA
uvig_43526_90	49930	50142	213	1	0.324	15	AAAA	NA	NA	NA	0	0	0	1	NA	NA	NA	NA	NA
uvig_43526_91	50237	50422	186	-1	0.237	15	TAAA	NA	NA	NA	0	0	0	1	NA	NA	NA	NA	NA
uvig_43526_92	50433	55277	4845	-1	0.324	15	None	NA	NA	NA	0	0	0	1	NA	NA	NA	NA	NA
uvig_43526_93	55274	56233	960	-1	0.281	15	None	NA	NA	NA	0	0	0	1	NA	NA	NA	NA	NA
uvig_43526_94	56322	66704	10383	-1	0.303	15	TAA	GENOMAD.005789.VV	3.15E-07	59	0	0	0	5797	Crassvirales	NA	NA	NA	NA
uvig_43526_95	66706	75951	9246	-1	0.317	15	TAAA	GENOMAD.038199.VV	3.54E-143	509	0	0	0	2561	Caudoviricetes	NA	NA	PF09848	Schlafen group 3, DNA/RNA helicase domain
uvig_43526_96	75951	77822	1872	-1	0.323	15	TAA	NA	NA	NA	0	0	0	1	NA	NA	NA	NA	NA
uvig_43526_97	78019	79266	1248	-1	0.333	15	TAAAAA	NA	NA	NA	0	0	0	1	NA	NA	NA	NA	NA
uvig_43526_98	79266	83654	4389	-1	0.321	15	TAA	GENOMAD.049639.VV	2.44E-136	476	0	0	0	2561	Caudoviricetes	NA	NA	NA	NA
uvig_43526_99	83716	84003	288	-1	0.472	15	TAAA	GENOMAD.053659.VV	7.18E-29	111	0	0	0	2561	Caudoviricetes	NA	NA	NA	NA
uvig_43526_100	84118	84741	624	-1	0.321	15	TAA	NA	NA	NA	0	0	0	1	NA	NA	NA	NA	NA
uvig_43526_101	84741	85340	600	-1	0.325	15	AAA	GENOMAD.074608.VV	2.19E-06	50	0	0	0	2561	Caudoviricetes	NA	NA	NA	NA
uvig_43526_102	85327	86922	1596	-1	0.312	15	None	GENOMAD.045522.VV	1.11E-76	270	0	0	0	2561	Caudoviricetes	NA	NA	NA	NA
uvig_43526_103	86915	93469	6555	-1	0.304	15	TAA	GENOMAD.017056.VV	0	3454	0	0	0	2561	Caudoviricetes	NA	NA	NA	NA
uvig_43526_104	93469	97545	4077	-1	0.276	15	TAAAAA	GENOMAD.055958.VV	2.19E-30	134	0	0	0	2561	Caudoviricetes	NA	NA	NA	NA
uvig_43526_105	97549	98112	564	-1	0.277	15	None	NA	NA	NA	0	0	0	1	NA	NA	NA	NA	NA
uvig_43526_106	98154	98585	432	-1	0.303	15	TAAA	NA	NA	NA	0	0	0	1	NA	NA	NA	NA	NA
uvig_43526_107	98659	99342	684	-1	0.281	15	TAA	GENOMAD.043553.VV	8.82E-89	291	0	0	0	2561	Caudoviricetes	NA	NA	NA	NA
uvig_43526_108	99354	100052	699	-1	0.3	15	TAAA	GENOMAD.043713.VV	1.70E-92	302	0	0	0	2561	Caudoviricetes	NA	NA	NA	NA
uvig_43526_109	100059	100490	432	-1	0.294	15	TAAA	NA	NA	NA	0	0	0	1	NA	NA	NA	NA	NA
uvig_43526_110	100490	101500	1011	-1	0.359	15	TAAA	GENOMAD.048758.VV	5.06E-175	546	0	0	0	2561	Caudoviricetes	NA	NA	NA	NA
uvig_43526_111	101524	102273	750	-1	0.363	15	None	GENOMAD.041671.VV	3.21E-102	331	0	0	0	2561	Caudoviricetes	NA	NA	NA	NA
uvig_43526_112	103142	104026	885	-1	0.348	15	AAA	GENOMAD.030502.VV	6.43E-134	425	0	0	0	2561	Caudoviricetes	NA	NA	NA	NA
uvig_43526_113	104123	105544	1422	-1	0.371	15	TAAA	GENOMAD.029051.VV	1.99E-191	601	0	0	0	2561	Caudoviricetes	NA	NA	NA	NA
uvig_43526_114	105567	106601	1035	-1	0.331	15	AAAA	NA	NA	NA	0	0	0	1	NA	NA	NA	NA	NA
uvig_43526_115	106601	108502	1902	-1	0.258	15	TAA	GENOMAD.222027.VP	0	1118	0	0	0	2561	Caudoviricetes	NA	NA	NA	NA
uvig_43526_116	108502	108909	408	-1	0.292	15	AATAA	GENOMAD.014911.VV	1.12E-06	49	0	0	0	1	NA	NA	NA	NA	NA
uvig_43526_117	109025	109417	393	-1	0.252	15	None	GENOMAD.013894.VV	3.28E-11	62	0	0	0	2561	Caudoviricetes	NA	NA	NA	NA
uvig_43526_118	109414	109815	402	-1	0.333	15	None	GENOMAD.006116.VV	1.15E-57	196	0	0	0	2561	Caudoviricetes	NA	NA	NA	NA
uvig_43526_119	109818	110012	195	-1	0.333	15	TAAA	GENOMAD.031819.VV	1.53E-08	51	0	0	0	2561	Caudoviricetes	NA	NA	NA	NA
uvig_43526_120	110000	110482	483	-1	0.296	15	TAA	GENOMAD.007405.VV	1.23E-44	160	0	0	0	2561	Caudoviricetes	NA	NA	NA	NA
uvig_43526_121	110486	110809	324	-1	0.29	15	AAA	GENOMAD.016191.VV	4.18E-24	98	0	0	0	2561	Caudoviricetes	NA	NA	NA	NA
uvig_43526_122	110824	111744	921	-1	0.325	15	TAAAA	GENOMAD.004827.VV	2.87E-42	160	0	0	0	2561	Caudoviricetes	NA	NA	NA	NA
uvig_43526_123	111998	112126	129	-1	0.349	15	TAA	NA	NA	NA	0	0	0	1	NA	NA	NA	NA	NA
uvig_43526_124	112299	112601	303	-1	0.274	15	TAA	GENOMAD.033666.VV	1.07E-42	151	0	0	0	5797	Crassvirales	NA	NA	PF09035	Predicted DNA-binding transcriptional regulator AlpA
uvig_43526_125	112836	113135	300	-1	0.31	15	TAA	NA	NA	NA	0	0	0	1	NA	NA	NA	NA	NA
uvig_43526_126	113135	113587	453	-1	0.302	15	TAAAA	GENOMAD.029051.VV	2.13E-67	225	0	0	0	2561	Caudoviricetes	NA	NA	NA	NA
uvig_43526_127	113647	120180	6534	-1	0.326	15	TAA	GENOMAD.078419.VV	3.71E-65	250	0	0	0	2561	Caudoviricetes	NA	NA	NA	NA
uvig_43526_128	120187	121782	1596	-1	0.341	15	TAAA	GENOMAD.012345.VV	2.20E-06	53	0	0	0	2561	Caudoviricetes	NA	NA	NA	NA
uvig_43526_129	121769	122113	345	-1	0.252	15	TAA	NA	NA	NA	0	0	0	1	NA	NA	NA	NA	NA
uvig_43526_130	122097	122678	582	-1	0.297	15	None	NA	NA	NA	0	0	0	1	NA	NA	NA	NA	NA
uvig_43526_131	122675	123118	444	-1	0.284	15	AAAA	NA	NA	NA	0	0	0	1	NA	NA	NA	NA	NA
uvig_43526_132	123115	123582	468	-1	0.267	15	TAAAA	GENOMAD.024055.VV	6.91E-12	65	0	0	0	2561	Caudoviricetes	NA	NA	PF14301	NA
uvig_43526_133	123575	129949	6375	-1	0.314	15	AAAA	GENOMAD.026885.VV	1.87E-36	155	0	0	0	2561	Caudoviricetes	NA	NA	NA	NA
uvig_43526_134	129955	130176	222	-1	0.279	15	None	NA	NA	NA	0	0	0	1	NA	NA	NA	NA	NA
uvig_43526_135	130198	130806	609	-1	0.348	15	TAAAA	GENOMAD.069259.VV	1.06E-38	145	0	0	0	2561	Caudoviricetes	NA	NA	NA	NA
uvig_43526_136	130864	131979	1116	-1	0.308	15	None	NA	NA	NA	0	0	0	1	NA	NA	NA	NA	NA
uvig_43526_137	131976	133298	1323	-1	0.31	15	TAAA	GENOMAD.060806.VV	3.03E-14	78	0	0	0	2561	Caudoviricetes	NA	NA	NA	NA
uvig_43526_138	133243	133491	249	-1	0.261	15	TAA	NA	NA	NA	0	0	0	1	NA	NA	NA	NA	NA
uvig_43526_139	133448	134227	780	-1	0.272	15	TAA	NA	NA	NA	0	0	0	1	NA	NA	NA	NA	NA
uvig_43526_140	134227	135117	891	-1	0.325	15	AAA	NA	NA	NA	0	0	0	1	NA	NA	NA	NA	NA
uvig_43526_141	135117	137288	2172	-1	0.296	15	TAAA	GENOMAD.006642.VV	0	1146	0	0	1	2561	Caudoviricetes	NA	NA	PF16510	Phage P22-like portal protein
uvig_43526_142	137263	137526	264	-1	0.28	15	None	NA	NA	NA	0	0	0	1	NA	NA	NA	NA	NA
uvig_43526_143	137480	139840	2361	-1	0.322	15	TAA	GENOMAD.003312.VV	1.35E-194	626	0	0	1	2561	Caudoviricetes	NA	NA	COG4373	Mu-like prophage FluMu protein gp28
uvig_43526_144	139846	140406	561	-1	0.314	15	TAA	GENOMAD.017102.VV	9.05E-69	231	0	0	0	2561	Caudoviricetes	NA	NA	NA	NA
uvig_43526_145	140434	142041	1608	-1	0.328	15	None	NA	NA	NA	0	0	0	1	NA	NA	NA	NA	NA
uvig_43526_146	142044	142253	210	-1	0.333	15	AAA	GENOMAD.059662.VV	7.03E-25	98	0	0	0	2561	Caudoviricetes	NA	NA	PF09926	Uncharacterized conserved protein YodC, DUF2158 family
uvig_43526_147	142240	142845	606	-1	0.323	15	TAA	GENOMAD.051158.VV	2.96E-71	239	0	0	0	2561	Caudoviricetes	NA	NA	PF00166	Co-chaperonin GroES (HSP10)
uvig_43526_148	142869	143180	312	-1	0.253	15	AAAA	GENOMAD.031219.VV	1.97E-14	70	0	0	0	2561	Caudoviricetes	NA	NA	PF19668	NA
uvig_43526_149	143119	143730	612	-1	0.292	15	TAAA	GENOMAD.189528.VP	2.09E-17	83	0	0	0	2561	Caudoviricetes	NA	NA	PF13392	NA
uvig_43526_150	143724	143936	213	-1	0.305	15	AAA	GENOMAD.027386.VV	1.03E-21	89	0	0	0	2561	Caudoviricetes	NA	NA	PF19668	NA
uvig_43526_151	144028	144942	915	-1	0.291	15	TAAAA	GENOMAD.218281.VP	2.24E-25	110	0	0	0	2561	Caudoviricetes	NA	NA	TIGR00372	CRISPR-associated protein Cas4
uvig_43526_152	145066	145788	723	1	0.307	15	TAA	GENOMAD.020341.VV	4.82E-22	98	0	0	0	5797	Crassvirales	NA	NA	NA	NA
uvig_43526_153	145785	145913	129	1	0.209	15	TAA	NA	NA	NA	0	0	0	1	NA	NA	NA	NA	NA
uvig_43526_154	145910	146119	210	1	0.267	15	TAAA	GENOMAD.070041.VV	1.34E-33	123	0	0	0	2561	Caudoviricetes	NA	NA	NA	NA
uvig_43526_155	146194	146505	312	-1	0.253	15	TAA	NA	NA	NA	0	0	0	1	NA	NA	NA	NA	NA
uvig_43526_156	146528	146728	201	-1	0.249	15	AAA	NA	NA	NA	0	0	0	1	NA	NA	NA	NA	NA
uvig_43526_157	146712	147023	312	-1	0.253	15	TAAAA	NA	NA	NA	0	0	0	1	NA	NA	NA	NA	NA
uvig_43526_158	146995	147255	261	-1	0.303	15	TAAAA	NA	NA	NA	0	0	0	1	NA	NA	NA	NA	NA
uvig_43526_159	147230	147628	399	-1	0.276	15	TAAAA	NA	NA	NA	0	0	0	1	NA	NA	NA	NA	NA
uvig_43526_160	147876	148724	849	-1	0.243	15	TAA	GENOMAD.026607.VV	7.43E-08	56	0	0	0	9067	Straboviridae	NA	NA	NA	NA
uvig_43526_161	149179	149745	567	1	0.407	15	TAA	NA	NA	NA	0	0	0	1	NA	NA	NA	NA	NA
uvig_43526_162	149764	150285	522	1	0.395	15	TAA	NA	NA	NA	0	0	0	1	NA	NA	NA	NA	NA
uvig_43526_163	150683	150868	186	1	0.296	15	TAA	NA	NA	NA	0	0	0	1	NA	NA	NA	NA	NA
uvig_43526_164	151130	151696	567	1	0.422	15	None	NA	NA	NA	0	0	0	1	NA	NA	NA	NA	NA
uvig_43526_165	152291	152626	336	1	0.283	15	TAA	NA	NA	NA	0	0	0	1	NA	NA	NA	NA	NA
uvig_43526_166	153282	153470	189	1	0.265	15	AACAA	NA	NA	NA	0	0	0	1	NA	NA	NA	NA	NA
uvig_43526_167	153680	153979	300	1	0.28	15	TAA	NA	NA	NA	0	0	0	1	NA	NA	NA	NA	NA
uvig_43526_168	154390	154956	567	1	0.388	15	None	NA	NA	NA	0	0	0	1	NA	NA	NA	NA	NA
uvig_43526_169	155055	155333	279	1	0.305	15	TAA	NA	NA	NA	0	0	0	1	NA	NA	NA	NA	NA
uvig_43526_170	155421	155825	405	1	0.378	15	TAA	GENOMAD.124548.VV	2.07E-76	250	0	0	0	2561	Caudoviricetes	NA	NA	NA	NA
uvig_43526_171	155976	156305	330	1	0.285	15	AAA	NA	NA	NA	0	0	0	1	NA	NA	NA	NA	NA
uvig_43526_172	156320	156772	453	1	0.325	15	TAA	NA	NA	NA	0	0	0	1	NA	NA	NA	NA	NA
uvig_43526_173	158929	159318	390	1	0.333	15	TAA	GENOMAD.102406.VV	3.28E-77	252	0	0	0	2561	Caudoviricetes	NA	NA	NA	NA
uvig_43526_174	159332	159691	360	1	0.244	15	TAAA	NA	NA	NA	0	0	0	1	NA	NA	NA	NA	NA
uvig_43526_175	159693	159812	120	1	0.292	15	AACAA	NA	NA	NA	0	0	0	1	NA	NA	NA	NA	NA
uvig_43526_176	160776	161837	1062	1	0.293	15	TAA	NA	NA	NA	0	0	0	1	NA	NA	NA	NA	NA
uvig_43526_177	161845	162450	606	1	0.295	15	TAA	GENOMAD.160949.CV	4.91E-28	114	0	0	0	2561	Caudoviricetes	NA	NA	PF07998	Predicted Zn-dependent protease
uvig_43526_178	163050	163712	663	1	0.317	15	TAA	NA	NA	NA	0	0	0	1	NA	NA	NA	NA	NA
uvig_43526_179	163696	164001	306	1	0.337	15	None	GENOMAD.105397.VV	1.84E-53	182	0	0	0	2561	Caudoviricetes	NA	NA	NA	NA
uvig_43526_180	163977	164168	192	1	0.344	15	TAA	GENOMAD.087828.VV	4.43E-34	124	0	0	0	2561	Caudoviricetes	NA	NA	NA	NA
uvig_43526_181	164198	164635	438	1	0.292	15	TAAA	GENOMAD.060470.VV	2.67E-87	282	0	0	0	5797	Crassvirales	NA	NA	NA	NA
uvig_43526_182	164638	165099	462	1	0.275	15	AAA	GENOMAD.060470.VV	1.75E-37	139	0	0	0	5797	Crassvirales	NA	NA	NA	NA
uvig_43526_183	165069	165506	438	1	0.263	15	None	GENOMAD.060470.VV	1.82E-15	75	0	0	0	5797	Crassvirales	NA	NA	NA	NA
uvig_43526_184	165503	165721	219	1	0.301	15	TAA	GENOMAD.110183.VV	1.13E-36	132	0	0	0	2561	Caudoviricetes	NA	NA	NA	NA
uvig_43526_185	165718	165933	216	1	0.25	15	AAA	NA	NA	NA	0	0	0	1	NA	NA	NA	NA	NA
uvig_43526_186	165933	166259	327	1	0.278	15	TAA	NA	NA	NA	0	0	0	1	NA	NA	NA	NA	NA
uvig_43526_187	166270	166665	396	1	0.293	15	TAA	GENOMAD.091084.VV	1.45E-70	233	0	0	0	2561	Caudoviricetes	NA	NA	NA	NA
uvig_43526_188	167063	167410	348	1	0.236	15	TAA	NA	NA	NA	0	0	0	1	NA	NA	NA	NA	NA
uvig_43526_189	167431	168051	621	1	0.256	15	AAAA	GENOMAD.040776.VV	8.20E-44	160	0	0	0	5797	Crassvirales	NA	NA	NA	NA
uvig_43526_190	168054	168446	393	1	0.26	15	TAAAAA	GENOMAD.091103.VV	3.73E-68	226	0	0	0	5797	Crassvirales	NA	NA	NA	NA
uvig_43526_191	168449	168592	144	1	0.229	15	TAA	NA	NA	NA	0	0	0	1	NA	NA	NA	NA	NA
uvig_43526_192	168606	169316	711	1	0.335	15	TAAAA	GENOMAD.011545.VV	1.58E-112	360	0	0	0	2561	Caudoviricetes	NA	NA	NA	NA
uvig_43526_193	169428	169781	354	1	0.316	15	TAAAA	GENOMAD.032319.VV	9.67E-28	109	0	0	0	2561	Caudoviricetes	NA	NA	NA	NA
uvig_43526_194	169778	169921	144	1	0.271	15	TAAA	NA	NA	NA	0	0	0	1	NA	NA	NA	NA	NA
uvig_43526_195	169921	170289	369	1	0.322	15	None	GENOMAD.081801.VV	6.90E-66	219	0	0	0	5797	Crassvirales	NA	NA	NA	NA
uvig_43526_196	170611	170802	192	1	0.38	15	AAAAAA	GENOMAD.108079.VV	1.88E-27	105	0	0	0	2561	Caudoviricetes	NA	NA	NA	NA
uvig_43526_197	170814	170963	150	1	0.267	15	TAA	NA	NA	NA	0	0	0	1	NA	NA	NA	NA	NA
uvig_43526_198	170941	171258	318	1	0.274	15	TAA	GENOMAD.074869.VV	2.24E-61	205	0	0	0	2561	Caudoviricetes	NA	NA	NA	NA
uvig_43526_199	171240	171644	405	1	0.277	15	TAAAAA	GENOMAD.103545.VV	7.49E-71	234	0	0	0	5797	Crassvirales	NA	NA	NA	NA
uvig_43526_200	171641	171880	240	1	0.321	15	TAAAAA	NA	NA	NA	0	0	0	1	NA	NA	NA	NA	NA
uvig_43526_201	171902	172111	210	1	0.305	15	AAAAA	NA	NA	NA	0	0	0	1	NA	NA	NA	NA	NA
uvig_43526_202	172221	172943	723	1	0.292	15	TAA	NA	NA	NA	0	0	0	1	NA	NA	NA	NA	NA
uvig_43526_203	172915	173244	330	1	0.291	15	None	GENOMAD.183053.VP	1.23E-69	229	0	0	0	2561	Caudoviricetes	NA	NA	NA	NA
uvig_43526_204	173793	174026	234	1	0.269	15	TAA	NA	NA	NA	0	0	0	1	NA	NA	NA	NA	NA
uvig_43526_205	174048	175196	1149	1	0.299	15	TAA	GENOMAD.121303.VP	8.38E-210	649	0	0	0	2561	Caudoviricetes	NA	NA	PF05673	DnaA regulatory inactivator Hda
uvig_43526_206	175239	175580	342	1	0.33	15	TAA	GENOMAD.160818.VC	2.45E-64	214	0	0	0	5797	Crassvirales	NA	NA	PF06725	3D (Asp-Asp-Asp) domain
uvig_43526_207	175588	175899	312	1	0.317	15	TAA	NA	NA	NA	0	0	0	1	NA	NA	NA	NA	NA
uvig_43526_208	176053	176229	177	1	0.26	15	None	NA	NA	NA	0	0	0	1	NA	NA	NA	NA	NA
uvig_43526_209	176231	177034	804	1	0.301	15	TAA	GENOMAD.093519.VV	1.79E-27	115	0	0	0	2561	Caudoviricetes	NA	NA	COG1704	NA
uvig_43526_210	177034	177309	276	1	0.304	15	TAAA	NA	NA	NA	0	0	0	1	NA	NA	NA	NA	NA
uvig_43526_211	177302	177493	192	1	0.255	15	None	NA	NA	NA	0	0	0	1	NA	NA	NA	NA	NA
uvig_43526_212	177508	178110	603	1	0.388	15	TAAA	NA	NA	NA	0	0	0	1	NA	NA	NA	NA	NA
uvig_43526_213	178219	178845	627	1	0.394	15	TAAA	NA	NA	NA	0	0	0	1	NA	NA	NA	NA	NA
uvig_43526_214	178867	181326	2460	1	0.355	15	TAA	NA	NA	NA	0	0	0	1	NA	NA	NA	NA	NA
uvig_43526_215	181479	181886	408	1	0.333	15	AAAAA	NA	NA	NA	0	0	0	1	NA	NA	NA	NA	NA
uvig_43526_216	181883	182032	150	1	0.26	15	AATAA	NA	NA	NA	0	0	0	1	NA	NA	NA	NA	NA
uvig_43526_217	182097	182324	228	1	0.268	15	TAA	NA	NA	NA	0	0	0	1	NA	NA	NA	NA	NA
uvig_43526_218	182327	183388	1062	1	0.345	15	TAA	NA	NA	NA	0	0	0	1	NA	NA	NA	NA	NA
uvig_43526_219	183388	184200	813	1	0.374	15	AAA	NA	NA	NA	0	0	0	1	NA	NA	NA	NA	NA
uvig_43526_220	184256	185224	969	1	0.263	15	TAAA	NA	NA	NA	0	0	0	1	NA	NA	NA	NA	NA
uvig_43526_221	185522	186586	1065	1	0.329	15	None	GENOMAD.067736.VV	6.19E-24	107	0	0	0	2561	Caudoviricetes	NA	NA	PF00709;PF13186	Adenylosuccinate synthase
uvig_43526_222	186588	186803	216	1	0.255	15	TAA	NA	NA	NA	0	0	0	1	NA	NA	NA	NA	NA
uvig_43526_223	186796	187128	333	1	0.27	15	AAAAA	NA	NA	NA	0	0	0	1	NA	NA	NA	NA	NA
uvig_43526_224	187125	187238	114	1	0.307	15	TAA	NA	NA	NA	0	0	0	1	NA	NA	NA	NA	NA
uvig_43526_225	187663	187761	99	1	0.313	15	TAA	NA	NA	NA	0	0	0	1	NA	NA	NA	NA	NA
uvig_435269_1	1	555	555	1	0.575	11	None	GENOMAD.025415.VV	1.65E-09	59	0	0	0	2561	Caudoviricetes	NA	NA	NA	NA
uvig_435269_2	584	1414	831	1	0.588	11	AGxAGG/AGGxGG	GENOMAD.048987.VV	1.22E-40	154	0	0	0	2561	Caudoviricetes	NA	NA	NA	NA
uvig_435269_3	1486	1872	387	1	0.535	11	GGA/GAG/AGG	NA	NA	NA	0	0	0	1	NA	NA	NA	NA	NA
uvig_435269_4	1865	4735	2871	1	0.578	11	GGAGG	GENOMAD.003178.VV	0	1230	0	0	0	2561	Caudoviricetes	NA	NA	NA	NA
uvig_435269_5	4762	5937	1176	1	0.52	11	AGGA/GGAG/GAGG	GENOMAD.193680.VV	2.36E-79	272	0	0	1	2561	Caudoviricetes	NA	NA	PF01824	MatK/TrnK amino terminal region
uvig_435269_6	5953	6330	378	1	0.54	11	AGGAG	NA	NA	NA	0	0	0	1	NA	NA	NA	NA	NA
uvig_435269_7	6353	6493	141	1	0.546	11	AGGAGG	GENOMAD.019319.VV	4.76E-18	77	0	0	0	2561	Caudoviricetes	NA	NA	PF09693	phage uncharacterized protein, XkdX family
uvig_435269_8	6514	6969	456	1	0.513	11	GGAGG	GENOMAD.018169.VV	1.76E-36	136	0	0	0	2561	Caudoviricetes	NA	NA	NA	NA
uvig_435269_9	6966	7346	381	1	0.528	11	AGGAGG	GENOMAD.063484.VV	3.57E-34	128	0	0	0	2561	Caudoviricetes	NA	NA	NA	NA
uvig_435269_10	7362	7664	303	1	0.515	11	AGGAGG	GENOMAD.016529.VV	9.70E-44	154	0	0	1	2561	Caudoviricetes	NA	NA	PF06946	Bacteriophage A118-like holin, Hol118
uvig_435269_11	7919	9169	1251	-1	0.476	11	AGGA	GENOMAD.006149.VV	8.21E-25	111	0	0	0	2561	Caudoviricetes	NA	NA	PF00589	integron integrase
uvig_435269_12	9255	9590	336	1	0.491	11	GGAG/GAGG	GENOMAD.178202.VP	2.47E-15	73	0	0	0	2561	Caudoviricetes	NA	NA	NA	NA
uvig_435269_13	9624	9875	252	1	0.52	11	AGGAGG	GENOMAD.213690.VP	2.38E-19	83	0	0	0	2561	Caudoviricetes	NA	NA	PF05339	cyanase
uvig_435269_14	9875	10297	423	1	0.506	11	AGGAG	GENOMAD.023347.VV	2.39E-61	207	0	0	0	2561	Caudoviricetes	NA	NA	TIGR01637	phage transcriptional regulator, ArpU family
uvig_435269_15	10538	10720	183	1	0.35	11	AGGAG	NA	NA	NA	0	0	0	1	NA	NA	NA	NA	NA
uvig_435269_16	10855	11082	228	1	0.487	11	GGAGG	GENOMAD.052314.VV	6.53E-21	87	0	0	0	2561	Caudoviricetes	NA	NA	NA	NA
uvig_435269_17	11127	11537	411	1	0.484	11	AGGAG	GENOMAD.037571.VV	3.49E-47	166	0	0	0	2561	Caudoviricetes	NA	NA	NA	NA
uvig_435269_18	11709	12044	336	1	0.497	11	AGGAGG	GENOMAD.088916.VV	1.65E-67	223	0	0	0	2561	Caudoviricetes	NA	NA	PF14803	Nudix N-terminal
uvig_435269_19	12108	12467	360	1	0.492	11	GGAG/GAGG	GENOMAD.037749.VV	8.12E-71	233	0	0	0	2561	Caudoviricetes	NA	NA	NA	NA
uvig_435269_20	12533	12739	207	1	0.396	11	AGGAG	GENOMAD.051891.VV	1.95E-29	111	0	0	0	2561	Caudoviricetes	NA	NA	NA	NA
uvig_435269_21	12910	13239	330	1	0.461	11	AGGAG	GENOMAD.090242.VV	4.48E-40	144	0	0	0	2561	Caudoviricetes	NA	NA	NA	NA
uvig_435269_22	13253	13648	396	1	0.399	11	AGGAG	GENOMAD.010675.VV	2.06E-07	51	0	0	0	2561	Caudoviricetes	NA	NA	PF19880	NA
uvig_435269_23	13669	14475	807	1	0.491	11	AGGAGG	GENOMAD.007363.VV	1.82E-63	220	0	0	0	2561	Caudoviricetes	NA	NA	PF19880	NA
uvig_435269_24	14524	14688	165	1	0.509	11	AGGAGG	GENOMAD.063354.VV	4.18E-09	52	0	0	0	2561	Caudoviricetes	NA	NA	NA	NA
uvig_435269_25	14721	15089	369	1	0.436	11	GGAG/GAGG	GENOMAD.074048.VV	3.17E-17	79	0	0	0	2561	Caudoviricetes	NA	NA	NA	NA
uvig_435269_26	15070	15786	717	1	0.529	11	None	GENOMAD.003509.VV	9.40E-111	355	0	0	0	2561	Caudoviricetes	NA	NA	PF19880	NA
uvig_435269_27	15858	16109	252	1	0.54	11	AGGAG	NA	NA	NA	0	0	0	1	NA	NA	NA	NA	NA
uvig_435269_28	16200	16805	606	1	0.513	11	GGAGG	GENOMAD.010675.VV	1.24E-25	107	0	0	0	2561	Caudoviricetes	NA	NA	PF19880	NA
uvig_435269_29	16820	16930	111	1	0.468	11	GGAG/GAGG	GENOMAD.073525.VV	1.62E-09	52	0	0	0	2561	Caudoviricetes	NA	NA	NA	NA
uvig_435269_30	16965	17933	969	1	0.523	11	AGGA	GENOMAD.003820.VV	1.37E-73	252	0	0	0	2561	Caudoviricetes	NA	NA	PF19880	NA
uvig_435269_31	17944	18501	558	1	0.486	11	GGAG/GAGG	GENOMAD.153597.VC	7.79E-06	48	0	0	0	2561	Caudoviricetes	NA	NA	PF07486	Cell Wall Hydrolase
uvig_435269_32	18516	18614	99	1	0.556	11	AGGAGG	NA	NA	NA	0	0	0	1	NA	NA	NA	NA	NA
uvig_435269_33	18620	18784	165	1	0.491	11	AGGAG	GENOMAD.046153.VV	1.03E-21	88	0	0	0	2561	Caudoviricetes	NA	NA	NA	NA
uvig_435269_34	18777	19364	588	1	0.497	11	AGGAGG	GENOMAD.018537.VV	4.85E-54	189	0	0	0	2561	Caudoviricetes	NA	NA	COG3105	NA
uvig_435269_35	19367	19930	564	1	0.491	11	AGGAGG	GENOMAD.013677.VV	1.69E-35	135	0	0	0	2561	Caudoviricetes	NA	NA	NA	NA
uvig_435269_36	19927	20148	222	1	0.536	11	GGAG/GAGG	NA	NA	NA	0	0	0	1	NA	NA	NA	NA	NA
uvig_435269_37	20152	24177	4026	1	0.487	11	AGGAG	GENOMAD.000817.VV	0	1081	0	0	0	2561	Caudoviricetes	NA	NA	NA	NA
uvig_435269_38	24407	24895	489	1	0.54	11	AGGAG	GENOMAD.012161.VV	2.37E-80	263	0	0	0	2561	Caudoviricetes	NA	NA	NA	NA
uvig_435269_39	24962	25135	174	1	0.345	11	AGxAGG/AGGxGG	NA	NA	NA	0	0	0	1	NA	NA	NA	NA	NA
uvig_435269_40	25349	26221	873	1	0.46	11	AGGAG	GENOMAD.167482.VP	5.33E-49	179	0	0	0	2561	Caudoviricetes	NA	NA	NA	NA
uvig_435269_41	26218	27453	1236	1	0.491	11	GGA/GAG/AGG	GENOMAD.061782.VV	8.34E-54	198	0	0	0	2561	Caudoviricetes	NA	NA	NA	NA
uvig_435269_42	27471	28763	1293	1	0.51	11	AGGAG	GENOMAD.060287.VV	1.38E-54	201	0	0	0	2561	Caudoviricetes	NA	NA	NA	NA
uvig_435269_43	28790	29272	483	1	0.495	11	AGGAG	GENOMAD.111074.VV	2.03E-08	55	0	0	0	2561	Caudoviricetes	NA	NA	NA	NA
uvig_435269_44	29269	29565	297	1	0.475	11	AGGAG	GENOMAD.044424.VV	6.45E-55	186	0	0	0	2561	Caudoviricetes	NA	NA	PF05127	Helicase
uvig_435269_45	29565	29861	297	1	0.485	11	AGxAGG/AGGxGG	GENOMAD.047278.VV	3.95E-44	155	0	0	0	2561	Caudoviricetes	NA	NA	NA	NA
uvig_435269_46	29848	30594	747	1	0.478	11	AGGAG	GENOMAD.081579.VV	1.25E-48	176	0	0	0	2561	Caudoviricetes	NA	NA	PF19898	DNA primase (bacterial type)
uvig_435269_47	30682	30882	201	1	0.493	11	AGGAGG	GENOMAD.223372.VP	1.15E-33	123	0	0	0	2561	Caudoviricetes	NA	NA	NA	NA
uvig_435269_48	30956	31291	336	1	0.488	11	AGGAG	GENOMAD.093354.VV	2.37E-07	50	0	0	0	2561	Caudoviricetes	NA	NA	NA	NA
uvig_435269_49	31307	31516	210	1	0.495	11	AGGAG	GENOMAD.142144.VV	2.88E-41	145	0	0	0	2561	Caudoviricetes	NA	NA	NA	NA
uvig_435269_50	31528	31878	351	1	0.49	11	AGGAGG	GENOMAD.143125.VV	4.60E-35	130	0	0	0	2561	Caudoviricetes	NA	NA	PF07659	Nucleotide modification associated domain 1
uvig_435269_51	31880	32146	267	1	0.457	11	AGGAGG	GENOMAD.033976.VV	3.40E-33	123	0	0	0	2561	Caudoviricetes	NA	NA	COG5510	Predicted small secreted protein
uvig_435269_52	32154	32324	171	1	0.474	11	AGGAG	NA	NA	NA	0	0	0	1	NA	NA	NA	NA	NA
uvig_435269_53	32321	32656	336	1	0.488	11	GGAGG	GENOMAD.039899.VV	3.29E-52	179	0	0	0	2561	Caudoviricetes	NA	NA	NA	NA
uvig_435269_54	32653	32844	192	1	0.51	11	GGAG/GAGG	GENOMAD.019891.VV	4.54E-12	61	0	0	0	2561	Caudoviricetes	NA	NA	NA	NA
uvig_435269_55	32849	33124	276	1	0.449	11	GGAGG	GENOMAD.118585.VV	1.01E-08	53	0	0	0	2561	Caudoviricetes	NA	NA	NA	NA
uvig_435269_56	33730	34251	522	1	0.448	11	GGAGG	GENOMAD.195283.VV	5.35E-12	66	0	0	0	2561	Caudoviricetes	NA	NA	NA	NA
uvig_435269_57	34267	34389	123	1	0.439	11	AGGA	GENOMAD.066082.VV	1.95E-16	72	0	0	0	2561	Caudoviricetes	NA	NA	NA	NA
uvig_435269_58	34550	34849	300	1	0.46	11	AGGAGG	GENOMAD.011541.VV	1.86E-44	156	0	0	0	2561	Caudoviricetes	NA	NA	PF08109	NA
uvig_435269_59	34821	35378	558	1	0.446	11	AGGAGG	GENOMAD.000966.VV	1.82E-94	305	0	0	0	2561	Caudoviricetes	NA	NA	NA	NA
uvig_435269_60	35382	38072	2691	1	0.508	11	AGGAGG	GENOMAD.005796.VV	5.96E-264	833	0	0	0	2561	Caudoviricetes	NA	NA	NA	NA
uvig_435269_61	38089	38355	267	1	0.476	11	GGA/GAG/AGG	GENOMAD.005374.VV	1.52E-33	124	0	0	0	2561	Caudoviricetes	NA	NA	PF19880	NA
uvig_435269_62	38428	38718	291	-1	0.509	11	AGGAG	NA	NA	NA	0	0	0	1	NA	NA	NA	NA	NA
uvig_435269_63	38853	39188	336	1	0.509	11	AGGAGG	GENOMAD.012121.VV	4.04E-34	127	0	0	0	2561	Caudoviricetes	NA	NA	NA	NA
uvig_435269_64	39178	39594	417	1	0.475	11	AGGAGG	GENOMAD.001416.VV	8.05E-64	214	0	0	0	2561	Caudoviricetes	NA	NA	NA	NA
uvig_435269_65	39614	39922	309	1	0.505	11	AGGAGG	GENOMAD.169177.VC	3.42E-16	75	0	0	0	2561	Caudoviricetes	NA	NA	TIGR04211;COG3103	SH3 domain protein
uvig_435269_66	39934	40308	375	1	0.496	11	AGGAG	GENOMAD.012304.VV	1.48E-42	152	0	0	0	2561	Caudoviricetes	NA	NA	NA	NA
uvig_435269_67	40301	40846	546	1	0.518	11	AGGAGG	GENOMAD.009787.VV	1.73E-50	178	0	0	0	2561	Caudoviricetes	NA	NA	NA	NA
uvig_435269_68	40853	42598	1746	1	0.527	11	4Base/6BMM	GENOMAD.068648.VV	6.51E-268	828	0	0	1	2561	Caudoviricetes	NA	NA	PF20441;PF03354	Phage terminase-like protein, large subunit, contains N-terminal HTH domain
uvig_435269_69	42613	43599	987	1	0.431	11	AGGAGG	GENOMAD.035692.VV	3.70E-31	128	0	0	0	2561	Caudoviricetes	NA	NA	PF15644	Papain fold toxin 1, glutamine deamidase
uvig_435269_70	43615	43833	219	1	0.356	11	GGAGG	NA	NA	NA	0	0	0	1	NA	NA	NA	NA	NA
uvig_435269_71	43958	45154	1197	1	0.51	11	GGA/GAG/AGG	GENOMAD.003590.VV	1.03E-206	641	0	0	1	2561	Caudoviricetes	NA	NA	PF04860	phage portal protein, HK97 family
uvig_435269_72	45138	47033	1896	1	0.563	11	AGGAGG	GENOMAD.009434.VV	1.15E-159	517	0	0	1	2561	Caudoviricetes	NA	NA	PF06673;PF04586	phage prohead protease, HK97 family
uvig_435269_73	47049	47390	342	1	0.488	11	GGAG/GAGG	GENOMAD.011004.VV	1.62E-44	157	0	0	0	2561	Caudoviricetes	NA	NA	NA	NA
uvig_435269_74	47356	47676	321	1	0.477	11	GGAGG	GENOMAD.012169.VV	2.14E-38	139	0	0	0	2561	Caudoviricetes	NA	NA	NA	NA
uvig_435269_75	47698	48363	666	1	0.601	11	AGGAGG	GENOMAD.002040.VV	5.42E-100	323	0	0	1	2561	Caudoviricetes	NA	NA	PF06488	Phage tail tube protein
uvig_435269_76	48445	48861	417	1	0.537	11	AGGAG	GENOMAD.011922.VV	5.77E-51	177	0	0	0	2561	Caudoviricetes	NA	NA	NA	NA
uvig_435269_77	48880	49419	540	1	0.509	11	GGAG/GAGG	GENOMAD.011998.VV	7.92E-84	274	0	0	0	2561	Caudoviricetes	NA	NA	NA	NA
uvig_435269_78	49424	50251	828	1	0.482	11	AGxAGG/AGGxGG	GENOMAD.214492.VP	6.03E-39	149	0	0	0	2561	Caudoviricetes	NA	NA	NA	NA
uvig_435269_79	50275	50652	378	1	0.495	11	GGAGG	GENOMAD.009733.VV	5.85E-61	205	0	0	1	2561	Caudoviricetes	NA	NA	PF04883	phage protein, HK97 gp10 family
uvig_435269_80	50649	57836	7188	1	0.533	11	AGGAGG	GENOMAD.003178.VV	0	1746	0	0	0	2561	Caudoviricetes	NA	NA	NA	NA
uvig_435269_81	57790	58599	810	1	0.531	11	None	GENOMAD.010460.VV	5.78E-166	516	0	0	0	2561	Caudoviricetes	NA	NA	PF20195	putative phage tail component, N-terminal domain
uvig_435269_82	58603	61260	2658	1	0.529	11	GGAGG	GENOMAD.003444.VV	0	1282	0	0	1	2561	Caudoviricetes	NA	NA	PF14594	Phage-related protein
uvig_435269_83	61260	61640	381	1	0.509	11	AGGAGG	GENOMAD.025784.VV	8.14E-50	173	0	0	0	2561	Caudoviricetes	NA	NA	PF07761	NA
uvig_435269_84	61657	62949	1293	1	0.579	11	AGGAG	GENOMAD.054848.VV	1.15E-194	608	0	0	0	2561	Caudoviricetes	NA	NA	NA	NA
MGV-GENOME-0379067_1	3	272	270	1	0.289	15	None	GENOMAD.033666.VV	4.27E-39	140	0	0	0	5797	Crassvirales	NA	NA	PF09035	Predicted DNA-binding transcriptional regulator AlpA
MGV-GENOME-0379067_2	445	573	129	1	0.341	15	TAA	NA	NA	NA	0	0	0	1	NA	NA	NA	NA	NA
MGV-GENOME-0379067_3	826	1749	924	1	0.323	15	TAAAA	GENOMAD.004827.VV	6.49E-42	159	0	0	0	2561	Caudoviricetes	NA	NA	NA	NA
MGV-GENOME-0379067_4	1764	2087	324	1	0.287	15	AAA	GENOMAD.016191.VV	4.18E-24	98	0	0	0	2561	Caudoviricetes	NA	NA	NA	NA
MGV-GENOME-0379067_5	2091	2573	483	1	0.294	15	TAA	GENOMAD.007405.VV	1.23E-44	160	0	0	0	2561	Caudoviricetes	NA	NA	NA	NA
MGV-GENOME-0379067_6	2561	2755	195	1	0.333	15	TAAA	GENOMAD.031819.VV	1.53E-08	51	0	0	0	2561	Caudoviricetes	NA	NA	NA	NA
MGV-GENOME-0379067_7	2758	3159	402	1	0.333	15	None	GENOMAD.006116.VV	1.15E-57	196	0	0	0	2561	Caudoviricetes	NA	NA	NA	NA
MGV-GENOME-0379067_8	3156	3548	393	1	0.252	15	None	GENOMAD.013894.VV	3.28E-11	62	0	0	0	2561	Caudoviricetes	NA	NA	NA	NA
MGV-GENOME-0379067_9	3664	4071	408	1	0.287	15	AATAA	GENOMAD.014911.VV	1.12E-06	49	0	0	0	1	NA	NA	NA	NA	NA
MGV-GENOME-0379067_10	4071	5957	1887	1	0.276	15	TAA	GENOMAD.222027.VP	0	1097	0	0	0	2561	Caudoviricetes	NA	NA	NA	NA
MGV-GENOME-0379067_11	5957	6991	1035	1	0.33	15	AAAA	NA	NA	NA	0	0	0	1	NA	NA	NA	NA	NA
MGV-GENOME-0379067_12	7014	8435	1422	1	0.369	15	TAAA	GENOMAD.029051.VV	4.05E-192	603	0	0	0	2561	Caudoviricetes	NA	NA	NA	NA
MGV-GENOME-0379067_13	8532	9416	885	1	0.349	15	AAA	GENOMAD.030502.VV	6.43E-134	425	0	0	0	2561	Caudoviricetes	NA	NA	NA	NA
MGV-GENOME-0379067_14	10285	11034	750	1	0.364	15	None	GENOMAD.041671.VV	3.21E-102	331	0	0	0	2561	Caudoviricetes	NA	NA	NA	NA
MGV-GENOME-0379067_15	11058	12068	1011	1	0.361	15	TAAA	GENOMAD.048758.VV	5.54E-174	543	0	0	0	2561	Caudoviricetes	NA	NA	NA	NA
MGV-GENOME-0379067_16	12068	12499	432	1	0.296	15	TAAA	NA	NA	NA	0	0	0	1	NA	NA	NA	NA	NA
MGV-GENOME-0379067_17	12506	13204	699	1	0.3	15	TAAA	GENOMAD.043713.VV	1.70E-92	302	0	0	0	2561	Caudoviricetes	NA	NA	NA	NA
MGV-GENOME-0379067_18	13216	13899	684	1	0.282	15	TAA	GENOMAD.043553.VV	8.82E-89	291	0	0	0	2561	Caudoviricetes	NA	NA	NA	NA
MGV-GENOME-0379067_19	13973	14404	432	1	0.306	15	TAAA	NA	NA	NA	0	0	0	1	NA	NA	NA	NA	NA
MGV-GENOME-0379067_20	14446	15009	564	1	0.28	15	None	NA	NA	NA	0	0	0	1	NA	NA	NA	NA	NA
MGV-GENOME-0379067_21	15013	19086	4074	1	0.277	15	TAAAAA	GENOMAD.055958.VV	1.65E-32	141	0	0	0	2561	Caudoviricetes	NA	NA	NA	NA
MGV-GENOME-0379067_22	19086	25640	6555	1	0.303	15	TAA	GENOMAD.017056.VV	0	3459	0	0	0	2561	Caudoviricetes	NA	NA	NA	NA
MGV-GENOME-0379067_23	25633	27228	1596	1	0.317	15	None	GENOMAD.045522.VV	5.10E-77	271	0	0	0	2561	Caudoviricetes	NA	NA	NA	NA
MGV-GENOME-0379067_24	27215	27814	600	1	0.327	15	AAA	GENOMAD.074608.VV	2.19E-06	50	0	0	0	2561	Caudoviricetes	NA	NA	NA	NA
MGV-GENOME-0379067_25	27814	28437	624	1	0.325	15	TAA	NA	NA	NA	0	0	0	1	NA	NA	NA	NA	NA
MGV-GENOME-0379067_26	28552	28839	288	1	0.476	15	TAAA	GENOMAD.053659.VV	7.18E-29	111	0	0	0	2561	Caudoviricetes	NA	NA	NA	NA
MGV-GENOME-0379067_27	28901	33499	4599	1	0.329	15	TAA	GENOMAD.049639.VV	4.82E-132	464	0	0	0	2561	Caudoviricetes	NA	NA	NA	NA
MGV-GENOME-0379067_28	33499	34746	1248	1	0.332	15	AAAA	NA	NA	NA	0	0	0	1	NA	NA	NA	NA	NA
MGV-GENOME-0379067_29	34943	36805	1863	1	0.322	15	TAA	NA	NA	NA	0	0	0	1	NA	NA	NA	NA	NA
MGV-GENOME-0379067_30	36802	46041	9240	1	0.304	15	TACAA	GENOMAD.038199.VV	7.54E-246	844	0	0	0	2561	Caudoviricetes	NA	NA	PF09848	Schlafen group 3, DNA/RNA helicase domain
MGV-GENOME-0379067_31	46035	56339	10305	1	0.289	15	TAAAA	GENOMAD.109735.VV	5.02E-06	55	0	0	0	1	NA	NA	NA	NA	NA
MGV-GENOME-0379067_32	56343	58928	2586	1	0.274	15	TAAAA	NA	NA	NA	0	0	0	1	NA	NA	NA	NA	NA
MGV-GENOME-0379067_33	58928	63457	4530	1	0.295	15	TAAA	NA	NA	NA	0	0	0	1	NA	NA	NA	NA	NA
MGV-GENOME-0379067_34	63466	63651	186	1	0.231	15	AAA	NA	NA	NA	0	0	0	1	NA	NA	NA	NA	NA
MGV-GENOME-0379067_35	63746	63958	213	-1	0.324	15	AAAA	NA	NA	NA	0	0	0	1	NA	NA	NA	NA	NA
MGV-GENOME-0379067_36	63960	64274	315	-1	0.273	15	TAAA	GENOMAD.031701.VV	1.07E-36	134	0	0	0	2561	Caudoviricetes	NA	NA	NA	NA
MGV-GENOME-0379067_37	64274	64843	570	-1	0.305	15	TAA	NA	NA	NA	0	0	0	1	NA	NA	NA	NA	NA
MGV-GENOME-0379067_38	64855	65574	720	-1	0.279	15	TAAAA	NA	NA	NA	0	0	0	1	NA	NA	NA	NA	NA
MGV-GENOME-0379067_39	65626	65976	351	-1	0.302	15	TAA	NA	NA	NA	0	0	0	1	NA	NA	NA	NA	NA
MGV-GENOME-0379067_40	66111	66494	384	-1	0.266	15	None	GENOMAD.101899.VV	1.95E-65	218	0	0	0	2561	Caudoviricetes	NA	NA	NA	NA
MGV-GENOME-0379067_41	66491	67006	516	-1	0.269	15	TAA	NA	NA	NA	0	0	0	1	NA	NA	NA	NA	NA
MGV-GENOME-0379067_42	67003	67392	390	-1	0.323	15	TAAA	NA	NA	NA	0	0	0	1	NA	NA	NA	NA	NA
MGV-GENOME-0379067_43	67395	67586	192	-1	0.302	15	None	NA	NA	NA	0	0	0	1	NA	NA	NA	NA	NA
MGV-GENOME-0379067_44	67586	67819	234	-1	0.312	15	TAAA	GENOMAD.068212.VV	1.57E-06	46	0	0	0	5797	Crassvirales	NA	NA	NA	NA
MGV-GENOME-0379067_45	67880	68485	606	-1	0.32	15	AAA	NA	NA	NA	0	0	0	1	NA	NA	NA	NA	NA
MGV-GENOME-0379067_46	68449	68613	165	-1	0.279	15	TAAA	NA	NA	NA	0	0	0	1	NA	NA	NA	NA	NA
MGV-GENOME-0379067_47	68623	68892	270	-1	0.315	15	TAAA	NA	NA	NA	0	0	0	1	NA	NA	NA	NA	NA
MGV-GENOME-0379067_48	68889	69398	510	-1	0.316	15	TAA	NA	NA	NA	0	0	0	1	NA	NA	NA	NA	NA
MGV-GENOME-0379067_49	69395	69646	252	-1	0.258	15	TAAAA	NA	NA	NA	0	0	0	1	NA	NA	NA	NA	NA
MGV-GENOME-0379067_50	69861	70697	837	-1	0.336	15	TAA	GENOMAD.023801.VV	9.53E-32	128	0	0	0	2561	Caudoviricetes	NA	NA	NA	NA
MGV-GENOME-0379067_51	70699	71115	417	-1	0.307	15	AAA	NA	NA	NA	0	0	0	1	NA	NA	NA	NA	NA
MGV-GENOME-0379067_52	71109	71504	396	-1	0.321	15	AAAA	GENOMAD.072880.VV	2.36E-65	218	0	0	0	2561	Caudoviricetes	NA	NA	NA	NA
MGV-GENOME-0379067_53	71482	71796	315	-1	0.283	15	None	NA	NA	NA	0	0	0	1	NA	NA	NA	NA	NA
MGV-GENOME-0379067_54	71789	72397	609	-1	0.279	15	TAA	GENOMAD.040073.VV	2.59E-124	392	0	0	0	2561	Caudoviricetes	NA	NA	NA	NA
MGV-GENOME-0379067_55	72398	72877	480	-1	0.315	15	None	NA	NA	NA	0	0	0	1	NA	NA	NA	NA	NA
MGV-GENOME-0379067_56	72825	73016	192	-1	0.318	15	None	NA	NA	NA	0	0	0	1	NA	NA	NA	NA	NA
MGV-GENOME-0379067_57	73013	73147	135	-1	0.222	15	TAAA	NA	NA	NA	0	0	0	1	NA	NA	NA	NA	NA
MGV-GENOME-0379067_58	73147	73380	234	-1	0.269	15	TAAA	NA	NA	NA	0	0	0	1	NA	NA	NA	NA	NA
MGV-GENOME-0379067_59	73394	73630	237	-1	0.342	15	AAAA	NA	NA	NA	0	0	0	1	NA	NA	NA	NA	NA
MGV-GENOME-0379067_60	73815	75785	1971	-1	0.33	15	TAA	GENOMAD.031801.VV	4.97E-45	178	0	0	0	5797	Crassvirales	NA	NA	PF01612;PF00476	DNA polymerase I
MGV-GENOME-0379067_61	75782	76045	264	-1	0.28	15	TAAA	NA	NA	NA	0	0	0	1	NA	NA	NA	NA	NA
MGV-GENOME-0379067_62	76042	76365	324	-1	0.321	15	TAAA	NA	NA	NA	0	0	0	1	NA	NA	NA	NA	NA
MGV-GENOME-0379067_63	76365	77210	846	-1	0.291	15	TAA	NA	NA	NA	0	0	0	1	NA	NA	NA	NA	NA
MGV-GENOME-0379067_64	77203	77466	264	-1	0.307	15	TAAAAA	GENOMAD.004447.VV	1.06E-06	47	0	0	0	2561	Caudoviricetes	NA	NA	NA	NA
MGV-GENOME-0379067_65	77535	78209	675	-1	0.317	15	AAAA	NA	NA	NA	0	0	0	1	NA	NA	NA	NA	NA
MGV-GENOME-0379067_66	78202	78723	522	-1	0.28	15	TAA	GENOMAD.081595.VV	6.18E-06	48	0	0	0	2561	Caudoviricetes	NA	NA	NA	NA
MGV-GENOME-0379067_67	78710	80083	1374	-1	0.314	15	TAA	GENOMAD.022253.VV	8.39E-221	685	0	0	0	2561	Caudoviricetes	NA	NA	TIGR02306	RNA ligase, DRB0094 family
MGV-GENOME-0379067_68	80064	80390	327	-1	0.291	15	None	NA	NA	NA	0	0	0	1	NA	NA	NA	NA	NA
MGV-GENOME-0379067_69	80390	80704	315	-1	0.321	15	TAA	NA	NA	NA	0	0	0	1	NA	NA	NA	NA	NA
MGV-GENOME-0379067_70	80688	81086	399	-1	0.301	15	AAA	NA	NA	NA	0	0	0	1	NA	NA	NA	NA	NA
MGV-GENOME-0379067_71	81083	81727	645	-1	0.36	15	TAAA	GENOMAD.075153.VV	3.94E-134	421	0	0	0	2561	Caudoviricetes	NA	NA	NA	NA
MGV-GENOME-0379067_72	81727	81861	135	-1	0.289	15	TAA	NA	NA	NA	0	0	0	1	NA	NA	NA	NA	NA
MGV-GENOME-0379067_73	81883	83106	1224	-1	0.352	15	AAAA	GENOMAD.024928.VV	1.43E-71	250	0	0	0	2561	Caudoviricetes	NA	NA	PF18073	NA
MGV-GENOME-0379067_74	83106	83420	315	-1	0.333	15	TAA	GENOMAD.062561.VV	6.18E-11	60	0	0	0	2561	Caudoviricetes	NA	NA	NA	NA
MGV-GENOME-0379067_75	83475	83975	501	-1	0.375	15	TAA	GENOMAD.106245.VV	1.36E-18	85	0	0	0	2561	Caudoviricetes	NA	NA	PF00692;PF14902	deoxyuridine 5'-triphosphate nucleotidohydrolase (dut)
MGV-GENOME-0379067_76	83953	84243	291	-1	0.251	15	TAAAA	NA	NA	NA	0	0	0	1	NA	NA	NA	NA	NA
MGV-GENOME-0379067_77	84243	84719	477	-1	0.306	15	TAA	GENOMAD.133614.VC	4.19E-47	167	0	0	0	2561	Caudoviricetes	NA	NA	PF13353	anaerobic ribonucleoside-triphosphate reductase activating protein
MGV-GENOME-0379067_78	84712	84957	246	-1	0.309	15	TAAAA	NA	NA	NA	0	0	0	1	NA	NA	NA	NA	NA
MGV-GENOME-0379067_79	85639	85926	288	-1	0.292	15	TAAAA	GENOMAD.097745.VV	6.16E-54	183	0	0	0	5797	Crassvirales	NA	NA	NA	NA
MGV-GENOME-0379067_80	86020	86334	315	-1	0.292	15	TAA	GENOMAD.103546.VV	1.93E-62	208	0	0	0	5797	Crassvirales	NA	NA	NA	NA
MGV-GENOME-0379067_81	86334	86774	441	-1	0.313	15	TAA	GENOMAD.137287.VC	6.54E-70	232	0	0	0	2561	Caudoviricetes	NA	NA	PF09424	Uncharacterized conserved protein YqeY
MGV-GENOME-0379067_82	86761	86934	174	-1	0.282	15	None	NA	NA	NA	0	0	0	1	NA	NA	NA	NA	NA
MGV-GENOME-0379067_83	86937	87158	222	-1	0.311	15	None	GENOMAD.057807.VV	2.65E-21	88	0	0	0	2561	Caudoviricetes	NA	NA	NA	NA
MGV-GENOME-0379067_84	87202	87432	231	-1	0.281	15	TAA	NA	NA	NA	0	0	0	1	NA	NA	NA	NA	NA
MGV-GENOME-0379067_85	87432	87686	255	-1	0.329	15	AAA	NA	NA	NA	0	0	0	1	NA	NA	NA	NA	NA
MGV-GENOME-0379067_86	87708	87914	207	-1	0.295	15	TAAA	GENOMAD.077823.VV	1.46E-10	57	0	0	0	2561	Caudoviricetes	NA	NA	NA	NA
MGV-GENOME-0379067_87	88410	89348	939	-1	0.289	15	TAAAA	GENOMAD.133508.VP	7.93E-13	72	0	0	0	2561	Caudoviricetes	NA	NA	PF13392	HNH endonuclease
MGV-GENOME-0379067_88	89623	91368	1746	-1	0.319	15	TAAAAA	NA	NA	NA	0	0	0	1	NA	NA	NA	NA	NA
MGV-GENOME-0379067_89	91356	91727	372	-1	0.301	15	TAAAA	GENOMAD.035998.VV	3.84E-40	145	0	0	0	2561	Caudoviricetes	NA	NA	TIGR00024	NA
MGV-GENOME-0379067_90	91733	92341	609	-1	0.34	15	AAAA	GENOMAD.085914.VV	4.25E-18	85	0	0	0	5797	Crassvirales	NA	NA	NA	NA
MGV-GENOME-0379067_91	92361	93890	1530	-1	0.311	15	TAAA	GENOMAD.035998.VV	1.20E-251	777	0	0	0	2561	Caudoviricetes	NA	NA	TIGR00024	NA
MGV-GENOME-0379067_92	94005	94781	777	-1	0.311	15	TAA	GENOMAD.053450.VV	9.05E-86	284	0	0	0	2561	Caudoviricetes	NA	NA	NA	NA
MGV-GENOME-0379067_93	94909	95490	582	-1	0.39	15	AAAA	NA	NA	NA	0	0	0	1	NA	NA	NA	NA	NA
MGV-GENOME-0379067_94	95643	95990	348	-1	0.293	15	TAAA	NA	NA	NA	0	0	0	1	NA	NA	NA	NA	NA
MGV-GENOME-0379067_95	95990	97015	1026	-1	0.321	15	TAAA	GENOMAD.043235.VV	3.40E-81	275	0	0	0	2561	Caudoviricetes	NA	NA	NA	NA
MGV-GENOME-0379067_96	97003	97515	513	-1	0.302	15	AAA	GENOMAD.075990.VV	2.26E-42	154	0	0	0	2561	Caudoviricetes	NA	NA	PF12689	Acid phosphatase (class B)
MGV-GENOME-0379067_97	97508	97735	228	-1	0.307	15	TAAA	NA	NA	NA	0	0	0	1	NA	NA	NA	NA	NA
MGV-GENOME-0379067_98	97732	98280	549	-1	0.344	15	TAA	GENOMAD.022220.VV	9.76E-49	173	0	0	0	2561	Caudoviricetes	NA	NA	NA	NA
MGV-GENOME-0379067_99	98262	99266	1005	-1	0.301	15	TAAA	GENOMAD.017280.VV	4.75E-62	219	0	0	0	2561	Caudoviricetes	NA	NA	COG1658	NA
MGV-GENOME-0379067_100	99281	99970	690	-1	0.387	15	AAAA	GENOMAD.051437.VV	4.73E-31	124	0	0	0	2561	Caudoviricetes	NA	NA	NA	NA
MGV-GENOME-0379067_101	100052	100612	561	-1	0.365	15	TAA	GENOMAD.023111.VV	8.65E-78	257	0	0	0	2561	Caudoviricetes	NA	NA	PF03796	DnaB-like helicase C terminal domain
MGV-GENOME-0379067_102	100650	101345	696	-1	0.32	15	TAAA	GENOMAD.010283.VV	2.95E-49	177	0	0	1	2561	Caudoviricetes	NA	NA	PF13479	phage nucleotide-binding protein
MGV-GENOME-0379067_103	101342	102481	1140	-1	0.321	15	TAA	GENOMAD.017787.VV	1.03E-43	167	0	0	0	2561	Caudoviricetes	NA	NA	PF06745	NA
MGV-GENOME-0379067_104	103174	103365	192	-1	0.312	15	AAA	NA	NA	NA	0	0	0	1	NA	NA	NA	NA	NA
MGV-GENOME-0379067_105	103382	104656	1275	-1	0.324	15	TAA	GENOMAD.031760.VV	3.50E-112	369	0	0	0	2561	Caudoviricetes	NA	NA	PF00176	DNA phosphorothioation system restriction enzyme
MGV-GENOME-0379067_106	104699	105568	870	-1	0.355	15	TAA	GENOMAD.049670.VV	4.05E-92	304	0	0	0	2561	Caudoviricetes	NA	NA	NA	NA
MGV-GENOME-0379067_107	105629	105946	318	-1	0.296	15	None	GENOMAD.050570.VV	5.58E-36	132	0	0	0	2561	Caudoviricetes	NA	NA	NA	NA
MGV-GENOME-0379067_108	105946	106119	174	-1	0.276	15	TAAA	NA	NA	NA	0	0	0	1	NA	NA	NA	NA	NA
MGV-GENOME-0379067_109	106101	106469	369	-1	0.255	15	AAAA	NA	NA	NA	0	0	0	1	NA	NA	NA	NA	NA
MGV-GENOME-0379067_110	106643	107191	549	-1	0.379	15	TAA	NA	NA	NA	0	0	0	1	NA	NA	NA	NA	NA
MGV-GENOME-0379067_111	107402	107926	525	-1	0.276	15	AAA	NA	NA	NA	0	0	0	1	NA	NA	NA	NA	NA
MGV-GENOME-0379067_112	107877	108152	276	-1	0.283	15	None	NA	NA	NA	0	0	0	1	NA	NA	NA	NA	NA
MGV-GENOME-0379067_113	108153	108407	255	-1	0.302	15	TAAA	NA	NA	NA	0	0	0	1	NA	NA	NA	NA	NA
MGV-GENOME-0379067_114	108414	109193	780	-1	0.369	15	TAAAAA	NA	NA	NA	0	0	0	1	NA	NA	NA	NA	NA
MGV-GENOME-0379067_115	109190	109417	228	-1	0.263	15	AAAA	NA	NA	NA	0	0	0	1	NA	NA	NA	NA	NA
MGV-GENOME-0379067_116	109533	109646	114	-1	0.395	15	TAA	GENOMAD.083026.VV	3.84E-09	51	0	0	0	2561	Caudoviricetes	NA	NA	NA	NA
MGV-GENOME-0379067_117	109667	110101	435	-1	0.303	15	None	GENOMAD.171450.VC	7.11E-05	44	0	0	0	2561	Caudoviricetes	NA	NA	PF13456	Ribonuclease HI
MGV-GENOME-0379067_118	110086	110475	390	-1	0.318	15	None	NA	NA	NA	0	0	0	1	NA	NA	NA	NA	NA
MGV-GENOME-0379067_119	110511	110699	189	-1	0.354	15	TAA	NA	NA	NA	0	0	0	1	NA	NA	NA	NA	NA
MGV-GENOME-0379067_120	111128	112024	897	-1	0.299	15	None	GENOMAD.099741.VV	3.86E-46	171	0	0	0	5797	Crassvirales	NA	NA	NA	NA
MGV-GENOME-0379067_121	112070	112405	336	-1	0.31	15	TAA	NA	NA	NA	0	0	0	1	NA	NA	NA	NA	NA
MGV-GENOME-0379067_122	112710	113363	654	-1	0.258	15	TAA	NA	NA	NA	0	0	0	1	NA	NA	NA	NA	NA
MGV-GENOME-0379067_123	114255	114353	99	-1	0.323	15	TAA	NA	NA	NA	0	0	0	1	NA	NA	NA	NA	NA
MGV-GENOME-0379067_124	114778	114891	114	-1	0.307	15	TAA	NA	NA	NA	0	0	0	1	NA	NA	NA	NA	NA
MGV-GENOME-0379067_125	114888	115220	333	-1	0.27	15	AAAAA	NA	NA	NA	0	0	0	1	NA	NA	NA	NA	NA
MGV-GENOME-0379067_126	115213	115428	216	-1	0.25	15	TAA	NA	NA	NA	0	0	0	1	NA	NA	NA	NA	NA
MGV-GENOME-0379067_127	115430	116581	1152	-1	0.332	15	TAA	GENOMAD.067736.VV	1.28E-30	128	0	0	0	2561	Caudoviricetes	NA	NA	PF00709;PF13186	Adenylosuccinate synthase
MGV-GENOME-0379067_128	116559	117371	813	-1	0.37	15	AAA	NA	NA	NA	0	0	0	1	NA	NA	NA	NA	NA
MGV-GENOME-0379067_129	117371	118432	1062	-1	0.346	15	TAA	NA	NA	NA	0	0	0	1	NA	NA	NA	NA	NA
MGV-GENOME-0379067_130	118435	118662	228	-1	0.276	15	TAA	NA	NA	NA	0	0	0	1	NA	NA	NA	NA	NA
MGV-GENOME-0379067_131	118727	118876	150	-1	0.26	15	AATAA	NA	NA	NA	0	0	0	1	NA	NA	NA	NA	NA
MGV-GENOME-0379067_132	118873	119280	408	-1	0.328	15	AAAAA	NA	NA	NA	0	0	0	1	NA	NA	NA	NA	NA
MGV-GENOME-0379067_133	119433	121892	2460	-1	0.354	15	TAA	NA	NA	NA	0	0	0	1	NA	NA	NA	NA	NA
MGV-GENOME-0379067_134	121914	122540	627	-1	0.396	15	TAAA	NA	NA	NA	0	0	0	1	NA	NA	NA	NA	NA
MGV-GENOME-0379067_135	122649	123251	603	-1	0.388	15	TAAA	NA	NA	NA	0	0	0	1	NA	NA	NA	NA	NA
MGV-GENOME-0379067_136	123266	123457	192	-1	0.26	15	None	NA	NA	NA	0	0	0	1	NA	NA	NA	NA	NA
MGV-GENOME-0379067_137	123450	123725	276	-1	0.297	15	TAAA	NA	NA	NA	0	0	0	1	NA	NA	NA	NA	NA
MGV-GENOME-0379067_138	123725	124528	804	-1	0.301	15	TAA	GENOMAD.093519.VV	1.79E-27	115	0	0	0	2561	Caudoviricetes	NA	NA	COG1704	NA
MGV-GENOME-0379067_139	124530	124706	177	-1	0.26	15	None	NA	NA	NA	0	0	0	1	NA	NA	NA	NA	NA
MGV-GENOME-0379067_140	124860	125171	312	-1	0.311	15	TAA	NA	NA	NA	0	0	0	1	NA	NA	NA	NA	NA
MGV-GENOME-0379067_141	125179	125520	342	-1	0.333	15	TAA	GENOMAD.160818.VC	2.45E-64	214	0	0	0	5797	Crassvirales	NA	NA	PF06725	3D (Asp-Asp-Asp) domain
MGV-GENOME-0379067_142	125563	126711	1149	-1	0.299	15	TAA	GENOMAD.121303.VP	3.77E-210	650	0	0	0	2561	Caudoviricetes	NA	NA	PF05673	DnaA regulatory inactivator Hda
MGV-GENOME-0379067_143	126733	126966	234	-1	0.269	15	TAA	NA	NA	NA	0	0	0	1	NA	NA	NA	NA	NA
MGV-GENOME-0379067_144	127515	127844	330	-1	0.291	15	None	GENOMAD.183053.VP	1.23E-69	229	0	0	0	2561	Caudoviricetes	NA	NA	NA	NA
MGV-GENOME-0379067_145	127816	128538	723	-1	0.293	15	TAA	NA	NA	NA	0	0	0	1	NA	NA	NA	NA	NA
MGV-GENOME-0379067_146	128648	128857	210	-1	0.31	15	TAAAA	NA	NA	NA	0	0	0	1	NA	NA	NA	NA	NA
MGV-GENOME-0379067_147	128878	129117	240	-1	0.312	15	TAAAAA	NA	NA	NA	0	0	0	1	NA	NA	NA	NA	NA
MGV-GENOME-0379067_148	129114	129524	411	-1	0.268	15	TAA	GENOMAD.103545.VV	1.00E-68	228	0	0	0	5797	Crassvirales	NA	NA	NA	NA
MGV-GENOME-0379067_149	129528	130172	645	-1	0.309	15	AAAA	GENOMAD.074869.VV	1.99E-55	194	0	0	0	2561	Caudoviricetes	NA	NA	NA	NA
MGV-GENOME-0379067_150	130173	130316	144	-1	0.271	15	AAAAA	NA	NA	NA	0	0	0	1	NA	NA	NA	NA	NA
MGV-GENOME-0379067_151	130319	130669	351	-1	0.305	15	TAAAA	GENOMAD.041874.VV	4.64E-59	199	0	0	0	2561	Caudoviricetes	NA	NA	NA	NA
MGV-GENOME-0379067_152	130666	131076	411	-1	0.341	15	AAAA	GENOMAD.022252.VV	5.03E-35	131	0	0	0	2561	Caudoviricetes	NA	NA	NA	NA
MGV-GENOME-0379067_153	131063	131317	255	-1	0.294	15	AAAAA	NA	NA	NA	0	0	0	1	NA	NA	NA	NA	NA
MGV-GENOME-0379067_154	131319	131666	348	-1	0.328	15	TAAAAA	GENOMAD.061899.VV	9.78E-27	106	0	0	0	2561	Caudoviricetes	NA	NA	PF00583	Predicted N-acyltransferase, GNAT family
MGV-GENOME-0379067_155	131638	132006	369	-1	0.312	15	None	GENOMAD.081801.VV	1.54E-65	218	0	0	0	5797	Crassvirales	NA	NA	NA	NA
MGV-GENOME-0379067_156	132006	132149	144	-1	0.278	15	TAAA	NA	NA	NA	0	0	0	1	NA	NA	NA	NA	NA
MGV-GENOME-0379067_157	132146	132499	354	-1	0.316	15	TAAAA	GENOMAD.032319.VV	9.67E-28	109	0	0	0	2561	Caudoviricetes	NA	NA	NA	NA
MGV-GENOME-0379067_158	132611	133321	711	-1	0.332	15	TAAAA	GENOMAD.011545.VV	1.44E-113	363	0	0	0	2561	Caudoviricetes	NA	NA	NA	NA
MGV-GENOME-0379067_159	133335	133478	144	-1	0.229	15	TAA	NA	NA	NA	0	0	0	1	NA	NA	NA	NA	NA
MGV-GENOME-0379067_160	133481	133873	393	-1	0.254	15	TAAAAA	GENOMAD.091103.VV	3.73E-68	226	0	0	0	5797	Crassvirales	NA	NA	NA	NA
MGV-GENOME-0379067_161	133876	134496	621	-1	0.256	15	AAAA	GENOMAD.040776.VV	8.20E-44	160	0	0	0	5797	Crassvirales	NA	NA	NA	NA
MGV-GENOME-0379067_162	134517	134864	348	-1	0.233	15	TAA	NA	NA	NA	0	0	0	1	NA	NA	NA	NA	NA
MGV-GENOME-0379067_163	135264	135659	396	-1	0.295	15	TAA	GENOMAD.091084.VV	6.49E-71	234	0	0	0	2561	Caudoviricetes	NA	NA	NA	NA
MGV-GENOME-0379067_164	135670	135996	327	-1	0.278	15	TAA	NA	NA	NA	0	0	0	1	NA	NA	NA	NA	NA
MGV-GENOME-0379067_165	135996	136211	216	-1	0.25	15	AAA	NA	NA	NA	0	0	0	1	NA	NA	NA	NA	NA
MGV-GENOME-0379067_166	136208	136426	219	-1	0.301	15	TAA	GENOMAD.110183.VV	1.13E-36	132	0	0	0	2561	Caudoviricetes	NA	NA	NA	NA
MGV-GENOME-0379067_167	136423	136860	438	-1	0.263	15	TAAAA	GENOMAD.060470.VV	1.82E-15	75	0	0	0	5797	Crassvirales	NA	NA	NA	NA
MGV-GENOME-0379067_168	136864	137307	444	-1	0.275	15	TAA	GENOMAD.060470.VV	2.63E-21	92	0	0	0	5797	Crassvirales	NA	NA	NA	NA
MGV-GENOME-0379067_169	137312	137767	456	-1	0.292	15	None	GENOMAD.060470.VV	2.59E-13	69	0	0	0	5797	Crassvirales	NA	NA	NA	NA
MGV-GENOME-0379067_170	137737	138198	462	-1	0.281	15	AAA	GENOMAD.060470.VV	3.22E-39	144	0	0	0	5797	Crassvirales	NA	NA	NA	NA
MGV-GENOME-0379067_171	138201	138638	438	-1	0.29	15	TAAA	GENOMAD.060470.VV	2.67E-87	282	0	0	0	5797	Crassvirales	NA	NA	NA	NA
MGV-GENOME-0379067_172	138668	138859	192	-1	0.344	15	TAA	GENOMAD.087828.VV	2.20E-33	122	0	0	0	2561	Caudoviricetes	NA	NA	NA	NA
MGV-GENOME-0379067_173	138835	139140	306	-1	0.324	15	None	GENOMAD.105397.VV	4.10E-53	181	0	0	0	2561	Caudoviricetes	NA	NA	NA	NA
MGV-GENOME-0379067_174	139124	139786	663	-1	0.317	15	TAA	NA	NA	NA	0	0	0	1	NA	NA	NA	NA	NA
MGV-GENOME-0379067_175	139798	140073	276	-1	0.283	15	TAA	NA	NA	NA	0	0	0	1	NA	NA	NA	NA	NA
MGV-GENOME-0379067_176	141554	141673	120	-1	0.267	15	AACAA	NA	NA	NA	0	0	0	1	NA	NA	NA	NA	NA
MGV-GENOME-0379067_177	141675	142034	360	-1	0.244	15	TAAA	NA	NA	NA	0	0	0	1	NA	NA	NA	NA	NA
MGV-GENOME-0379067_178	142048	142437	390	-1	0.321	15	TAA	GENOMAD.102406.VV	3.28E-77	252	0	0	0	2561	Caudoviricetes	NA	NA	NA	NA
MGV-GENOME-0379067_179	144506	145123	618	-1	0.294	15	TAAAA	GENOMAD.041047.VV	2.22E-30	121	0	0	0	5797	Crassvirales	NA	NA	NA	NA
MGV-GENOME-0379067_180	145331	145783	453	-1	0.327	15	TAA	NA	NA	NA	0	0	0	1	NA	NA	NA	NA	NA
MGV-GENOME-0379067_181	145798	146127	330	-1	0.282	15	AAA	NA	NA	NA	0	0	0	1	NA	NA	NA	NA	NA
MGV-GENOME-0379067_182	146278	146682	405	-1	0.375	15	TAA	GENOMAD.124548.VV	2.07E-76	250	0	0	0	2561	Caudoviricetes	NA	NA	NA	NA
MGV-GENOME-0379067_183	146770	147021	252	-1	0.31	15	None	NA	NA	NA	0	0	0	1	NA	NA	NA	NA	NA
MGV-GENOME-0379067_184	147144	147710	567	-1	0.386	15	None	NA	NA	NA	0	0	0	1	NA	NA	NA	NA	NA
MGV-GENOME-0379067_185	148121	148420	300	-1	0.277	15	TAA	NA	NA	NA	0	0	0	1	NA	NA	NA	NA	NA
MGV-GENOME-0379067_186	148630	148818	189	-1	0.259	15	AACAA	NA	NA	NA	0	0	0	1	NA	NA	NA	NA	NA
MGV-GENOME-0379067_187	148872	148994	123	-1	0.301	15	AACAA	NA	NA	NA	0	0	0	1	NA	NA	NA	NA	NA
MGV-GENOME-0379067_188	149023	149415	393	-1	0.331	15	TAA	NA	NA	NA	0	0	0	1	NA	NA	NA	NA	NA
MGV-GENOME-0379067_189	149439	149693	255	-1	0.243	15	TAA	NA	NA	NA	0	0	0	1	NA	NA	NA	NA	NA
MGV-GENOME-0379067_190	149699	149983	285	-1	0.316	15	None	NA	NA	NA	0	0	0	1	NA	NA	NA	NA	NA
MGV-GENOME-0379067_191	149976	150197	222	-1	0.378	15	TAA	NA	NA	NA	0	0	0	1	NA	NA	NA	NA	NA
MGV-GENOME-0379067_192	150295	150816	522	-1	0.398	15	TAA	NA	NA	NA	0	0	0	1	NA	NA	NA	NA	NA
MGV-GENOME-0379067_193	151825	152013	189	-1	0.344	15	TAA	NA	NA	NA	0	0	0	1	NA	NA	NA	NA	NA
MGV-GENOME-0379067_194	152151	152765	615	-1	0.441	15	TAAAAA	NA	NA	NA	0	0	0	1	NA	NA	NA	NA	NA
MGV-GENOME-0379067_195	153050	153448	399	1	0.296	15	TAAAA	NA	NA	NA	0	0	0	1	NA	NA	NA	NA	NA
MGV-GENOME-0379067_196	153423	153683	261	1	0.299	15	TAAAA	NA	NA	NA	0	0	0	1	NA	NA	NA	NA	NA
MGV-GENOME-0379067_197	153655	153966	312	1	0.256	15	TAAAA	NA	NA	NA	0	0	0	1	NA	NA	NA	NA	NA
MGV-GENOME-0379067_198	153950	154150	201	1	0.249	15	AAA	NA	NA	NA	0	0	0	1	NA	NA	NA	NA	NA
MGV-GENOME-0379067_199	154173	154484	312	1	0.253	15	TAA	NA	NA	NA	0	0	0	1	NA	NA	NA	NA	NA
MGV-GENOME-0379067_200	154765	154893	129	-1	0.225	15	TAA	NA	NA	NA	0	0	0	1	NA	NA	NA	NA	NA
MGV-GENOME-0379067_201	154890	155612	723	-1	0.311	15	TAA	GENOMAD.020341.VV	4.82E-22	98	0	0	0	5797	Crassvirales	NA	NA	NA	NA
MGV-GENOME-0379067_202	155736	156650	915	1	0.29	15	TAAAA	GENOMAD.218281.VP	2.24E-25	110	0	0	0	2561	Caudoviricetes	NA	NA	TIGR00372	CRISPR-associated protein Cas4
MGV-GENOME-0379067_203	156742	156954	213	1	0.315	15	AAA	GENOMAD.027386.VV	1.03E-21	89	0	0	0	2561	Caudoviricetes	NA	NA	PF19668	NA
MGV-GENOME-0379067_204	156948	157559	612	1	0.292	15	TAAA	GENOMAD.189528.VP	2.09E-17	83	0	0	0	2561	Caudoviricetes	NA	NA	PF13392	NA
MGV-GENOME-0379067_205	157498	157809	312	1	0.26	15	AAAA	GENOMAD.031219.VV	1.97E-14	70	0	0	0	2561	Caudoviricetes	NA	NA	PF19668	NA
MGV-GENOME-0379067_206	157833	158438	606	1	0.327	15	TAA	GENOMAD.051158.VV	6.58E-71	238	0	0	0	2561	Caudoviricetes	NA	NA	PF00166	Co-chaperonin GroES (HSP10)
MGV-GENOME-0379067_207	158425	158634	210	1	0.338	15	AAA	GENOMAD.059662.VV	7.03E-25	98	0	0	0	2561	Caudoviricetes	NA	NA	PF09926	Uncharacterized conserved protein YodC, DUF2158 family
MGV-GENOME-0379067_208	158637	160325	1689	1	0.345	15	None	NA	NA	NA	0	0	0	1	NA	NA	NA	NA	NA
MGV-GENOME-0379067_209	160353	160913	561	1	0.317	15	TAA	GENOMAD.017102.VV	9.05E-69	231	0	0	0	2561	Caudoviricetes	NA	NA	NA	NA
MGV-GENOME-0379067_210	160919	163279	2361	1	0.322	15	TAA	GENOMAD.003312.VV	1.35E-194	626	0	0	1	2561	Caudoviricetes	NA	NA	COG4373	Mu-like prophage FluMu protein gp28
MGV-GENOME-0379067_211	163233	163496	264	1	0.284	15	None	NA	NA	NA	0	0	0	1	NA	NA	NA	NA	NA
MGV-GENOME-0379067_212	163471	165642	2172	1	0.297	15	TAAA	GENOMAD.006642.VV	0	1146	0	0	1	2561	Caudoviricetes	NA	NA	PF16510	Phage P22-like portal protein
MGV-GENOME-0379067_213	165642	166532	891	1	0.331	15	AAA	NA	NA	NA	0	0	0	1	NA	NA	NA	NA	NA
MGV-GENOME-0379067_214	166532	167311	780	1	0.274	15	TAA	NA	NA	NA	0	0	0	1	NA	NA	NA	NA	NA
MGV-GENOME-0379067_215	167268	167516	249	1	0.269	15	TAA	NA	NA	NA	0	0	0	1	NA	NA	NA	NA	NA
MGV-GENOME-0379067_216	167461	168783	1323	1	0.309	15	TAAA	GENOMAD.060806.VV	3.03E-14	78	0	0	0	2561	Caudoviricetes	NA	NA	NA	NA
MGV-GENOME-0379067_217	168780	169895	1116	1	0.308	15	None	NA	NA	NA	0	0	0	1	NA	NA	NA	NA	NA
MGV-GENOME-0379067_218	169953	170561	609	1	0.351	15	TAAAA	GENOMAD.069259.VV	1.06E-38	145	0	0	0	2561	Caudoviricetes	NA	NA	NA	NA
MGV-GENOME-0379067_219	170583	170804	222	1	0.279	15	None	NA	NA	NA	0	0	0	1	NA	NA	NA	NA	NA
MGV-GENOME-0379067_220	170810	177184	6375	1	0.314	15	AAAA	GENOMAD.026885.VV	1.87E-36	155	0	0	0	2561	Caudoviricetes	NA	NA	NA	NA
MGV-GENOME-0379067_221	177177	177644	468	1	0.265	15	TAAAA	GENOMAD.024055.VV	6.91E-12	65	0	0	0	2561	Caudoviricetes	NA	NA	PF14301	NA
MGV-GENOME-0379067_222	177641	178084	444	1	0.282	15	AAAA	NA	NA	NA	0	0	0	1	NA	NA	NA	NA	NA
MGV-GENOME-0379067_223	178081	178662	582	1	0.296	15	None	NA	NA	NA	0	0	0	1	NA	NA	NA	NA	NA
MGV-GENOME-0379067_224	178646	178990	345	1	0.255	15	TAA	NA	NA	NA	0	0	0	1	NA	NA	NA	NA	NA
MGV-GENOME-0379067_225	178977	180572	1596	1	0.34	15	TAAA	GENOMAD.012345.VV	2.20E-06	53	0	0	0	2561	Caudoviricetes	NA	NA	NA	NA
MGV-GENOME-0379067_226	180579	187430	6852	1	0.334	15	TAA	GENOMAD.078419.VV	9.50E-56	219	0	0	0	2561	Caudoviricetes	NA	NA	NA	NA
MGV-GENOME-0379067_227	187500	187952	453	1	0.307	15	TAAAAA	GENOMAD.029051.VV	2.34E-66	222	0	0	0	2561	Caudoviricetes	NA	NA	NA	NA
MGV-GENOME-0379067_228	187952	188251	300	1	0.313	15	TAA	NA	NA	NA	0	0	0	1	NA	NA	NA	NA	NA
UGV-GENOME-0378475_1	409	552	144	1	0.229	15	TAA	NA	NA	NA	0	0	0	1	NA	NA	NA	NA	NA
UGV-GENOME-0378475_2	566	1549	984	1	0.35	15	TAAAA	GENOMAD.011545.VV	3.77E-165	517	0	0	0	2561	Caudoviricetes	NA	NA	NA	NA
UGV-GENOME-0378475_3	1661	1978	318	1	0.305	15	TAAAA	GENOMAD.026621.VV	8.52E-24	97	0	0	0	2561	Caudoviricetes	NA	NA	NA	NA
UGV-GENOME-0378475_4	1980	2210	231	1	0.355	15	AAA	GENOMAD.057295.VV	6.68E-44	153	0	0	0	2561	Caudoviricetes	NA	NA	NA	NA
UGV-GENOME-0378475_5	2312	2746	435	1	0.299	15	TAA	NA	NA	NA	0	0	0	1	NA	NA	NA	NA	NA
UGV-GENOME-0378475_6	2767	2913	147	1	0.272	15	TAAA	NA	NA	NA	0	0	0	1	NA	NA	NA	NA	NA
UGV-GENOME-0378475_7	2965	3327	363	1	0.317	15	TAA	GENOMAD.081801.VV	8.42E-63	210	0	0	0	5797	Crassvirales	NA	NA	NA	NA
UGV-GENOME-0378475_8	3299	3646	348	1	0.322	15	TAAAAA	GENOMAD.061899.VV	9.78E-27	106	0	0	0	2561	Caudoviricetes	NA	NA	PF00583	Predicted N-acyltransferase, GNAT family
UGV-GENOME-0378475_9	3648	3902	255	1	0.29	15	AAAAA	NA	NA	NA	0	0	0	1	NA	NA	NA	NA	NA
UGV-GENOME-0378475_10	3889	4299	411	1	0.338	15	AAAA	GENOMAD.022252.VV	5.03E-35	131	0	0	0	2561	Caudoviricetes	NA	NA	NA	NA
UGV-GENOME-0378475_11	4296	4646	351	1	0.305	15	TAAAA	GENOMAD.041874.VV	4.64E-59	199	0	0	0	2561	Caudoviricetes	NA	NA	NA	NA
UGV-GENOME-0378475_12	4649	4792	144	1	0.264	15	AAAAA	NA	NA	NA	0	0	0	1	NA	NA	NA	NA	NA
UGV-GENOME-0378475_13	4793	5311	519	1	0.297	15	AAAA	GENOMAD.074869.VV	3.32E-56	194	0	0	0	2561	Caudoviricetes	NA	NA	NA	NA
UGV-GENOME-0378475_14	5442	5852	411	1	0.265	15	TAA	GENOMAD.103545.VV	1.00E-68	228	0	0	0	5797	Crassvirales	NA	NA	NA	NA
UGV-GENOME-0378475_15	5849	6088	240	1	0.317	15	TAAAAA	NA	NA	NA	0	0	0	1	NA	NA	NA	NA	NA
UGV-GENOME-0378475_16	6110	6319	210	1	0.31	15	AAAAA	NA	NA	NA	0	0	0	1	NA	NA	NA	NA	NA
UGV-GENOME-0378475_17	6429	7445	1017	1	0.291	15	TAA	GENOMAD.183053.VP	2.03E-65	229	0	0	0	2561	Caudoviricetes	NA	NA	NA	NA
UGV-GENOME-0378475_18	7994	8227	234	1	0.269	15	TAA	NA	NA	NA	0	0	0	1	NA	NA	NA	NA	NA
UGV-GENOME-0378475_19	8249	9397	1149	1	0.299	15	TAA	GENOMAD.121303.VP	1.86E-209	648	0	0	0	2561	Caudoviricetes	NA	NA	PF05673	DnaA regulatory inactivator Hda
UGV-GENOME-0378475_20	9440	9781	342	1	0.33	15	TAA	GENOMAD.160818.VC	2.45E-64	214	0	0	0	5797	Crassvirales	NA	NA	PF06725	3D (Asp-Asp-Asp) domain
UGV-GENOME-0378475_21	9789	10100	312	1	0.317	15	TAA	NA	NA	NA	0	0	0	1	NA	NA	NA	NA	NA
UGV-GENOME-0378475_22	10254	10430	177	1	0.254	15	None	NA	NA	NA	0	0	0	1	NA	NA	NA	NA	NA
UGV-GENOME-0378475_23	10432	11235	804	1	0.299	15	TAA	GENOMAD.093519.VV	1.79E-27	115	0	0	0	2561	Caudoviricetes	NA	NA	COG1704	NA
UGV-GENOME-0378475_24	11235	11510	276	1	0.301	15	TAAA	NA	NA	NA	0	0	0	1	NA	NA	NA	NA	NA
UGV-GENOME-0378475_25	11503	11694	192	1	0.255	15	None	NA	NA	NA	0	0	0	1	NA	NA	NA	NA	NA
UGV-GENOME-0378475_26	11709	12311	603	1	0.39	15	TAAA	NA	NA	NA	0	0	0	1	NA	NA	NA	NA	NA
UGV-GENOME-0378475_27	12420	13046	627	1	0.394	15	TAAA	NA	NA	NA	0	0	0	1	NA	NA	NA	NA	NA
UGV-GENOME-0378475_28	13068	15527	2460	1	0.354	15	TAA	NA	NA	NA	0	0	0	1	NA	NA	NA	NA	NA
UGV-GENOME-0378475_29	15680	16087	408	1	0.333	15	AAAAA	NA	NA	NA	0	0	0	1	NA	NA	NA	NA	NA
UGV-GENOME-0378475_30	16084	16233	150	1	0.253	15	AATAA	NA	NA	NA	0	0	0	1	NA	NA	NA	NA	NA
UGV-GENOME-0378475_31	16298	16525	228	1	0.268	15	TAA	NA	NA	NA	0	0	0	1	NA	NA	NA	NA	NA
UGV-GENOME-0378475_32	16528	17031	504	1	0.331	15	TAA	NA	NA	NA	0	0	0	1	NA	NA	NA	NA	NA
UGV-GENOME-0378475_33	17009	18160	1152	1	0.331	15	TAA	GENOMAD.067736.VV	2.73E-30	127	0	0	0	2561	Caudoviricetes	NA	NA	PF00709;PF13186	Adenylosuccinate synthase
UGV-GENOME-0378475_34	18162	18377	216	1	0.25	15	TAA	NA	NA	NA	0	0	0	1	NA	NA	NA	NA	NA
UGV-GENOME-0378475_35	18370	18702	333	1	0.27	15	AAAAA	NA	NA	NA	0	0	0	1	NA	NA	NA	NA	NA
UGV-GENOME-0378475_36	19240	19338	99	1	0.313	15	TAA	NA	NA	NA	0	0	0	1	NA	NA	NA	NA	NA
UGV-GENOME-0378475_37	19915	20568	654	1	0.265	15	TAA	NA	NA	NA	0	0	0	1	NA	NA	NA	NA	NA
UGV-GENOME-0378475_38	20873	21208	336	1	0.315	15	TAA	NA	NA	NA	0	0	0	1	NA	NA	NA	NA	NA
UGV-GENOME-0378475_39	21254	22150	897	1	0.299	15	None	GENOMAD.099741.VV	8.49E-46	170	0	0	0	5797	Crassvirales	NA	NA	NA	NA
UGV-GENOME-0378475_40	22579	22767	189	1	0.354	15	TAA	NA	NA	NA	0	0	0	1	NA	NA	NA	NA	NA
UGV-GENOME-0378475_41	22803	23192	390	1	0.323	15	None	NA	NA	NA	0	0	0	1	NA	NA	NA	NA	NA
UGV-GENOME-0378475_42	23177	23611	435	1	0.303	15	None	GENOMAD.171450.VC	7.11E-05	44	0	0	0	2561	Caudoviricetes	NA	NA	PF13456	Ribonuclease HI
UGV-GENOME-0378475_43	23632	23745	114	1	0.404	15	TAA	GENOMAD.083026.VV	3.84E-09	51	0	0	0	2561	Caudoviricetes	NA	NA	NA	NA
UGV-GENOME-0378475_44	23861	24088	228	1	0.263	15	AAAA	NA	NA	NA	0	0	0	1	NA	NA	NA	NA	NA
UGV-GENOME-0378475_45	24085	24873	789	1	0.376	15	TAAAAA	NA	NA	NA	0	0	0	1	NA	NA	NA	NA	NA
UGV-GENOME-0378475_46	24873	25403	531	1	0.269	15	TAAA	GENOMAD.127214.VP	6.41E-09	57	0	0	0	2561	Caudoviricetes	NA	NA	PF13392	HNH endonuclease
UGV-GENOME-0378475_47	25371	25535	165	-1	0.309	15	TAAA	NA	NA	NA	0	0	0	1	NA	NA	NA	NA	NA
UGV-GENOME-0378475_48	25708	25983	276	1	0.29	15	None	NA	NA	NA	0	0	0	1	NA	NA	NA	NA	NA
UGV-GENOME-0378475_49	25934	26458	525	1	0.276	15	AAA	NA	NA	NA	0	0	0	1	NA	NA	NA	NA	NA
UGV-GENOME-0378475_50	26669	27217	549	1	0.375	15	TAA	NA	NA	NA	0	0	0	1	NA	NA	NA	NA	NA
UGV-GENOME-0378475_51	27391	27759	369	1	0.252	15	AAAA	NA	NA	NA	0	0	0	1	NA	NA	NA	NA	NA
UGV-GENOME-0378475_52	27741	27914	174	1	0.276	15	TAAA	NA	NA	NA	0	0	0	1	NA	NA	NA	NA	NA
UGV-GENOME-0378475_53	27914	28231	318	1	0.286	15	None	GENOMAD.050570.VV	5.58E-36	132	0	0	0	2561	Caudoviricetes	NA	NA	NA	NA
UGV-GENOME-0378475_54	28292	29161	870	1	0.357	15	TAA	GENOMAD.049670.VV	4.05E-92	304	0	0	0	2561	Caudoviricetes	NA	NA	NA	NA
UGV-GENOME-0378475_55	29204	30478	1275	1	0.321	15	TAA	GENOMAD.031760.VV	3.24E-113	372	0	0	0	2561	Caudoviricetes	NA	NA	PF00176	DNA phosphorothioation system restriction enzyme
UGV-GENOME-0378475_56	30495	30686	192	1	0.328	15	AAA	NA	NA	NA	0	0	0	1	NA	NA	NA	NA	NA
UGV-GENOME-0378475_57	31379	32512	1134	1	0.32	15	TAA	GENOMAD.017787.VV	2.13E-43	166	0	0	0	2561	Caudoviricetes	NA	NA	PF06745	NA
UGV-GENOME-0378475_58	32517	33212	696	1	0.33	15	TAA	GENOMAD.010283.VV	3.47E-47	171	0	0	1	2561	Caudoviricetes	NA	NA	PF13479	phage nucleotide-binding protein
UGV-GENOME-0378475_59	33250	33810	561	1	0.367	15	TAA	GENOMAD.023111.VV	8.65E-78	257	0	0	0	2561	Caudoviricetes	NA	NA	PF03796	DnaB-like helicase C terminal domain
UGV-GENOME-0378475_60	33892	34581	690	1	0.387	15	AAAA	GENOMAD.051437.VV	4.73E-31	124	0	0	0	2561	Caudoviricetes	NA	NA	NA	NA
UGV-GENOME-0378475_61	34596	35600	1005	1	0.301	15	TAAA	GENOMAD.017280.VV	4.75E-62	219	0	0	0	2561	Caudoviricetes	NA	NA	COG1658	NA
UGV-GENOME-0378475_62	35582	36130	549	1	0.348	15	TAA	GENOMAD.022220.VV	9.76E-49	173	0	0	0	2561	Caudoviricetes	NA	NA	NA	NA
UGV-GENOME-0378475_63	36127	36354	228	1	0.311	15	TAAA	NA	NA	NA	0	0	0	1	NA	NA	NA	NA	NA
UGV-GENOME-0378475_64	36347	36859	513	1	0.308	15	AAA	GENOMAD.075990.VV	2.26E-42	154	0	0	0	2561	Caudoviricetes	NA	NA	PF12689	Acid phosphatase (class B)
UGV-GENOME-0378475_65	36847	37872	1026	1	0.319	15	TAAA	GENOMAD.043235.VV	1.54E-81	276	0	0	0	2561	Caudoviricetes	NA	NA	NA	NA
UGV-GENOME-0378475_66	37872	38219	348	1	0.293	15	TAAA	NA	NA	NA	0	0	0	1	NA	NA	NA	NA	NA
UGV-GENOME-0378475_67	38372	38953	582	1	0.392	15	AAAA	NA	NA	NA	0	0	0	1	NA	NA	NA	NA	NA
UGV-GENOME-0378475_68	39081	39857	777	1	0.313	15	TAA	GENOMAD.053450.VV	9.05E-86	284	0	0	0	2561	Caudoviricetes	NA	NA	NA	NA
UGV-GENOME-0378475_69	39972	41501	1530	1	0.31	15	TAAA	GENOMAD.035998.VV	1.20E-251	777	0	0	0	2561	Caudoviricetes	NA	NA	TIGR00024	NA
UGV-GENOME-0378475_70	41521	42129	609	1	0.333	15	AAAA	GENOMAD.085914.VV	4.25E-18	85	0	0	0	5797	Crassvirales	NA	NA	NA	NA
UGV-GENOME-0378475_71	42135	42506	372	1	0.298	15	TAAAA	GENOMAD.035998.VV	3.84E-40	145	0	0	0	2561	Caudoviricetes	NA	NA	TIGR00024	NA
UGV-GENOME-0378475_72	42494	43405	912	1	0.323	15	TAAAAA	NA	NA	NA	0	0	0	1	NA	NA	NA	NA	NA
UGV-GENOME-0378475_73	43678	44967	1290	1	0.317	15	None	GENOMAD.104165.VC	7.82E-45	172	0	0	0	5797	Crassvirales	NA	NA	TIGR03736;K03148;COG4015	PRTRC system ThiF family protein
UGV-GENOME-0378475_74	45255	46025	771	1	0.27	15	None	GENOMAD.133508.VP	2.66E-08	57	0	0	0	2561	Caudoviricetes	NA	NA	PF13392	HNH endonuclease
UGV-GENOME-0378475_75	46134	46340	207	1	0.295	15	TAAA	GENOMAD.077823.VV	1.46E-10	57	0	0	0	2561	Caudoviricetes	NA	NA	NA	NA
UGV-GENOME-0378475_76	46362	46616	255	1	0.329	15	AAA	NA	NA	NA	0	0	0	1	NA	NA	NA	NA	NA
UGV-GENOME-0378475_77	46616	46846	231	1	0.281	15	TAA	NA	NA	NA	0	0	0	1	NA	NA	NA	NA	NA
UGV-GENOME-0378475_78	46890	47111	222	1	0.306	15	None	GENOMAD.057807.VV	2.65E-21	88	0	0	0	2561	Caudoviricetes	NA	NA	NA	NA
UGV-GENOME-0378475_79	47183	47287	105	1	0.276	15	TAAA	NA	NA	NA	0	0	0	1	NA	NA	NA	NA	NA
UGV-GENOME-0378475_80	47274	47714	441	1	0.311	15	TAA	GENOMAD.137287.VC	6.54E-70	232	0	0	0	2561	Caudoviricetes	NA	NA	PF09424	Uncharacterized conserved protein YqeY
UGV-GENOME-0378475_81	47714	48031	318	1	0.289	15	TAA	GENOMAD.103546.VV	1.00E-61	206	0	0	0	5797	Crassvirales	NA	NA	NA	NA
UGV-GENOME-0378475_82	48125	48412	288	1	0.306	15	TAAAA	GENOMAD.097745.VV	2.77E-54	184	0	0	0	5797	Crassvirales	NA	NA	NA	NA
UGV-GENOME-0378475_83	49094	49339	246	1	0.301	15	TAAAA	NA	NA	NA	0	0	0	1	NA	NA	NA	NA	NA
UGV-GENOME-0378475_84	49332	49808	477	1	0.31	15	TAA	GENOMAD.133614.VC	9.30E-47	166	0	0	0	2561	Caudoviricetes	NA	NA	PF13353	anaerobic ribonucleoside-triphosphate reductase activating protein
UGV-GENOME-0378475_85	49808	50098	291	1	0.251	15	TAAAA	NA	NA	NA	0	0	0	1	NA	NA	NA	NA	NA
UGV-GENOME-0378475_86	50076	50576	501	1	0.377	15	TAA	GENOMAD.106245.VV	2.79E-19	87	0	0	0	2561	Caudoviricetes	NA	NA	PF00692;PF14902	deoxyuridine 5'-triphosphate nucleotidohydrolase (dut)
UGV-GENOME-0378475_87	50622	50936	315	1	0.337	15	TAA	GENOMAD.062561.VV	6.18E-11	60	0	0	0	2561	Caudoviricetes	NA	NA	NA	NA
UGV-GENOME-0378475_88	50936	52159	1224	1	0.352	15	AAAA	GENOMAD.024928.VV	2.96E-72	252	0	0	0	2561	Caudoviricetes	NA	NA	PF18073	NA
UGV-GENOME-0378475_89	52180	52314	135	1	0.274	15	TAA	NA	NA	NA	0	0	0	1	NA	NA	NA	NA	NA
UGV-GENOME-0378475_90	52314	52958	645	1	0.361	15	TAAA	GENOMAD.075153.VV	1.77E-134	422	0	0	0	2561	Caudoviricetes	NA	NA	NA	NA
UGV-GENOME-0378475_91	52955	53353	399	1	0.298	15	AAA	NA	NA	NA	0	0	0	1	NA	NA	NA	NA	NA
UGV-GENOME-0378475_92	53337	53651	315	1	0.321	15	TAA	NA	NA	NA	0	0	0	1	NA	NA	NA	NA	NA
UGV-GENOME-0378475_93	53651	53977	327	1	0.294	15	None	NA	NA	NA	0	0	0	1	NA	NA	NA	NA	NA
UGV-GENOME-0378475_94	53958	55328	1371	1	0.317	15	TAA	GENOMAD.022253.VV	3.95E-220	683	0	0	0	2561	Caudoviricetes	NA	NA	TIGR02306	RNA ligase, DRB0094 family
UGV-GENOME-0378475_95	55318	55845	528	1	0.284	15	AAA	GENOMAD.081595.VV	6.43E-06	48	0	0	0	2561	Caudoviricetes	NA	NA	NA	NA
UGV-GENOME-0378475_96	55838	56512	675	1	0.314	15	AAAA	NA	NA	NA	0	0	0	1	NA	NA	NA	NA	NA
UGV-GENOME-0378475_97	56578	56841	264	1	0.307	15	TAAAAA	GENOMAD.004447.VV	1.06E-06	47	0	0	0	2561	Caudoviricetes	NA	NA	NA	NA
UGV-GENOME-0378475_98	56834	57679	846	1	0.296	15	TAA	GENOMAD.182050.VC	2.91E-19	91	0	0	0	2561	Caudoviricetes	NA	NA	PF12645	RNA polymerase sigma factor, cyanobacterial RpoD-like family
UGV-GENOME-0378475_99	57679	58002	324	1	0.327	15	TAAA	NA	NA	NA	0	0	0	1	NA	NA	NA	NA	NA
UGV-GENOME-0378475_100	57999	58262	264	1	0.273	15	TAAA	NA	NA	NA	0	0	0	1	NA	NA	NA	NA	NA
UGV-GENOME-0378475_101	58259	60229	1971	1	0.337	15	TAA	GENOMAD.031801.VV	4.55E-44	175	0	0	0	5797	Crassvirales	NA	NA	PF01612;PF00476	DNA polymerase I
UGV-GENOME-0378475_102	60414	60650	237	1	0.338	15	AAAA	NA	NA	NA	0	0	0	1	NA	NA	NA	NA	NA
UGV-GENOME-0378475_103	60664	60897	234	1	0.274	15	TAAA	NA	NA	NA	0	0	0	1	NA	NA	NA	NA	NA
UGV-GENOME-0378475_104	60897	61031	135	1	0.222	15	TAAA	NA	NA	NA	0	0	0	1	NA	NA	NA	NA	NA
UGV-GENOME-0378475_105	61046	61219	174	1	0.333	15	None	NA	NA	NA	0	0	0	1	NA	NA	NA	NA	NA
UGV-GENOME-0378475_106	61167	61646	480	1	0.317	15	None	NA	NA	NA	0	0	0	1	NA	NA	NA	NA	NA
UGV-GENOME-0378475_107	61647	62255	609	1	0.281	15	TAA	GENOMAD.040073.VV	2.59E-124	392	0	0	0	2561	Caudoviricetes	NA	NA	NA	NA
UGV-GENOME-0378475_108	62248	62562	315	1	0.286	15	None	NA	NA	NA	0	0	0	1	NA	NA	NA	NA	NA
UGV-GENOME-0378475_109	62540	62935	396	1	0.326	15	AAAA	GENOMAD.072880.VV	2.36E-65	218	0	0	0	2561	Caudoviricetes	NA	NA	NA	NA
UGV-GENOME-0378475_110	62929	63345	417	1	0.307	15	AAA	NA	NA	NA	0	0	0	1	NA	NA	NA	NA	NA
UGV-GENOME-0378475_111	63347	64183	837	1	0.336	15	TAA	GENOMAD.023801.VV	4.36E-32	129	0	0	0	2561	Caudoviricetes	NA	NA	NA	NA
UGV-GENOME-0378475_112	64398	64649	252	1	0.254	15	TAAAA	NA	NA	NA	0	0	0	1	NA	NA	NA	NA	NA
UGV-GENOME-0378475_113	64646	65155	510	1	0.316	15	TAA	NA	NA	NA	0	0	0	1	NA	NA	NA	NA	NA
UGV-GENOME-0378475_114	65156	65320	165	1	0.297	15	TAAA	NA	NA	NA	0	0	0	1	NA	NA	NA	NA	NA
UGV-GENOME-0378475_115	65284	65889	606	1	0.32	15	AAA	NA	NA	NA	0	0	0	1	NA	NA	NA	NA	NA
UGV-GENOME-0378475_116	65950	66183	234	1	0.312	15	TAAA	GENOMAD.068212.VV	1.57E-06	46	0	0	0	5797	Crassvirales	NA	NA	NA	NA
UGV-GENOME-0378475_117	66183	66374	192	1	0.302	15	None	NA	NA	NA	0	0	0	1	NA	NA	NA	NA	NA
UGV-GENOME-0378475_118	66377	66760	384	1	0.315	15	TAAA	NA	NA	NA	0	0	0	1	NA	NA	NA	NA	NA
UGV-GENOME-0378475_119	66753	67268	516	1	0.3	15	TAA	GENOMAD.035874.CC	5.93E-06	48	0	0	0	1	NA	NA	NA	PF13419	beta-phosphoglucomutase family hydrolase
UGV-GENOME-0378475_120	67265	67639	375	1	0.267	15	None	GENOMAD.101899.VV	3.41E-66	220	0	0	0	2561	Caudoviricetes	NA	NA	NA	NA
UGV-GENOME-0378475_121	67774	68124	351	1	0.305	15	TAA	NA	NA	NA	0	0	0	1	NA	NA	NA	NA	NA
UGV-GENOME-0378475_122	68176	68895	720	1	0.279	15	TAAAA	NA	NA	NA	0	0	0	1	NA	NA	NA	NA	NA
UGV-GENOME-0378475_123	68907	69476	570	1	0.311	15	TAA	NA	NA	NA	0	0	0	1	NA	NA	NA	NA	NA
UGV-GENOME-0378475_124	69476	69790	315	1	0.276	15	TAAA	GENOMAD.031701.VV	1.07E-36	134	0	0	0	2561	Caudoviricetes	NA	NA	NA	NA
UGV-GENOME-0378475_125	69792	70004	213	1	0.324	15	AAAA	NA	NA	NA	0	0	0	1	NA	NA	NA	NA	NA
UGV-GENOME-0378475_126	70098	70283	186	-1	0.237	15	TAAA	NA	NA	NA	0	0	0	1	NA	NA	NA	NA	NA
UGV-GENOME-0378475_127	70294	75138	4845	-1	0.324	15	None	NA	NA	NA	0	0	0	1	NA	NA	NA	NA	NA
UGV-GENOME-0378475_128	75135	76094	960	-1	0.282	15	None	NA	NA	NA	0	0	0	1	NA	NA	NA	NA	NA
UGV-GENOME-0378475_129	76183	86565	10383	-1	0.303	15	TAA	GENOMAD.005789.VV	7.85E-08	61	0	0	0	5797	Crassvirales	NA	NA	NA	NA
UGV-GENOME-0378475_130	86567	95809	9243	-1	0.318	15	TAAA	GENOMAD.038199.VV	2.17E-144	513	0	0	0	2561	Caudoviricetes	NA	NA	PF09848	Schlafen group 3, DNA/RNA helicase domain
UGV-GENOME-0378475_131	95809	97680	1872	-1	0.323	15	TAA	NA	NA	NA	0	0	0	1	NA	NA	NA	NA	NA
UGV-GENOME-0378475_132	97677	97964	288	-1	0.253	15	TAAA	NA	NA	NA	0	0	0	1	NA	NA	NA	NA	NA
UGV-GENOME-0378475_133	98170	99117	948	-1	0.33	15	TAAAAA	NA	NA	NA	0	0	0	1	NA	NA	NA	NA	NA
UGV-GENOME-0378475_134	99117	103721	4605	-1	0.33	15	TAA	GENOMAD.049639.VV	1.24E-125	444	0	0	0	2561	Caudoviricetes	NA	NA	NA	NA
UGV-GENOME-0378475_135	103783	104070	288	-1	0.472	15	TAAA	GENOMAD.053659.VV	3.57E-28	109	0	0	0	2561	Caudoviricetes	NA	NA	NA	NA
UGV-GENOME-0378475_136	104185	104808	624	-1	0.319	15	TAAAA	NA	NA	NA	0	0	0	1	NA	NA	NA	NA	NA
UGV-GENOME-0378475_137	104808	105470	663	-1	0.299	15	AAA	NA	NA	NA	0	0	0	1	NA	NA	NA	NA	NA
UGV-GENOME-0378475_138	105457	107052	1596	-1	0.324	15	None	GENOMAD.045522.VV	8.65E-83	288	0	0	0	2561	Caudoviricetes	NA	NA	NA	NA
UGV-GENOME-0378475_139	107045	113569	6525	-1	0.303	15	TAAA	GENOMAD.017056.VV	0	3330	0	0	0	2561	Caudoviricetes	NA	NA	NA	NA
UGV-GENOME-0378475_140	113572	117984	4413	-1	0.29	15	TAAAAA	GENOMAD.055958.VV	3.47E-25	117	0	0	0	2561	Caudoviricetes	NA	NA	NA	NA
UGV-GENOME-0378475_141	117988	118551	564	-1	0.275	15	None	NA	NA	NA	0	0	0	1	NA	NA	NA	NA	NA
UGV-GENOME-0378475_142	118593	119024	432	-1	0.312	15	TAAA	NA	NA	NA	0	0	0	1	NA	NA	NA	NA	NA
UGV-GENOME-0378475_143	119098	119781	684	-1	0.279	15	TAA	GENOMAD.043553.VV	8.82E-89	291	0	0	0	2561	Caudoviricetes	NA	NA	NA	NA
UGV-GENOME-0378475_144	119793	120491	699	-1	0.298	15	TAAA	GENOMAD.043713.VV	1.70E-92	302	0	0	0	2561	Caudoviricetes	NA	NA	NA	NA
UGV-GENOME-0378475_145	120498	120929	432	-1	0.289	15	TAAA	NA	NA	NA	0	0	0	1	NA	NA	NA	NA	NA
UGV-GENOME-0378475_146	120929	121939	1011	-1	0.364	15	TAAA	GENOMAD.048758.VV	2.50E-174	544	0	0	0	2561	Caudoviricetes	NA	NA	NA	NA
UGV-GENOME-0378475_147	121963	123090	1128	-1	0.348	15	AACAA	GENOMAD.041671.VV	1.45E-146	466	0	0	0	2561	Caudoviricetes	NA	NA	NA	NA
UGV-GENOME-0378475_148	123565	124449	885	-1	0.348	15	AAA	GENOMAD.030502.VV	6.43E-134	425	0	0	0	2561	Caudoviricetes	NA	NA	NA	NA
UGV-GENOME-0378475_149	124546	125967	1422	-1	0.37	15	TAAA	GENOMAD.029051.VV	4.05E-192	603	0	0	0	2561	Caudoviricetes	NA	NA	NA	NA
UGV-GENOME-0378475_150	125990	127024	1035	-1	0.33	15	AAAA	NA	NA	NA	0	0	0	1	NA	NA	NA	NA	NA
UGV-GENOME-0378475_151	127024	129024	2001	-1	0.274	15	TAA	GENOMAD.222027.VP	0	1109	0	0	0	2561	Caudoviricetes	NA	NA	NA	NA
UGV-GENOME-0378475_152	129024	129431	408	-1	0.289	15	AATAA	GENOMAD.014911.VV	1.12E-06	49	0	0	0	1	NA	NA	NA	NA	NA
UGV-GENOME-0378475_153	129547	129939	393	-1	0.252	15	None	GENOMAD.013894.VV	3.28E-11	62	0	0	0	2561	Caudoviricetes	NA	NA	NA	NA
UGV-GENOME-0378475_154	129936	130337	402	-1	0.333	15	None	GENOMAD.006116.VV	1.15E-57	196	0	0	0	2561	Caudoviricetes	NA	NA	NA	NA
UGV-GENOME-0378475_155	130340	130534	195	-1	0.333	15	TAAA	GENOMAD.031819.VV	1.53E-08	51	0	0	0	2561	Caudoviricetes	NA	NA	NA	NA
UGV-GENOME-0378475_156	130522	131004	483	-1	0.296	15	TAA	GENOMAD.007405.VV	1.23E-44	160	0	0	0	2561	Caudoviricetes	NA	NA	NA	NA
UGV-GENOME-0378475_157	131008	131331	324	-1	0.29	15	AAA	GENOMAD.016191.VV	4.18E-24	98	0	0	0	2561	Caudoviricetes	NA	NA	NA	NA
UGV-GENOME-0378475_158	131346	132266	921	-1	0.324	15	TAAAA	GENOMAD.004827.VV	2.87E-42	160	0	0	0	2561	Caudoviricetes	NA	NA	NA	NA
UGV-GENOME-0378475_159	132520	132648	129	-1	0.349	15	TAA	NA	NA	NA	0	0	0	1	NA	NA	NA	NA	NA
UGV-GENOME-0378475_160	132821	133123	303	-1	0.271	15	None	GENOMAD.033666.VV	2.39E-42	150	0	0	0	5797	Crassvirales	NA	NA	PF09035	Predicted DNA-binding transcriptional regulator AlpA
UGV-GENOME-0378475_161	133535	133834	300	-1	0.317	15	TAA	NA	NA	NA	0	0	0	1	NA	NA	NA	NA	NA
UGV-GENOME-0378475_162	133834	134286	453	-1	0.305	15	TAAAAA	GENOMAD.029051.VV	2.34E-66	222	0	0	0	2561	Caudoviricetes	NA	NA	NA	NA
UGV-GENOME-0378475_163	134346	137675	3330	-1	0.324	15	TAA	GENOMAD.148161.VV	3.27E-20	100	0	0	0	2561	Caudoviricetes	NA	NA	NA	NA
UGV-GENOME-0378475_164	137682	139277	1596	-1	0.338	15	TAAA	GENOMAD.012345.VV	1.09E-06	54	0	0	0	2561	Caudoviricetes	NA	NA	NA	NA
UGV-GENOME-0378475_165	139264	139608	345	-1	0.243	15	TAA	NA	NA	NA	0	0	0	1	NA	NA	NA	NA	NA
UGV-GENOME-0378475_166	139592	140173	582	-1	0.299	15	None	NA	NA	NA	0	0	0	1	NA	NA	NA	NA	NA
UGV-GENOME-0378475_167	140170	140586	417	-1	0.278	15	AAAA	NA	NA	NA	0	0	0	1	NA	NA	NA	NA	NA
UGV-GENOME-0378475_168	140583	141050	468	-1	0.265	15	TAAAA	GENOMAD.024055.VV	6.91E-12	65	0	0	0	2561	Caudoviricetes	NA	NA	PF14301	NA
UGV-GENOME-0378475_169	141043	147417	6375	-1	0.314	15	AAAA	GENOMAD.026885.VV	3.76E-36	154	0	0	0	2561	Caudoviricetes	NA	NA	NA	NA
UGV-GENOME-0378475_170	147423	147644	222	-1	0.284	15	None	NA	NA	NA	0	0	0	1	NA	NA	NA	NA	NA
UGV-GENOME-0378475_171	147666	148988	1323	-1	0.331	15	None	NA	NA	NA	0	0	0	1	NA	NA	NA	NA	NA
UGV-GENOME-0378475_172	148985	150307	1323	-1	0.307	15	TAAA	GENOMAD.060806.VV	3.03E-14	78	0	0	0	2561	Caudoviricetes	NA	NA	NA	NA
UGV-GENOME-0378475_173	150252	150500	249	-1	0.261	15	TAA	NA	NA	NA	0	0	0	1	NA	NA	NA	NA	NA
UGV-GENOME-0378475_174	150457	151236	780	-1	0.273	15	TAA	NA	NA	NA	0	0	0	1	NA	NA	NA	NA	NA
UGV-GENOME-0378475_175	151236	152126	891	-1	0.329	15	AAA	NA	NA	NA	0	0	0	1	NA	NA	NA	NA	NA
UGV-GENOME-0378475_176	152126	154297	2172	-1	0.297	15	TAAA	GENOMAD.006642.VV	0	1144	0	0	1	2561	Caudoviricetes	NA	NA	PF16510	Phage P22-like portal protein
UGV-GENOME-0378475_177	154272	154535	264	-1	0.284	15	None	NA	NA	NA	0	0	0	1	NA	NA	NA	NA	NA
UGV-GENOME-0378475_178	154489	156849	2361	-1	0.32	15	TAA	GENOMAD.003312.VV	1.35E-194	626	0	0	1	2561	Caudoviricetes	NA	NA	COG4373	Mu-like prophage FluMu protein gp28
UGV-GENOME-0378475_179	156855	157415	561	-1	0.319	15	TAA	GENOMAD.017102.VV	9.05E-69	231	0	0	0	2561	Caudoviricetes	NA	NA	NA	NA
UGV-GENOME-0378475_180	157443	157538	96	-1	0.344	15	AAA	NA	NA	NA	0	0	0	1	NA	NA	NA	NA	NA
UGV-GENOME-0378475_181	157593	159092	1500	-1	0.329	15	None	NA	NA	NA	0	0	0	1	NA	NA	NA	NA	NA
UGV-GENOME-0378475_182	159095	159304	210	-1	0.338	15	AAA	GENOMAD.059662.VV	7.03E-25	98	0	0	0	2561	Caudoviricetes	NA	NA	PF09926	Uncharacterized conserved protein YodC, DUF2158 family
UGV-GENOME-0378475_183	159291	159896	606	-1	0.323	15	TAA	GENOMAD.051158.VV	6.58E-71	238	0	0	0	2561	Caudoviricetes	NA	NA	PF00166	Co-chaperonin GroES (HSP10)
UGV-GENOME-0378475_184	159920	160165	246	-1	0.236	15	TAA	GENOMAD.031219.VV	8.40E-14	67	0	0	0	2561	Caudoviricetes	NA	NA	PF19668	NA
UGV-GENOME-0378475_185	160162	160383	222	-1	0.315	15	AAA	GENOMAD.042837.VV	1.33E-20	86	0	0	0	2561	Caudoviricetes	NA	NA	K01440	NA
UGV-GENOME-0378475_186	160475	161389	915	-1	0.29	15	TAAAA	GENOMAD.218281.VP	2.24E-25	110	0	0	0	2561	Caudoviricetes	NA	NA	TIGR00372	CRISPR-associated protein Cas4
UGV-GENOME-0378475_187	161513	161791	279	1	0.262	15	TAA	GENOMAD.020341.VV	1.17E-22	93	0	0	0	5797	Crassvirales	NA	NA	NA	NA
UGV-GENOME-0378475_188	161797	162456	660	1	0.285	15	TAA	GENOMAD.220305.VV	1.62E-13	72	0	0	0	2561	Caudoviricetes	NA	NA	NA	NA
UGV-GENOME-0378475_189	162453	163028	576	1	0.311	15	TAAA	NA	NA	NA	0	0	0	1	NA	NA	NA	NA	NA
UGV-GENOME-0378475_190	163025	163153	129	1	0.217	15	TAA	NA	NA	NA	0	0	0	1	NA	NA	NA	NA	NA
UGV-GENOME-0378475_191	163427	163753	327	-1	0.248	15	TAA	NA	NA	NA	0	0	0	1	NA	NA	NA	NA	NA
UGV-GENOME-0378475_192	163776	163976	201	-1	0.249	15	AAA	NA	NA	NA	0	0	0	1	NA	NA	NA	NA	NA
UGV-GENOME-0378475_193	163960	164271	312	-1	0.253	15	TAAAA	NA	NA	NA	0	0	0	1	NA	NA	NA	NA	NA
UGV-GENOME-0378475_194	164243	164503	261	-1	0.303	15	TAAAA	NA	NA	NA	0	0	0	1	NA	NA	NA	NA	NA
UGV-GENOME-0378475_195	164478	164876	399	-1	0.276	15	TAAAA	NA	NA	NA	0	0	0	1	NA	NA	NA	NA	NA
UGV-GENOME-0378475_196	165127	165975	849	-1	0.243	15	TAA	GENOMAD.026607.VV	7.43E-08	56	0	0	0	9067	Straboviridae	NA	NA	NA	NA
UGV-GENOME-0378475_197	166430	167017	588	1	0.4	15	TAA	NA	NA	NA	0	0	0	1	NA	NA	NA	NA	NA
UGV-GENOME-0378475_198	167134	167319	186	1	0.301	15	TAA	NA	NA	NA	0	0	0	1	NA	NA	NA	NA	NA
UGV-GENOME-0378475_199	167581	168147	567	1	0.422	15	None	NA	NA	NA	0	0	0	1	NA	NA	NA	NA	NA
UGV-GENOME-0378475_200	168748	169077	330	1	0.279	15	TAA	NA	NA	NA	0	0	0	1	NA	NA	NA	NA	NA
UGV-GENOME-0378475_201	170249	170815	567	1	0.384	15	None	NA	NA	NA	0	0	0	1	NA	NA	NA	NA	NA
UGV-GENOME-0378475_202	170936	171187	252	1	0.31	15	None	NA	NA	NA	0	0	0	1	NA	NA	NA	NA	NA
UGV-GENOME-0378475_203	171275	171679	405	1	0.375	15	TAA	GENOMAD.124548.VV	5.07E-75	246	0	0	0	2561	Caudoviricetes	NA	NA	NA	NA
UGV-GENOME-0378475_204	171830	172159	330	1	0.276	15	AAA	NA	NA	NA	0	0	0	1	NA	NA	NA	NA	NA
UGV-GENOME-0378475_205	172174	172623	450	1	0.322	15	TAA	NA	NA	NA	0	0	0	1	NA	NA	NA	NA	NA
UGV-GENOME-0378475_206	173775	174164	390	1	0.321	15	TAA	GENOMAD.102406.VV	1.63E-76	250	0	0	0	2561	Caudoviricetes	NA	NA	NA	NA
UGV-GENOME-0378475_207	174178	174537	360	1	0.244	15	TAAA	NA	NA	NA	0	0	0	1	NA	NA	NA	NA	NA
UGV-GENOME-0378475_208	174539	174652	114	1	0.263	15	AACAA	NA	NA	NA	0	0	0	1	NA	NA	NA	NA	NA
UGV-GENOME-0378475_209	176121	176396	276	1	0.286	15	TAA	NA	NA	NA	0	0	0	1	NA	NA	NA	NA	NA
UGV-GENOME-0378475_210	176408	176863	456	1	0.34	15	TAA	GENOMAD.060470.VV	7.93E-07	50	0	0	0	5797	Crassvirales	NA	NA	NA	NA
UGV-GENOME-0378475_211	176868	177311	444	1	0.275	15	TAA	GENOMAD.060470.VV	1.41E-19	87	0	0	0	5797	Crassvirales	NA	NA	NA	NA
UGV-GENOME-0378475_212	177315	177689	375	1	0.275	15	TAAAA	NA	NA	NA	0	0	0	1	NA	NA	NA	NA	NA
UGV-GENOME-0378475_213	177956	178171	216	1	0.25	15	AAA	NA	NA	NA	0	0	0	1	NA	NA	NA	NA	NA
UGV-GENOME-0378475_214	178171	178497	327	1	0.278	15	TAA	NA	NA	NA	0	0	0	1	NA	NA	NA	NA	NA
UGV-GENOME-0378475_215	178643	178906	264	1	0.303	15	TAAA	GENOMAD.091084.VV	2.84E-42	149	0	0	0	2561	Caudoviricetes	NA	NA	NA	NA
UGV-GENOME-0378475_216	179698	180045	348	1	0.244	15	TAA	NA	NA	NA	0	0	0	1	NA	NA	NA	NA	NA
UGV-GENOME-0378475_217	180066	180164	99	1	0.263	15	AAAA	NA	NA	NA	0	0	0	1	NA	NA	NA	NA	NA
UGV-GENOME-0378475_218	180199	180630	432	1	0.262	15	AAA	GENOMAD.040776.VV	5.81E-45	160	0	0	0	5797	Crassvirales	NA	NA	NA	NA
uvig_8355_1	123	398	276	1	0.29	11	AAAAT	NA	NA	NA	0	0	0	1	NA	NA	NA	NA	NA
uvig_8355_2	399	800	402	1	0.281	11	None	NA	NA	NA	0	0	0	1	NA	NA	NA	NA	NA
uvig_8355_3	813	914	102	1	0.304	11	AAA	NA	NA	NA	0	0	0	1	NA	NA	NA	NA	NA
uvig_8355_4	911	1132	222	1	0.338	11	AAT	NA	NA	NA	0	0	0	1	NA	NA	NA	NA	NA
uvig_8355_5	1116	1313	198	1	0.308	11	AAA	GENOMAD.097051.VV	8.86E-14	66	0	0	0	2561	Caudoviricetes	NA	NA	PF02943	Ferredoxin thioredoxin reductase catalytic beta chain
uvig_8355_6	1316	1555	240	1	0.317	11	AAAA	NA	NA	NA	0	0	0	1	NA	NA	NA	NA	NA
uvig_8355_7	1548	1742	195	1	0.328	11	AAT	NA	NA	NA	0	0	0	1	NA	NA	NA	NA	NA
uvig_8355_8	1826	2074	249	-1	0.329	11	AAT	GENOMAD.070041.VV	7.50E-38	136	0	0	0	2561	Caudoviricetes	NA	NA	NA	NA
uvig_8355_9	2140	2385	246	1	0.366	11	AAT	NA	NA	NA	0	0	0	1	NA	NA	NA	NA	NA
uvig_8355_10	2382	2642	261	-1	0.33	11	AATAA	NA	NA	NA	0	0	0	1	NA	NA	NA	NA	NA
uvig_8355_11	2675	2818	144	-1	0.396	11	AATAA	NA	NA	NA	0	0	0	1	NA	NA	NA	NA	NA
uvig_8355_12	2838	3020	183	-1	0.388	11	None	NA	NA	NA	0	0	0	1	NA	NA	NA	NA	NA
uvig_8355_13	2998	6825	3828	-1	0.373	11	AAA	GENOMAD.069415.VV	0	2022	0	0	0	2561	Caudoviricetes	NA	NA	COG1705	Flagellum-specific peptidoglycan hydrolase FlgJ
uvig_8355_14	6844	7206	363	-1	0.311	11	AAA	GENOMAD.123571.VC	8.94E-22	92	0	0	0	2561	Caudoviricetes	NA	NA	NA	NA
uvig_8355_15	7209	7508	300	-1	0.363	11	AAA	GENOMAD.013498.VV	4.42E-20	86	0	0	0	5797	Crassvirales	NA	NA	NA	NA
uvig_8355_16	7669	8427	759	1	0.337	11	AAT	NA	NA	NA	0	0	0	1	NA	NA	NA	NA	NA
uvig_8355_17	8369	9265	897	1	0.331	11	AAA	GENOMAD.218281.VP	9.07E-25	108	0	0	0	2561	Caudoviricetes	NA	NA	TIGR00372	CRISPR-associated protein Cas4
uvig_8355_18	9351	9620	270	1	0.363	11	AAA	GENOMAD.027386.VV	1.73E-40	144	0	0	0	2561	Caudoviricetes	NA	NA	PF19668	NA
uvig_8355_19	9631	10179	549	1	0.35	11	AAT	GENOMAD.051158.VV	7.54E-43	156	0	0	0	2561	Caudoviricetes	NA	NA	PF00166	Co-chaperonin GroES (HSP10)
uvig_8355_20	10182	10409	228	1	0.351	11	AAAT	GENOMAD.059662.VV	2.23E-31	117	0	0	0	2561	Caudoviricetes	NA	NA	PF09926	Uncharacterized conserved protein YodC, DUF2158 family
uvig_8355_21	10412	11260	849	1	0.365	11	AAA	NA	NA	NA	0	0	0	1	NA	NA	NA	NA	NA
uvig_8355_22	11264	11842	579	1	0.37	11	AAAT	GENOMAD.017102.VV	9.38E-97	312	0	0	0	2561	Caudoviricetes	NA	NA	NA	NA
uvig_8355_23	11845	14103	2259	1	0.371	11	None	GENOMAD.003312.VV	5.61E-252	791	0	0	1	2561	Caudoviricetes	NA	NA	COG4373	Mu-like prophage FluMu protein gp28
uvig_8355_24	14060	14365	306	1	0.294	11	None	NA	NA	NA	0	0	0	1	NA	NA	NA	NA	NA
uvig_8355_25	14349	16550	2202	1	0.332	11	AAA	GENOMAD.006642.VV	0	1034	0	0	1	2561	Caudoviricetes	NA	NA	PF16510	Phage P22-like portal protein
uvig_8355_26	16550	17302	753	1	0.341	11	AATAA	NA	NA	NA	0	0	0	1	NA	NA	NA	NA	NA
uvig_8355_27	17244	17486	243	1	0.35	11	AAA	NA	NA	NA	0	0	0	1	NA	NA	NA	NA	NA
uvig_8355_28	17465	19246	1782	1	0.348	11	AAT	NA	NA	NA	0	0	0	1	NA	NA	NA	NA	NA
uvig_8355_29	19246	24924	5679	1	0.361	11	AAA	GENOMAD.152472.VP	3.37E-33	144	0	0	0	2561	Caudoviricetes	NA	NA	NA	NA
uvig_8355_30	24917	26302	1386	1	0.354	11	None	GENOMAD.071658.VV	4.56E-29	125	0	0	0	2561	Caudoviricetes	NA	NA	NA	NA
uvig_8355_31	26305	27522	1218	1	0.378	11	None	GENOMAD.076529.VV	3.09E-16	84	0	0	0	2561	Caudoviricetes	NA	NA	NA	NA
uvig_8355_32	27571	30171	2601	1	0.368	11	AAT	GENOMAD.169110.VV	1.80E-19	97	0	0	0	2561	Caudoviricetes	NA	NA	PF16255	GDSL-like Lipase/Acylhydrolase
uvig_8355_33	30233	30646	414	1	0.374	11	AAT	GENOMAD.086132.VV	0.0002838	42	0	0	0	2561	Caudoviricetes	NA	NA	NA	NA
uvig_8355_34	30650	31072	423	1	0.364	11	None	NA	NA	NA	0	0	0	1	NA	NA	NA	NA	NA
uvig_8355_35	31125	33065	1941	1	0.368	11	AAA	GENOMAD.076529.VV	8.92E-57	214	0	0	0	2561	Caudoviricetes	NA	NA	NA	NA
uvig_8355_36	33068	35083	2016	1	0.362	11	AATAA	GENOMAD.198157.VP	2.01E-183	588	0	0	0	2561	Caudoviricetes	NA	NA	NA	NA
uvig_8355_37	35327	35539	213	1	0.258	11	None	NA	NA	NA	0	0	0	1	NA	NA	NA	NA	NA
uvig_8355_38	35554	36006	453	1	0.313	11	AAA	GENOMAD.117067.VV	2.71E-22	95	0	0	0	2561	Caudoviricetes	NA	NA	NA	NA
uvig_8355_39	36009	38222	2214	1	0.337	11	AAT	GENOMAD.222027.VP	7.85E-48	188	0	0	0	2561	Caudoviricetes	NA	NA	NA	NA
uvig_8355_40	38336	39430	1095	1	0.398	11	AAT	GENOMAD.048658.VV	3.04E-177	554	0	0	0	2561	Caudoviricetes	NA	NA	NA	NA
uvig_8355_41	39447	40868	1422	1	0.384	11	AAAT	GENOMAD.029051.VV	6.67E-118	388	0	0	0	2561	Caudoviricetes	NA	NA	NA	NA
uvig_8355_42	40948	41619	672	1	0.335	11	None	GENOMAD.088733.VV	1.76E-14	75	0	0	1	8278	Ackermannviridae	NA	NA	PF18747	P-loop Nucleotide Kinase2
uvig_8355_43	41725	42540	816	1	0.374	11	AAAA	GENOMAD.030502.VV	1.95E-127	405	0	0	0	2561	Caudoviricetes	NA	NA	NA	NA
uvig_8355_44	42560	43534	975	1	0.353	11	AAA	GENOMAD.041671.VV	3.94E-163	511	0	0	0	2561	Caudoviricetes	NA	NA	NA	NA
uvig_8355_45	43541	44443	903	1	0.38	11	AAAAA	GENOMAD.048758.VV	5.49E-41	156	0	0	0	2561	Caudoviricetes	NA	NA	NA	NA
uvig_8355_46	44506	45183	678	1	0.326	11	None	GENOMAD.043713.VV	8.35E-123	389	0	0	0	2561	Caudoviricetes	NA	NA	NA	NA
uvig_8355_47	45238	45930	693	1	0.312	11	None	GENOMAD.043553.VV	7.61E-135	424	0	0	0	2561	Caudoviricetes	NA	NA	NA	NA
uvig_8355_48	45930	46682	753	1	0.335	11	AAA	GENOMAD.010594.VV	1.48E-15	79	0	0	1	2561	Caudoviricetes	NA	NA	PF19835	group I intron endonuclease
uvig_8355_49	46685	47125	441	1	0.29	11	AAA	NA	NA	NA	0	0	0	1	NA	NA	NA	NA	NA
uvig_8355_50	47103	47699	597	1	0.29	11	AAT	NA	NA	NA	0	0	0	1	NA	NA	NA	NA	NA
uvig_8355_51	47701	51222	3522	1	0.34	11	AAT	GENOMAD.055958.VV	1.93E-34	147	0	0	0	2561	Caudoviricetes	NA	NA	NA	NA
uvig_8355_52	51222	56003	4782	1	0.331	11	None	GENOMAD.089071.VV	0	2265	0	0	0	2561	Caudoviricetes	NA	NA	NA	NA
uvig_8355_53	55996	57174	1179	1	0.362	11	AAT	GENOMAD.045522.VV	2.34E-158	501	0	0	0	2561	Caudoviricetes	NA	NA	NA	NA
uvig_8355_54	57171	57683	513	1	0.318	11	AAAA	GENOMAD.183366.CV	1.25E-06	50	0	0	0	1	NA	NA	NA	PF13650	Predicted aspartyl protease
uvig_8355_55	57680	58243	564	1	0.36	11	AAA	NA	NA	NA	0	0	0	1	NA	NA	NA	NA	NA
uvig_8355_56	58344	58628	285	1	0.498	11	AAA	GENOMAD.053659.VV	4.66E-25	100	0	0	0	2561	Caudoviricetes	NA	NA	NA	NA
uvig_8355_57	58695	63542	4848	1	0.374	11	None	GENOMAD.068779.VV	0	2597	0	0	0	2561	Caudoviricetes	NA	NA	NA	NA
uvig_8355_58	63533	65353	1821	1	0.366	11	AAT	NA	NA	NA	0	0	0	1	NA	NA	NA	NA	NA
uvig_8355_59	65356	74139	8784	1	0.349	11	AAA	GENOMAD.038199.VV	0	5234	0	0	0	2561	Caudoviricetes	NA	NA	PF09848	Schlafen group 3, DNA/RNA helicase domain
uvig_8355_60	74146	80922	6777	1	0.334	11	AAT	NA	NA	NA	0	0	0	1	NA	NA	NA	NA	NA
uvig_8355_61	81251	81952	702	1	0.336	11	AAAAT	GENOMAD.108104.VV	6.82E-112	358	0	0	0	2561	Caudoviricetes	NA	NA	PF03161	LAGLIDADG DNA endonuclease family
uvig_8355_62	82015	84945	2931	1	0.343	11	AAA	NA	NA	NA	0	0	0	1	NA	NA	NA	NA	NA
uvig_8355_63	84947	87376	2430	1	0.316	11	AAT	NA	NA	NA	0	0	0	1	NA	NA	NA	NA	NA
uvig_8355_64	87376	91950	4575	1	0.346	11	AAA	NA	NA	NA	0	0	0	1	NA	NA	NA	NA	NA
uvig_8355_65	92007	92633	627	-1	0.346	11	None	GENOMAD.211593.VP	4.60E-20	91	0	0	0	2561	Caudoviricetes	NA	NA	PF04275	phosphomevalonate kinase, animal type
uvig_8355_66	92630	92812	183	-1	0.393	11	None	NA	NA	NA	0	0	0	1	NA	NA	NA	NA	NA
uvig_8355_67	92799	93053	255	-1	0.353	11	AAT	GENOMAD.090359.VV	4.20E-07	48	0	0	0	1	NA	NA	NA	NA	NA
uvig_8355_68	93053	93985	933	-1	0.355	11	AACAT	GENOMAD.008604.VV	5.82E-10	63	0	0	0	2561	Caudoviricetes	NA	NA	PF03420;PF18143	Prohead core protein serine protease; HAD domain in Swiss Army Knife RNA repair proteins
uvig_8355_69	94029	94550	522	-1	0.389	11	AAT	GENOMAD.179556.VC	6.16E-07	51	0	0	0	2561	Caudoviricetes	NA	NA	PF18306	SLOG cluster4 family
uvig_8355_70	94591	94770	180	-1	0.278	11	AAA	NA	NA	NA	0	0	0	1	NA	NA	NA	NA	NA
uvig_8355_71	94760	95062	303	-1	0.32	11	AAA	NA	NA	NA	0	0	0	1	NA	NA	NA	NA	NA
uvig_8355_72	95053	95631	579	-1	0.366	11	None	GENOMAD.167558.VC	4.13E-06	49	0	0	0	2561	Caudoviricetes	NA	NA	PF00857	Nicotinamidase-related amidase
uvig_8355_73	95633	95866	234	-1	0.363	11	AAAT	GENOMAD.050270.VV	2.20E-10	57	0	0	0	2561	Caudoviricetes	NA	NA	TIGR04438	small Trp-rich protein
uvig_8355_74	95868	96587	720	-1	0.368	11	AAAT	NA	NA	NA	0	0	0	1	NA	NA	NA	NA	NA
uvig_8355_75	96563	96805	243	-1	0.391	11	AAAAT	NA	NA	NA	0	0	0	1	NA	NA	NA	NA	NA
uvig_8355_76	96808	97056	249	-1	0.361	11	None	NA	NA	NA	0	0	0	1	NA	NA	NA	NA	NA
uvig_8355_77	97053	97310	258	-1	0.434	11	AAT	NA	NA	NA	0	0	0	1	NA	NA	NA	NA	NA
uvig_8355_78	97291	97572	282	-1	0.365	11	AAAA	NA	NA	NA	0	0	0	1	NA	NA	NA	NA	NA
uvig_8355_79	97578	97814	237	-1	0.359	11	None	NA	NA	NA	0	0	0	1	NA	NA	NA	NA	NA
uvig_8355_80	97811	98218	408	-1	0.402	11	AAA	GENOMAD.060351.VV	1.28E-65	219	0	0	0	2561	Caudoviricetes	NA	NA	NA	NA
uvig_8355_81	98224	98436	213	-1	0.347	11	AAAT	GENOMAD.070581.VV	1.03E-21	89	0	0	0	2561	Caudoviricetes	NA	NA	NA	NA
uvig_8355_82	98414	98635	222	-1	0.387	11	AAA	NA	NA	NA	0	0	0	1	NA	NA	NA	NA	NA
uvig_8355_83	98622	99092	471	-1	0.369	11	AAT	NA	NA	NA	0	0	0	1	NA	NA	NA	NA	NA
uvig_8355_84	99213	100091	879	-1	0.339	11	AAAT	GENOMAD.138060.VP	2.27E-51	186	0	0	1	2561	Caudoviricetes	NA	NA	PF00961;PF11242;PF03161	DNA-binding transcriptional regulator WhiA, involved in cell division
uvig_8355_85	100166	100498	333	-1	0.336	11	AAT	GENOMAD.191442.PC	2.29E-07	50	0	0	0	1	NA	NA	NA	PF03695	Uncharacterized conserved protein YecA, UPF0149 family, contains C-terminal Zn-binding SEC-C motif
uvig_8355_86	100473	101375	903	-1	0.372	11	None	GENOMAD.023801.VV	4.92E-43	162	0	0	0	2561	Caudoviricetes	NA	NA	NA	NA
uvig_8355_87	101375	101794	420	-1	0.362	11	AAA	NA	NA	NA	0	0	0	1	NA	NA	NA	NA	NA
uvig_8355_88	101781	102251	471	-1	0.355	11	None	NA	NA	NA	0	0	0	1	NA	NA	NA	NA	NA
uvig_8355_89	102254	102490	237	-1	0.367	11	None	NA	NA	NA	0	0	0	1	NA	NA	NA	NA	NA
uvig_8355_90	102537	103253	717	-1	0.35	11	AAAAT	GENOMAD.100039.VV	1.06E-19	91	0	0	0	2561	Caudoviricetes	NA	NA	NA	NA
uvig_8355_91	103481	105394	1914	-1	0.344	11	None	GENOMAD.031801.VV	6.93E-43	171	0	0	0	5797	Crassvirales	NA	NA	PF01612;PF00476	DNA polymerase I
uvig_8355_92	105391	105615	225	-1	0.324	11	None	NA	NA	NA	0	0	0	1	NA	NA	NA	NA	NA
uvig_8355_93	105674	106297	624	-1	0.324	11	AAAAT	GENOMAD.040073.VV	2.23E-41	153	0	0	0	2561	Caudoviricetes	NA	NA	NA	NA
uvig_8355_94	106294	106629	336	-1	0.342	11	AAA	GENOMAD.106023.VV	1.22E-62	209	0	0	0	2561	Caudoviricetes	NA	NA	NA	NA
uvig_8355_95	106598	106813	216	-1	0.333	11	AAA	NA	NA	NA	0	0	0	1	NA	NA	NA	NA	NA
uvig_8355_96	106829	107005	177	-1	0.362	11	None	GENOMAD.096690.VV	1.31E-28	108	0	0	0	2561	Caudoviricetes	NA	NA	NA	NA
uvig_8355_97	106993	107367	375	-1	0.379	11	AAAT	GENOMAD.105417.VV	5.46E-45	159	0	0	0	2561	Caudoviricetes	NA	NA	PF11195	NA
uvig_8355_98	107369	108295	927	-1	0.383	11	AAT	GENOMAD.111248.VC	3.03E-05	48	0	0	0	2561	Caudoviricetes	NA	NA	NA	NA
uvig_8355_99	108295	108693	399	-1	0.343	11	None	NA	NA	NA	0	0	0	1	NA	NA	NA	NA	NA
uvig_8355_100	108690	109451	762	-1	0.377	11	AAT	GENOMAD.075474.VV	3.38E-15	78	0	0	0	2561	Caudoviricetes	NA	NA	TIGR02692;K00974	tRNA adenylyltransferase
uvig_8355_101	109504	109890	387	-1	0.375	11	AAA	NA	NA	NA	0	0	0	1	NA	NA	NA	NA	NA
uvig_8355_102	109871	110188	318	-1	0.336	11	None	GENOMAD.094215.VV	1.91E-07	50	0	0	0	2561	Caudoviricetes	NA	NA	NA	NA
uvig_8355_103	110188	111576	1389	-1	0.347	11	AAA	GENOMAD.022253.VV	1.49E-198	621	0	0	0	2561	Caudoviricetes	NA	NA	TIGR02306	RNA ligase, DRB0094 family
uvig_8355_104	111612	111812	201	-1	0.383	11	AATAA	NA	NA	NA	0	0	0	1	NA	NA	NA	NA	NA
uvig_8355_105	111825	112127	303	-1	0.343	11	AAAAT	GENOMAD.077371.VV	2.62E-10	58	0	0	0	2561	Caudoviricetes	NA	NA	NA	NA
uvig_8355_106	112121	112318	198	-1	0.303	11	None	NA	NA	NA	0	0	0	1	NA	NA	NA	NA	NA
uvig_8355_107	112308	112562	255	-1	0.322	11	None	NA	NA	NA	0	0	0	1	NA	NA	NA	NA	NA
uvig_8355_108	112559	112867	309	-1	0.327	11	AAAA	NA	NA	NA	0	0	0	1	NA	NA	NA	NA	NA
uvig_8355_109	112860	114062	1203	-1	0.354	11	AAAT	GENOMAD.024928.VV	2.30E-95	319	0	0	0	2561	Caudoviricetes	NA	NA	PF18073	NA
uvig_8355_110	114085	114297	213	-1	0.371	11	AAAT	NA	NA	NA	0	0	0	1	NA	NA	NA	NA	NA
uvig_8355_111	114315	114845	531	-1	0.416	11	None	NA	NA	NA	0	0	0	1	NA	NA	NA	NA	NA
uvig_8355_112	114826	115347	522	-1	0.324	11	AAA	NA	NA	NA	0	0	0	1	NA	NA	NA	NA	NA
uvig_8355_113	115341	115757	417	-1	0.331	11	AAT	NA	NA	NA	0	0	0	1	NA	NA	NA	NA	NA
uvig_8355_114	115763	117127	1365	-1	0.342	11	AAAT	GENOMAD.092230.VV	8.12E-28	121	0	0	0	2561	Caudoviricetes	NA	NA	PF05970;PF11750	PIF1-like helicase
uvig_8355_115	117130	117705	576	-1	0.361	11	None	GENOMAD.133614.VC	6.41E-49	174	0	0	0	2561	Caudoviricetes	NA	NA	PF13353	anaerobic ribonucleoside-triphosphate reductase activating protein
uvig_8355_116	117698	117970	273	-1	0.333	11	None	NA	NA	NA	0	0	0	1	NA	NA	NA	NA	NA
uvig_8355_117	118077	118859	783	-1	0.347	11	AAA	GENOMAD.063355.VV	1.80E-20	94	0	0	0	2561	Caudoviricetes	NA	NA	TIGR00644;COG0608	single-stranded-DNA-specific exonuclease RecJ
uvig_8355_118	118998	119801	804	-1	0.348	11	None	GENOMAD.104165.VC	1.72E-28	118	0	0	0	5797	Crassvirales	NA	NA	TIGR03736;K03148;COG4015	PRTRC system ThiF family protein
uvig_8355_119	119911	120486	576	-1	0.358	11	None	GENOMAD.021766.VV	9.00E-09	57	0	0	0	2561	Caudoviricetes	NA	NA	PF13392	HNH endonuclease
uvig_8355_120	120628	121677	1050	-1	0.362	11	AAA	NA	NA	NA	0	0	0	1	NA	NA	NA	NA	NA
uvig_8355_121	121683	122462	780	-1	0.354	11	AAA	GENOMAD.053450.VV	1.61E-88	292	0	0	0	2561	Caudoviricetes	NA	NA	NA	NA
uvig_8355_122	122453	123631	1179	-1	0.357	11	AAT	GENOMAD.209533.VP	8.07E-13	73	0	0	0	2561	Caudoviricetes	NA	NA	PF14311	Probable Zinc-ribbon domain
uvig_8355_123	123638	124417	780	-1	0.364	11	AAAAA	GENOMAD.119468.VP	3.74E-14	75	0	0	1	1	NA	NA	NA	PF19835;PF07460;PF07453	group I intron endonuclease
uvig_8355_124	124498	126000	1503	-1	0.351	11	AAA	GENOMAD.035998.VV	2.84E-122	402	0	0	0	2561	Caudoviricetes	NA	NA	TIGR00024	NA
uvig_8355_125	126212	126748	537	-1	0.402	11	AAA	GENOMAD.015860.VV	3.38E-50	177	0	0	0	2561	Caudoviricetes	NA	NA	NA	NA
uvig_8355_126	126969	127190	222	-1	0.329	11	AAA	GENOMAD.159340.VV	5.80E-14	67	0	0	0	2561	Caudoviricetes	NA	NA	K01440	NA
uvig_8355_127	127196	127579	384	-1	0.354	11	AAT	GENOMAD.061314.VV	9.39E-16	75	0	0	0	2561	Caudoviricetes	NA	NA	NA	NA
uvig_8355_128	127560	128597	1038	-1	0.355	11	None	GENOMAD.043235.VV	3.27E-73	252	0	0	0	2561	Caudoviricetes	NA	NA	NA	NA
uvig_8355_129	128590	129093	504	-1	0.359	11	None	GENOMAD.075990.VV	2.89E-72	240	0	0	0	2561	Caudoviricetes	NA	NA	PF12689	Acid phosphatase (class B)
uvig_8355_130	129116	129337	222	-1	0.347	11	AAAAT	NA	NA	NA	0	0	0	1	NA	NA	NA	NA	NA
uvig_8355_131	129447	129836	390	-1	0.331	11	AAT	GENOMAD.012857.VV	7.69E-52	179	0	0	0	2561	Caudoviricetes	NA	NA	NA	NA
uvig_8355_132	129815	130816	1002	-1	0.354	11	AAT	GENOMAD.012857.VV	3.40E-77	263	0	0	0	2561	Caudoviricetes	NA	NA	NA	NA
uvig_8355_133	130864	131547	684	-1	0.379	11	None	GENOMAD.051437.VV	1.14E-39	149	0	0	0	2561	Caudoviricetes	NA	NA	NA	NA
uvig_8355_134	131563	132117	555	-1	0.366	11	AAT	NA	NA	NA	0	0	0	1	NA	NA	NA	NA	NA
uvig_8355_135	132114	132806	693	-1	0.325	11	None	GENOMAD.010283.VV	2.41E-41	154	0	0	1	2561	Caudoviricetes	NA	NA	PF13479	phage nucleotide-binding protein
uvig_8355_136	132811	133893	1083	-1	0.332	11	None	GENOMAD.031760.VV	2.23E-75	259	0	0	0	2561	Caudoviricetes	NA	NA	PF00176	DNA phosphorothioation system restriction enzyme
uvig_8355_137	133890	134471	582	-1	0.344	11	AAT	GENOMAD.049360.VV	6.32E-41	151	0	0	0	2561	Caudoviricetes	NA	NA	NA	NA
uvig_8355_138	134565	134786	222	-1	0.347	11	AAT	NA	NA	NA	0	0	0	1	NA	NA	NA	NA	NA
uvig_8355_139	134846	135046	201	-1	0.368	11	AAAAT	NA	NA	NA	0	0	0	1	NA	NA	NA	NA	NA
uvig_8355_140	135046	136008	963	-1	0.358	11	AAA	GENOMAD.089071.VV	8.46E-89	296	0	0	0	2561	Caudoviricetes	NA	NA	NA	NA
uvig_8355_141	136037	136786	750	-1	0.344	11	AATAA	GENOMAD.113230.VP	4.72E-07	53	0	0	0	2561	Caudoviricetes	NA	NA	PF07453	group I intron endonuclease
uvig_8355_142	137084	137404	321	-1	0.355	11	None	GENOMAD.031760.VV	1.09E-21	91	0	0	0	2561	Caudoviricetes	NA	NA	PF00176	DNA phosphorothioation system restriction enzyme
uvig_8355_143	137556	138383	828	-1	0.383	11	None	GENOMAD.049670.VV	1.31E-142	449	0	0	0	2561	Caudoviricetes	NA	NA	NA	NA
uvig_8355_144	138442	138744	303	-1	0.38	11	None	GENOMAD.050570.VV	1.68E-22	93	0	0	0	2561	Caudoviricetes	NA	NA	NA	NA
uvig_8355_145	138741	138962	222	-1	0.401	11	AAT	GENOMAD.074319.VV	7.49E-05	41	0	0	0	2561	Caudoviricetes	NA	NA	NA	NA
uvig_8355_146	138959	139153	195	-1	0.385	11	None	NA	NA	NA	0	0	0	1	NA	NA	NA	NA	NA
uvig_8355_147	139184	139552	369	-1	0.339	11	None	NA	NA	NA	0	0	0	1	NA	NA	NA	NA	NA
uvig_8355_148	139509	139817	309	-1	0.307	11	None	NA	NA	NA	0	0	0	1	NA	NA	NA	NA	NA
uvig_8355_149	139814	140335	522	-1	0.356	11	AAT	NA	NA	NA	0	0	0	1	NA	NA	NA	NA	NA
uvig_8355_150	140399	141040	642	-1	0.385	11	AAA	NA	NA	NA	0	0	0	1	NA	NA	NA	NA	NA
uvig_8355_151	140991	141311	321	-1	0.361	11	AAA	NA	NA	NA	0	0	0	1	NA	NA	NA	NA	NA
uvig_8355_152	141265	141729	465	-1	0.402	11	AAT	NA	NA	NA	0	0	0	1	NA	NA	NA	NA	NA
uvig_8355_153	141754	141921	168	-1	0.357	11	AAA	NA	NA	NA	0	0	0	1	NA	NA	NA	NA	NA
uvig_8355_154	141924	142196	273	-1	0.377	11	AAA	NA	NA	NA	0	0	0	1	NA	NA	NA	NA	NA
uvig_8355_155	142222	142437	216	-1	0.324	11	AAA	NA	NA	NA	0	0	0	1	NA	NA	NA	NA	NA
uvig_8355_156	142434	142901	468	-1	0.368	11	AATAA	NA	NA	NA	0	0	0	1	NA	NA	NA	NA	NA
uvig_8355_157	142843	143352	510	-1	0.373	11	None	NA	NA	NA	0	0	0	1	NA	NA	NA	NA	NA
uvig_8355_158	143524	143847	324	-1	0.309	11	AAA	NA	NA	NA	0	0	0	1	NA	NA	NA	NA	NA
uvig_8355_159	143957	144322	366	-1	0.322	11	AAA	NA	NA	NA	0	0	0	1	NA	NA	NA	NA	NA
uvig_8355_160	144294	144602	309	-1	0.356	11	AAA	NA	NA	NA	0	0	0	1	NA	NA	NA	NA	NA
uvig_8355_161	144599	144763	165	-1	0.297	11	AAT	GENOMAD.083143.VV	2.40E-07	47	0	0	0	2561	Caudoviricetes	NA	NA	NA	NA
uvig_8355_162	145082	145342	261	-1	0.349	11	None	GENOMAD.117089.VV	6.55E-11	59	0	0	0	2561	Caudoviricetes	NA	NA	NA	NA
uvig_8355_163	145346	145720	375	-1	0.352	11	AAAAT	GENOMAD.022508.VV	1.79E-32	123	0	0	0	2561	Caudoviricetes	NA	NA	NA	NA
uvig_8355_164	145732	147744	2013	-1	0.376	11	AAAAT	GENOMAD.151205.VC	6.66E-95	329	0	0	0	2561	Caudoviricetes	NA	NA	K00364	NA
uvig_8355_165	147757	148578	822	-1	0.363	11	AAA	NA	NA	NA	0	0	0	1	NA	NA	NA	NA	NA
uvig_8355_166	148584	148700	117	-1	0.376	11	AAA	GENOMAD.083026.VV	5.57E-13	62	0	0	0	2561	Caudoviricetes	NA	NA	NA	NA
uvig_8355_167	148669	149109	441	-1	0.342	11	None	NA	NA	NA	0	0	0	1	NA	NA	NA	NA	NA
uvig_8355_168	149102	149554	453	-1	0.349	11	AAT	NA	NA	NA	0	0	0	1	NA	NA	NA	NA	NA
uvig_8355_169	149559	149801	243	-1	0.337	11	AATAA	NA	NA	NA	0	0	0	1	NA	NA	NA	NA	NA
uvig_8355_170	150043	150216	174	-1	0.339	11	AAAAT	NA	NA	NA	0	0	0	1	NA	NA	NA	NA	NA
uvig_8355_171	150218	150436	219	-1	0.365	11	AAAT	NA	NA	NA	0	0	0	1	NA	NA	NA	NA	NA
uvig_8355_172	150378	150875	498	-1	0.357	11	AAA	NA	NA	NA	0	0	0	1	NA	NA	NA	NA	NA
uvig_8355_173	150862	151020	159	-1	0.352	11	AAAAT	GENOMAD.105715.VV	3.66E-16	72	0	0	0	2561	Caudoviricetes	NA	NA	NA	NA
uvig_8355_174	151193	151351	159	-1	0.327	11	AAAT	NA	NA	NA	0	0	0	1	NA	NA	NA	NA	NA
uvig_8355_175	151416	151685	270	-1	0.337	11	None	NA	NA	NA	0	0	0	1	NA	NA	NA	NA	NA
uvig_8355_176	151678	152079	402	-1	0.368	11	AAT	GENOMAD.197741.VV	1.33E-80	262	0	0	0	5797	Crassvirales	NA	NA	NA	NA
uvig_8355_177	152301	153104	804	-1	0.367	11	AATAA	NA	NA	NA	0	0	0	1	NA	NA	NA	NA	NA
uvig_8355_178	153094	153567	474	-1	0.331	11	None	NA	NA	NA	0	0	0	1	NA	NA	NA	NA	NA
uvig_8355_179	153551	153718	168	-1	0.345	11	AAA	NA	NA	NA	0	0	0	1	NA	NA	NA	NA	NA
uvig_8355_180	153832	154044	213	-1	0.296	11	None	NA	NA	NA	0	0	0	1	NA	NA	NA	NA	NA
uvig_8355_181	154105	155544	1440	-1	0.396	11	AATAA	GENOMAD.089071.VV	1.48E-120	396	0	0	0	2561	Caudoviricetes	NA	NA	NA	NA
uvig_8355_182	155544	155810	267	-1	0.337	11	AAT	NA	NA	NA	0	0	0	1	NA	NA	NA	NA	NA
uvig_8355_183	156077	157123	1047	-1	0.371	11	AAAAT	GENOMAD.067736.VV	1.21E-35	142	0	0	0	2561	Caudoviricetes	NA	NA	PF00709;PF13186	Adenylosuccinate synthase
uvig_8355_184	157128	158048	921	-1	0.377	11	AAT	NA	NA	NA	0	0	0	1	NA	NA	NA	NA	NA
uvig_8355_185	158051	158431	381	-1	0.386	11	AAAT	NA	NA	NA	0	0	0	1	NA	NA	NA	NA	NA
uvig_8355_186	158971	159258	288	-1	0.372	11	AAT	GENOMAD.096894.VV	4.11E-19	83	0	0	0	2561	Caudoviricetes	NA	NA	NA	NA
uvig_8355_187	159449	159880	432	-1	0.282	11	AAA	GENOMAD.216032.VC	1.21E-19	87	0	0	0	2561	Caudoviricetes	NA	NA	PF11645	PD-(D/E)XK endonuclease
uvig_8355_188	159983	161971	1989	-1	0.391	11	AAA	NA	NA	NA	0	0	0	1	NA	NA	NA	NA	NA
uvig_8355_189	161983	162501	519	-1	0.351	11	AAA	GENOMAD.176629.VC	1.57E-29	117	0	0	0	2561	Caudoviricetes	NA	NA	PF01957	NfeD-like C-terminal, partner-binding
uvig_8355_190	162812	162961	150	-1	0.307	11	AAT	GENOMAD.218926.VC	5.47E-05	40	0	0	0	1	NA	NA	NA	NA	NA
uvig_8355_191	162968	163465	498	-1	0.335	11	AAAT	NA	NA	NA	0	0	0	1	NA	NA	NA	NA	NA
uvig_8355_192	163893	164099	207	-1	0.309	11	AAAAT	NA	NA	NA	0	0	0	1	NA	NA	NA	NA	NA
uvig_8355_193	164187	164795	609	-1	0.356	11	AAT	GENOMAD.041047.VV	6.12E-36	137	0	0	0	5797	Crassvirales	NA	NA	NA	NA
uvig_8355_194	165222	165404	183	-1	0.339	11	AAA	NA	NA	NA	0	0	0	1	NA	NA	NA	NA	NA
uvig_8355_195	165419	165706	288	-1	0.358	11	None	NA	NA	NA	0	0	0	1	NA	NA	NA	NA	NA
uvig_8355_196	165666	165992	327	-1	0.361	11	AAT	NA	NA	NA	0	0	0	1	NA	NA	NA	NA	NA
uvig_8355_197	166165	166557	393	-1	0.341	11	AAT	GENOMAD.218210.VC	1.05E-32	124	0	0	0	2561	Caudoviricetes	NA	NA	PF11645	PD-(D/E)XK endonuclease
uvig_8355_198	167368	167472	105	-1	0.314	11	AAAA	NA	NA	NA	0	0	0	1	NA	NA	NA	NA	NA
uvig_8355_199	168247	168894	648	-1	0.381	11	AAA	GENOMAD.133729.VP	8.98E-26	108	0	0	1	2561	Caudoviricetes	NA	NA	PF19835	group I intron endonuclease
uvig_8355_200	168993	169682	690	-1	0.349	11	AAT	GENOMAD.084266.VV	9.35E-15	76	0	0	0	2561	Caudoviricetes	NA	NA	COG4306;TIGR01384	NA
uvig_8355_201	169965	170255	291	-1	0.357	11	None	GENOMAD.072785.VV	4.82E-49	169	0	0	0	2561	Caudoviricetes	NA	NA	NA	NA
uvig_8355_202	170218	170565	348	-1	0.339	11	AAT	NA	NA	NA	0	0	0	1	NA	NA	NA	NA	NA
uvig_8355_203	170655	170936	282	-1	0.33	11	AAA	NA	NA	NA	0	0	0	1	NA	NA	NA	NA	NA
uvig_8355_204	170936	171313	378	-1	0.378	11	AAA	NA	NA	NA	0	0	0	1	NA	NA	NA	NA	NA
uvig_8355_205	172006	173724	1719	-1	0.377	11	AAT	NA	NA	NA	0	0	0	1	NA	NA	NA	NA	NA
uvig_8355_206	174086	174784	699	-1	0.372	11	None	NA	NA	NA	0	0	0	1	NA	NA	NA	NA	NA
uvig_8355_207	174781	175581	801	-1	0.361	11	AAAT	NA	NA	NA	0	0	0	1	NA	NA	NA	NA	NA
uvig_8355_208	175703	176287	585	1	0.344	11	AAAT	GENOMAD.106774.VV	2.99E-20	91	0	0	1	2561	Caudoviricetes	NA	NA	TIGR03655	NA
uvig_8355_209	177194	177427	234	-1	0.359	11	AAT	GENOMAD.059266.VV	4.40E-11	59	0	0	0	2561	Caudoviricetes	NA	NA	PF09629	NA
uvig_8355_210	177427	177768	342	-1	0.345	11	None	NA	NA	NA	0	0	0	1	NA	NA	NA	NA	NA
uvig_8355_211	177845	178450	606	-1	0.383	11	AATAA	NA	NA	NA	0	0	0	1	NA	NA	NA	NA	NA
uvig_8355_212	178447	178620	174	-1	0.282	11	AAT	NA	NA	NA	0	0	0	1	NA	NA	NA	NA	NA
uvig_8355_213	178730	178951	222	-1	0.342	11	AAA	NA	NA	NA	0	0	0	1	NA	NA	NA	NA	NA
uvig_8355_214	178941	179282	342	-1	0.377	11	AAAT	NA	NA	NA	0	0	0	1	NA	NA	NA	NA	NA
uvig_8355_215	179287	179940	654	-1	0.367	11	AAAA	NA	NA	NA	0	0	0	1	NA	NA	NA	NA	NA
uvig_8355_216	179948	180796	849	-1	0.352	11	AAAA	NA	NA	NA	0	0	0	1	NA	NA	NA	NA	NA
uvig_8355_217	180814	181302	489	-1	0.382	11	AAAT	NA	NA	NA	0	0	0	1	NA	NA	NA	NA	NA
uvig_8355_218	181357	181560	204	-1	0.279	11	AAAT	NA	NA	NA	0	0	0	1	NA	NA	NA	NA	NA
uvig_8355_219	181667	182158	492	-1	0.423	11	AAA	NA	NA	NA	0	0	0	1	NA	NA	NA	NA	NA
uvig_83550_1	137	1462	1326	-1	0.59	11	GGA/GAG/AGG	GENOMAD.181727.VP	2.26E-43	168	0	0	1	2561	Caudoviricetes	NA	NA	COG5280	Phage-related minor tail protein
uvig_83550_2	1546	1776	231	1	0.403	11	AGGAG/GGAGG	NA	NA	NA	0	0	0	1	NA	NA	NA	NA	NA
uvig_83550_3	1763	2140	378	1	0.471	11	GGAG/GAGG	NA	NA	NA	0	0	0	1	NA	NA	NA	NA	NA
uvig_83550_4	2137	2553	417	1	0.424	11	3Base/5BMM	NA	NA	NA	0	0	0	1	NA	NA	NA	NA	NA
uvig_83550_5	2550	2699	150	-1	0.5	11	GGA/GAG/AGG	GENOMAD.218426.VP	1.86E-07	47	0	0	0	2561	Caudoviricetes	NA	NA	PF13227	NA
uvig_83550_6	2768	3274	507	-1	0.584	11	AGGAG	GENOMAD.192556.VP	7.93E-36	135	0	0	0	2561	Caudoviricetes	NA	NA	NA	NA
uvig_83550_7	3326	3757	432	-1	0.586	11	AGGAG	GENOMAD.054495.VV	1.39E-68	228	0	0	1	2561	Caudoviricetes	NA	NA	PF16463	Phage tail tube protein family
uvig_83550_8	3772	4020	249	-1	0.566	11	AGxAGG/AGGxGG	GENOMAD.075621.VV	6.30E-32	119	0	0	1	2561	Caudoviricetes	NA	NA	PF05069	Phage virion morphogenesis family
uvig_83550_9	4155	4550	396	-1	0.533	11	GGAGG	NA	NA	NA	0	0	0	1	NA	NA	NA	NA	NA
uvig_83550_10	4554	4787	234	-1	0.56	11	GGAGG	NA	NA	NA	0	0	0	1	NA	NA	NA	NA	NA
uvig_83550_11	4787	5137	351	-1	0.598	11	None	GENOMAD.075202.VV	2.52E-33	125	0	0	0	2561	Caudoviricetes	NA	NA	NA	NA
uvig_83550_12	5137	5661	525	-1	0.61	11	AGGAG	GENOMAD.028818.VV	5.42E-34	130	0	0	0	2561	Caudoviricetes	NA	NA	PF09956	Predicted phage recombinase, RecA/RadA family
uvig_83550_13	5703	7790	2088	-1	0.59	11	GGA/GAG/AGG	GENOMAD.213136.VV	3.22E-68	250	0	0	1	2561	Caudoviricetes	NA	NA	PF04586;PF10124	phage prohead protease, HK97 family
uvig_83550_14	7787	9217	1431	-1	0.586	11	GGAG/GAGG	GENOMAD.023558.VV	4.31E-291	889	0	0	1	2561	Caudoviricetes	NA	NA	PF05136	phage portal protein, lambda family
uvig_83550_15	9228	9428	201	-1	0.537	11	GGAG/GAGG	GENOMAD.114577.VV	5.50E-05	41	0	0	0	1	NA	NA	NA	NA	NA
uvig_83550_16	9415	9639	225	-1	0.507	11	GGAGG	NA	NA	NA	0	0	0	1	NA	NA	NA	NA	NA
uvig_83550_17	9632	10039	408	-1	0.49	11	None	GENOMAD.001873.VV	4.80E-18	82	0	0	1	2561	Caudoviricetes	NA	NA	PF20387	NA
MGV-GENOME-0368211_1	3	9737	9735	1	0.326	11	None	GENOMAD.222207.VV	1.83E-08	63	0	0	0	2561	Caudoviricetes	NA	NA	NA	NA
MGV-GENOME-0368211_2	9730	13113	3384	1	0.322	11	AAAAT	NA	NA	NA	0	0	0	1	NA	NA	NA	NA	NA
MGV-GENOME-0368211_3	13115	17740	4626	1	0.336	11	AAA	GENOMAD.134411.VV	0.000274	48	0	0	0	2561	Caudoviricetes	NA	NA	NA	NA
MGV-GENOME-0368211_4	17804	18490	687	-1	0.344	11	AAAAT	GENOMAD.142158.VP	1.92E-16	81	0	0	0	2561	Caudoviricetes	NA	NA	PF04275	phosphomevalonate kinase, animal type
MGV-GENOME-0368211_5	18487	18705	219	-1	0.338	11	AAA	NA	NA	NA	0	0	0	1	NA	NA	NA	NA	NA
MGV-GENOME-0368211_6	18702	19163	462	-1	0.372	11	AAA	NA	NA	NA	0	0	0	1	NA	NA	NA	NA	NA
MGV-GENOME-0368211_7	19147	19353	207	-1	0.357	11	AAA	NA	NA	NA	0	0	0	1	NA	NA	NA	NA	NA
MGV-GENOME-0368211_8	19346	19738	393	-1	0.356	11	AAAT	GENOMAD.179556.VC	6.16E-13	67	0	0	0	2561	Caudoviricetes	NA	NA	PF18306	SLOG cluster4 family
MGV-GENOME-0368211_9	19735	20289	555	-1	0.373	11	AAAAA	NA	NA	NA	0	0	0	1	NA	NA	NA	NA	NA
MGV-GENOME-0368211_10	20286	20768	483	-1	0.327	11	AAAT	NA	NA	NA	0	0	0	1	NA	NA	NA	NA	NA
MGV-GENOME-0368211_11	20710	21270	561	-1	0.355	11	AAAT	NA	NA	NA	0	0	0	1	NA	NA	NA	NA	NA
MGV-GENOME-0368211_12	21273	21833	561	-1	0.349	11	AAAA	NA	NA	NA	0	0	0	1	NA	NA	NA	NA	NA
MGV-GENOME-0368211_13	21814	22272	459	-1	0.357	11	AAA	NA	NA	NA	0	0	0	1	NA	NA	NA	NA	NA
MGV-GENOME-0368211_14	22259	23194	936	-1	0.373	11	AAA	NA	NA	NA	0	0	0	1	NA	NA	NA	NA	NA
MGV-GENOME-0368211_15	23191	23352	162	-1	0.364	11	None	NA	NA	NA	0	0	0	1	NA	NA	NA	NA	NA
MGV-GENOME-0368211_16	23349	24509	1161	-1	0.345	11	AAT	NA	NA	NA	0	0	0	1	NA	NA	NA	NA	NA
MGV-GENOME-0368211_17	24506	25114	609	-1	0.356	11	None	GENOMAD.159340.VV	6.65E-24	102	0	0	0	2561	Caudoviricetes	NA	NA	K01440	NA
MGV-GENOME-0368211_18	25111	25299	189	-1	0.392	11	AATAA	GENOMAD.074523.VV	8.60E-13	63	0	0	0	2561	Caudoviricetes	NA	NA	PF10269	small Trp-rich protein
MGV-GENOME-0368211_19	25296	25991	696	-1	0.356	11	AAAA	NA	NA	NA	0	0	0	1	NA	NA	NA	NA	NA
MGV-GENOME-0368211_20	25988	26239	252	-1	0.373	11	AAAAA	NA	NA	NA	0	0	0	1	NA	NA	NA	NA	NA
MGV-GENOME-0368211_21	26236	26712	477	-1	0.34	11	AAAAT	NA	NA	NA	0	0	0	1	NA	NA	NA	NA	NA
MGV-GENOME-0368211_22	26709	26891	183	-1	0.361	11	AAA	GENOMAD.060351.VV	1.95E-18	79	0	0	0	2561	Caudoviricetes	NA	NA	NA	NA
MGV-GENOME-0368211_23	27059	27964	906	-1	0.376	11	AAA	GENOMAD.162560.VC	0.0005137	44	0	0	0	2561	Caudoviricetes	NA	NF000424	PF04055	23S rRNA (adenine(2503)-C(8))-methyltransferase Cfr
MGV-GENOME-0368211_24	27967	28551	585	-1	0.345	11	AATAA	NA	NA	NA	0	0	0	1	NA	NA	NA	NA	NA
MGV-GENOME-0368211_25	28532	28783	252	-1	0.369	11	AAAAA	NA	NA	NA	0	0	0	1	NA	NA	NA	NA	NA
MGV-GENOME-0368211_26	28728	29048	321	-1	0.371	11	None	NA	NA	NA	0	0	0	1	NA	NA	NA	NA	NA
MGV-GENOME-0368211_27	29066	29422	357	-1	0.35	11	AAA	NA	NA	NA	0	0	0	1	NA	NA	NA	NA	NA
MGV-GENOME-0368211_28	29555	30493	939	-1	0.361	11	AAA	GENOMAD.023801.VV	5.79E-47	174	0	0	0	2561	Caudoviricetes	NA	NA	NA	NA
MGV-GENOME-0368211_29	30490	30918	429	-1	0.326	11	None	NA	NA	NA	0	0	0	1	NA	NA	NA	NA	NA
MGV-GENOME-0368211_30	30920	33079	2160	-1	0.347	11	None	GENOMAD.031801.VV	2.70E-55	211	0	0	0	5797	Crassvirales	NA	NA	PF01612;PF00476	DNA polymerase I
MGV-GENOME-0368211_31	33079	33309	231	-1	0.368	11	AAAA	NA	NA	NA	0	0	0	1	NA	NA	NA	NA	NA
MGV-GENOME-0368211_32	33456	34094	639	-1	0.36	11	AAAAA	GENOMAD.029818.VV	3.18E-39	147	0	0	0	2561	Caudoviricetes	NA	NA	NA	NA
MGV-GENOME-0368211_33	34091	34378	288	-1	0.344	11	AAA	GENOMAD.100862.VV	5.30E-09	54	0	0	0	9067	Straboviridae	NA	NA	NA	NA
MGV-GENOME-0368211_34	34371	34547	177	-1	0.345	11	None	GENOMAD.096690.VV	1.31E-28	108	0	0	0	2561	Caudoviricetes	NA	NA	NA	NA
MGV-GENOME-0368211_35	34523	34909	387	-1	0.37	11	AAAA	GENOMAD.105417.VV	1.46E-44	158	0	0	0	2561	Caudoviricetes	NA	NA	PF11195	NA
MGV-GENOME-0368211_36	34909	35823	915	-1	0.377	11	AAAAT	GENOMAD.111248.VC	4.38E-08	57	0	0	0	2561	Caudoviricetes	NA	NA	NA	NA
MGV-GENOME-0368211_37	35805	36134	330	-1	0.339	11	AAA	NA	NA	NA	0	0	0	1	NA	NA	NA	NA	NA
MGV-GENOME-0368211_38	36127	36330	204	-1	0.333	11	AAA	NA	NA	NA	0	0	0	1	NA	NA	NA	NA	NA
MGV-GENOME-0368211_39	36330	36785	456	-1	0.36	11	AAAAT	NA	NA	NA	0	0	0	1	NA	NA	NA	NA	NA
MGV-GENOME-0368211_40	36799	38172	1374	-1	0.386	11	None	GENOMAD.022253.VV	1.40E-241	745	0	0	0	2561	Caudoviricetes	NA	NA	TIGR02306	RNA ligase, DRB0094 family
MGV-GENOME-0368211_41	38169	38495	327	-1	0.358	11	AAAT	NA	NA	NA	0	0	0	1	NA	NA	NA	NA	NA
MGV-GENOME-0368211_42	38455	38661	207	-1	0.324	11	AAA	NA	NA	NA	0	0	0	1	NA	NA	NA	NA	NA
MGV-GENOME-0368211_43	38664	38909	246	-1	0.358	11	AAA	NA	NA	NA	0	0	0	1	NA	NA	NA	NA	NA
MGV-GENOME-0368211_44	38875	39177	303	-1	0.36	11	AAA	GENOMAD.040544.VV	9.52E-05	42	0	0	0	2561	Caudoviricetes	NA	NA	PF10263	SprT-like family
MGV-GENOME-0368211_45	39150	39389	240	-1	0.35	11	AAAA	NA	NA	NA	0	0	0	1	NA	NA	NA	NA	NA
MGV-GENOME-0368211_46	39382	40572	1191	-1	0.352	11	AAA	GENOMAD.024928.VV	2.66E-91	307	0	0	0	2561	Caudoviricetes	NA	NA	PF18073	NA
MGV-GENOME-0368211_47	40576	40788	213	-1	0.338	11	AAT	NA	NA	NA	0	0	0	1	NA	NA	NA	NA	NA
MGV-GENOME-0368211_48	40779	41198	420	-1	0.367	11	AAAAT	NA	NA	NA	0	0	0	1	NA	NA	NA	NA	NA
MGV-GENOME-0368211_49	41229	41753	525	-1	0.398	11	AATAA	NA	NA	NA	0	0	0	1	NA	NA	NA	NA	NA
MGV-GENOME-0368211_50	41734	42006	273	-1	0.341	11	AATAA	NA	NA	NA	0	0	0	1	NA	NA	NA	NA	NA
MGV-GENOME-0368211_51	42000	42470	471	-1	0.361	11	AAAAA	NA	NA	NA	0	0	0	1	NA	NA	NA	NA	NA
MGV-GENOME-0368211_52	42486	43895	1410	-1	0.354	11	None	NA	NA	NA	0	0	0	1	NA	NA	NA	NA	NA
MGV-GENOME-0368211_53	43897	44085	189	-1	0.312	11	None	NA	NA	NA	0	0	0	1	NA	NA	NA	NA	NA
MGV-GENOME-0368211_54	44113	44616	504	-1	0.357	11	AAA	GENOMAD.133614.VC	1.92E-51	180	0	0	0	2561	Caudoviricetes	NA	NA	PF13353	anaerobic ribonucleoside-triphosphate reductase activating protein
MGV-GENOME-0368211_55	44609	46819	2211	-1	0.357	11	AAA	GENOMAD.104165.VC	4.03E-119	403	0	0	0	5797	Crassvirales	NA	NA	TIGR03736;K03148;COG4015	PRTRC system ThiF family protein
MGV-GENOME-0368211_56	46896	47672	777	-1	0.34	11	AAAT	GENOMAD.053450.VV	2.31E-110	355	0	0	0	2561	Caudoviricetes	NA	NA	NA	NA
MGV-GENOME-0368211_57	47653	48087	435	-1	0.352	11	AAT	NA	NA	NA	0	0	0	1	NA	NA	NA	NA	NA
MGV-GENOME-0368211_58	48084	49688	1605	-1	0.347	11	AAAA	GENOMAD.035998.VV	5.73E-130	426	0	0	0	2561	Caudoviricetes	NA	NA	TIGR00024	NA
MGV-GENOME-0368211_59	49800	50351	552	-1	0.368	11	AAAAA	GENOMAD.015860.VV	1.09E-56	196	0	0	0	2561	Caudoviricetes	NA	NA	NA	NA
MGV-GENOME-0368211_60	50583	50870	288	-1	0.351	11	None	NA	NA	NA	0	0	0	1	NA	NA	NA	NA	NA
MGV-GENOME-0368211_61	50870	51214	345	-1	0.391	11	None	GENOMAD.061314.VV	1.14E-32	123	0	0	0	2561	Caudoviricetes	NA	NA	NA	NA
MGV-GENOME-0368211_62	51214	52248	1035	-1	0.357	11	AAAT	GENOMAD.043235.VV	5.17E-77	263	0	0	0	2561	Caudoviricetes	NA	NA	NA	NA
MGV-GENOME-0368211_63	52229	52462	234	-1	0.338	11	AAAA	NA	NA	NA	0	0	0	1	NA	NA	NA	NA	NA
MGV-GENOME-0368211_64	52462	52971	510	-1	0.367	11	AAAAT	GENOMAD.075990.VV	1.50E-63	215	0	0	0	2561	Caudoviricetes	NA	NA	PF12689	Acid phosphatase (class B)
MGV-GENOME-0368211_65	52990	53202	213	-1	0.404	11	None	NA	NA	NA	0	0	0	1	NA	NA	NA	NA	NA
MGV-GENOME-0368211_66	53199	54005	807	-1	0.393	11	AAAA	NA	NA	NA	0	0	0	1	NA	NA	NA	NA	NA
MGV-GENOME-0368211_67	54002	54307	306	-1	0.386	11	AAAAT	NA	NA	NA	0	0	0	1	NA	NA	NA	NA	NA
MGV-GENOME-0368211_68	54304	55224	921	-1	0.353	11	AAAAA	NA	NA	NA	0	0	0	1	NA	NA	NA	NA	NA
MGV-GENOME-0368211_69	55238	55762	525	-1	0.364	11	AAAAT	GENOMAD.150985.VV	0.0001335	44	0	0	0	2561	Caudoviricetes	NA	NA	PF07120	Uncharacterized conserved protein YdaU, DUF1376 family
MGV-GENOME-0368211_70	55753	56094	342	-1	0.313	11	AAA	NA	NA	NA	0	0	0	1	NA	NA	NA	NA	NA
MGV-GENOME-0368211_71	56096	56479	384	-1	0.391	11	AAAAA	NA	NA	NA	0	0	0	1	NA	NA	NA	NA	NA
MGV-GENOME-0368211_72	56476	56646	171	-1	0.292	11	None	GENOMAD.153717.VV	5.96E-07	46	0	0	0	1	NA	NA	NA	NA	NA
MGV-GENOME-0368211_73	56648	57187	540	-1	0.357	11	None	NA	NA	NA	0	0	0	1	NA	NA	NA	NA	NA
MGV-GENOME-0368211_74	57189	57518	330	-1	0.336	11	AAA	NA	NA	NA	0	0	0	1	NA	NA	NA	NA	NA
MGV-GENOME-0368211_75	57469	57585	117	-1	0.316	11	AAT	NA	NA	NA	0	0	0	1	NA	NA	NA	NA	NA
MGV-GENOME-0368211_76	57994	59043	1050	-1	0.346	11	AAA	GENOMAD.012857.VV	1.98E-71	247	0	0	0	2561	Caudoviricetes	NA	NA	NA	NA
MGV-GENOME-0368211_77	59143	59841	699	-1	0.375	11	AAAAT	GENOMAD.051437.VV	1.95E-34	134	0	0	0	2561	Caudoviricetes	NA	NA	NA	NA
MGV-GENOME-0368211_78	59850	60473	624	-1	0.367	11	AAT	GENOMAD.023111.VV	2.55E-29	118	0	0	0	2561	Caudoviricetes	NA	NA	PF03796	DnaB-like helicase C terminal domain
MGV-GENOME-0368211_79	60460	61158	699	-1	0.345	11	AAAT	GENOMAD.010283.VV	2.95E-59	206	0	0	1	2561	Caudoviricetes	NA	NA	PF13479	phage nucleotide-binding protein
MGV-GENOME-0368211_80	61158	62258	1101	-1	0.344	11	AAT	GENOMAD.031760.VV	6.08E-106	348	0	0	0	2561	Caudoviricetes	NA	NA	PF00176	DNA phosphorothioation system restriction enzyme
MGV-GENOME-0368211_81	62255	62875	621	-1	0.325	11	AAT	GENOMAD.049360.VV	1.09E-58	203	0	0	0	2561	Caudoviricetes	NA	NA	NA	NA
MGV-GENOME-0368211_82	62924	63148	225	-1	0.333	11	None	NA	NA	NA	0	0	0	1	NA	NA	NA	NA	NA
MGV-GENOME-0368211_83	63188	63388	201	-1	0.408	11	AAT	NA	NA	NA	0	0	0	1	NA	NA	NA	NA	NA
MGV-GENOME-0368211_84	63385	63759	375	-1	0.304	11	None	NA	NA	NA	0	0	0	1	NA	NA	NA	NA	NA
MGV-GENOME-0368211_85	63763	63882	120	-1	0.325	11	AAAAT	NA	NA	NA	0	0	0	1	NA	NA	NA	NA	NA
MGV-GENOME-0368211_86	63917	65194	1278	-1	0.337	11	AAT	GENOMAD.031760.VV	1.20E-116	382	0	0	0	2561	Caudoviricetes	NA	NA	PF00176	DNA phosphorothioation system restriction enzyme
MGV-GENOME-0368211_87	65291	66154	864	-1	0.347	11	AAAA	GENOMAD.049670.VV	1.82E-153	481	0	0	0	2561	Caudoviricetes	NA	NA	NA	NA
MGV-GENOME-0368211_88	66232	66432	201	-1	0.348	11	AAA	GENOMAD.050570.VV	2.57E-33	122	0	0	0	2561	Caudoviricetes	NA	NA	NA	NA
MGV-GENOME-0368211_89	66494	66913	420	-1	0.426	11	AAT	GENOMAD.074319.VV	1.04E-19	87	0	0	0	2561	Caudoviricetes	NA	NA	NA	NA
MGV-GENOME-0368211_90	66904	67464	561	-1	0.385	11	AATAA	NA	NA	NA	0	0	0	1	NA	NA	NA	NA	NA
MGV-GENOME-0368211_91	67409	67672	264	-1	0.28	11	AAAA	NA	NA	NA	0	0	0	1	NA	NA	NA	NA	NA
MGV-GENOME-0368211_92	67674	67835	162	-1	0.333	11	AAAA	NA	NA	NA	0	0	0	1	NA	NA	NA	NA	NA
MGV-GENOME-0368211_93	67810	68061	252	-1	0.369	11	None	NA	NA	NA	0	0	0	1	NA	NA	NA	NA	NA
MGV-GENOME-0368211_94	68054	68188	135	-1	0.385	11	None	NA	NA	NA	0	0	0	1	NA	NA	NA	NA	NA
MGV-GENOME-0368211_95	68185	68430	246	-1	0.309	11	AAA	NA	NA	NA	0	0	0	1	NA	NA	NA	NA	NA
MGV-GENOME-0368211_96	68468	68839	372	-1	0.344	11	AAT	NA	NA	NA	0	0	0	1	NA	NA	NA	NA	NA
MGV-GENOME-0368211_97	68839	69360	522	-1	0.404	11	AAAAAA	NA	NA	NA	0	0	0	1	NA	NA	NA	NA	NA
MGV-GENOME-0368211_98	69383	70015	633	-1	0.382	11	AAA	NA	NA	NA	0	0	0	1	NA	NA	NA	NA	NA
MGV-GENOME-0368211_99	69972	70289	318	-1	0.387	11	AAA	NA	NA	NA	0	0	0	1	NA	NA	NA	NA	NA
MGV-GENOME-0368211_100	70243	70659	417	-1	0.424	11	AATAA	NA	NA	NA	0	0	0	1	NA	NA	NA	NA	NA
MGV-GENOME-0368211_101	70668	70901	234	-1	0.368	11	AAAAT	NA	NA	NA	0	0	0	1	NA	NA	NA	NA	NA
MGV-GENOME-0368211_102	70898	71167	270	-1	0.337	11	AAAA	NA	NA	NA	0	0	0	1	NA	NA	NA	NA	NA
MGV-GENOME-0368211_103	71219	71773	555	-1	0.337	11	AAAA	NA	NA	NA	0	0	0	1	NA	NA	NA	NA	NA
MGV-GENOME-0368211_104	71758	72036	279	-1	0.344	11	AAAT	NA	NA	NA	0	0	0	1	NA	NA	NA	NA	NA
MGV-GENOME-0368211_105	72026	72436	411	-1	0.377	11	None	GENOMAD.065108.VV	2.40E-07	51	0	0	0	2561	Caudoviricetes	NA	NA	NA	NA
MGV-GENOME-0368211_106	72439	72756	318	-1	0.352	11	None	NA	NA	NA	0	0	0	1	NA	NA	NA	NA	NA
MGV-GENOME-0368211_107	72759	73079	321	-1	0.34	11	None	NA	NA	NA	0	0	0	1	NA	NA	NA	NA	NA
MGV-GENOME-0368211_108	73168	74376	1209	-1	0.38	11	AAA	GENOMAD.166169.VC	1.60E-149	476	0	0	0	2561	Caudoviricetes	NA	NA	COG0330;K17080	Regulator of protease activity HflC, stomatin/prohibitin superfamily
MGV-GENOME-0368211_109	74407	74580	174	-1	0.333	11	AAAAA	NA	NA	NA	0	0	0	1	NA	NA	NA	NA	NA
MGV-GENOME-0368211_110	74577	74966	390	-1	0.362	11	AAAAT	GENOMAD.087519.VV	1.56E-19	86	0	0	0	2561	Caudoviricetes	NA	NA	NA	NA
MGV-GENOME-0368211_111	74969	75283	315	-1	0.314	11	AAA	NA	NA	NA	0	0	0	1	NA	NA	NA	NA	NA
MGV-GENOME-0368211_112	75261	75569	309	-1	0.369	11	AAAA	NA	NA	NA	0	0	0	1	NA	NA	NA	NA	NA
MGV-GENOME-0368211_113	75566	75736	171	-1	0.345	11	AAAT	NA	NA	NA	0	0	0	1	NA	NA	NA	NA	NA
MGV-GENOME-0368211_114	76471	76836	366	-1	0.369	11	AAAAT	NA	NA	NA	0	0	0	1	NA	NA	NA	NA	NA
MGV-GENOME-0368211_115	76853	76966	114	-1	0.351	11	AAAT	GENOMAD.083026.VV	9.33E-15	67	0	0	0	2561	Caudoviricetes	NA	NA	NA	NA
MGV-GENOME-0368211_116	76982	77383	402	-1	0.336	11	AATAA	NA	NA	NA	0	0	0	1	NA	NA	NA	NA	NA
MGV-GENOME-0368211_117	77388	77645	258	-1	0.26	11	AAAAA	NA	NA	NA	0	0	0	1	NA	NA	NA	NA	NA
MGV-GENOME-0368211_118	77900	78337	438	-1	0.311	11	AAAAAA	NA	NA	NA	0	0	0	1	NA	NA	NA	NA	NA
MGV-GENOME-0368211_119	78334	78750	417	-1	0.343	11	AAA	NA	NA	NA	0	0	0	1	NA	NA	NA	NA	NA
MGV-GENOME-0368211_120	78868	79107	240	-1	0.383	11	AAA	NA	NA	NA	0	0	0	1	NA	NA	NA	NA	NA
MGV-GENOME-0368211_121	79565	79861	297	-1	0.31	11	AAAAA	NA	NA	NA	0	0	0	1	NA	NA	NA	NA	NA
MGV-GENOME-0368211_122	79858	80814	957	-1	0.357	11	AAA	NA	NA	NA	0	0	0	1	NA	NA	NA	NA	NA
MGV-GENOME-0368211_123	80950	81360	411	-1	0.377	11	AAAAA	NA	NA	NA	0	0	0	1	NA	NA	NA	NA	NA
MGV-GENOME-0368211_124	81391	81963	573	-1	0.426	11	AAAT	GENOMAD.049843.VV	3.64E-106	339	0	0	0	2561	Caudoviricetes	NA	NA	NA	NA
MGV-GENOME-0368211_125	82313	82735	423	-1	0.343	11	AAAAT	GENOMAD.084266.VV	3.96E-13	68	0	0	0	2561	Caudoviricetes	NA	NA	COG4306;TIGR01384	NA
MGV-GENOME-0368211_126	83143	83457	315	-1	0.343	11	AAAAT	GENOMAD.096894.VV	1.21E-27	108	0	0	0	2561	Caudoviricetes	NA	NA	NA	NA
MGV-GENOME-0368211_127	83486	83689	204	-1	0.353	11	AAT	NA	NA	NA	0	0	0	1	NA	NA	NA	NA	NA
MGV-GENOME-0368211_128	83917	84267	351	-1	0.345	11	AATAA	GENOMAD.083632.VV	4.40E-11	61	0	0	0	2561	Caudoviricetes	NA	NA	PF20475	NA
MGV-GENOME-0368211_129	84870	85442	573	-1	0.339	11	AAAAT	NA	NA	NA	0	0	0	1	NA	NA	NA	NA	NA
MGV-GENOME-0368211_130	86338	86721	384	-1	0.307	11	AAT	NA	NA	NA	0	0	0	1	NA	NA	NA	NA	NA
MGV-GENOME-0368211_131	86714	87028	315	-1	0.317	11	AAAA	NA	NA	NA	0	0	0	1	NA	NA	NA	NA	NA
MGV-GENOME-0368211_132	87209	87379	171	-1	0.292	11	AAT	NA	NA	NA	0	0	0	1	NA	NA	NA	NA	NA
MGV-GENOME-0368211_133	87484	87798	315	-1	0.349	11	AAAT	NA	NA	NA	0	0	0	1	NA	NA	NA	NA	NA
MGV-GENOME-0368211_134	87944	88423	480	1	0.404	11	AAAAT	NA	NA	NA	0	0	0	1	NA	NA	NA	NA	NA
MGV-GENOME-0368211_135	88397	89026	630	-1	0.335	11	AAA	NA	NA	NA	0	0	0	1	NA	NA	NA	NA	NA
MGV-GENOME-0368211_136	89026	89253	228	-1	0.346	11	AAAAAA	NA	NA	NA	0	0	0	1	NA	NA	NA	NA	NA
MGV-GENOME-0368211_137	89255	89398	144	-1	0.361	11	AAAAT	NA	NA	NA	0	0	0	1	NA	NA	NA	NA	NA
MGV-GENOME-0368211_138	89735	91456	1722	-1	0.389	11	AATAA	NA	NA	NA	0	0	0	1	NA	NA	NA	NA	NA
MGV-GENOME-0368211_139	91582	91713	132	-1	0.303	11	AAAAA	NA	NA	NA	0	0	0	1	NA	NA	NA	NA	NA
MGV-GENOME-0368211_140	92058	92399	342	-1	0.377	11	AAAAT	NA	NA	NA	0	0	0	1	NA	NA	NA	NA	NA
MGV-GENOME-0368211_141	92418	92573	156	-1	0.372	11	None	NA	NA	NA	0	0	0	1	NA	NA	NA	NA	NA
MGV-GENOME-0368211_142	92570	92821	252	-1	0.361	11	AAAT	NA	NA	NA	0	0	0	1	NA	NA	NA	NA	NA
MGV-GENOME-0368211_143	92814	93386	573	-1	0.38	11	AAA	NA	NA	NA	0	0	0	1	NA	NA	NA	NA	NA
MGV-GENOME-0368211_144	93387	93686	300	-1	0.33	11	None	NA	NA	NA	0	0	0	1	NA	NA	NA	NA	NA
MGV-GENOME-0368211_145	93687	94115	429	-1	0.387	11	AAA	NA	NA	NA	0	0	0	1	NA	NA	NA	NA	NA
MGV-GENOME-0368211_146	94151	94294	144	-1	0.312	11	AAAT	NA	NA	NA	0	0	0	1	NA	NA	NA	NA	NA
MGV-GENOME-0368211_147	94995	95153	159	-1	0.428	11	AAAAT	NA	NA	NA	0	0	0	1	NA	NA	NA	NA	NA
MGV-GENOME-0368211_148	95736	96005	270	-1	0.396	11	AAA	NA	NA	NA	0	0	0	1	NA	NA	NA	NA	NA
MGV-GENOME-0368211_149	96068	96304	237	-1	0.384	11	AATAA	NA	NA	NA	0	0	0	1	NA	NA	NA	NA	NA
MGV-GENOME-0368211_150	96286	96537	252	-1	0.325	11	AATAA	NA	NA	NA	0	0	0	1	NA	NA	NA	NA	NA
MGV-GENOME-0368211_151	97029	97664	636	-1	0.385	11	AAAAAA	NA	NA	NA	0	0	0	1	NA	NA	NA	NA	NA
MGV-GENOME-0368211_152	97740	97901	162	-1	0.265	11	AAAAA	NA	NA	NA	0	0	0	1	NA	NA	NA	NA	NA
MGV-GENOME-0368211_153	98250	98858	609	1	0.253	11	AAAAT	GENOMAD.223544.VP	2.45E-10	62	0	0	0	2561	Caudoviricetes	NA	NA	PF13455	NA
[truncated: 316,196 more rows]
