# Supplementary material for: Identification of HDV-like theta ribozymes involved in tRNA-based recoding of gut bacteriophages
Source: Nat Commun. 2024 Feb 20;15:1559. doi: 10.1038/s41467-024-45653-w (PMC10879173; doi:10.1038/s41467-024-45653-w)
Supplement: Supplementary file 9 — Supplementary Data File 6 [file 41467_2024_45653_MOESM9_ESM.xlsx]

## Sheet: Sheet1
name	sequence	comment
Θ9_iDNA	CAATCTTGTGTTTCTACCC	co-transcriptional cleavage inhibitor oligo for tRNALeu0024_Θ0009
Θ16_iDNA	TTTGCTATTCTACCCCTTCT	co-transcriptional cleavage inhibitor oligo for tRNALeu0112_Θ0016
Θ92_iDNA	TTGCTATTCTTCTCTCACAAGG	co-transcriptional cleavage inhibitor oligo for tRNASup0028_Θ0092
Θ46_iDNA	TTTAGTGACCTTGCGGGA	co-transcriptional cleavage inhibitor oligo for tRNAVal0025_Θ0046
T7_PCR_FWD	GAATTCTAATACGACTCACTATAGGGA	forward primer for template PCR of all plasmids for in vitro transcription
Θ9_PCR_REV	GATTGAATTAGCTTTACCCAAAACACAC	reverse primer for template PCR of tRNALeu0024_Θ0009 for in vitro transcription
Θ16_PCR_REV	ATGAGAATTAGCGTTACCCAAATAG	reverse primer for template PCR of tRNALeu0112_Θ0016 for in vitro transcription
Θ92_PCR_REV	AGTAGAATTAGCATTACCCAAATAGC	reverse primer for template PCR of tRNASup0028_Θ0092 for in vitro transcription
Θ46_PCR_REV	AGTAGATTTTAGTTTTAATCCAGTCACACTA	reverse primer for template PCR of tRNAVal0025_Θ0046 for in vitro transcription
Θ9_C45U_PCR_REV	GATTGAATTAACTTTACCCAAAACACA	reverse primer for template PCR of tRNALeu0024_Θ0009CΔU for in vitro transcription
Θ16_C45U_PCR_REV	ATGAGAATTAACGTTACCCAAATAGC	reverse primer for template PCR of tRNALeu0112_Θ0016CΔU for in vitro transcription
Θ92_C45U_PCR_REV	AGTAGAATTAACATTACCCAAATAGCAC	reverse primer for template PCR of tRNASup0028_Θ0092CΔU for in vitro transcription
Θ46_C45U_PCR_REV	AGTAGATTTTAATTTTAATCCAGTCACACTA	reverse primer for template PCR of tRNAVal0025_Θ0046CΔU for in vitro transcription
